# Supplementary material for: Tissue-Specific Effects of Genetic and Epigenetic Variation on Gene Regulation and Splicing
Source: PLoS Genet. 2015 Jan 29;11(1):e1004958. doi: 10.1371/journal.pgen.1004958 (PMC4310612; doi:10.1371/journal.pgen.1004958)
Supplement: S1 Dataset — (ZIP) [file pgen.1004958.s007.zip]

Archive with 14 entries (13 files):
- GENCORD2_SPLICING_ASSOCIATIONS/
- GENCORD2_SPLICING_ASSOCIATIONS/F.asQTLs.forward.15pcOF.FDR10.top
- GENCORD2_SPLICING_ASSOCIATIONS/F.asQTLs.reverse.15pcOF.FDR10.top
- GENCORD2_SPLICING_ASSOCIATIONS/F.asQTMs.forward.15pcOF.FDR10.top
- GENCORD2_SPLICING_ASSOCIATIONS/F.asQTMs.reverse.15pcOF.FDR10.top
- GENCORD2_SPLICING_ASSOCIATIONS/L.asQTLs.forward.15pcOF.FDR10.top
- GENCORD2_SPLICING_ASSOCIATIONS/L.asQTLs.reverse.15pcOF.FDR10.top
- GENCORD2_SPLICING_ASSOCIATIONS/L.asQTMs.forward.15pcOF.FDR10.top
- GENCORD2_SPLICING_ASSOCIATIONS/L.asQTMs.reverse.15pcOF.FDR10.top
- GENCORD2_SPLICING_ASSOCIATIONS/README
- GENCORD2_SPLICING_ASSOCIATIONS/T.asQTLs.forward.15pcOF.FDR10.top
- GENCORD2_SPLICING_ASSOCIATIONS/T.asQTLs.reverse.15pcOF.FDR10.top
- GENCORD2_SPLICING_ASSOCIATIONS/T.asQTMs.forward.15pcOF.FDR10.top
- GENCORD2_SPLICING_ASSOCIATIONS/T.asQTMs.reverse.15pcOF.FDR10.top
