# Supplementary material for: Tissue-Specific Effects of Genetic and Epigenetic Variation on Gene Regulation and Splicing
Source: PLoS Genet. 2015 Jan 29;11(1):e1004958. doi: 10.1371/journal.pgen.1004958 (PMC4310612; doi:10.1371/journal.pgen.1004958)
Supplement: S1 Dataset — (ZIP) [file pgen.1004958.s007.zip › GENCORD2_SPLICING_ASSOCIATIONS/F.asQTLs.forward.15pcOF.FDR10.top]

SNP	Nominal_pval	qval	Link	distance	rho	permutation_pval	gene
rs11811795	3.6404e-07	0.0423828819672131	ENSG00000074800.8_EST00000000000.0_8925344_8925541-ENSG00000049239.7_EST00000000000.0_9323568_9331396-0-0	-692	-0.36545	0.00019291	ENSG00000074800.8
rs11811795	2.21545e-12	1.20871220600858e-06	ENSG00000074800.8_EST00000000000.0_8926338_8926560-ENSG00000074800.8_EST00000000000.0_8921061_8921488-0-1	-692	-0.4888	1.16762e-09	ENSG00000074800.8
rs11811795	3.73699e-10	0.000111390340046838	ENSG00000074800.8_EST00000000000.0_8926338_8926560-ENSG00000074800.8_EST00000000000.0_8922946_8923004-0-1	-692	-0.44205	1.97196e-07	ENSG00000074800.8
rs11811795	1.45314e-09	0.000380348577777778	ENSG00000074800.8_EST00000000000.0_8927176_8927309-ENSG00000074800.8_EST00000000000.0_8921061_8921488-0-1	-692	-0.42838	7.65711e-07	ENSG00000074800.8
rs11121249	2.23304e-08	0.00429032672727273	ENSG00000074800.8_EST00000000000.0_8927176_8927309-ENSG00000074800.8_EST00000000000.0_8923294_8923402-0-1	8799	-0.39888	1.17397e-05	ENSG00000074800.8
rs11121563	4.23971e-07	0.0329814481835564	ENSG00000142657.14_EST00000000000.0_10464218_10464336-ENSG00000142657.14_EST00000000000.0_10477044_10477174-0-1	3749	0.36351	0.000143029	ENSG00000142657.14
rs11121563	1.27109e-07	0.0123046663473054	ENSG00000142657.14_EST00000000000.0_10464218_10464336-ENSG00000142657.14_EST00000000000.0_10477433_10477566-0-1	3749	0.37849	4.2597e-05	ENSG00000142657.14
rs4846211	5.64467e-16	5.3193574883721e-10	ENSG00000142657.14_EST00000000000.0_10473119_10473308-ENSG00000142657.14_EST00000000000.0_10479474_10479596-0-1	-118627	-0.55184	1.89662e-13	ENSG00000142657.14
rs1536262	1.74169e-21	3.82231595675676e-15	ENSG00000142657.14_EST00000000000.0_10473119_10473308-ENSG00000142657.14_EST00000000000.0_10479687_10479845-0-1	-20439	-0.62823	5.86342e-19	ENSG00000142657.14
rs912962	8.9893e-07	0.0606645022406639	ENSG00000142657.14_EST00000000000.0_10477044_10477174-ENSG00000142657.14_EST00000000000.0_10479687_10480108-0-1	-110414	-0.35376	0.000303071	ENSG00000142657.14
rs6691985	7.09919e-08	0.0092192311627907	ENSG00000117122.9_EST00000000000.0_17303604_17303693-ENSG00000117122.9_EST00000000000.0_17301764_17301837-0-1	-17419	0.38548	2.95841e-05	ENSG00000117122.9
rs2977224	9.13496e-07	0.0735397177743432	ENSG00000159363.13_EST00000000000.0_17318981_17319076-ENSG00000159363.13_EST00000000000.0_17318738_17318837-0-1	234366	-0.35355	0.000394529	ENSG00000159363.13
rs72660960	1.01128e-06	0.0645807183279743	ENSG00000183726.6_EST00000000000.0_25664408_25664947-ENSG00000117616.11_EST00000000000.0_25573228_25573520-0-0	152439	-0.3522	0.000333078	ENSG00000183726.6
rs61776719	4.41756e-08	0.00792343618791947	ENSG00000183386.5_EST00000000000.0_38464646_38464820-ENSG00000183431.7_EST00000000000.0_38455542_38456593-0-0	-9858	-0.39105	2.44733e-05	ENSG00000183386.5
rs11205606	5.35782e-11	1.85339946428572e-05	ENSG00000168653.6_EST00000000000.0_39491990_39492070-ENSG00000127603.16_EST00000000000.0_39900086_39900304-0-0	19842	-0.4606	2.57305e-08	ENSG00000168653.6
rs835342	6.7196e-28	3.100425e-21	ENSG00000116157.5_EST00000000000.0_53072356_53072617-ENSG00000116157.5_EST00000000000.0_53073934_53074723-0-1	-4010	0.69659	1.5425e-25	ENSG00000116157.5
rs835342	2.22458e-28	1.37463632e-21	ENSG00000116157.5_EST00000000000.0_53072356_53072617-ENSG00000182183.10_EST00000000000.0_53108535_53108674-0-0	-4010	-0.70104	5.12924e-26	ENSG00000116157.5
snp_1_53073557	5.44118e-29	3.7743579e-22	ENSG00000116157.5_EST00000000000.0_53072356_53072617-ENSG00000182183.10_EST00000000000.0_53122462_53122737-0-0	5513	-0.70659	1.25186e-26	ENSG00000116157.5
rs2026110	6.43937e-07	0.0678027990566038	ENSG00000116221.9_EST00000000000.0_54670691_54670874-ENSG00000116221.9_EST00000000000.0_54681814_54682017-0-1	-64608	0.35813	0.000357504	ENSG00000116221.9
rs11166370	6.04563e-07	0.0369638438024231	ENSG00000137996.8_EST00000000000.0_100740380_100740521-ENSG00000137996.8_EST00000000000.0_100750784_100750878-0-1	-366086	-0.35895	0.000164437	ENSG00000137996.8
rs73007260	2.0082e-08	0.00364802305263158	ENSG00000009307.11_EST00000000000.0_115280609_115280693-ENSG00000009307.11_EST00000000000.0_115276390_115276478-0-1	-295880	-0.40008	9.75894e-06	ENSG00000009307.11
rs74119639	9.65611e-11	3.02716922264151e-06	ENSG00000213240.6_EST00000000000.0_145281369_145281704-ENSG00000163386.13_EST00000000000.0_145289772_145289906-0-0	175011	-0.45509	3.31724e-09	ENSG00000213240.6
rs74119639	4.21562e-10	1.12669188387097e-05	ENSG00000213240.6_EST00000000000.0_145281369_145281704-ENSG00000163386.13_EST00000000000.0_145290429_145290511-0-1	175011	-0.44086	1.44807e-08	ENSG00000213240.6
rs10910821	8.99312e-07	0.00955395045918368	ENSG00000213240.6_EST00000000000.0_145281369_145281704-ENSG00000163386.13_EST00000000000.0_145293114_145293268-0-0	307944	-0.35375	3.10543e-05	ENSG00000213240.6
rs74119639	1.80467e-07	0.00248103351655629	ENSG00000213240.6_EST00000000000.0_145281369_145281704-ENSG00000163386.13_EST00000000000.0_145293371_145293580-0-0	175011	-0.37421	6.21287e-06	ENSG00000213240.6
rs74119639	9.27849e-07	0.00974799113924051	ENSG00000213240.6_EST00000000000.0_145281369_145281704-ENSG00000213240.6_EST00000000000.0_145281955_145282832-0-1	175011	0.35334	3.19275e-05	ENSG00000213240.6
rs17352344	1.93608e-06	0.0169955140723982	ENSG00000117289.7_EST00000000000.0_145440632_145440788-ENSG00000117289.7_EST00000000000.0_145440902_145440992-0-1	147579	-0.34346	6.22887e-05	ENSG00000117289.7
rs834241	1.64956e-06	0.0423828819672131	ENSG00000143369.10_EST00000000000.0_150483352_150483674-ENSG00000143369.10_EST00000000000.0_150484828_150485048-0-1	-101545	-0.34564	0.000192937	ENSG00000143369.10
rs71622697	1.04127e-08	0.000583407285714286	ENSG00000143369.10_EST00000000000.0_150483352_150483674-ENSG00000143369.10_EST00000000000.0_150485201_150485288-0-1	-120454	-0.40741	1.21851e-06	ENSG00000143369.10
rs71622697	4.10801e-08	0.00203327764664311	ENSG00000143369.10_EST00000000000.0_150483352_150483674-ENSG00000143369.10_EST00000000000.0_150485713_150486030-0-1	-120454	-0.39189	4.77129e-06	ENSG00000143369.10
rs3007679	5.49829e-07	0.0268034720647773	ENSG00000143450.9_EST00000000000.0_151735445_151735643-ENSG00000143450.9_EST00000000000.0_151739700_151739775-0-1	279137	-0.36017	0.000109705	ENSG00000143450.9
rs1005436	3.62967e-08	0.00327386107177034	ENSG00000196154.6_EST00000000000.0_153517130_153517285-ENSG00000196420.3_EST00000000000.0_153513861_153513947-0-0	-680	0.39333	8.51041e-06	ENSG00000196154.6
rs11589479	4.01058e-10	6.86510156962026e-05	ENSG00000143537.8_EST00000000000.0_155032681_155032819-ENSG00000143537.8_EST00000000000.0_155033239_155033308-1-1	9546	0.44135	1.12426e-07	ENSG00000143537.8
rs870327	1.41453e-06	0.0756418379125096	ENSG00000160752.10_EST00000000000.0_155287960_155288082-ENSG00000160752.10_EST00000000000.0_155288647_155288719-0-1	-483262	0.34772	0.000408629	ENSG00000160752.10
rs3806412	7.31978e-08	0.0085395661986755	ENSG00000143320.4_EST00000000000.0_156675169_156675393-ENSG00000143320.4_EST00000000000.0_156669548_156669868-0-1	945	-0.38512	2.66776e-05	ENSG00000143320.4
rs6660701	1.03017e-06	0.089522914909091	ENSG00000117152.9_EST00000000000.0_163042595_163042656-ENSG00000117152.9_EST00000000000.0_163043246_163043364-0-1	-997659	-0.35196	0.000510041	ENSG00000117152.9
rs2819362	7.13843e-07	0.0711660411856475	ENSG00000159348.8_EST00000000000.0_202935877_202936026-ENSG00000159348.8_EST00000000000.0_202935656_202935728-0-1	-954546	-0.35678	0.000378254	ENSG00000159348.8
rs1341627	4.80351e-07	0.0525549834046194	ENSG00000159348.8_EST00000000000.0_202936319_202936408-ENSG00000159348.8_EST00000000000.0_202935015_202935121-0-1	428070	-0.36191	0.000254713	ENSG00000159348.8
rs788788	9.26566e-07	0.0869630178623719	ENSG00000133048.8_EST00000000000.0_203155727_203155877-ENSG00000133048.8_EST00000000000.0_203151859_203151980-0-1	-852062	-0.35336	0.000492317	ENSG00000133048.8
rs72743674	7.57584e-07	0.0781257239179955	ENSG00000058668.10_EST00000000000.0_203683299_203683405-ENSG00000058668.10_EST00000000000.0_203691606_203691817-0-1	-19082	0.35601	0.000426582	ENSG00000058668.10
rs12410594	3.90913e-08	0.00874155585845348	ENSG00000135778.6_EST00000000000.0_233105655_233105864-ENSG00000135778.6_EST00000000000.0_233112088_233113274-0-1	-15567	-0.39247	2.76526e-05	ENSG00000135778.6
rs12410594	3.90906e-08	0.00874608879581152	ENSG00000135778.6_EST00000000000.0_233105655_233105864-ENSG00000135778.6_EST00000000000.0_233113909_233114548-0-1	-15567	0.39247	2.77032e-05	ENSG00000135778.6
rs4660139	6.09989e-07	0.0625714970588236	ENSG00000116962.10_EST00000000000.0_236154186_236154358-ENSG00000116962.10_EST00000000000.0_236142295_236142407-0-1	-72645	0.35883	0.000317527	ENSG00000116962.10
rs10754829	4.85887e-07	0.0520167986266095	ENSG00000116962.10_EST00000000000.0_236187370_236187513-ENSG00000116962.10_EST00000000000.0_236156945_236157172-1-1	-54753	0.36176	0.000251242	ENSG00000116962.10
rs7599293	4.78135e-07	0.080514401497006	ENSG00000115758.7_EST00000000000.0_10584670_10584773-ENSG00000115758.7_EST00000000000.0_10583616_10583697-0-1	640637	0.36197	0.000445967	ENSG00000115758.7
rs6755613	4.8388e-07	0.0515733798449613	ENSG00000079785.8_EST00000000000.0_15760332_15760520-ENSG00000079785.8_EST00000000000.0_15768762_15768834-0-1	30751	-0.36182	0.000248222	ENSG00000079785.8
rs6755613	2.39209e-07	0.0293614159292036	ENSG00000079785.8_EST00000000000.0_15760332_15760520-ENSG00000079785.8_EST00000000000.0_15769726_15769821-0-1	30751	-0.37072	0.000123758	ENSG00000079785.8
rs17012602	1.53065e-09	0.000400047004918033	ENSG00000049323.10_EST00000000000.0_33411923_33412147-ENSG00000049323.10_EST00000000000.0_33447147_33447218-0-1	198477	0.42784	8.09382e-07	ENSG00000049323.10
rs10432657	5.36057e-10	0.000153783553846154	ENSG00000049323.10_EST00000000000.0_33411923_33412147-ENSG00000049323.10_EST00000000000.0_33468729_33468851-0-1	203094	0.43847	2.81809e-07	ENSG00000049323.10
rs6728094	1.28875e-10	4.35838853825858e-05	ENSG00000049323.10_EST00000000000.0_33411923_33412147-ENSG00000049323.10_EST00000000000.0_33477744_33477911-0-1	220872	0.45235	6.84838e-08	ENSG00000049323.10
rs6728094	5.21865e-08	0.00870513590551182	ENSG00000049323.10_EST00000000000.0_33413644_33413918-ENSG00000049323.10_EST00000000000.0_33482351_33482578-0-1	220872	0.3891	2.75013e-05	ENSG00000049323.10
rs6728094	5.65444e-08	0.00923196880308881	ENSG00000049323.10_EST00000000000.0_33413644_33413918-ENSG00000049323.10_EST00000000000.0_33487789_33487888-0-1	220872	0.38816	2.97398e-05	ENSG00000049323.10
rs6739323	2.83956e-10	8.98155133004927e-05	ENSG00000049323.10_EST00000000000.0_33500032_33500157-ENSG00000049323.10_EST00000000000.0_33525518_33525640-0-1	216303	-0.44474	1.51182e-07	ENSG00000049323.10
rs1869542	7.6008e-07	0.0749747935384616	ENSG00000049323.10_EST00000000000.0_33500868_33500990-ENSG00000049323.10_EST00000000000.0_33534501_33534623-0-1	256614	-0.35596	0.000404093	ENSG00000049323.10
rs1377946	4.30815e-08	0.00749823526530613	ENSG00000049323.10_EST00000000000.0_33518227_33518349-ENSG00000049323.10_EST00000000000.0_33540211_33540336-0-1	267082	-0.39134	2.28491e-05	ENSG00000049323.10
rs11676681	8.52857e-07	0.0815081269604183	ENSG00000049323.10_EST00000000000.0_33525518_33525640-ENSG00000049323.10_EST00000000000.0_33567905_33568030-0-1	203909	0.35445	0.000452485	ENSG00000049323.10
rs10432657	6.97492e-08	0.011024308173913	ENSG00000049323.10_EST00000000000.0_33540211_33540336-ENSG00000049323.10_EST00000000000.0_33588457_33588585-0-1	203094	0.38569	3.67934e-05	ENSG00000049323.10
rs6739323	1.69283e-07	0.0225211271698113	ENSG00000049323.10_EST00000000000.0_33540211_33540336-ENSG00000049323.10_EST00000000000.0_33589283_33589423-0-1	216303	-0.375	8.90761e-05	ENSG00000049323.10
rs996102	3.83589e-10	0.000114002702097902	ENSG00000049323.10_EST00000000000.0_33567905_33568030-ENSG00000049323.10_EST00000000000.0_33588457_33588585-0-1	256309	0.44179	2.02766e-07	ENSG00000049323.10
rs6739323	3.00267e-12	1.57336155371901e-06	ENSG00000049323.10_EST00000000000.0_33567905_33568030-ENSG00000049323.10_EST00000000000.0_33622200_33622349-0-1	216303	-0.48621	1.57858e-09	ENSG00000049323.10
rs6728094	4.04936e-11	1.60010144444445e-05	ENSG00000049323.10_EST00000000000.0_33572434_33572577-ENSG00000049323.10_EST00000000000.0_33589283_33589423-0-1	220872	0.46318	2.14939e-08	ENSG00000049323.10
rs961239	8.05938e-11	2.92685609065156e-05	ENSG00000049323.10_EST00000000000.0_33572434_33572577-ENSG00000049323.10_EST00000000000.0_33590400_33590570-0-1	218964	-0.45679	4.2835e-08	ENSG00000049323.10
rs6739323	1.17825e-07	0.0169955140723982	ENSG00000049323.10_EST00000000000.0_33585670_33585846-ENSG00000049323.10_EST00000000000.0_33590400_33590570-0-1	216303	-0.37941	6.22277e-05	ENSG00000049323.10
rs4670184	3.5244e-09	0.000861645572519084	ENSG00000049323.10_EST00000000000.0_33585670_33585846-ENSG00000049323.10_EST00000000000.0_33614251_33614373-0-1	223083	-0.41912	1.8719e-06	ENSG00000049323.10
rs13009128	7.88255e-07	0.0764598463657231	ENSG00000049323.10_EST00000000000.0_33589283_33589423-ENSG00000049323.10_EST00000000000.0_33622200_33622349-0-1	433529	0.35549	0.000414316	ENSG00000049323.10
rs6728094	1.61714e-11	7.02772832764506e-06	ENSG00000049323.10_EST00000000000.0_33589283_33589423-ENSG00000049323.10_EST00000000000.0_33623431_33623755-0-1	220872	0.4715	8.537e-09	ENSG00000049323.10
rs726947	6.43104e-07	0.0676720078864354	ENSG00000150938.5_EST00000000000.0_36623757_36623930-ENSG00000150938.5_EST00000000000.0_36669758_36669878-0-1	-85757	0.35814	0.000355631	ENSG00000150938.5
rs2193690	2.88605e-07	0.0291721042448174	ENSG00000115306.10_EST00000000000.0_54884987_54885183-ENSG00000115306.10_EST00000000000.0_54887073_54889445-0-1	-831377	0.36838	0.000122518	ENSG00000115306.10
rs12104748	1.19858e-07	0.0180182860714286	ENSG00000138071.8_EST00000000000.0_65492177_65492309-ENSG00000138071.8_EST00000000000.0_65495698_65495889-0-1	62359	0.37921	6.69336e-05	ENSG00000138071.8
rs12104748	1.19858e-07	0.0179734155083799	ENSG00000138071.8_EST00000000000.0_65492177_65492309-ENSG00000138071.8_EST00000000000.0_65495698_65497280-0-1	62359	-0.37921	6.66924e-05	ENSG00000138071.8
rs1018342	2.23969e-11	3.48441436162362e-06	ENSG00000135624.10_EST00000000000.0_73461448_73461512-ENSG00000135624.10_EST00000000000.0_73476947_73477044-0-1	10289	0.46858	3.91491e-09	ENSG00000135624.10
rs6711332	1.98625e-06	0.0668323402225756	ENSG00000135624.10_EST00000000000.0_73477434_73477566-ENSG00000135624.10_EST00000000000.0_73478354_73478560-1-1	681419	-0.34311	0.00034857	ENSG00000135624.10
rs6711332	2.00849e-06	0.0669697542857143	ENSG00000135624.10_EST00000000000.0_73477434_73477566-ENSG00000135624.10_EST00000000000.0_73479768_73480103-0-1	681419	0.34296	0.000349842	ENSG00000135624.10
rs1726025	3.08498e-23	6.7261836e-17	ENSG00000163017.9_EST00000000000.0_74128403_74128564-ENSG00000163017.9_EST00000000000.0_74129487_74129615-1-1	9380	0.64874	7.52931e-21	ENSG00000163017.9
rs1726025	1.78268e-22	3.38253433548387e-16	ENSG00000163017.9_EST00000000000.0_74128403_74128564-ENSG00000163017.9_EST00000000000.0_74135800_74135910-1-1	9380	-0.64001	4.34737e-20	ENSG00000163017.9
rs1721244	6.66723e-12	1.61442870491803e-06	ENSG00000163017.9_EST00000000000.0_74128403_74128564-ENSG00000163017.9_EST00000000000.0_74136182_74136266-0-1	9801	-0.47933	1.63317e-09	ENSG00000163017.9
rs10204245	8.71258e-08	0.00706656280605227	ENSG00000163017.9_EST00000000000.0_74129487_74129615-ENSG00000163017.9_EST00000000000.0_74135800_74135978-0-1	19481	-0.38304	2.12716e-05	ENSG00000163017.9
rs6547616	7.38802e-09	0.00113216225698324	ENSG00000042445.9_EST00000000000.0_85577163_85577364-ENSG00000042445.9_EST00000000000.0_85571717_85571855-0-1	-7287	-0.41117	2.52061e-06	ENSG00000042445.9
rs10176176	6.62873e-07	0.048657728908297	ENSG00000115486.6_EST00000000000.0_85781266_85781429-ENSG00000115486.6_EST00000000000.0_85779539_85779690-0-1	-26607	-0.35775	0.000230783	ENSG00000115486.6
rs78381888	6.7625e-06	0.0783239854435179	ENSG00000144021.2_EST00000000000.0_96933059_96933207-ENSG00000144021.2_EST00000000000.0_96935006_96935093-0-1	568905	-0.32583	0.000428314	ENSG00000144021.2
rs17513468	2.09899e-12	4.06410403846154e-07	ENSG00000115446.7_EST00000000000.0_99225042_99225189-ENSG00000115446.7_EST00000000000.0_99226106_99226502-0-1	10127	-0.48925	3.5047e-10	ENSG00000115446.7
rs17513468	2.00211e-11	3.02716922264151e-06	ENSG00000115446.7_EST00000000000.0_99225042_99225189-ENSG00000115446.7_EST00000000000.0_99226219_99226502-0-1	10127	0.46959	3.32587e-09	ENSG00000115446.7
rs2190358	1.07794e-06	0.0795673246049662	ENSG00000071054.10_EST00000000000.0_102505258_102505397-ENSG00000233404.2_EST00000000000.0_102508955_102511150-0-0	267912	-0.35135	0.000438122	ENSG00000071054.10
rs72846210	7.26768e-07	0.0623491135135135	ENSG00000072163.12_EST00000000000.0_128432588_128432676-ENSG00000072163.12_EST00000000000.0_128399624_128399774-0-1	-4962	-0.35655	0.000315623	ENSG00000072163.12
rs3940590	1.95987e-06	0.0767122465753425	ENSG00000152082.9_EST00000000000.0_130939886_130940025-ENSG00000152082.9_EST00000000000.0_130948042_130948268-0-1	-862991	0.34329	0.00041791	ENSG00000152082.9
rs2674497	3.04497e-09	0.000670839277013753	ENSG00000071967.7_EST00000000000.0_172378987_172379248-ENSG00000071967.7_EST00000000000.0_172379589_172379822-0-1	45202	-0.42067	1.41566e-06	ENSG00000071967.7
rs72891741	1.44854e-06	0.0758681282208589	ENSG00000115232.8_EST00000000000.0_182322155_182322578-ENSG00000115232.8_EST00000000000.0_182344864_182344993-0-1	-751871	-0.3474	0.000410166	ENSG00000115232.8
rs144745185	6.11153e-09	0.000739438335260116	ENSG00000196141.7_EST00000000000.0_201303845_201304051-ENSG00000196141.7_EST00000000000.0_201305372_201305447-0-1	-179006	0.41323	1.59108e-06	ENSG00000196141.7
rs3771051	4.32467e-10	0.000122940141339492	ENSG00000118257.11_EST00000000000.0_206562268_206562445-ENSG00000118257.11_EST00000000000.0_206565431_206566262-0-1	18938	0.4406	2.20701e-07	ENSG00000118257.11
rs16853241	9.47475e-07	0.0879387030656935	ENSG00000115414.13_EST00000000000.0_216256355_216256537-ENSG00000115414.13_EST00000000000.0_216249583_216249699-0-1	-386161	-0.35306	0.000499486	ENSG00000115414.13
rs10177417	8.23131e-07	0.0788055218181819	ENSG00000115414.13_EST00000000000.0_216295438_216295575-ENSG00000115414.13_EST00000000000.0_216288869_216289048-0-1	-366147	0.35492	0.000431274	ENSG00000115414.13
rs59361355	3.22489e-07	0.0417443561243145	ENSG00000135916.11_EST00000000000.0_231738132_231738272-ENSG00000135916.11_EST00000000000.0_231741572_231741682-0-1	2226	-0.36698	0.000189338	ENSG00000135916.11
rs6749936	1.25094e-10	4.34365466666667e-05	ENSG00000135931.12_EST00000000000.0_232079544_232079714-ENSG00000135931.12_EST00000000000.0_232104656_232104754-0-1	-7576	-0.45263	6.80722e-08	ENSG00000135931.12
rs2270656	6.71103e-08	0.0117512991262136	ENSG00000163359.10_EST00000000000.0_238244778_238245175-ENSG00000163359.10_EST00000000000.0_238243269_238243532-1-1	-67898	-0.38614	4.01454e-05	ENSG00000163359.10
rs55881277	4.71008e-07	0.0595371395659433	ENSG00000124831.13_EST00000000000.0_238668707_238668848-ENSG00000177483.7_EST00000000000.0_238728818_238728994-0-0	123039	0.36216	0.000295466	ENSG00000124831.13
rs13069119	4.30071e-08	0.00963687476493012	ENSG00000163520.9_EST00000000000.0_13611815_13613161-ENSG00000144713.8_EST00000000000.0_12880848_12881029-0-0	36175	0.39136	3.14437e-05	ENSG00000163520.9
rs13069119	4.26643e-08	0.00955395045918368	ENSG00000163520.9_EST00000000000.0_13611815_13613161-ENSG00000163520.9_EST00000000000.0_13649562_13649673-1-1	36175	-0.39145	3.10341e-05	ENSG00000163520.9
rs13069119	1.06687e-07	0.0201833566451613	ENSG00000163520.9_EST00000000000.0_13611815_13613161-ENSG00000163520.9_EST00000000000.0_13651013_13651142-0-1	36175	-0.38061	7.78214e-05	ENSG00000163520.9
rs13084718	2.29892e-07	0.03767075	ENSG00000163520.9_EST00000000000.0_13649562_13649673-ENSG00000154767.9_EST00000000000.0_14199511_14199870-0-0	36215	-0.37122	0.000168543	ENSG00000163520.9
rs13069119	7.02171e-11	3.38326071428572e-05	ENSG00000163520.9_EST00000000000.0_13651013_13651142-ENSG00000163520.9_EST00000000000.0_13667945_13668079-0-1	36175	0.45808	5.10575e-08	ENSG00000163520.9
rs13069119	3.20516e-07	0.0489659111498258	ENSG00000163520.9_EST00000000000.0_13655484_13655664-ENSG00000163520.9_EST00000000000.0_13659576_13659785-1-1	36175	-0.36706	0.000232976	ENSG00000163520.9
rs13069119	3.44601e-07	0.0517304522785899	ENSG00000163520.9_EST00000000000.0_13655484_13655664-ENSG00000163520.9_EST00000000000.0_13679062_13679922-0-1	36175	0.36614	0.00024943	ENSG00000163520.9
rs4684959	1.05629e-08	0.00299379157281554	ENSG00000163520.9_EST00000000000.0_13659576_13659785-ENSG00000163520.9_EST00000000000.0_13670405_13670548-0-1	31316	0.40725	7.67066e-06	ENSG00000163520.9
rs13084718	8.21251e-09	0.00242766581818182	ENSG00000163520.9_EST00000000000.0_13660404_13660517-ENSG00000163520.9_EST00000000000.0_13670664_13670792-0-1	36215	-0.41002	5.97845e-06	ENSG00000163520.9
rs13069119	8.73496e-09	0.00252992530693069	ENSG00000163520.9_EST00000000000.0_13667945_13668079-ENSG00000163520.9_EST00000000000.0_13671320_13671445-0-1	36175	0.40934	6.35628e-06	ENSG00000163520.9
rs13069119	8.8819e-09	0.00256516596710526	ENSG00000163520.9_EST00000000000.0_13667945_13668079-ENSG00000163520.9_EST00000000000.0_13672199_13672315-0-1	36175	0.40916	6.46609e-06	ENSG00000163520.9
rs13069119	3.68805e-08	0.0085395661986755	ENSG00000163520.9_EST00000000000.0_13669332_13669469-ENSG00000163520.9_EST00000000000.0_13672829_13672957-0-1	36175	0.39314	2.67033e-05	ENSG00000163520.9
rs10446412	1.86949e-07	0.03166152	ENSG00000163520.9_EST00000000000.0_13670405_13670548-ENSG00000163520.9_EST00000000000.0_13672829_13672957-0-1	6676	0.37378	0.000135772	ENSG00000163520.9
rs13084718	1.13522e-08	0.00319258834726688	ENSG00000163520.9_EST00000000000.0_13670405_13670548-ENSG00000163520.9_EST00000000000.0_13677945_13678068-0-1	36215	-0.40646	8.23296e-06	ENSG00000163520.9
rs13084718	4.01288e-08	0.00912347580853817	ENSG00000163520.9_EST00000000000.0_13670405_13670548-ENSG00000163520.9_EST00000000000.0_13679062_13679512-0-1	36215	-0.39216	2.9239e-05	ENSG00000163520.9
rs13084718	8.66891e-08	0.0172122334537246	ENSG00000163520.9_EST00000000000.0_13670664_13670792-ENSG00000163520.9_EST00000000000.0_13679062_13679512-0-1	36215	-0.3831	6.32257e-05	ENSG00000163520.9
rs13069119	3.67738e-07	0.0549618631578948	ENSG00000163520.9_EST00000000000.0_13672829_13672957-ENSG00000163520.9_EST00000000000.0_13677945_13678068-1-1	36175	-0.36532	0.000268429	ENSG00000163520.9
rs13069119	4.21683e-07	0.0609843626754748	ENSG00000163520.9_EST00000000000.0_13672829_13672957-ENSG00000163520.9_EST00000000000.0_13679062_13679922-0-1	36175	0.36358	0.000305754	ENSG00000163520.9
rs140083943	3.77278e-06	0.0428378197642793	ENSG00000047849.17_EST00000000000.0_47956307_47956429-ENSG00000047849.17_EST00000000000.0_47950528_47953911-0-1	-137336	-0.33419	0.000195896	ENSG00000047849.17
rs7374842	9.25422e-06	0.0852925764705883	ENSG00000047849.17_EST00000000000.0_47960209_47960331-ENSG00000047849.17_EST00000000000.0_47918907_47919013-0-1	-389651	0.32124	0.00048092	ENSG00000047849.17
rs1348994	7.9979e-07	0.0595371395659433	ENSG00000196776.10_EST00000000000.0_107798838_107799191-ENSG00000196776.10_EST00000000000.0_107777184_107777276-0-1	745384	0.3553	0.000295101	ENSG00000196776.10
rs115964587	8.72538e-07	0.0394008077276909	ENSG00000181789.10_EST00000000000.0_128968449_128968589-ENSG00000181789.10_EST00000000000.0_128973511_128973586-0-1	-699004	0.35415	0.000177565	ENSG00000181789.10
rs113771682	5.84166e-07	0.0269116892028254	ENSG00000004399.8_EST00000000000.0_129286335_129286447-ENSG00000004399.8_EST00000000000.0_129281937_129282083-0-1	-213495	-0.35939	0.00011057	ENSG00000004399.8
rs113771682	1.47816e-06	0.0569843148648649	ENSG00000004399.8_EST00000000000.0_129288686_129288800-ENSG00000004399.8_EST00000000000.0_129284183_129284381-0-1	-213495	-0.34712	0.000279724	ENSG00000004399.8
rs6806830	7.82426e-07	0.0804883496629214	ENSG00000114019.10_EST00000000000.0_134085125_134085269-ENSG00000114019.10_EST00000000000.0_134084659_134084751-1-1	-933410	-0.35558	0.000445489	ENSG00000114019.10
rs3816570	6.95397e-07	0.065205684345048	ENSG00000163754.12_EST00000000000.0_148727063_148727189-ENSG00000163754.12_EST00000000000.0_148741840_148742059-1-1	51157	0.35713	0.000338464	ENSG00000163754.12
rs4686409	6.64003e-07	0.0790877701357467	ENSG00000244405.3_EST00000000000.0_185797606_185797893-ENSG00000244405.3_EST00000000000.0_185783602_185783861-1-1	16201	0.35773	0.000434786	ENSG00000244405.3
rs61532980	1.17944e-07	0.0272594824949698	ENSG00000133657.9_EST00000000000.0_194181387_194181560-ENSG00000133657.9_EST00000000000.0_194170874_194171005-0-1	32535	0.3794	0.000112338	ENSG00000133657.9
rs6777058	5.18095e-07	0.0869630178623719	ENSG00000133657.9_EST00000000000.0_194181472_194181560-ENSG00000133657.9_EST00000000000.0_194170874_194171005-0-1	17932	-0.36094	0.000492502	ENSG00000133657.9
rs6834908	2.49042e-07	0.0209038798719317	ENSG00000178950.11_EST00000000000.0_860744_860950-ENSG00000178950.11_EST00000000000.0_844724_844872-0-1	625971	0.37022	8.12062e-05	ENSG00000178950.11
rs798726	1.46318e-08	0.00238066451020408	ENSG00000168936.6_EST00000000000.0_1719879_1720353-ENSG00000168936.6_EST00000000000.0_1718234_1719155-0-1	-37874	-0.40364	5.80361e-06	ENSG00000168936.6
rs798726	1.35681e-08	0.00225772428521739	ENSG00000168936.6_EST00000000000.0_1719879_1720353-ENSG00000168936.6_EST00000000000.0_1719243_1719402-1-1	-37874	0.40448	5.38222e-06	ENSG00000168936.6
rs28547570	5.92626e-07	0.0621024757377049	ENSG00000163956.6_EST00000000000.0_3526634_3526778-ENSG00000163956.6_EST00000000000.0_3516479_3516655-0-1	-25133	0.3592	0.000314117	ENSG00000163956.6
rs62288544	2.26987e-09	0.000305575923044398	ENSG00000071127.11_EST00000000000.0_10099335_10099515-ENSG00000071127.11_EST00000000000.0_10089917_10089997-0-1	-6336	0.42375	5.99243e-07	ENSG00000071127.11
rs12501508	2.48636e-08	0.00258909387192118	ENSG00000071127.11_EST00000000000.0_10099335_10099515-ENSG00000071127.11_EST00000000000.0_10090288_10090365-1-1	13359	-0.39766	6.53714e-06	ENSG00000071127.11
rs55981721	7.5306e-09	0.00203327764664311	ENSG00000064042.12_EST00000000000.0_41621205_41621457-ENSG00000064042.12_EST00000000000.0_41631509_41631751-0-1	-12626	0.41096	4.76959e-06	ENSG00000064042.12
rs55981721	1.69586e-08	0.00400964526799388	ENSG00000064042.12_EST00000000000.0_41621205_41621457-ENSG00000064042.12_EST00000000000.0_41633165_41633494-0-1	-12626	0.40199	1.08468e-05	ENSG00000064042.12
rs55981721	1.47988e-07	0.0237043745794393	ENSG00000064042.12_EST00000000000.0_41621205_41621457-ENSG00000064042.12_EST00000000000.0_41634766_41634884-0-1	-12626	0.37664	9.46406e-05	ENSG00000064042.12
rs55981721	9.22553e-09	0.00240687807106599	ENSG00000064042.12_EST00000000000.0_41621205_41621457-ENSG00000064042.12_EST00000000000.0_41634994_41635102-0-1	-12626	0.40874	5.89745e-06	ENSG00000064042.12
rs55981721	4.93379e-11	2.20658379250721e-05	ENSG00000064042.12_EST00000000000.0_41648140_41648297-ENSG00000064042.12_EST00000000000.0_41648502_41648910-1-1	-12626	-0.46136	3.17448e-08	ENSG00000064042.12
rs55981721	4.93428e-11	2.20201657803468e-05	ENSG00000064042.12_EST00000000000.0_41648140_41648297-ENSG00000064042.12_EST00000000000.0_41652410_41652625-0-1	-12626	0.46136	3.15878e-08	ENSG00000064042.12
rs55981721	1.95241e-13	1.59784036363636e-07	ENSG00000064042.12_EST00000000000.0_41648502_41648910-ENSG00000064042.12_EST00000000000.0_41664820_41665001-0-1	-12626	0.50869	1.23879e-10	ENSG00000064042.12
rs55981721	1.78365e-14	1.91186175e-08	ENSG00000064042.12_EST00000000000.0_41648502_41648910-ENSG00000064042.12_EST00000000000.0_41668578_41668683-0-1	-12626	0.5271	1.14141e-11	ENSG00000064042.12
rs55981721	2.70458e-11	1.31553675709779e-05	ENSG00000064042.12_EST00000000000.0_41652410_41652625-ENSG00000064042.12_EST00000000000.0_41678399_41678479-0-1	-12626	0.46687	1.72896e-08	ENSG00000064042.12
rs55981721	2.53992e-13	2.02123113402062e-07	ENSG00000064042.12_EST00000000000.0_41652410_41652625-ENSG00000064042.12_EST00000000000.0_41682023_41682115-0-1	-12626	0.5066	1.6257e-10	ENSG00000064042.12
rs55981721	1.82325e-08	0.00426993647416414	ENSG00000064042.12_EST00000000000.0_41686414_41686535-ENSG00000064042.12_EST00000000000.0_41699177_41699427-0-1	-12626	0.40117	1.16485e-05	ENSG00000064042.12
rs227283	5.15515e-08	0.00408887395419848	ENSG00000109323.4_EST00000000000.0_103557022_103557164-ENSG00000109323.4_EST00000000000.0_103553050_103553438-0-1	-74898	0.38925	1.11037e-05	ENSG00000109323.4
rs227283	2.67868e-08	0.00237148169283277	ENSG00000109323.4_EST00000000000.0_103557022_103557164-ENSG00000109323.4_EST00000000000.0_103555945_103556202-1-1	-74898	-0.39681	5.75666e-06	ENSG00000109323.4
rs223504	8.2552e-19	8.61431328e-13	ENSG00000109323.4_EST00000000000.0_103571694_103571858-ENSG00000109323.4_EST00000000000.0_103553145_103553438-0-1	-46968	0.59365	1.78572e-16	ENSG00000109323.4
rs227364	3.17628e-14	1.21492262647059e-08	ENSG00000109323.4_EST00000000000.0_103578839_103579057-ENSG00000109323.4_EST00000000000.0_103553145_103553438-0-1	-71841	-0.52276	6.85031e-12	ENSG00000109323.4
rs227364	2.41459e-13	7.23863379310345e-08	ENSG00000109323.4_EST00000000000.0_103578839_103579057-ENSG00000109323.4_EST00000000000.0_103555945_103556202-0-1	-71841	-0.507	5.21267e-11	ENSG00000109323.4
rs227364	9.79941e-17	7.0572775e-11	ENSG00000109323.4_EST00000000000.0_103585842_103586009-ENSG00000109323.4_EST00000000000.0_103553145_103553438-0-1	-71841	-0.56365	2.10665e-14	ENSG00000109323.4
rs227364	2.63359e-17	2.12538389538462e-11	ENSG00000109323.4_EST00000000000.0_103585842_103586009-ENSG00000109323.4_EST00000000000.0_103555945_103556202-0-1	-71841	-0.57221	5.72761e-15	ENSG00000109323.4
rs227364	4.8102e-14	1.74563018181818e-08	ENSG00000109323.4_EST00000000000.0_103585842_103586009-ENSG00000109323.4_EST00000000000.0_103557022_103557164-0-1	-71841	-0.5196	1.03493e-11	ENSG00000109323.4
rs227283	8.23247e-14	2.83719886092715e-08	ENSG00000109323.4_EST00000000000.0_103590120_103590206-ENSG00000109323.4_EST00000000000.0_103557022_103557164-0-1	-74898	0.51546	1.77619e-11	ENSG00000109323.4
rs227283	7.02141e-14	2.45064024e-08	ENSG00000109323.4_EST00000000000.0_103590120_103590206-ENSG00000109323.4_EST00000000000.0_103560870_103561014-0-1	-74898	0.51669	1.52403e-11	ENSG00000109323.4
rs227283	3.98201e-11	7.06671697959184e-06	ENSG00000109323.4_EST00000000000.0_103590120_103590206-ENSG00000109323.4_EST00000000000.0_103571694_103571858-0-1	-74898	0.46333	8.61366e-09	ENSG00000109323.4
rs227364	1.76134e-11	3.3742808e-06	ENSG00000109323.4_EST00000000000.0_103595076_103595227-ENSG00000109323.4_EST00000000000.0_103571694_103571858-0-1	-71841	-0.47074	3.77718e-09	ENSG00000109323.4
rs227364	2.45331e-08	0.00222979507853403	ENSG00000109323.4_EST00000000000.0_103595076_103595227-ENSG00000109323.4_EST00000000000.0_103578839_103579057-0-1	-71841	-0.39782	5.29715e-06	ENSG00000109323.4
rs227364	5.46909e-14	1.95718931506849e-08	ENSG00000109323.4_EST00000000000.0_103611753_103611928-ENSG00000109323.4_EST00000000000.0_103560870_103561014-0-1	-71841	-0.51862	1.1847e-11	ENSG00000109323.4
rs227364	1.77183e-10	2.63493476923077e-05	ENSG00000109323.4_EST00000000000.0_103611753_103611928-ENSG00000109323.4_EST00000000000.0_103571694_103571858-0-1	-71841	-0.44931	3.83442e-08	ENSG00000109323.4
rs227364	4.27559e-14	1.5922215e-08	ENSG00000109323.4_EST00000000000.0_103611753_103611928-ENSG00000109323.4_EST00000000000.0_103578839_103579057-0-1	-71841	-0.5205	9.24175e-12	ENSG00000109323.4
rs227364	1.484e-11	2.94387809885932e-06	ENSG00000109323.4_EST00000000000.0_103611753_103611928-ENSG00000109323.4_EST00000000000.0_103585842_103586009-0-1	-71841	-0.47227	3.20995e-09	ENSG00000109323.4
rs227364	1.11837e-13	3.66576675949367e-08	ENSG00000109323.4_EST00000000000.0_103611753_103611928-ENSG00000109323.4_EST00000000000.0_103590120_103590206-0-1	-71841	-0.51308	2.40129e-11	ENSG00000109323.4
rs227281	2.33393e-11	4.35339103597123e-06	ENSG00000109323.4_EST00000000000.0_103635595_103635718-ENSG00000109323.4_EST00000000000.0_103590120_103590206-0-1	-75279	0.4682	5.01759e-09	ENSG00000109323.4
rs227280	6.53864e-13	1.80740910638298e-07	ENSG00000109323.4_EST00000000000.0_103635595_103635718-ENSG00000109323.4_EST00000000000.0_103592438_103592555-0-1	-78202	0.49895	1.40876e-10	ENSG00000109323.4
rs223505	5.03841e-09	0.000524122261569417	ENSG00000109323.4_EST00000000000.0_103635595_103635718-ENSG00000109323.4_EST00000000000.0_103595076_103595227-0-1	-47931	-0.41531	1.07997e-06	ENSG00000109323.4
rs227283	2.62834e-13	7.78068715909091e-08	ENSG00000109323.4_EST00000000000.0_103644028_103644198-ENSG00000109323.4_EST00000000000.0_103553145_103553438-0-1	-74898	0.50632	5.67745e-11	ENSG00000109323.4
rs223504	6.7575e-14	2.35490520805369e-08	ENSG00000109323.4_EST00000000000.0_103644028_103644198-ENSG00000109323.4_EST00000000000.0_103560870_103561014-0-1	-46968	0.51699	1.45473e-11	ENSG00000109323.4
rs223504	9.09461e-12	1.86845150988142e-06	ENSG00000109323.4_EST00000000000.0_103644028_103644198-ENSG00000109323.4_EST00000000000.0_103571694_103571858-0-1	-46968	0.47661	1.95986e-09	ENSG00000109323.4
rs227283	2.53281e-14	1.00962609230769e-08	ENSG00000109323.4_EST00000000000.0_103644028_103644198-ENSG00000109323.4_EST00000000000.0_103578839_103579057-0-1	-74898	0.52447	5.4416e-12	ENSG00000109323.4
rs227364	8.19632e-12	1.700498592e-06	ENSG00000109323.4_EST00000000000.0_103644028_103644198-ENSG00000109323.4_EST00000000000.0_103585842_103586009-0-1	-71841	-0.47753	1.76254e-09	ENSG00000109323.4
rs227283	5.19099e-13	1.46740544262295e-07	ENSG00000109323.4_EST00000000000.0_103644028_103644198-ENSG00000109323.4_EST00000000000.0_103595076_103595227-0-1	-74898	0.50083	1.11333e-10	ENSG00000109323.4
rs223505	1.58548e-07	0.0103286863739021	ENSG00000109323.4_EST00000000000.0_103644028_103644198-ENSG00000109323.4_EST00000000000.0_103610731_103610841-0-1	-47931	-0.3758	3.41292e-05	ENSG00000109323.4
rs227283	5.55361e-12	1.23185169230769e-06	ENSG00000109323.4_EST00000000000.0_103645019_103645124-ENSG00000109323.4_EST00000000000.0_103610731_103610841-0-1	-74898	0.48092	1.19508e-09	ENSG00000109323.4
rs28454132	3.64884e-08	0.00503504111929308	ENSG00000164111.9_EST00000000000.0_122618018_122618117-ENSG00000164111.9_EST00000000000.0_122592702_122592797-0-1	-4809	0.39326	1.41741e-05	ENSG00000164111.9
rs28454132	2.53059e-08	0.00364802305263158	ENSG00000164111.9_EST00000000000.0_122618018_122618117-ENSG00000164111.9_EST00000000000.0_122599049_122599105-0-1	-4809	0.39746	9.77041e-06	ENSG00000164111.9
rs75451648	7.63808e-11	2.08961010526316e-05	ENSG00000164111.9_EST00000000000.0_122618018_122618121-ENSG00000164111.9_EST00000000000.0_122593688_122593781-0-1	-20432	0.45729	2.96288e-08	ENSG00000164111.9
rs75451648	3.77779e-09	0.000688790241245137	ENSG00000164111.9_EST00000000000.0_122618018_122618121-ENSG00000164111.9_EST00000000000.0_122599570_122599649-0-1	-20432	0.41839	1.46782e-06	ENSG00000164111.9
rs4690522	4.68188e-08	0.0076231585945946	ENSG00000038002.4_EST00000000000.0_178363403_178363657-ENSG00000038002.4_EST00000000000.0_178355536_178355635-0-1	-2606	-0.39037	2.33878e-05	ENSG00000038002.4
rs12523642	7.63284e-07	0.0688579724353955	ENSG00000151388.6_EST00000000000.0_33637682_33637851-ENSG00000151388.6_EST00000000000.0_33576159_33577265-0-1	-91182	-0.35591	0.000364559	ENSG00000151388.6
rs12523642	1.05311e-06	0.0888596973760934	ENSG00000151388.6_EST00000000000.0_33637682_33637851-ENSG00000151388.6_EST00000000000.0_33596039_33596165-0-1	-91182	-0.35166	0.000505454	ENSG00000151388.6
rs4865540	9.63763e-07	0.06510586176	ENSG00000213949.3_EST00000000000.0_52161524_52161651-ENSG00000213949.3_EST00000000000.0_52194069_52194213-0-1	100538	-0.35284	0.000337406	ENSG00000213949.3
rs13163497	8.92552e-07	0.0619953310344828	ENSG00000213949.3_EST00000000000.0_52214562_52214728-ENSG00000213949.3_EST00000000000.0_52248237_52252327-0-1	95278	-0.35385	0.000313061	ENSG00000213949.3
rs141633076	9.50965e-07	0.0642859223207091	ENSG00000213949.3_EST00000000000.0_52221108_52221317-ENSG00000213949.3_EST00000000000.0_52235420_52235521-0-1	896377	-0.35302	0.000330758	ENSG00000213949.3
rs716436	9.52082e-07	0.0684805581176471	ENSG00000164171.5_EST00000000000.0_52337942_52338051-ENSG00000164171.5_EST00000000000.0_52351368_52351518-0-1	5278	-0.353	0.000361993	ENSG00000164171.5
rs72758635	4.07069e-07	0.0352587436672968	ENSG00000164171.5_EST00000000000.0_52347241_52347389-ENSG00000164171.5_EST00000000000.0_52355704_52355842-0-1	-10003	-0.36403	0.000154659	ENSG00000164171.5
rs72758635	1.10092e-06	0.0766074013729977	ENSG00000164171.5_EST00000000000.0_52347241_52347389-ENSG00000164171.5_EST00000000000.0_52356731_52356876-0-1	-10003	-0.35107	0.000416386	ENSG00000164171.5
rs72758635	1.99957e-07	0.0197423505194805	ENSG00000164171.5_EST00000000000.0_52355704_52355842-ENSG00000164171.5_EST00000000000.0_52361671_52361807-0-1	-10003	-0.37295	7.55768e-05	ENSG00000164171.5
rs1862191	5.13957e-07	0.0425867105454546	ENSG00000164171.5_EST00000000000.0_52361671_52361807-ENSG00000164171.5_EST00000000000.0_52368443_52368525-0-1	43244	0.36104	0.000194218	ENSG00000164171.5
rs152090	8.13354e-07	0.0613605647446458	ENSG00000164171.5_EST00000000000.0_52365939_52366090-ENSG00000164171.5_EST00000000000.0_52370891_52370967-0-1	27266	-0.35508	0.000308838	ENSG00000164171.5
rs72758635	3.84048e-09	0.000682878105263158	ENSG00000164171.5_EST00000000000.0_52368948_52369089-ENSG00000164171.5_EST00000000000.0_52377422_52377526-0-1	-10003	-0.41821	1.45031e-06	ENSG00000164171.5
rs72762973	1.52803e-08	0.00255145095222405	ENSG00000113273.10_EST00000000000.0_78251118_78251325-ENSG00000113273.10_EST00000000000.0_78181407_78181650-1-1	-100333	0.40315	6.42094e-06	ENSG00000113273.10
rs10515339	8.5864e-07	0.0446293549775785	ENSG00000145730.15_EST00000000000.0_102295579_102295763-ENSG00000145730.15_EST00000000000.0_102325976_102326105-0-1	212934	-0.35436	0.000206309	ENSG00000145730.15
rs1349727	1.68218e-07	0.0117896282324455	ENSG00000145730.15_EST00000000000.0_102295579_102295763-ENSG00000145730.15_EST00000000000.0_102342505_102342715-0-1	-962460	0.37508	4.03741e-05	ENSG00000145730.15
rs1382282	1.74004e-07	0.0189548441921397	ENSG00000181904.8_EST00000000000.0_134181786_134181902-ENSG00000181904.8_EST00000000000.0_134190588_134191178-0-1	610583	0.37466	7.19116e-05	ENSG00000181904.8
rs11739588	7.53508e-07	0.0616209422222223	ENSG00000113648.12_EST00000000000.0_134705726_134705832-ENSG00000113648.12_EST00000000000.0_134678950_134679124-0-1	872945	-0.35608	0.000310404	ENSG00000113648.12
rs11739588	4.23974e-07	0.0386447346863469	ENSG00000113648.12_EST00000000000.0_134705726_134705832-ENSG00000224186.3_EST00000000000.0_134685864_134686612-0-0	872945	-0.36351	0.000173677	ENSG00000113648.12
rs75746446	8.69347e-24	1.374280416e-17	ENSG00000184584.8_EST00000000000.0_138857855_138858093-ENSG00000184584.8_EST00000000000.0_138855549_138856039-0-1	-5035	-0.65487	1.42317e-21	ENSG00000184584.8
rs75746446	8.69347e-24	1.374280416e-17	ENSG00000184584.8_EST00000000000.0_138857855_138858093-ENSG00000184584.8_EST00000000000.0_138856914_138857100-0-1	-5035	0.65487	1.42442e-21	ENSG00000184584.8
rs11747787	5.49267e-07	0.0625714970588236	ENSG00000113721.7_EST00000000000.0_149503813_149503923-ENSG00000113721.7_EST00000000000.0_149500451_149500573-0-1	891445	-0.36019	0.000317041	ENSG00000113721.7
rs10515649	6.52729e-07	0.0678027990566038	ENSG00000145901.9_EST00000000000.0_150436327_150436518-ENSG00000145901.9_EST00000000000.0_150422101_150422232-0-1	470392	0.35795	0.000357567	ENSG00000145901.9
rs4958711	5.74902e-07	0.0534726599487618	ENSG00000164574.11_EST00000000000.0_153674376_153674478-ENSG00000164574.11_EST00000000000.0_153760008_153760191-0-1	14073	0.3596	0.000259604	ENSG00000164574.11
rs56386882	1.05186e-08	0.00203999995774648	ENSG00000164574.11_EST00000000000.0_153709132_153709298-ENSG00000164574.11_EST00000000000.0_153783664_153783771-0-1	-3547	0.4073	4.80398e-06	ENSG00000164574.11
rs890793	5.93612e-08	0.00858014761904762	ENSG00000164574.11_EST00000000000.0_153709132_153709298-ENSG00000164574.11_EST00000000000.0_153789101_153789322-0-1	3648	0.38759	2.6893e-05	ENSG00000164574.11
rs6580056	2.28855e-08	0.00384409716923077	ENSG00000164574.11_EST00000000000.0_153755837_153756022-ENSG00000164574.11_EST00000000000.0_153789101_153789322-0-1	-7266	0.3986	1.03593e-05	ENSG00000164574.11
rs4958711	8.32238e-07	0.0710007316159251	ENSG00000164574.11_EST00000000000.0_153760008_153760191-ENSG00000164574.11_EST00000000000.0_153765873_153765990-1-1	14073	-0.35477	0.000377081	ENSG00000164574.11
rs4958711	5.98435e-07	0.0552687603053435	ENSG00000164574.11_EST00000000000.0_153760008_153760191-ENSG00000164574.11_EST00000000000.0_153796374_153800541-0-1	14073	0.35908	0.000270157	ENSG00000164574.11
rs4958711	3.39046e-07	0.0349708022727273	ENSG00000164574.11_EST00000000000.0_153789101_153789322-ENSG00000164574.11_EST00000000000.0_153796374_153800541-0-1	14073	0.36635	0.000153106	ENSG00000164574.11
rs2270821	1.87922e-07	0.0186131572277228	ENSG00000135074.11_EST00000000000.0_156991381_156991451-ENSG00000135074.11_EST00000000000.0_156964921_156964999-1-1	155543	-0.37371	7.01291e-05	ENSG00000135074.11
rs11745822	5.31912e-07	0.0434340845528456	ENSG00000135074.11_EST00000000000.0_157002611_157002783-ENSG00000135074.11_EST00000000000.0_156946847_156947039-0-1	-49371	-0.3606	0.000199343	ENSG00000135074.11
rs4921137	4.28007e-08	0.00747894163487739	ENSG00000164609.5_EST00000000000.0_159834483_159834622-ENSG00000164609.5_EST00000000000.0_159831816_159831887-0-1	31025	-0.39142	2.27593e-05	ENSG00000164609.5
rs28425483	4.65011e-07	0.0458676992882563	ENSG00000183258.7_EST00000000000.0_176942686_176942822-ENSG00000183258.7_EST00000000000.0_176941917_176942070-0-1	33141	0.36233	0.000213745	ENSG00000183258.7
rs28425483	4.80204e-07	0.0469664809859155	ENSG00000183258.7_EST00000000000.0_176942686_176942822-ENSG00000183258.7_EST00000000000.0_176942187_176942259-1-1	33141	-0.36192	0.000221202	ENSG00000183258.7
rs13169291	8.44726e-08	0.0183639667924528	ENSG00000087116.9_EST00000000000.0_178585724_178585880-ENSG00000087116.9_EST00000000000.0_178566891_178567036-0-1	-86481	0.38341	6.85984e-05	ENSG00000087116.9
rs13169291	6.70077e-08	0.0150978387990762	ENSG00000087116.9_EST00000000000.0_178585724_178585880-ENSG00000161011.14_EST00000000000.0_179260587_179260782-0-0	-86481	0.38616	5.4207e-05	ENSG00000087116.9
rs13179057	2.15547e-07	0.0390850705990784	ENSG00000087116.9_EST00000000000.0_178634514_178634716-ENSG00000087116.9_EST00000000000.0_178562910_178563043-0-1	-86952	-0.37202	0.000175818	ENSG00000087116.9
rs11749201	4.52553e-07	0.0681849473684211	ENSG00000161013.12_EST00000000000.0_179233487_179233934-ENSG00000161013.12_EST00000000000.0_179228784_179228969-0-1	-605867	0.36268	0.000359865	ENSG00000161013.12
rs1035411	1.79689e-18	4.6245276e-12	ENSG00000131459.8_EST00000000000.0_179731772_179731939-ENSG00000131459.8_EST00000000000.0_179727690_179728608-0-1	-50868	-0.58897	1.15038e-15	ENSG00000131459.8
rs1035411	1.79689e-18	4.6245276e-12	ENSG00000131459.8_EST00000000000.0_179731772_179731939-ENSG00000131459.8_EST00000000000.0_179729423_179729584-0-1	-50868	0.58897	1.13789e-15	ENSG00000131459.8
rs9638039	4.26868e-07	0.0628354503667482	ENSG00000137275.7_EST00000000000.0_3077032_3077221-ENSG00000137275.7_EST00000000000.0_3078013_3078169-1-1	505713	0.36342	0.000319146	ENSG00000137275.7
rs116005849	3.08324e-08	0.00364802305263158	ENSG00000206503.6_EST00000000000.0_29910326_29910403-ENSG00000206503.6_EST00000000000.0_29911899_29912174-0-1	-86605	-0.3952	9.76191e-06	ENSG00000206503.6
rs114436010	5.64055e-08	0.00611428449438203	ENSG00000206503.6_EST00000000000.0_29910534_29910803-ENSG00000206503.6_EST00000000000.0_29912277_29912411-0-1	-75496	0.38819	1.80488e-05	ENSG00000206503.6
rs114436010	8.80748e-07	0.0569490938292477	ENSG00000206503.6_EST00000000000.0_29910534_29910803-ENSG00000206503.6_EST00000000000.0_29913228_29913617-0-1	-75496	0.35403	0.000279315	ENSG00000206503.6
rs114772342	8.17732e-13	3.05120341747573e-07	ENSG00000206503.6_EST00000000000.0_29911045_29911320-ENSG00000204592.5_EST00000000000.0_30458914_30459189-0-0	28796	-0.49711	2.60592e-10	ENSG00000206503.6
rs112904366	1.32915e-09	0.000221219906896552	ENSG00000206503.6_EST00000000000.0_29911045_29911320-ENSG00000206503.6_EST00000000000.0_29911899_29912174-1-1	14100	0.4293	4.25564e-07	ENSG00000206503.6
rs116430394	8.38297e-11	1.91040390532544e-05	ENSG00000206503.6_EST00000000000.0_29911045_29911320-ENSG00000206503.6_EST00000000000.0_29912277_29912411-0-1	19159	0.45642	2.6771e-08	ENSG00000206503.6
rs112904366	3.83312e-13	1.58627903225807e-07	ENSG00000206503.6_EST00000000000.0_29911045_29911320-ENSG00000206503.6_EST00000000000.0_29913228_29913617-0-1	14100	-0.50329	1.22325e-10	ENSG00000206503.6
rs114385587	4.71503e-15	3.37550466666667e-09	ENSG00000206503.6_EST00000000000.0_29911191_29911320-ENSG00000206503.6_EST00000000000.0_29911899_29912174-0-1	138928	0.53687	1.51142e-12	ENSG00000206503.6
rs116695929	4.50268e-15	3.2833752e-09	ENSG00000206503.6_EST00000000000.0_29911899_29912174-ENSG00000206503.6_EST00000000000.0_29912277_29912393-1-1	-31420	-0.53721	1.42933e-12	ENSG00000206503.6
rs114141895	8.13744e-09	0.0011543796133829	ENSG00000206503.6_EST00000000000.0_29911899_29912174-ENSG00000206503.6_EST00000000000.0_29912277_29912411-0-1	31749	0.41012	2.57486e-06	ENSG00000206503.6
rs115319513	2.90679e-07	0.0233617919499479	ENSG00000206503.6_EST00000000000.0_29912277_29912411-ENSG00000206503.6_EST00000000000.0_29912836_29912868-0-1	14543	-0.36829	9.28854e-05	ENSG00000206503.6
rs116600664	4.23119e-07	0.0315315879961278	ENSG00000206503.6_EST00000000000.0_29912277_29912411-ENSG00000206503.6_EST00000000000.0_29913228_29913617-0-1	9973	-0.36353	0.000135042	ENSG00000206503.6
snp_6_31240010	1.04475e-21	4.14094064210527e-15	ENSG00000204525.8_EST00000000000.0_31237714_31237862-ENSG00000204525.8_EST00000000000.0_31236528_31236950-0-1	147	0.63091	6.52387e-19	ENSG00000204525.8
snp_6_31240010	2.25046e-14	2.28020375675676e-08	ENSG00000204525.8_EST00000000000.0_31237714_31237862-ENSG00000204525.8_EST00000000000.0_31237115_31237162-0-1	147	-0.52536	1.39913e-11	ENSG00000204525.8
snp_6_31240010	4.64634e-26	3.886134e-19	ENSG00000204525.8_EST00000000000.0_31237714_31237862-ENSG00000204525.8_EST00000000000.0_31237270_31237320-0-1	147	-0.67876	2.9001e-23	ENSG00000204525.8
rs115346060	3.81605e-16	6.60752151724138e-10	ENSG00000204525.8_EST00000000000.0_31237987_31238262-ENSG00000137331.10_EST00000000000.0_30710984_30711973-0-0	-36	0.55452	2.38331e-13	ENSG00000204525.8
rs114031082	1.00532e-07	0.0171222565423729	ENSG00000204525.8_EST00000000000.0_31237987_31238262-ENSG00000204525.8_EST00000000000.0_31237115_31237162-0-1	-2802	0.38133	6.28242e-05	ENSG00000204525.8
rs114921580	4.68909e-14	4.346424e-08	ENSG00000204525.8_EST00000000000.0_31237987_31238262-ENSG00000204525.8_EST00000000000.0_31237714_31237862-0-1	-1373	0.5198	2.95528e-11	ENSG00000204525.8
rs114921580	2.48278e-13	1.933594875e-07	ENSG00000204525.8_EST00000000000.0_31237987_31238262-ENSG00000204525.8_EST00000000000.0_31237743_31237862-1-1	-1373	-0.50678	1.53918e-10	ENSG00000204525.8
rs112206327	2.41662e-22	1.10835054545455e-15	ENSG00000204525.8_EST00000000000.0_31237991_31238108-ENSG00000204525.8_EST00000000000.0_31237714_31237862-0-1	4108	-0.63846	1.5164e-19	ENSG00000204525.8
snp_6_31230004	1.42498e-08	0.00342028458767773	ENSG00000204525.8_EST00000000000.0_31237991_31238108-ENSG00000204525.8_EST00000000000.0_31237743_31237862-0-1	-9859	-0.40393	8.97612e-06	ENSG00000204525.8
rs115346060	2.51074e-15	3.47044755963303e-09	ENSG00000204525.8_EST00000000000.0_31238850_31239125-ENSG00000204525.8_EST00000000000.0_31236528_31236950-0-1	-36	0.5414	1.56832e-12	ENSG00000204525.8
rs115346060	3.87024e-14	3.6822441509434e-08	ENSG00000204525.8_EST00000000000.0_31238850_31239125-ENSG00000204525.8_EST00000000000.0_31237714_31237862-0-1	-36	0.52126	2.42735e-11	ENSG00000204525.8
rs116587107	1.1392e-11	6.02064717482518e-06	ENSG00000204525.8_EST00000000000.0_31239376_31239645-ENSG00000204525.8_EST00000000000.0_31236528_31236950-0-1	-636	0.47462	7.13891e-09	ENSG00000204525.8
rs116587107	3.03894e-12	1.82271585714286e-06	ENSG00000204525.8_EST00000000000.0_31239376_31239645-ENSG00000204525.8_EST00000000000.0_31237115_31237162-0-1	-636	0.48611	1.90433e-09	ENSG00000204525.8
rs116587107	2.82111e-12	1.700498592e-06	ENSG00000204525.8_EST00000000000.0_31239376_31239645-ENSG00000204525.8_EST00000000000.0_31237714_31237862-0-1	-636	0.48674	1.74888e-09	ENSG00000204525.8
rs114506142	8.10379e-08	0.0141170269473684	ENSG00000204525.8_EST00000000000.0_31239723_31239848-ENSG00000204525.8_EST00000000000.0_31238850_31239125-0-1	-87	0.38391	5.00417e-05	ENSG00000204525.8
rs115318240	1.33345e-15	1.97552352475248e-09	ENSG00000204525.8_EST00000000000.0_31239776_31239846-ENSG00000204525.8_EST00000000000.0_31237743_31237862-0-1	-3396	0.54587	8.2723e-13	ENSG00000204525.8
rs115318240	3.03993e-20	9.86508000000001e-14	ENSG00000204525.8_EST00000000000.0_31239776_31239846-ENSG00000204525.8_EST00000000000.0_31237987_31238262-0-1	-3396	0.61271	1.8814e-17	ENSG00000204525.8
rs143189363	7.74879e-09	0.00203999995774648	ENSG00000234745.3_EST00000000000.0_31322884_31323000-ENSG00000204525.8_EST00000000000.0_31236528_31236950-0-0	4338	-0.41065	4.80338e-06	ENSG00000234745.3
rs192947732	2.24586e-07	0.0322075126082772	ENSG00000234745.3_EST00000000000.0_31323094_31323369-ENSG00000196230.7_EST00000000000.0_30691812_30692174-0-0	-2768	0.37151	0.000138738	ENSG00000234745.3
rs111856630	1.97945e-07	0.029111718694362	ENSG00000234745.3_EST00000000000.0_31323094_31323369-ENSG00000204525.8_EST00000000000.0_31237270_31237320-0-0	87548	0.37307	0.000122023	ENSG00000234745.3
rs192947732	4.71866e-08	0.0090886099610895	ENSG00000234745.3_EST00000000000.0_31323094_31323369-ENSG00000204525.8_EST00000000000.0_31237987_31238262-0-0	-2768	0.39028	2.90519e-05	ENSG00000234745.3
rs114777460	2.46328e-07	0.0348122083491461	ENSG00000234745.3_EST00000000000.0_31323944_31324219-ENSG00000204525.8_EST00000000000.0_31237743_31237862-0-0	478	-0.37036	0.000152123	ENSG00000234745.3
rs114777460	2.57317e-07	0.0361097255639098	ENSG00000234745.3_EST00000000000.0_31323944_31324219-ENSG00000204525.8_EST00000000000.0_31239376_31239645-0-0	478	-0.36981	0.00015929	ENSG00000234745.3
rs114777460	2.57317e-07	0.0359220090310442	ENSG00000234745.3_EST00000000000.0_31323944_31324219-ENSG00000234745.3_EST00000000000.0_31321759_31322073-0-1	478	-0.36981	0.000158313	ENSG00000234745.3
rs114175580	3.66983e-14	3.52797248407643e-08	ENSG00000204520.7_EST00000000000.0_31371371_31371479-ENSG00000204516.5_EST00000000000.0_31473394_31473648-0-0	-2792	-0.52166	2.2964e-11	ENSG00000204520.7
rs114175580	1.71847e-16	3.19613822222222e-10	ENSG00000204520.7_EST00000000000.0_31371371_31371479-ENSG00000204516.5_EST00000000000.0_31474799_31475077-0-0	-2792	-0.55991	1.07333e-13	ENSG00000204520.7
rs114175580	8.28125e-16	1.32313433684211e-09	ENSG00000204520.7_EST00000000000.0_31371371_31371479-ENSG00000204520.7_EST00000000000.0_31379724_31380002-0-1	-2792	-0.54919	5.21135e-13	ENSG00000204520.7
rs114175580	5.79548e-16	9.85391433707866e-10	ENSG00000204520.7_EST00000000000.0_31371371_31371479-ENSG00000204520.7_EST00000000000.0_31380102_31380237-0-1	-2792	-0.55166	3.63598e-13	ENSG00000204520.7
rs114175580	1.87709e-14	1.95718931506849e-08	ENSG00000204520.7_EST00000000000.0_31371371_31371479-ENSG00000204520.7_EST00000000000.0_31382789_31383090-0-1	-2792	-0.52672	1.1793e-11	ENSG00000204520.7
rs114672086	1.39339e-17	3.151638e-11	ENSG00000204520.7_EST00000000000.0_31378320_31378574-ENSG00000204516.5_EST00000000000.0_31474799_31475077-0-0	-13922	0.57627	8.75455e-15	ENSG00000204520.7
rs114438708	4.89441e-07	0.0609843626754748	ENSG00000204520.7_EST00000000000.0_31378320_31378574-ENSG00000204520.7_EST00000000000.0_31378849_31379136-1-1	10826	0.36167	0.000306182	ENSG00000204520.7
rs114438708	3.54149e-10	0.000123214296774194	ENSG00000204520.7_EST00000000000.0_31378320_31378574-ENSG00000204520.7_EST00000000000.0_31380102_31380237-0-1	10826	-0.44257	2.21704e-07	ENSG00000204520.7
rs116470501	7.38349e-22	3.1224211e-15	ENSG00000204520.7_EST00000000000.0_31378320_31378574-ENSG00000204520.7_EST00000000000.0_31382789_31383090-0-1	-196	-0.63272	4.66033e-19	ENSG00000204520.7
rs114438708	8.44351e-15	9.90528000000001e-09	ENSG00000204520.7_EST00000000000.0_31378849_31379136-ENSG00000204516.5_EST00000000000.0_31474799_31475077-0-0	10826	-0.53263	5.2976e-12	ENSG00000204520.7
rs140253545	2.60642e-12	1.61506535510204e-06	ENSG00000204520.7_EST00000000000.0_31378849_31379136-ENSG00000204520.7_EST00000000000.0_31379724_31380002-1-1	40788	0.48742	1.64051e-09	ENSG00000204520.7
rs140253545	8.46409e-09	0.00222979507853403	ENSG00000204520.7_EST00000000000.0_31378849_31379136-ENSG00000204520.7_EST00000000000.0_31380102_31380237-0-1	40788	-0.40969	5.29548e-06	ENSG00000204520.7
rs140253545	8.61192e-16	1.3483758375e-09	ENSG00000204520.7_EST00000000000.0_31378849_31379136-ENSG00000204520.7_EST00000000000.0_31382789_31383090-0-1	40788	-0.54892	5.36667e-13	ENSG00000204520.7
rs140253545	3.12925e-11	1.4887843875e-05	ENSG00000204520.7_EST00000000000.0_31378849_31379136-ENSG00000204569.4_EST00000000000.0_30568177_30569435-0-0	40788	-0.46554	1.97517e-08	ENSG00000204520.7
rs114022232	1.91104e-25	1.38029571428572e-18	ENSG00000204520.7_EST00000000000.0_31379724_31380002-ENSG00000204516.5_EST00000000000.0_31474799_31475077-0-0	12888	0.67252	1.20175e-22	ENSG00000204520.7
rs116767343	1.35835e-24	8.93543227826088e-18	ENSG00000204520.7_EST00000000000.0_31379724_31380002-ENSG00000204516.5_EST00000000000.0_31477559_31477974-0-0	26039	-0.6636	8.52052e-22	ENSG00000204520.7
rs111571992	1.62851e-07	0.0252309518935517	ENSG00000204520.7_EST00000000000.0_31380102_31380237-ENSG00000204520.7_EST00000000000.0_31382789_31383090-0-1	-16408	0.37547	0.00010215	ENSG00000204520.7
rs111571992	1.62851e-07	0.025177512024666	ENSG00000204520.7_EST00000000000.0_31380102_31380237-ENSG00000204520.7_EST00000000000.0_31382789_31384016-0-1	-16408	-0.37547	0.000101566	ENSG00000204520.7
rs115879959	1.12349e-08	0.00299585596768982	ENSG00000198563.8_EST00000000000.0_31498556_31498703-ENSG00000198563.8_EST00000000000.0_31497996_31498227-1-1	-155838	0.40657	7.68837e-06	ENSG00000198563.8
rs116100805	5.57086e-08	0.0117002222114216	ENSG00000204394.8_EST00000000000.0_31759387_31759514-ENSG00000204394.8_EST00000000000.0_31753023_31753104-0-1	657542	-0.38834	3.99224e-05	ENSG00000204394.8
rs116303264	3.78321e-11	2.11158293877551e-05	ENSG00000204209.6_EST00000000000.0_33286774_33286996-ENSG00000236104.2_EST00000000000.0_33284246_33284762-0-0	-6141	-0.4638	3.00279e-08	ENSG00000204209.6
rs116303264	4.82851e-15	7.55399180487805e-09	ENSG00000204209.6_EST00000000000.0_33287157_33287631-ENSG00000236104.2_EST00000000000.0_33284246_33284762-0-0	-6141	-0.5367	3.85216e-12	ENSG00000204209.6
rs141725907	2.63044e-11	1.57530482972136e-05	ENSG00000204209.6_EST00000000000.0_33287788_33288001-ENSG00000204209.6_EST00000000000.0_33286774_33286996-0-1	-28276	-0.46712	2.10955e-08	ENSG00000204209.6
rs141725907	2.73768e-11	1.62107922461539e-05	ENSG00000204209.6_EST00000000000.0_33287788_33288001-ENSG00000204209.6_EST00000000000.0_33287157_33287631-1-1	-28276	0.46676	2.18429e-08	ENSG00000204209.6
rs141725907	1.77164e-12	1.43716526582279e-06	ENSG00000204209.6_EST00000000000.0_33288157_33288368-ENSG00000204209.6_EST00000000000.0_33286774_33286996-0-1	-28276	-0.49068	1.41214e-09	ENSG00000204209.6
rs16869677	3.53098e-08	0.00866825194736843	ENSG00000112514.10_EST00000000000.0_33385736_33385899-ENSG00000112514.10_EST00000000000.0_33385258_33385593-0-1	489988	0.39364	2.72919e-05	ENSG00000112514.10
rs13196184	5.69655e-08	0.00865895271767811	ENSG00000112078.9_EST00000000000.0_36410815_36410888-ENSG00000112078.9_EST00000000000.0_36442566_36442666-0-1	-204462	0.38808	2.72118e-05	ENSG00000112078.9
rs324131	7.733e-09	0.0019372780569395	ENSG00000096384.13_EST00000000000.0_44217758_44217891-ENSG00000096384.13_EST00000000000.0_44219155_44219345-0-1	-131	-0.41067	4.51389e-06	ENSG00000096384.13
rs9372480	7.64701e-07	0.0459427144631766	ENSG00000164465.13_EST00000000000.0_117860418_117860542-ENSG00000164465.13_EST00000000000.0_117866641_117866760-0-1	-43241	-0.35588	0.000214666	ENSG00000164465.13
rs9320697	1.60213e-07	0.0119796096634615	ENSG00000111885.5_EST00000000000.0_119510829_119511048-ENSG00000111885.5_EST00000000000.0_119498374_119501110-0-1	252242	0.37567	4.13227e-05	ENSG00000111885.5
rs72972219	8.03409e-08	0.0116449399507389	ENSG00000118515.7_EST00000000000.0_134494412_134494495-ENSG00000118515.7_EST00000000000.0_134493800_134493912-1-1	-134671	0.38401	3.92027e-05	ENSG00000118515.7
rs78987468	1.43226e-07	0.0186075827563396	ENSG00000118515.7_EST00000000000.0_134494412_134494495-ENSG00000118515.7_EST00000000000.0_134494161_134494292-1-1	-139686	-0.37704	6.99488e-05	ENSG00000118515.7
rs42521	7.18934e-08	0.00699917029045644	ENSG00000164692.12_EST00000000000.0_94041896_94041994-ENSG00000164692.12_EST00000000000.0_94043002_94043055-0-1	16943	0.38533	2.09801e-05	ENSG00000164692.12
rs12704977	2.84605e-14	1.65852712340426e-08	ENSG00000164713.4_EST00000000000.0_97911663_97911765-ENSG00000006453.9_EST00000000000.0_97937001_97937208-0-0	-32308	0.52359	9.69537e-12	ENSG00000164713.4
rs12704977	3.26313e-17	3.94535805882353e-11	ENSG00000164713.4_EST00000000000.0_97911663_97911765-ENSG00000164713.4_EST00000000000.0_97921951_97922275-0-1	-32308	0.57083	1.11229e-14	ENSG00000164713.4
rs34065606	7.48014e-07	0.0291704229249012	ENSG00000166997.3_EST00000000000.0_99719882_99720008-ENSG00000166997.3_EST00000000000.0_99720407_99720529-0-1	-75746	-0.35617	0.00012239	ENSG00000166997.3
rs6966570	1.14305e-06	0.0761448993103449	ENSG00000106366.5_EST00000000000.0_100773702_100773895-ENSG00000106367.9_EST00000000000.0_100803800_100804558-0-0	-75312	-0.35057	0.000411978	ENSG00000106366.5
rs6966570	9.89033e-07	0.0676805300787402	ENSG00000106366.5_EST00000000000.0_100773702_100773895-ENSG00000166925.4_EST00000000000.0_100064161_100064791-0-0	-75312	-0.3525	0.000356361	ENSG00000106366.5
rs34104727	5.4752e-08	0.0116718712087912	ENSG00000164896.13_EST00000000000.0_150777772_150777882-ENSG00000164896.13_EST00000000000.0_150776587_150777009-1-1	-495	0.38854	3.9453e-05	ENSG00000164896.13
rs2249963	2.47081e-07	0.0252309518935517	ENSG00000164733.14_EST00000000000.0_11704561_11704677-ENSG00000164733.14_EST00000000000.0_11701879_11702731-0-1	-251731	-0.37032	0.0001022	ENSG00000164733.14
rs4568580	3.27045e-07	0.0317424787644788	ENSG00000164733.14_EST00000000000.0_11725510_11725588-ENSG00000164733.14_EST00000000000.0_11718915_11718988-0-1	-200668	-0.3668	0.00013634	ENSG00000164733.14
rs11135688	4.95184e-08	0.0108205218022528	ENSG00000120913.17_EST00000000000.0_22446812_22446887-ENSG00000120913.17_EST00000000000.0_22447109_22447197-0-1	351833	-0.38972	3.58441e-05	ENSG00000120913.17
rs4562324	5.43222e-08	0.0116796393658537	ENSG00000120913.17_EST00000000000.0_22446812_22446887-ENSG00000120913.17_EST00000000000.0_22451246_22451775-0-1	501747	-0.38863	3.97069e-05	ENSG00000120913.17
rs6557666	4.37412e-22	1.89790632e-15	ENSG00000134013.10_EST00000000000.0_23261467_23261739-ENSG00000134013.10_EST00000000000.0_23239904_23240026-0-1	-43212	-0.63543	2.75401e-19	ENSG00000134013.10
rs3812431	1.1326e-06	0.0803874544636159	ENSG00000067167.3_EST00000000000.0_71499341_71499411-ENSG00000067167.3_EST00000000000.0_71495399_71495559-0-1	-535918	0.3507	0.000444198	ENSG00000067167.3
rs4735549	8.63579e-07	0.0699227296325255	ENSG00000104341.10_EST00000000000.0_98827556_98827629-ENSG00000104341.10_EST00000000000.0_98828286_98828408-1-1	526905	0.35429	0.000370776	ENSG00000104341.10
rs11776523	7.22573e-07	0.0611782306930693	ENSG00000104341.10_EST00000000000.0_98827556_98827629-ENSG00000104341.10_EST00000000000.0_98831368_98831466-0-1	527636	-0.35663	0.000307413	ENSG00000104341.10
rs117056827	8.42149e-07	0.0716936943925234	ENSG00000164934.8_EST00000000000.0_104427617_104427744-ENSG00000164933.5_EST00000000000.0_104427012_104427332-0-0	-118944	0.35462	0.000381653	ENSG00000164934.8
rs2062377	1.75991e-15	1.64909670612245e-09	ENSG00000164761.4_EST00000000000.0_119945170_119945539-ENSG00000164761.4_EST00000000000.0_119935796_119937001-0-1	42981	-0.54392	6.70031e-13	ENSG00000164761.4
rs13264172	1.17436e-10	3.03154618487395e-05	ENSG00000164761.4_EST00000000000.0_119964031_119964439-ENSG00000164761.4_EST00000000000.0_119938733_119938957-0-1	48422	-0.45323	4.48699e-08	ENSG00000164761.4
rs2062377	1.15089e-09	0.000227758676129032	ENSG00000164761.4_EST00000000000.0_119964031_119964439-ENSG00000164761.4_EST00000000000.0_119940977_119941168-0-1	42981	-0.43077	4.39087e-07	ENSG00000164761.4
rs4354338	6.19036e-09	0.00107168372983115	ENSG00000164761.4_EST00000000000.0_119964031_119964439-ENSG00000164761.4_EST00000000000.0_119945170_119945539-0-1	51621	-0.41309	2.36819e-06	ENSG00000164761.4
rs7826087	2.14773e-08	0.00582740576319544	ENSG00000008513.10_EST00000000000.0_134478137_134478333-ENSG00000008513.10_EST00000000000.0_134471188_134472180-0-1	15113	0.39932	1.69362e-05	ENSG00000008513.10
rs7826087	5.36964e-12	3.73636535294118e-06	ENSG00000008513.10_EST00000000000.0_134478137_134478333-ENSG00000008513.10_EST00000000000.0_134475657_134475702-0-1	15113	0.48121	4.21348e-09	ENSG00000008513.10
rs7821101	2.34361e-08	0.00628582739495799	ENSG00000008513.10_EST00000000000.0_134487962_134488317-ENSG00000008513.10_EST00000000000.0_134474118_134474237-0-1	15974	-0.39833	1.86073e-05	ENSG00000008513.10
rs7003220	1.2489e-08	0.00367076203400309	ENSG00000008513.10_EST00000000000.0_134583936_134584092-ENSG00000008513.10_EST00000000000.0_134478137_134478333-0-1	13374	-0.4054	9.84653e-06	ENSG00000008513.10
rs11780978	1.57727e-07	0.0120705398319328	ENSG00000178209.10_EST00000000000.0_145001578_145001934-ENSG00000178209.10_EST00000000000.0_144990345_144996563-0-1	-16050	-0.37586	4.16864e-05	ENSG00000178209.10
rs11780978	8.75158e-08	0.00754196727272728	ENSG00000178209.10_EST00000000000.0_145001578_145001934-ENSG00000178209.10_EST00000000000.0_145001420_145001503-1-1	-16050	0.38299	2.30449e-05	ENSG00000178209.10
rs7357417	4.68954e-09	0.000587859326732674	ENSG00000178209.10_EST00000000000.0_145002022_145002160-ENSG00000178209.10_EST00000000000.0_144990345_144996563-0-1	-15560	0.41608	1.2308e-06	ENSG00000178209.10
rs7357417	4.61796e-09	0.000583407285714286	ENSG00000178209.10_EST00000000000.0_145002022_145002160-ENSG00000178209.10_EST00000000000.0_145001578_145001934-1-1	-15560	-0.41624	1.21906e-06	ENSG00000178209.10
rs11780978	1.88453e-09	0.000255404627234043	ENSG00000178209.10_EST00000000000.0_145003271_145003449-ENSG00000178209.10_EST00000000000.0_144996672_145000052-0-1	-16050	-0.42569	4.97679e-07	ENSG00000178209.10
rs11780978	3.64489e-10	5.91781424040921e-05	ENSG00000178209.10_EST00000000000.0_145003271_145003449-ENSG00000197858.6_EST00000000000.0_145139037_145139233-0-0	-16050	-0.44229	9.55712e-08	ENSG00000178209.10
rs11780978	2.19882e-15	1.44327366185567e-09	ENSG00000178209.10_EST00000000000.0_145003814_145003997-ENSG00000178209.10_EST00000000000.0_145001578_145001934-0-1	-16050	-0.54234	5.80421e-13	ENSG00000178209.10
rs11780978	2.32205e-14	1.10468511879699e-08	ENSG00000178209.10_EST00000000000.0_145004104_145004230-ENSG00000178209.10_EST00000000000.0_145002022_145002160-0-1	-16050	-0.52512	6.09134e-12	ENSG00000178209.10
rs11780978	1.03302e-15	7.4582055e-10	ENSG00000178209.10_EST00000000000.0_145004312_145004466-ENSG00000178209.10_EST00000000000.0_145002022_145002160-0-1	-16050	-0.54766	2.72107e-13	ENSG00000178209.10
rs11780978	1.70237e-12	5.1445216492891e-07	ENSG00000178209.10_EST00000000000.0_145004312_145004466-ENSG00000178209.10_EST00000000000.0_145003271_145003449-0-1	-16050	-0.49102	4.50039e-10	ENSG00000178209.10
rs11780978	1.63836e-14	8.21417045669292e-09	ENSG00000178209.10_EST00000000000.0_145004552_145004704-ENSG00000178209.10_EST00000000000.0_145003271_145003449-0-1	-16050	-0.52773	4.32504e-12	ENSG00000178209.10
rs11780978	7.35294e-13	2.36452745454546e-07	ENSG00000178209.10_EST00000000000.0_145004552_145004704-ENSG00000178209.10_EST00000000000.0_145003582_145003739-0-1	-16050	-0.49799	1.94103e-10	ENSG00000178209.10
rs11780978	4.84341e-11	1.00492405211726e-05	ENSG00000178209.10_EST00000000000.0_145005702_145005827-ENSG00000178209.10_EST00000000000.0_145003271_145003449-0-1	-16050	-0.46153	1.2712e-08	ENSG00000178209.10
rs11780978	3.52345e-09	0.00045306588097166	ENSG00000178209.10_EST00000000000.0_145005702_145005827-ENSG00000178209.10_EST00000000000.0_145003814_145003997-0-1	-16050	-0.41913	9.27921e-07	ENSG00000178209.10
rs7357417	1.87938e-09	0.000255404627234043	ENSG00000178209.10_EST00000000000.0_145006105_145006200-ENSG00000178209.10_EST00000000000.0_145004104_145004230-0-1	-15560	0.42572	4.96905e-07	ENSG00000178209.10
rs11780978	1.59722e-13	6.08286179640719e-08	ENSG00000178209.10_EST00000000000.0_145006568_145006729-ENSG00000178209.10_EST00000000000.0_144996672_145000052-0-1	-16050	-0.51028	4.2116e-11	ENSG00000178209.10
rs11780978	1.92899e-12	5.75315222535212e-07	ENSG00000178209.10_EST00000000000.0_145006568_145006729-ENSG00000178209.10_EST00000000000.0_145004312_145004466-0-1	-16050	-0.48997	5.08052e-10	ENSG00000178209.10
rs11784985	1.07936e-13	4.2132756809816e-08	ENSG00000178209.10_EST00000000000.0_145006803_145006880-ENSG00000178209.10_EST00000000000.0_145004552_145004704-0-1	-16403	0.51335	2.84728e-11	ENSG00000178209.10
rs11784985	3.32656e-07	0.0221453236935992	ENSG00000178209.10_EST00000000000.0_145006803_145006880-ENSG00000178209.10_EST00000000000.0_145005702_145005827-0-1	-16403	0.36659	8.74979e-05	ENSG00000178209.10
rs11780978	1.72755e-11	4.01687463272728e-06	ENSG00000178209.10_EST00000000000.0_145006803_145006880-ENSG00000180900.11_EST00000000000.0_144890779_144891195-0-0	-16050	-0.47091	4.56767e-09	ENSG00000178209.10
rs11780978	6.19023e-12	1.61442870491803e-06	ENSG00000178209.10_EST00000000000.0_145006961_145007279-ENSG00000178209.10_EST00000000000.0_145004552_145004704-0-1	-16050	-0.47998	1.62976e-09	ENSG00000178209.10
rs11780978	1.39137e-11	3.2938056802974e-06	ENSG00000178209.10_EST00000000000.0_145006961_145007279-ENSG00000178209.10_EST00000000000.0_145005702_145005827-0-1	-16050	-0.47285	3.67344e-09	ENSG00000178209.10
rs7357417	1.52826e-14	7.74156285714286e-09	ENSG00000178209.10_EST00000000000.0_145008166_145008259-ENSG00000178209.10_EST00000000000.0_144996672_145000052-0-1	-15560	0.52825	4.02216e-12	ENSG00000178209.10
rs11780978	3.59903e-11	7.72560351515152e-06	ENSG00000178209.10_EST00000000000.0_145008166_145008259-ENSG00000178209.10_EST00000000000.0_145006568_145006729-0-1	-16050	-0.46426	9.51287e-09	ENSG00000178209.10
rs7357417	1.0137e-09	0.000146497551020408	ENSG00000178209.10_EST00000000000.0_145008486_145008613-ENSG00000014164.5_EST00000000000.0_144620173_144621490-0-0	-15560	0.43206	2.6785e-07	ENSG00000178209.10
rs7357417	1.29019e-07	0.0102686657788945	ENSG00000178209.10_EST00000000000.0_145008803_145008898-ENSG00000178209.10_EST00000000000.0_145006961_145007279-0-1	-15560	0.37831	3.38883e-05	ENSG00000178209.10
rs7357417	9.29045e-08	0.00793628831099196	ENSG00000178209.10_EST00000000000.0_145009366_145009481-ENSG00000160959.3_EST00000000000.0_145746295_145750557-0-0	-15560	0.38227	2.45459e-05	ENSG00000178209.10
rs11780978	8.06296e-07	0.0459199776	ENSG00000178209.10_EST00000000000.0_145009366_145009481-ENSG00000178209.10_EST00000000000.0_145008978_145009097-0-1	-16050	0.35519	0.000214179	ENSG00000178209.10
rs7357417	3.43477e-10	5.67868123636364e-05	ENSG00000178209.10_EST00000000000.0_145010016_145010182-ENSG00000178209.10_EST00000000000.0_145008486_145008613-0-1	-15560	0.44287	9.06423e-08	ENSG00000178209.10
rs11784985	1.67017e-10	2.99399662921349e-05	ENSG00000178209.10_EST00000000000.0_145011333_145011410-ENSG00000178209.10_EST00000000000.0_145008978_145009097-0-1	-16403	0.44987	4.41381e-08	ENSG00000178209.10
rs7463897	3.60203e-08	0.00359231088299532	ENSG00000178209.10_EST00000000000.0_145011333_145011410-ENSG00000178209.10_EST00000000000.0_145009191_145009285-0-1	-30045	0.39341	9.54673e-06	ENSG00000178209.10
rs56186625	7.34686e-08	0.00612181161290323	ENSG00000197858.6_EST00000000000.0_145137571_145137707-ENSG00000197858.6_EST00000000000.0_145138617_145138764-0-1	-337093	0.38507	1.80964e-05	ENSG00000197858.6
rs12682023	1.24578e-06	0.043089965641953	ENSG00000071894.9_EST00000000000.0_145619098_145619253-ENSG00000173137.6_EST00000000000.0_145618184_145618451-0-0	-25399	-0.34942	0.000197585	ENSG00000071894.9
rs13258200	1.36076e-09	0.000120763411600928	ENSG00000071894.9_EST00000000000.0_145619859_145620011-ENSG00000071894.9_EST00000000000.0_145618450_145618580-0-1	-3556	0.42905	2.15792e-07	ENSG00000071894.9
rs13258200	8.46654e-07	0.0313133387755102	ENSG00000071894.9_EST00000000000.0_145619859_145620011-ENSG00000071894.9_EST00000000000.0_145618882_145619011-0-1	-3556	0.35455	0.000133588	ENSG00000071894.9
rs2977834	1.89041e-06	0.0603477187032419	ENSG00000071894.9_EST00000000000.0_145622422_145622628-ENSG00000071894.9_EST00000000000.0_145620097_145620238-0-1	-11655	-0.34378	0.000300988	ENSG00000071894.9
rs2272661	3.14741e-07	0.0140539766197183	ENSG00000071894.9_EST00000000000.0_145622702_145622876-ENSG00000071894.9_EST00000000000.0_145621563_145621715-0-1	-15891	0.36729	4.96434e-05	ENSG00000071894.9
rs13258200	1.30783e-09	0.000117169911627907	ENSG00000071894.9_EST00000000000.0_145623915_145624028-ENSG00000071894.9_EST00000000000.0_145622422_145622628-0-1	-3556	0.42946	2.08885e-07	ENSG00000071894.9
rs12682023	3.05658e-06	0.0856111242290749	ENSG00000071894.9_EST00000000000.0_145625748_145625887-ENSG00000071894.9_EST00000000000.0_145624666_145624763-0-1	-25399	-0.33715	0.000483426	ENSG00000071894.9
rs957	3.42424e-12	2.67521532046332e-06	ENSG00000137154.8_EST00000000000.0_19376492_19376649-ENSG00000137154.8_EST00000000000.0_19375713_19376386-1-1	-885	-0.48509	2.87264e-09	ENSG00000137154.8
rs957	6.51059e-12	4.6641447e-06	ENSG00000137154.8_EST00000000000.0_19376492_19376649-ENSG00000137154.8_EST00000000000.0_19376283_19376386-0-1	-885	0.47954	5.41443e-09	ENSG00000137154.8
rs13291033	2.40754e-07	0.0186759227222832	ENSG00000198467.7_EST00000000000.0_35689701_35689919-ENSG00000198467.7_EST00000000000.0_35682011_35682160-0-1	-487	0.37064	7.05252e-05	ENSG00000198467.7
rs1327501	2.59527e-07	0.0230761722722513	ENSG00000137133.5_EST00000000000.0_35813641_35813781-ENSG00000137103.11_EST00000000000.0_35814448_35815321-0-0	994533	0.36971	9.13671e-05	ENSG00000137133.5
rs10869218	1.81591e-06	0.077424466869301	ENSG00000135046.9_EST00000000000.0_75773438_75773517-ENSG00000135046.9_EST00000000000.0_75774245_75774339-0-1	-59065	0.34433	0.000422295	ENSG00000135046.9
rs348462	7.04847e-07	0.0368921142857143	ENSG00000135046.9_EST00000000000.0_75780032_75780125-ENSG00000135046.9_EST00000000000.0_75781013_75781108-1-1	-219504	-0.35695	0.000163812	ENSG00000135046.9
rs348462	2.18628e-07	0.0143602374329055	ENSG00000135046.9_EST00000000000.0_75780032_75780125-ENSG00000135046.9_EST00000000000.0_75782413_75782471-0-1	-219504	0.37184	5.10229e-05	ENSG00000135046.9
rs10867154	3.00877e-07	0.0322628192307692	ENSG00000148082.5_EST00000000000.0_91652908_91653203-ENSG00000148082.5_EST00000000000.0_91628060_91628490-1-1	-35970	0.36785	0.00013911	ENSG00000148082.5
rs10867154	3.03389e-07	0.0322075126082772	ENSG00000148082.5_EST00000000000.0_91652908_91653203-ENSG00000148082.5_EST00000000000.0_91652281_91652441-1-1	-35970	-0.36775	0.000138508	ENSG00000148082.5
rs7030197	8.88621e-08	0.0127383498450536	ENSG00000095380.10_EST00000000000.0_100819021_100819222-ENSG00000095380.10_EST00000000000.0_100839111_100839299-0-1	-13082	-0.38281	4.43096e-05	ENSG00000095380.10
rs10984375	1.11898e-06	0.097160410397112	ENSG00000095380.10_EST00000000000.0_100819021_100819222-ENSG00000095380.10_EST00000000000.0_100843098_100843337-0-1	-134970	0.35086	0.000557907	ENSG00000095380.10
rs2418267	8.03029e-07	0.0954160361271677	ENSG00000138835.17_EST00000000000.0_116355766_116356618-ENSG00000138835.17_EST00000000000.0_116357199_116357260-0-1	683585	0.35524	0.000547495	ENSG00000138835.17
rs4837037	1.39379e-06	0.0875709394736842	ENSG00000119487.11_EST00000000000.0_128347834_128348006-ENSG00000119487.11_EST00000000000.0_128246722_128246780-0-1	375974	-0.34792	0.000496671	ENSG00000119487.11
rs3780663	3.59164e-07	0.0175011084364455	ENSG00000136840.12_EST00000000000.0_130676935_130677120-ENSG00000136840.12_EST00000000000.0_130672230_130672337-0-1	-47786	0.36562	6.44944e-05	ENSG00000136840.12
rs3780663	3.59164e-07	0.0175011084364455	ENSG00000136840.12_EST00000000000.0_130676935_130677120-ENSG00000136840.12_EST00000000000.0_130674547_130674959-1-1	-47786	-0.36562	6.44688e-05	ENSG00000136840.12
rs7859847	7.63221e-07	0.041101054812099	ENSG00000167123.11_EST00000000000.0_131193450_131193582-ENSG00000167123.11_EST00000000000.0_131196381_131196508-1-1	-425404	0.35591	0.000185909	ENSG00000167123.11
rs7259	5.13584e-11	1.00481222368421e-05	ENSG00000167123.11_EST00000000000.0_131193450_131193582-ENSG00000167123.11_EST00000000000.0_131197932_131198184-0-1	22674	-0.46099	1.26643e-08	ENSG00000167123.11
rs2072398	1.20721e-10	2.08932249853373e-05	ENSG00000167123.11_EST00000000000.0_131196381_131196508-ENSG00000167123.11_EST00000000000.0_131196689_131196892-1-1	22304	0.45297	2.95381e-08	ENSG00000167123.11
rs2072398	2.49482e-10	3.97216634594595e-05	ENSG00000167123.11_EST00000000000.0_131196381_131196508-ENSG00000167123.11_EST00000000000.0_131197932_131198184-0-1	22304	-0.446	6.09329e-08	ENSG00000167123.11
rs4837264	3.00545e-07	0.0212716982663848	ENSG00000197694.8_EST00000000000.0_131388670_131388966-ENSG00000197694.8_EST00000000000.0_131394710_131394763-0-1	-112971	-0.36787	8.34288e-05	ENSG00000197694.8
rs10819538	4.54742e-07	0.0374762540389972	ENSG00000095319.8_EST00000000000.0_131744828_131744980-ENSG00000095319.8_EST00000000000.0_131749088_131749154-0-1	601952	-0.36261	0.000167338	ENSG00000095319.8
rs73565971	3.05595e-07	0.0656707840637451	ENSG00000130635.10_EST00000000000.0_137710502_137710609-ENSG00000130635.10_EST00000000000.0_137713943_137713996-0-1	239915	-0.36766	0.000341695	ENSG00000130635.10
rs10999992	7.66631e-08	0.0140614233723653	ENSG00000107738.12_EST00000000000.0_73515116_73515223-ENSG00000107738.12_EST00000000000.0_73512732_73512759-0-1	-4439	0.38457	4.97863e-05	ENSG00000107738.12
rs11543	5.29764e-07	0.0252109661538462	ENSG00000165637.9_EST00000000000.0_76970606_76970696-ENSG00000165637.9_EST00000000000.0_76970892_76970947-1-1	701	0.36065	0.00010191	ENSG00000165637.9
rs78245466	9.61991e-08	0.00548664343839542	ENSG00000107862.4_EST00000000000.0_104125154_104125356-ENSG00000107862.4_EST00000000000.0_104126842_104126967-0-1	-910971	0.38186	1.58776e-05	ENSG00000107862.4
rs11244909	2.55735e-08	0.00547167563845051	ENSG00000148848.9_EST00000000000.0_127753375_127753570-ENSG00000148848.9_EST00000000000.0_127727863_127727998-0-1	-132431	0.39734	1.58116e-05	ENSG00000148848.9
rs11244909	8.49411e-08	0.0147204108458865	ENSG00000148848.9_EST00000000000.0_127753375_127753570-ENSG00000148848.9_EST00000000000.0_127729915_127730804-0-1	-132431	0.38334	5.26688e-05	ENSG00000148848.9
rs7913591	5.26769e-07	0.0639361046004843	ENSG00000148848.9_EST00000000000.0_127789641_127789810-ENSG00000148848.9_EST00000000000.0_127700950_127705908-0-1	-371620	0.36073	0.000328116	ENSG00000148848.9
rs10901500	7.02238e-07	0.0790877701357467	ENSG00000148848.9_EST00000000000.0_128018981_128019078-ENSG00000148848.9_EST00000000000.0_127789717_127789810-0-1	-394312	-0.357	0.00043476	ENSG00000148848.9
rs1045454	2.28872e-08	0.00247215976744186	ENSG00000185627.12_EST00000000000.0_237026_237144-ENSG00000185627.12_EST00000000000.0_244041_244216-0-1	-32318	-0.3986	6.17015e-06	ENSG00000185627.12
rs7115703	6.7035e-10	0.000111184119529412	ENSG00000185201.10_EST00000000000.0_308231_308438-ENSG00000185201.10_EST00000000000.0_309013_309230-0-1	-711	0.43624	1.95909e-07	ENSG00000185201.10
rs7115703	6.7035e-10	0.00011133758028169	ENSG00000185201.10_EST00000000000.0_308231_308438-ENSG00000185201.10_EST00000000000.0_309063_309395-0-1	-711	-0.43624	1.96641e-07	ENSG00000185201.10
rs113813053	3.28324e-08	0.00424184762195122	ENSG00000023191.11_EST00000000000.0_506609_506759-ENSG00000023191.11_EST00000000000.0_502062_502181-0-1	-15402	-0.39448	1.15367e-05	ENSG00000023191.11
rs113813053	1.17931e-06	0.0764598463657231	ENSG00000023191.11_EST00000000000.0_506609_506759-ENSG00000023191.11_EST00000000000.0_504824_504996-0-1	-15402	0.35016	0.000414142	ENSG00000023191.11
rs74214836	2.17201e-09	0.000380348577777778	ENSG00000023191.11_EST00000000000.0_507113_507218-ENSG00000023191.11_EST00000000000.0_504824_504996-0-1	11690	0.42421	7.66374e-07	ENSG00000023191.11
rs1130663	3.55277e-11	1.31077697468355e-05	ENSG00000177697.12_EST00000000000.0_834530_834591-ENSG00000177697.12_EST00000000000.0_835194_835324-0-1	4739	0.46438	1.71727e-08	ENSG00000177697.12
rs7947690	3.81583e-12	1.76467109163347e-06	ENSG00000177697.12_EST00000000000.0_834530_834591-ENSG00000177697.12_EST00000000000.0_837460_837531-0-1	746	0.48416	1.83637e-09	ENSG00000177697.12
rs11246240	9.05011e-08	0.0135745657411765	ENSG00000177830.13_EST00000000000.0_902198_902330-ENSG00000177830.13_EST00000000000.0_893427_893519-0-1	-263567	0.38259	4.78374e-05	ENSG00000177830.13
rs4910070	1.64437e-07	0.015839604	ENSG00000184014.3_EST00000000000.0_9182260_9182412-ENSG00000184014.3_EST00000000000.0_9173905_9173989-1-1	612197	0.37535	5.71329e-05	ENSG00000184014.3
rs2249631	4.4757e-07	0.0492289409921671	ENSG00000134333.7_EST00000000000.0_18418366_18418515-ENSG00000134333.7_EST00000000000.0_18424387_18424438-0-1	933	0.36282	0.000234511	ENSG00000134333.7
snp_11_18423504	7.40434e-10	0.000205522281995662	ENSG00000134333.7_EST00000000000.0_18418366_18418515-ENSG00000134333.7_EST00000000000.0_18424387_18424560-0-1	7569	0.43524	3.9281e-07	ENSG00000134333.7
snp_11_18423504	1.26848e-16	2.09692388571429e-10	ENSG00000134333.7_EST00000000000.0_18420978_18421068-ENSG00000134333.7_EST00000000000.0_18424387_18424560-0-1	7569	0.56194	6.69416e-14	ENSG00000134333.7
rs7117399	7.65992e-07	0.0753697162182937	ENSG00000134333.7_EST00000000000.0_18422384_18422483-ENSG00000134333.7_EST00000000000.0_18424387_18424560-0-1	4365	0.35586	0.000406534	ENSG00000134333.7
rs7117399	6.3361e-11	2.30480076790831e-05	ENSG00000134333.7_EST00000000000.0_18422384_18422557-ENSG00000134333.7_EST00000000000.0_18428664_18429122-0-1	4365	0.45904	3.33489e-08	ENSG00000134333.7
rs7128549	5.94472e-18	1.2065628e-11	ENSG00000134333.7_EST00000000000.0_18424387_18424560-ENSG00000134333.7_EST00000000000.0_18426996_18427119-0-1	-1315	0.58162	3.15147e-15	ENSG00000134333.7
rs3923808	2.23885e-07	0.0361526217636023	ENSG00000151348.9_EST00000000000.0_44129233_44129798-ENSG00000151348.9_EST00000000000.0_44148366_44148505-0-1	23	-0.37155	0.000159755	ENSG00000151348.9
rs3923808	2.74673e-08	0.00655247682451254	ENSG00000151348.9_EST00000000000.0_44129233_44129798-ENSG00000151348.9_EST00000000000.0_44151595_44151688-0-1	23	-0.39653	1.95053e-05	ENSG00000151348.9
rs6485672	9.73976e-07	0.0271459415322581	ENSG00000175216.8_EST00000000000.0_46782162_46782334-ENSG00000175216.8_EST00000000000.0_46776438_46776617-0-1	-557875	-0.3527	0.000111645	ENSG00000175216.8
rs147311748	1.18098e-06	0.0212716982663848	ENSG00000165915.9_EST00000000000.0_47433897_47434018-ENSG00000165915.9_EST00000000000.0_47435148_47438045-0-1	271485	-0.35014	8.33508e-05	ENSG00000165915.9
rs56030824	3.59163e-06	0.0526248923076923	ENSG00000165916.3_EST00000000000.0_47447418_47447497-ENSG00000165916.3_EST00000000000.0_47445659_47445734-0-1	-50640	0.33489	0.00025527	ENSG00000165916.3
rs2509956	1.089e-07	0.0119530999277978	ENSG00000124920.9_EST00000000000.0_61541443_61541628-ENSG00000124920.9_EST00000000000.0_61543794_61543904-0-1	676602	-0.38036	4.11495e-05	ENSG00000124920.9
rs514890	3.97619e-07	0.0327202586206897	ENSG00000134824.8_EST00000000000.0_61607769_61608197-ENSG00000149485.10_EST00000000000.0_61583734_61583932-0-0	-979502	-0.36433	0.000141625	ENSG00000134824.8
rs174577	9.8367e-07	0.0639361046004843	ENSG00000149485.10_EST00000000000.0_61570273_61570398-ENSG00000134825.8_EST00000000000.0_61557257_61557393-0-0	-42812	-0.35257	0.000328428	ENSG00000149485.10
rs11231155	4.38012e-21	8.51080230000001e-15	ENSG00000254772.4_EST00000000000.0_62334871_62335000-ENSG00000254772.4_EST00000000000.0_62327075_62327309-0-1	23218	0.62332	1.41141e-18	ENSG00000254772.4
rs11231155	3.86683e-21	7.731264e-15	ENSG00000254772.4_EST00000000000.0_62334871_62335000-ENSG00000254772.4_EST00000000000.0_62334278_62334482-1-1	23218	-0.62399	1.25008e-18	ENSG00000254772.4
rs12803399	5.89301e-07	0.041683243915828	ENSG00000089597.11_EST00000000000.0_62406455_62406582-ENSG00000089597.11_EST00000000000.0_62400914_62400986-0-1	-527532	-0.35928	0.000188834	ENSG00000089597.11
rs7949608	9.97702e-07	0.0604402325581396	ENSG00000162236.7_EST00000000000.0_62599426_62599513-ENSG00000162236.7_EST00000000000.0_62598491_62598734-0-1	996365	0.35238	0.0003017	ENSG00000162236.7
rs44205	1.83586e-07	0.0110189051058531	ENSG00000213445.4_EST00000000000.0_65416733_65416951-ENSG00000213445.4_EST00000000000.0_65417609_65417663-0-1	159218	-0.374	3.6684e-05	ENSG00000213445.4
rs7942348	3.86449e-09	0.000271151304458599	ENSG00000174080.6_EST00000000000.0_66334915_66335133-ENSG00000174080.6_EST00000000000.0_66333302_66333398-0-1	379047	0.41814	5.29487e-07	ENSG00000174080.6
rs11607905	1.37142e-07	0.0213395523548047	ENSG00000110092.2_EST00000000000.0_69455999_69456279-ENSG00000110092.2_EST00000000000.0_69458600_69458759-0-1	-377879	0.37757	8.37834e-05	ENSG00000110092.2
rs1944936	4.04908e-07	0.0365490269662922	ENSG00000149273.8_EST00000000000.0_75112684_75112777-ENSG00000149273.8_EST00000000000.0_75115064_75115153-0-1	-691367	0.3641	0.000161834	ENSG00000149273.8
rs11236230	6.31898e-07	0.0521138619863014	ENSG00000149273.8_EST00000000000.0_75112684_75112777-ENSG00000149273.8_EST00000000000.0_75115064_75115251-0-1	-678963	0.35837	0.000252359	ENSG00000149273.8
snp_11_102670497	4.00843e-10	0.00010038744	ENSG00000196611.4_EST00000000000.0_102668719_102668891-ENSG00000196611.4_EST00000000000.0_102667395_102667520-0-1	1606	0.44135	1.72723e-07	ENSG00000196611.4
rs8521	1.17425e-11	7.64137082432433e-06	ENSG00000149591.11_EST00000000000.0_117070349_117070545-ENSG00000149591.11_EST00000000000.0_117070971_117071058-0-1	-2338	-0.47435	9.37747e-09	ENSG00000149591.11
rs8521	8.24051e-11	4.21629116180372e-05	ENSG00000149591.11_EST00000000000.0_117070349_117070545-ENSG00000149591.11_EST00000000000.0_117073718_117073909-0-1	-2338	0.45658	6.59014e-08	ENSG00000149591.11
rs10111	3.49965e-09	0.000699803161165049	ENSG00000196655.5_EST00000000000.0_118889853_118890027-ENSG00000118181.5_EST00000000000.0_118888668_118888763-0-0	-3025	-0.4192	1.49419e-06	ENSG00000196655.5
rs8192696	5.24733e-08	0.0074200962295082	ENSG00000196655.5_EST00000000000.0_118892470_118892596-ENSG00000196655.5_EST00000000000.0_118894031_118894844-0-1	6544	-0.38904	2.25187e-05	ENSG00000196655.5
rs4938621	2.89259e-07	0.0293614159292036	ENSG00000196655.5_EST00000000000.0_118892470_118892596-ENSG00000196655.5_EST00000000000.0_118895567_118896164-0-1	3135	-0.36835	0.000123693	ENSG00000196655.5
rs673768	3.85653e-11	1.26873504458599e-05	ENSG00000149428.12_EST00000000000.0_118919426_118919598-ENSG00000149428.12_EST00000000000.0_118918960_118919082-0-1	-7452	-0.46363	1.65167e-08	ENSG00000149428.12
rs673768	1.65433e-11	5.97288214736843e-06	ENSG00000149428.12_EST00000000000.0_118919426_118919598-ENSG00000149428.12_EST00000000000.0_118919188_118919275-1-1	-7452	0.4713	7.05751e-09	ENSG00000149428.12
rs116658831	9.61128e-07	0.0790186867069487	ENSG00000076706.7_EST00000000000.0_119182976_119183138-ENSG00000186174.5_EST00000000000.0_118770646_118770907-0-0	-217350	0.35288	0.000433751	ENSG00000076706.7
rs10892531	5.29034e-07	0.0618250895645029	ENSG00000184232.3_EST00000000000.0_120097525_120097705-ENSG00000184232.3_EST00000000000.0_120099577_120099949-0-1	-130541	-0.36067	0.000311945	ENSG00000184232.3
rs2581883	3.44013e-07	0.0572577480607083	ENSG00000151502.5_EST00000000000.0_134094571_134095341-ENSG00000151503.7_EST00000000000.0_134080164_134080348-0-0	61340	0.36616	0.000281541	ENSG00000151502.5
rs2581883	2.55536e-07	0.0454207596428572	ENSG00000151502.5_EST00000000000.0_134094571_134095341-ENSG00000151503.7_EST00000000000.0_134086830_134086992-0-0	61340	0.3699	0.000210878	ENSG00000151502.5
rs2581883	1.78162e-08	0.00517483636363637	ENSG00000151502.5_EST00000000000.0_134094571_134095341-ENSG00000151503.7_EST00000000000.0_134090466_134090620-0-0	61340	0.40143	1.4632e-05	ENSG00000151502.5
rs6489698	3.91453e-09	0.0011315025	ENSG00000010278.6_EST00000000000.0_6341798_6341895-ENSG00000010278.6_EST00000000000.0_6342103_6342171-0-1	-37146	0.41801	2.51445e-06	ENSG00000010278.6
rs4287378	6.28735e-07	0.0654477816440543	ENSG00000111642.8_EST00000000000.0_6711126_6711320-ENSG00000111642.8_EST00000000000.0_6710814_6710932-1-1	-202001	-0.35844	0.000339992	ENSG00000111642.8
rs7964918	5.77331e-07	0.0632061658536586	ENSG00000182326.9_EST00000000000.0_7169056_7169221-ENSG00000182326.9_EST00000000000.0_7173121_7173274-0-1	-768031	-0.35954	0.00032232	ENSG00000182326.9
rs4760647	6.45214e-11	1.13975503846154e-05	ENSG00000134285.6_EST00000000000.0_49317565_49317635-ENSG00000134285.6_EST00000000000.0_49316565_49316928-1-1	-40967	-0.45887	1.4735e-08	ENSG00000134285.6
rs55962057	6.96339e-07	0.0275965734939759	ENSG00000050405.7_EST00000000000.0_50598335_50598483-ENSG00000050405.7_EST00000000000.0_50575687_50575817-0-1	879215	0.35711	0.000113956	ENSG00000050405.7
rs77076762	2.23352e-06	0.0803874544636159	ENSG00000139641.7_EST00000000000.0_56531283_56531459-ENSG00000139641.7_EST00000000000.0_56532188_56532283-0-1	-662824	0.3415	0.000444264	ENSG00000139641.7
rs1843314	9.20047e-07	0.0437791037837838	ENSG00000144785.4_EST00000000000.0_56704742_56704838-ENSG00000144785.4_EST00000000000.0_56679746_56679807-0-1	652579	0.35345	0.000201461	ENSG00000144785.4
rs1843314	1.79315e-06	0.0730183956622773	ENSG00000144785.4_EST00000000000.0_56708635_56708750-ENSG00000062485.12_EST00000000000.0_56680379_56680429-0-1	652579	0.3445	0.000390824	ENSG00000144785.4
rs1979325	7.98499e-09	0.000710838837209303	ENSG00000196531.6_EST00000000000.0_57106609_57106692-ENSG00000196531.6_EST00000000000.0_57106219_57106336-0-1	-3476	0.41032	1.5207e-06	ENSG00000196531.6
rs1979325	2.04983e-06	0.0732776046403713	ENSG00000196531.6_EST00000000000.0_57106609_57106692-ENSG00000196531.6_EST00000000000.0_57106224_57106336-0-1	-3476	0.34268	0.000392819	ENSG00000196531.6
rs840161	1.19748e-06	0.0572887592249368	ENSG00000166986.8_EST00000000000.0_57884321_57884427-ENSG00000166986.8_EST00000000000.0_57892203_57892406-1-1	-558217	-0.34995	0.000281931	ENSG00000166986.8
rs7978060	1.4077e-07	0.0186759227222832	ENSG00000187109.8_EST00000000000.0_76453918_76454059-ENSG00000187109.8_EST00000000000.0_76449813_76449938-0-1	1477	0.37725	7.0538e-05	ENSG00000187109.8
rs1177457	4.45217e-09	0.0012122712	ENSG00000166598.7_EST00000000000.0_104340564_104340719-ENSG00000166598.7_EST00000000000.0_104347164_104347423-0-1	12242	0.41663	2.71404e-06	ENSG00000166598.7
rs1177457	2.47058e-44	3.61652868e-36	ENSG00000166598.7_EST00000000000.0_104341089_104341208-ENSG00000166598.7_EST00000000000.0_104347164_104347423-0-1	12242	0.81276	1.49939e-41	ENSG00000166598.7
rs34621285	1.93541e-10	6.8479373604061e-05	ENSG00000198431.10_EST00000000000.0_104682711_104682818-ENSG00000198431.10_EST00000000000.0_104684771_104684882-0-1	82514	0.44846	1.11861e-07	ENSG00000198431.10
rs7307171	1.77385e-06	0.0712299507404521	ENSG00000174437.10_EST00000000000.0_110770402_110770490-ENSG00000174437.10_EST00000000000.0_110777308_110777526-0-1	-545587	0.34465	0.000378889	ENSG00000174437.10
rs7979877	7.70938e-07	0.0480395632224168	ENSG00000022840.9_EST00000000000.0_120972615_120972771-ENSG00000022840.9_EST00000000000.0_120977171_120977271-0-1	-650742	0.35578	0.000227451	ENSG00000022840.9
rs3741494	1.59993e-06	0.0832513008178439	ENSG00000176915.10_EST00000000000.0_133313479_133313651-ENSG00000176915.10_EST00000000000.0_133306265_133308796-0-1	126026	0.34605	0.000463959	ENSG00000176915.10
rs694225	2.35696e-07	0.048657728908297	ENSG00000187498.8_EST00000000000.0_110821976_110822109-ENSG00000134871.12_EST00000000000.0_111158762_111158953-0-0	-140353	-0.37091	0.000230983	ENSG00000187498.8
rs694225	5.92598e-08	0.0159824977319588	ENSG00000187498.8_EST00000000000.0_110821976_110822109-ENSG00000187498.8_EST00000000000.0_110804681_110804853-0-1	-140353	-0.38761	5.78471e-05	ENSG00000187498.8
rs694225	4.50978e-08	0.0126625106921241	ENSG00000187498.8_EST00000000000.0_110821976_110822109-ENSG00000187498.8_EST00000000000.0_110807630_110807744-0-1	-140353	-0.39081	4.39744e-05	ENSG00000187498.8
rs3742207	2.04273e-13	2.42890824120603e-07	ENSG00000187498.8_EST00000000000.0_110821976_110822109-ENSG00000187498.8_EST00000000000.0_110818579_110818650-0-1	-140898	0.50833	2.00395e-10	ENSG00000187498.8
rs2282346	4.55862e-07	0.051423465401208	ENSG00000087303.11_EST00000000000.0_52495440_52495568-ENSG00000087303.11_EST00000000000.0_52486777_52486896-1-1	-59339	0.36258	0.000247097	ENSG00000087303.11
rs2282346	5.71496e-08	0.00953551196930947	ENSG00000087303.11_EST00000000000.0_52495440_52495568-ENSG00000087303.11_EST00000000000.0_52493919_52494062-1-1	-59339	-0.38804	3.09153e-05	ENSG00000087303.11
rs10131840	1.06158e-06	0.0720082265734266	ENSG00000050130.12_EST00000000000.0_59951221_59951311-ENSG00000050130.12_EST00000000000.0_59953449_59953522-1-1	-487787	0.35156	0.000384223	ENSG00000050130.12
rs6574021	1.09452e-06	0.0756418379125096	ENSG00000197555.5_EST00000000000.0_72171939_72172057-ENSG00000197555.5_EST00000000000.0_72175939_72176381-1-1	485262	-0.35115	0.000408517	ENSG00000197555.5
rs6574021	1.07219e-06	0.0744273222222223	ENSG00000197555.5_EST00000000000.0_72171939_72172057-ENSG00000197555.5_EST00000000000.0_72190364_72190603-0-1	485262	0.35142	0.000399908	ENSG00000197555.5
rs8009899	2.46131e-07	0.0392378651933702	ENSG00000090060.12_EST00000000000.0_96968879_96968937-ENSG00000090060.12_EST00000000000.0_96987301_96987409-0-1	180819	-0.37037	0.000176668	ENSG00000090060.12
rs61980132	6.35189e-07	0.0813300080717489	ENSG00000090060.12_EST00000000000.0_96993767_96993876-ENSG00000090060.12_EST00000000000.0_96994290_96994339-0-1	678367	-0.3583	0.000451159	ENSG00000090060.12
rs4296219	5.38097e-07	0.0268034720647773	ENSG00000068793.11_EST00000000000.0_22998424_22998518-ENSG00000068793.11_EST00000000000.0_23000096_23000243-0-1	200178	-0.36045	0.000109362	ENSG00000068793.11
rs7168589	5.12451e-08	0.00898115109375001	ENSG00000137801.8_EST00000000000.0_39874394_39874953-ENSG00000137801.8_EST00000000000.0_39883392_39883551-0-1	-285616	0.38932	2.85967e-05	ENSG00000137801.8
rs7168589	2.80793e-08	0.00544463948275862	ENSG00000137801.8_EST00000000000.0_39874394_39874953-ENSG00000137801.8_EST00000000000.0_39883706_39883824-0-1	-285616	0.39628	1.57109e-05	ENSG00000137801.8
rs7168589	1.0561e-07	0.0162701487471526	ENSG00000137801.8_EST00000000000.0_39874394_39874953-ENSG00000137801.8_EST00000000000.0_39884769_39885003-0-1	-285616	0.38073	5.92255e-05	ENSG00000137801.8
rs7168589	3.66109e-08	0.0068326265	ENSG00000137801.8_EST00000000000.0_39874394_39874953-ENSG00000137801.8_EST00000000000.0_39887563_39891667-0-1	-285616	0.39323	2.03959e-05	ENSG00000137801.8
rs8035691	1.49049e-07	0.021216980233298	ENSG00000137801.8_EST00000000000.0_39875818_39875893-ENSG00000137801.8_EST00000000000.0_39884769_39885003-0-1	-256890	-0.37656	8.29503e-05	ENSG00000137801.8
rs1505272	8.63095e-07	0.0856111242290749	ENSG00000137801.8_EST00000000000.0_39876189_39876388-ENSG00000137801.8_EST00000000000.0_39880727_39880900-0-1	-316484	-0.3543	0.000483195	ENSG00000137801.8
rs1371968	1.71425e-07	0.0239583186763185	ENSG00000137801.8_EST00000000000.0_39876189_39876388-ENSG00000137801.8_EST00000000000.0_39882006_39882224-0-1	-303900	-0.37484	9.60518e-05	ENSG00000137801.8
rs1371968	3.59005e-08	0.00675390191933241	ENSG00000137801.8_EST00000000000.0_39876189_39876388-ENSG00000137801.8_EST00000000000.0_39884769_39885003-0-1	-303900	-0.39345	2.01329e-05	ENSG00000137801.8
rs7168589	7.3893e-08	0.011936257708082	ENSG00000137801.8_EST00000000000.0_39879548_39879721-ENSG00000137801.8_EST00000000000.0_39887563_39891667-0-1	-285616	0.385	4.10247e-05	ENSG00000137801.8
rs1371968	2.68014e-08	0.00525570235807861	ENSG00000137801.8_EST00000000000.0_39880727_39880900-ENSG00000137801.8_EST00000000000.0_39882717_39882824-0-1	-303900	-0.39681	1.49696e-05	ENSG00000137801.8
rs7168589	7.08374e-08	0.0116718712087912	ENSG00000137801.8_EST00000000000.0_39880727_39880900-ENSG00000137801.8_EST00000000000.0_39883392_39883551-0-1	-285616	0.3855	3.96172e-05	ENSG00000137801.8
rs7168589	2.50682e-08	0.00499800602658789	ENSG00000137801.8_EST00000000000.0_39880727_39880900-ENSG00000137801.8_EST00000000000.0_39885201_39885428-0-1	-285616	0.39757	1.40284e-05	ENSG00000137801.8
rs1371968	1.02977e-08	0.00237148169283277	ENSG00000137801.8_EST00000000000.0_39880727_39880900-ENSG00000137801.8_EST00000000000.0_39886300_39886397-0-1	-303900	-0.40753	5.76156e-06	ENSG00000137801.8
rs7168589	3.51369e-07	0.042902604162896	ENSG00000137801.8_EST00000000000.0_39880727_39880900-ENSG00000137801.8_EST00000000000.0_39886502_39886641-0-1	-285616	0.3659	0.000196548	ENSG00000137801.8
rs7168589	4.38306e-07	0.0508301875432526	ENSG00000137801.8_EST00000000000.0_39881160_39881287-ENSG00000137801.8_EST00000000000.0_39887563_39891667-0-1	-285616	0.36308	0.000243614	ENSG00000137801.8
rs7168589	8.89738e-07	0.0877400677867057	ENSG00000137801.8_EST00000000000.0_39882006_39882224-ENSG00000137801.8_EST00000000000.0_39885598_39885869-0-1	-285616	0.35389	0.000497994	ENSG00000137801.8
rs1371968	1.42975e-07	0.0205361291550802	ENSG00000137801.8_EST00000000000.0_39882006_39882224-ENSG00000137801.8_EST00000000000.0_39887563_39891667-0-1	-303900	-0.37706	7.96073e-05	ENSG00000137801.8
rs1505272	4.67038e-07	0.0536407826086957	ENSG00000137801.8_EST00000000000.0_39883392_39883551-ENSG00000137801.8_EST00000000000.0_39885598_39885869-0-1	-316484	-0.36227	0.000260865	ENSG00000137801.8
rs1371968	7.46678e-07	0.0766074013729977	ENSG00000137801.8_EST00000000000.0_39883392_39883551-ENSG00000137801.8_EST00000000000.0_39887563_39891667-0-1	-303900	-0.3562	0.000415828	ENSG00000137801.8
rs1371968	6.95075e-08	0.0115748008888889	ENSG00000137801.8_EST00000000000.0_39884769_39885003-ENSG00000137801.8_EST00000000000.0_39886502_39886641-0-1	-303900	-0.38573	3.88706e-05	ENSG00000137801.8
rs1371968	8.50604e-08	0.013519302614841	ENSG00000137801.8_EST00000000000.0_39884769_39885003-ENSG00000137801.8_EST00000000000.0_39887563_39891667-0-1	-303900	-0.38333	4.75489e-05	ENSG00000137801.8
rs1371968	4.76802e-08	0.0085395661986755	ENSG00000137801.8_EST00000000000.0_39884769_39885003-ENSG00000169105.6_EST00000000000.0_40763914_40765327-0-0	-303900	-0.39016	2.67304e-05	ENSG00000137801.8
rs1371968	3.16775e-08	0.0060222883943662	ENSG00000137801.8_EST00000000000.0_39885201_39885428-ENSG00000188549.7_EST00000000000.0_40625958_40627901-0-0	-303900	-0.39489	1.77273e-05	ENSG00000137801.8
rs12324113	1.80081e-07	0.0116571989667897	ENSG00000092531.4_EST00000000000.0_42807435_42807552-ENSG00000092531.4_EST00000000000.0_42821873_42822017-1-1	1724	0.37424	3.92923e-05	ENSG00000092531.4
rs79263671	1.43455e-06	0.0594663045226131	ENSG00000166147.8_EST00000000000.0_48905207_48905289-ENSG00000166147.8_EST00000000000.0_48829916_48830005-0-1	305807	-0.34753	0.000294373	ENSG00000166147.8
rs2729827	2.61922e-08	0.00496625074183977	ENSG00000140416.14_EST00000000000.0_63353397_63353472-ENSG00000140416.14_EST00000000000.0_63363289_63364083-0-1	25733	0.39707	1.38775e-05	ENSG00000140416.14
rs4774472	1.73239e-08	0.00349862682574568	ENSG00000140416.14_EST00000000000.0_63354775_63354844-ENSG00000140416.14_EST00000000000.0_63363289_63363421-0-1	18929	-0.40175	9.23974e-06	ENSG00000140416.14
rs2729827	1.26944e-09	0.000337014045283019	ENSG00000140416.14_EST00000000000.0_63354775_63354844-ENSG00000140416.14_EST00000000000.0_63363289_63364083-0-1	25733	0.42977	6.66483e-07	ENSG00000140416.14
rs2937859	2.31178e-10	7.37205845386534e-05	ENSG00000140416.14_EST00000000000.0_63354775_63355091-ENSG00000140416.14_EST00000000000.0_63358160_63358375-0-1	31451	-0.44674	1.22562e-07	ENSG00000140416.14
rs2937859	1.33289e-12	7.83619150684932e-07	ENSG00000140416.14_EST00000000000.0_63354775_63355091-ENSG00000140416.14_EST00000000000.0_63362069_63362800-0-1	31451	-0.49307	7.11495e-10	ENSG00000140416.14
snp_15_73285421	1.83171e-10	2.53625245714286e-05	ENSG00000067141.11_EST00000000000.0_73408881_73409198-ENSG00000067141.11_EST00000000000.0_73428232_73428368-0-1	-58630	-0.44899	3.6803e-08	ENSG00000067141.11
rs9920504	4.48701e-12	9.80614751785715e-07	ENSG00000067141.11_EST00000000000.0_73408881_73409198-ENSG00000067141.11_EST00000000000.0_73468744_73468898-0-1	-59870	0.48277	9.10687e-10	ENSG00000067141.11
rs9920504	6.17459e-10	7.46526e-05	ENSG00000067141.11_EST00000000000.0_73414866_73415141-ENSG00000067141.11_EST00000000000.0_73470648_73470768-0-1	-59870	0.43706	1.24421e-07	ENSG00000067141.11
rs9920504	2.47614e-10	3.34397553719008e-05	ENSG00000067141.11_EST00000000000.0_73414866_73415141-ENSG00000067141.11_EST00000000000.0_73528688_73528847-0-1	-59870	0.44607	5.0326e-08	ENSG00000067141.11
rs9920504	1.73897e-09	0.000185541771806167	ENSG00000067141.11_EST00000000000.0_73414866_73415141-ENSG00000067141.11_EST00000000000.0_73536685_73536839-0-1	-59870	0.42653	3.49237e-07	ENSG00000067141.11
rs9920504	2.19852e-09	0.00023222798111588	ENSG00000067141.11_EST00000000000.0_73470648_73470768-ENSG00000067141.11_EST00000000000.0_73541401_73541549-0-1	-59870	0.42409	4.48666e-07	ENSG00000067141.11
snp_15_73285421	7.26599e-07	0.0337638651428572	ENSG00000067141.11_EST00000000000.0_73536685_73536839-ENSG00000067141.11_EST00000000000.0_73547023_73547170-0-1	-58630	-0.35655	0.000146982	ENSG00000067141.11
rs9920504	5.0484e-10	6.23370045801527e-05	ENSG00000067141.11_EST00000000000.0_73566152_73566346-ENSG00000067141.11_EST00000000000.0_73581487_73581579-0-1	-59870	0.43907	1.01569e-07	ENSG00000067141.11
rs9920504	6.91168e-09	0.000664762393700788	ENSG00000067141.11_EST00000000000.0_73566152_73566346-ENSG00000067141.11_EST00000000000.0_73585731_73585889-0-1	-59870	0.41189	1.40008e-06	ENSG00000067141.11
rs9920504	1.14172e-11	2.179892109375e-06	ENSG00000067141.11_EST00000000000.0_73575305_73575452-ENSG00000067141.11_EST00000000000.0_73590689_73590952-0-1	-59870	0.4746	2.31365e-09	ENSG00000067141.11
rs9920504	5.96483e-10	7.26973172932331e-05	ENSG00000067141.11_EST00000000000.0_73580654_73580892-ENSG00000067141.11_EST00000000000.0_73593662_73593798-0-1	-59870	0.43741	1.20258e-07	ENSG00000067141.11
rs9920504	1.42736e-09	0.000157465487133183	ENSG00000067141.11_EST00000000000.0_73585731_73585889-ENSG00000067141.11_EST00000000000.0_73594954_73595059-0-1	-59870	0.42856	2.89209e-07	ENSG00000067141.11
rs61164129	5.35925e-07	0.0601073610648919	ENSG00000103888.10_EST00000000000.0_81201438_81201647-ENSG00000103888.10_EST00000000000.0_81216962_81217047-0-1	66013	0.3605	0.00029954	ENSG00000103888.10
rs34880771	2.66714e-08	0.00499094893491125	ENSG00000140545.9_EST00000000000.0_89456478_89456642-ENSG00000140511.6_EST00000000000.0_89430406_89430576-0-0	3990	0.39686	1.39879e-05	ENSG00000140545.9
rs34880771	2.77682e-08	0.00514737092511014	ENSG00000140545.9_EST00000000000.0_89456478_89456642-ENSG00000140545.9_EST00000000000.0_89449857_89450009-0-1	3990	0.3964	1.4533e-05	ENSG00000140545.9
rs11854448	3.24241e-07	0.0628354503667482	ENSG00000184254.10_EST00000000000.0_101420036_101420211-ENSG00000184254.10_EST00000000000.0_101436138_101436251-0-1	-165190	-0.36691	0.000319648	ENSG00000184254.10
rs304130	7.40291e-09	0.00289080164169381	ENSG00000184254.10_EST00000000000.0_101440780_101440964-ENSG00000184254.10_EST00000000000.0_101448613_101448687-0-1	-149870	0.41115	7.35884e-06	ENSG00000184254.10
rs304130	1.1108e-07	0.0268034720647773	ENSG00000184254.10_EST00000000000.0_101447326_101447483-ENSG00000154237.7_EST00000000000.0_101464716_101464934-0-0	-149870	0.38013	0.000109418	ENSG00000184254.10
rs8043261	2.0464e-07	0.0441602061151079	ENSG00000184254.10_EST00000000000.0_101448613_101448678-ENSG00000154237.7_EST00000000000.0_101464716_101464934-0-0	-138853	0.37266	0.000203591	ENSG00000184254.10
rs8043261	2.0464e-07	0.0440927060306031	ENSG00000184254.10_EST00000000000.0_101448613_101448678-ENSG00000184254.10_EST00000000000.0_101454906_101456831-0-1	-138853	-0.37266	0.000203097	ENSG00000184254.10
rs763140	8.99017e-07	0.0682781538461539	ENSG00000129925.5_EST00000000000.0_424221_424399-ENSG00000129925.5_EST00000000000.0_422416_422727-0-1	-9986	-0.35376	0.00036064	ENSG00000129925.5
rs1984409	7.654e-10	0.000166226641071429	ENSG00000129925.5_EST00000000000.0_426136_426455-ENSG00000129925.5_EST00000000000.0_424005_424151-0-1	-16276	-0.43491	3.08746e-07	ENSG00000129925.5
rs1984409	3.90619e-13	1.96716721243523e-07	ENSG00000129925.5_EST00000000000.0_426544_426812-ENSG00000129925.5_EST00000000000.0_425133_425256-0-1	-16276	-0.50314	1.57406e-10	ENSG00000129925.5
rs1984409	5.12229e-11	1.54824182608696e-05	ENSG00000129925.5_EST00000000000.0_426544_426812-ENSG00000129925.5_EST00000000000.0_425345_425435-0-1	-16276	-0.46101	2.06689e-08	ENSG00000129925.5
rs1984409	1.28854e-10	3.38897142391305e-05	ENSG00000129925.5_EST00000000000.0_426544_426812-ENSG00000129925.5_EST00000000000.0_426136_426455-1-1	-16276	0.45235	5.17057e-08	ENSG00000129925.5
rs12447392	8.93577e-13	5.00027125714286e-07	ENSG00000130731.10_EST00000000000.0_684719_684797-ENSG00000127578.5_EST00000000000.0_682582_684116-0-0	30451	-0.49638	4.35347e-10	ENSG00000130731.10
rs12447392	8.93551e-13	4.99308235406699e-07	ENSG00000130731.10_EST00000000000.0_684719_684797-ENSG00000130731.10_EST00000000000.0_684429_684644-1-1	30451	0.49638	4.32651e-10	ENSG00000130731.10
rs55985840	3.46667e-07	0.0331561306590258	ENSG00000167969.6_EST00000000000.0_2293047_2293225-ENSG00000167969.6_EST00000000000.0_2289396_2290146-0-1	-343	-0.36607	0.000143924	ENSG00000167969.6
rs55985840	3.53152e-07	0.033757643129771	ENSG00000167969.6_EST00000000000.0_2293047_2293225-ENSG00000184207.6_EST00000000000.0_2261603_2264054-0-0	-343	0.36583	0.000146675	ENSG00000167969.6
rs4788010	1.42147e-06	0.0595371395659433	ENSG00000168488.12_EST00000000000.0_28838183_28838307-ENSG00000168488.12_EST00000000000.0_28841936_28842111-0-1	-891819	0.34765	0.000295711	ENSG00000168488.12
rs33965115	3.30618e-06	0.07084873125	ENSG00000124067.10_EST00000000000.0_68002342_68002525-ENSG00000124067.10_EST00000000000.0_67986087_67986328-0-1	861155	-0.33605	0.00037598	ENSG00000124067.10
rs40446	2.69846e-08	0.00426993647416414	ENSG00000153774.3_EST00000000000.0_75448476_75448593-ENSG00000153774.3_EST00000000000.0_75338922_75339080-0-1	29275	0.39673	1.16407e-05	ENSG00000153774.3
rs2657621	5.3124e-11	2.99399662921349e-05	ENSG00000167695.7_EST00000000000.0_643745_643840-ENSG00000167695.7_EST00000000000.0_644541_646074-1-1	-767	0.46067	4.419e-08	ENSG00000167695.7
rs2657621	5.30894e-11	2.99399662921349e-05	ENSG00000167695.7_EST00000000000.0_643745_643840-ENSG00000179409.5_EST00000000000.0_647661_651272-0-0	-767	-0.46068	4.39782e-08	ENSG00000167695.7
rs2286870	3.9333e-07	0.0635489561688312	ENSG00000197879.7_EST00000000000.0_1387442_1387597-ENSG00000197879.7_EST00000000000.0_1386155_1386353-0-1	-23999	0.36446	0.000324595	ENSG00000197879.7
rs34107519	9.56723e-10	0.000383197461190965	ENSG00000132386.4_EST00000000000.0_1673146_1673344-ENSG00000132386.4_EST00000000000.0_1678352_1678494-0-1	844	0.43265	7.73703e-07	ENSG00000132386.4
rs34107519	2.14537e-10	0.000100651545323741	ENSG00000132386.4_EST00000000000.0_1673146_1673344-ENSG00000132386.4_EST00000000000.0_1679826_1680036-0-1	844	0.44746	1.74012e-07	ENSG00000132386.4
rs34107519	1.8226e-08	0.00519003777452416	ENSG00000132386.4_EST00000000000.0_1679826_1680036-ENSG00000132386.4_EST00000000000.0_1680481_1680859-0-1	844	-0.40118	1.46965e-05	ENSG00000132386.4
rs34107519	1.83693e-08	0.00524022822157435	ENSG00000132386.4_EST00000000000.0_1679826_1680036-ENSG00000186532.6_EST00000000000.0_1682829_1684733-0-0	844	0.40109	1.49038e-05	ENSG00000132386.4
rs5022187	2.11619e-07	0.0310875828793775	ENSG00000141503.9_EST00000000000.0_4799488_4799637-ENSG00000141503.9_EST00000000000.0_4800499_4800919-0-1	-428374	0.37225	0.000132496	ENSG00000141503.9
rs13331	5.11997e-08	0.0115447443263288	ENSG00000072778.12_EST00000000000.0_7124243_7124377-ENSG00000072778.12_EST00000000000.0_7125986_7126184-0-1	-26978	0.38933	3.87218e-05	ENSG00000072778.12
rs1051443	6.47122e-07	0.0847532719233604	ENSG00000175826.6_EST00000000000.0_7154514_7154920-ENSG00000175826.6_EST00000000000.0_7150383_7150501-0-1	-801247	0.35806	0.000476752	ENSG00000175826.6
rs3813769	2.65265e-12	7.81237948623854e-07	ENSG00000187688.8_EST00000000000.0_16320876_16321182-ENSG00000187688.8_EST00000000000.0_16326783_16327081-0-1	44	-0.48727	7.06094e-10	ENSG00000187688.8
rs3813769	1.77944e-10	3.1625943e-05	ENSG00000187688.8_EST00000000000.0_16320876_16321182-ENSG00000187688.8_EST00000000000.0_16329413_16329583-0-1	44	-0.44926	4.70933e-08	ENSG00000187688.8
rs3813769	5.91837e-10	9.17189473170732e-05	ENSG00000187688.8_EST00000000000.0_16320876_16321182-ENSG00000187688.8_EST00000000000.0_16335280_16335614-0-1	44	-0.43749	1.55907e-07	ENSG00000187688.8
rs3813769	8.64744e-07	0.0485516818897638	ENSG00000187688.8_EST00000000000.0_16325913_16326203-ENSG00000187688.8_EST00000000000.0_16326783_16327081-1-1	44	0.35427	0.000230077	ENSG00000187688.8
rs3813769	1.77206e-10	3.1625943e-05	ENSG00000187688.8_EST00000000000.0_16325913_16326203-ENSG00000187688.8_EST00000000000.0_16330036_16330191-0-1	44	-0.4493	4.72029e-08	ENSG00000187688.8
rs62066841	1.6578e-06	0.0672170058498024	ENSG00000007202.7_EST00000000000.0_26966919_26967043-ENSG00000007202.7_EST00000000000.0_26965270_26965433-0-1	230445	0.34557	0.0003522	ENSG00000007202.7
rs1017529	5.28061e-07	0.0272580290030212	ENSG00000109111.9_EST00000000000.0_27026799_27026911-ENSG00000109111.9_EST00000000000.0_27027959_27028146-0-1	923113	0.36069	0.000112219	ENSG00000109111.9
rs4795661	2.01403e-09	0.000327269808	ENSG00000172301.5_EST00000000000.0_30186120_30186256-ENSG00000172301.5_EST00000000000.0_30183818_30183884-0-1	15518	0.425	6.44499e-07	ENSG00000172301.5
rs4796778	5.64122e-22	1.13046183529412e-15	ENSG00000171345.8_EST00000000000.0_39684080_39684560-ENSG00000171345.8_EST00000000000.0_39681095_39681251-0-1	4039	0.63412	1.59352e-19	ENSG00000171345.8
rs4796778	1.17771e-22	2.686767e-16	ENSG00000171345.8_EST00000000000.0_39684080_39684560-ENSG00000171345.8_EST00000000000.0_39681443_39681525-0-1	4039	-0.6421	3.34175e-20	ENSG00000171345.8
snp_17_45318090	5.59822e-07	0.0276484252252252	ENSG00000259207.1_EST00000000000.0_45360720_45360915-ENSG00000259207.1_EST00000000000.0_45364436_45364597-0-1	-13118	-0.35994	0.000114494	ENSG00000259207.1
rs73314788	4.51722e-08	0.00350334507042254	ENSG00000259207.1_EST00000000000.0_45361809_45362061-ENSG00000259207.1_EST00000000000.0_45367551_45367640-0-1	-13062	0.39079	9.27637e-06	ENSG00000259207.1
rs73314788	2.38047e-09	0.000252180269230769	ENSG00000259207.1_EST00000000000.0_45368320_45368454-ENSG00000259207.1_EST00000000000.0_45376674_45376896-0-1	-13062	0.42326	4.89305e-07	ENSG00000259207.1
snp_17_45318090	8.09612e-07	0.0372458977695167	ENSG00000259207.1_EST00000000000.0_45384837_45385003-ENSG00000178852.10_EST00000000000.0_45405635_45405749-1-1	-13118	-0.35514	0.000166155	ENSG00000259207.1
snp_17_45318090	8.20717e-07	0.03767075	ENSG00000259207.1_EST00000000000.0_45384837_45385003-ENSG00000259207.1_EST00000000000.0_45387505_45389182-0-1	-13118	0.35496	0.000168675	ENSG00000259207.1
rs9890200	7.6367e-08	0.0125270797607656	ENSG00000006282.12_EST00000000000.0_48625644_48625814-ENSG00000006282.12_EST00000000000.0_48632853_48633211-0-1	73	0.38461	4.34189e-05	ENSG00000006282.12
rs1064055	1.19167e-07	0.0181397727090301	ENSG00000006282.12_EST00000000000.0_48626404_48626547-ENSG00000006282.12_EST00000000000.0_48627569_48627673-0-1	-15733	-0.37928	6.74601e-05	ENSG00000006282.12
rs80277878	1.54048e-09	0.000425057513184584	ENSG00000006282.12_EST00000000000.0_48626404_48626547-ENSG00000006282.12_EST00000000000.0_48627897_48627971-0-1	-405	0.42778	8.68795e-07	ENSG00000006282.12
rs1064055	7.11e-09	0.00174963367741936	ENSG00000006282.12_EST00000000000.0_48626404_48626547-ENSG00000006282.12_EST00000000000.0_48628069_48628278-0-1	-15733	-0.41159	4.04766e-06	ENSG00000006282.12
rs80277878	8.44686e-10	0.0002467476	ENSG00000006282.12_EST00000000000.0_48628069_48628278-ENSG00000006282.12_EST00000000000.0_48629330_48629541-0-1	-405	0.43391	4.77741e-07	ENSG00000006282.12
rs989128	2.50274e-08	0.00502628070796461	ENSG00000006282.12_EST00000000000.0_48628069_48628278-ENSG00000006282.12_EST00000000000.0_48631612_48631811-0-1	12084	-0.39759	1.41286e-05	ENSG00000006282.12
rs80277878	2.46893e-10	8.37990891089109e-05	ENSG00000006282.12_EST00000000000.0_48628069_48628278-ENSG00000006282.12_EST00000000000.0_48632593_48632673-0-1	-405	0.4461	1.4036e-07	ENSG00000006282.12
rs1122634	3.67127e-07	0.0448241156669651	ENSG00000006282.12_EST00000000000.0_48628359_48628551-ENSG00000108829.8_EST00000000000.0_48462479_48462652-0-0	-3085	-0.36534	0.000207581	ENSG00000006282.12
rs80277878	2.58197e-09	0.000682878105263158	ENSG00000006282.12_EST00000000000.0_48629330_48629541-ENSG00000108821.7_EST00000000000.0_48260650_48263009-0-0	-405	0.42241	1.45239e-06	ENSG00000006282.12
rs80277878	9.39665e-09	0.00223017974216028	ENSG00000006282.12_EST00000000000.0_48629330_48629541-ENSG00000108821.7_EST00000000000.0_48263678_48263868-0-0	-405	0.40854	5.30731e-06	ENSG00000006282.12
rs11542436	7.93919e-07	0.0248714498969072	ENSG00000108592.9_EST00000000000.0_61902896_61902995-ENSG00000108592.9_EST00000000000.0_61901444_61901599-0-1	-126342	-0.35539	0.000100022	ENSG00000108592.9
rs4343	6.47522e-07	0.0356607721017908	ENSG00000108654.5_EST00000000000.0_62500795_62500839-ENSG00000108654.5_EST00000000000.0_62499548_62499689-0-1	-936453	-0.35805	0.000156866	ENSG00000108654.5
rs7210503	1.80653e-08	0.00706656280605227	ENSG00000173918.8_EST00000000000.0_77040037_77040205-ENSG00000108679.5_EST00000000000.0_76967413_76968786-0-0	15218	-0.40128	2.12993e-05	ENSG00000173918.8
snp_17_78070277	1.78177e-10	0.000109594535545024	ENSG00000171298.7_EST00000000000.0_78078354_78078931-ENSG00000171298.7_EST00000000000.0_78081599_78081695-0-1	-5078	-0.44925	1.91745e-07	ENSG00000171298.7
rs12450199	2.26495e-11	1.76676093975904e-05	ENSG00000171298.7_EST00000000000.0_78078354_78078931-ENSG00000171298.7_EST00000000000.0_78082089_78082208-0-1	1237	0.46848	2.43186e-08	ENSG00000171298.7
snp_17_78070277	3.32039e-15	7.06869490909091e-09	ENSG00000171298.7_EST00000000000.0_78081356_78081521-ENSG00000171298.7_EST00000000000.0_78082496_78082627-0-1	-5078	-0.5394	3.54607e-12	ENSG00000171298.7
snp_17_78070277	3.55849e-08	0.0114062226237624	ENSG00000171298.7_EST00000000000.0_78082089_78082208-ENSG00000171298.7_EST00000000000.0_78084526_78084639-0-1	-5078	-0.39355	3.82099e-05	ENSG00000171298.7
rs12450199	4.55115e-11	3.24668525966851e-05	ENSG00000171298.7_EST00000000000.0_78082089_78082208-ENSG00000171298.7_EST00000000000.0_78093071_78093678-0-1	1237	0.4621	4.87272e-08	ENSG00000171298.7
rs8077055	8.13629e-08	0.0221049665546219	ENSG00000171298.7_EST00000000000.0_78086675_78086826-ENSG00000171298.7_EST00000000000.0_78091399_78091548-0-1	650	-0.38386	8.72468e-05	ENSG00000171298.7
rs2278620	2.03373e-15	4.55977064347826e-09	ENSG00000171298.7_EST00000000000.0_78086675_78086826-ENSG00000171298.7_EST00000000000.0_78091992_78092156-0-1	8210	-0.54289	2.17067e-12	ENSG00000171298.7
snp_17_78070277	2.22328e-11	1.74679232727273e-05	ENSG00000171298.7_EST00000000000.0_78090767_78090908-ENSG00000171298.7_EST00000000000.0_78092452_78092604-0-1	-5078	-0.46864	2.38989e-08	ENSG00000171298.7
rs12450199	1.32547e-10	8.41246044444445e-05	ENSG00000171298.7_EST00000000000.0_78090767_78090908-ENSG00000171298.7_EST00000000000.0_78093071_78093678-0-1	1237	0.45208	1.41254e-07	ENSG00000171298.7
snp_17_78070277	3.45613e-10	0.000195823192105263	ENSG00000171298.7_EST00000000000.0_78091399_78091548-ENSG00000171298.7_EST00000000000.0_78093071_78093678-0-1	-5078	-0.44281	3.70213e-07	ENSG00000171298.7
rs6506649	1.81652e-10	0.000112782978504673	ENSG00000128791.6_EST00000000000.0_9337191_9337350-ENSG00000017797.6_EST00000000000.0_9512990_9513287-0-0	-75595	-0.44907	2.00129e-07	ENSG00000128791.6
rs6506649	5.62201e-10	0.000316818235443038	ENSG00000128791.6_EST00000000000.0_9337191_9337350-ENSG00000101558.8_EST00000000000.0_9950392_9950565-0-0	-75595	-0.438	6.22603e-07	ENSG00000128791.6
rs9955876	9.80037e-14	6.26979536470589e-08	ENSG00000197632.4_EST00000000000.0_61558670_61558846-ENSG00000197632.4_EST00000000000.0_61568974_61569116-0-1	47949	-0.51411	4.41901e-11	ENSG00000197632.4
rs9963851	4.76567e-13	2.57376e-07	ENSG00000197632.4_EST00000000000.0_61558670_61558846-ENSG00000197632.4_EST00000000000.0_61569638_61569802-0-1	38115	-0.50153	2.1448e-10	ENSG00000197632.4
rs28504586	1.07717e-13	6.87143536842106e-08	ENSG00000197632.4_EST00000000000.0_61569638_61569802-ENSG00000197632.4_EST00000000000.0_61570135_61571113-0-1	1608	0.51337	4.87154e-11	ENSG00000197632.4
rs28504586	3.99607e-14	2.85217413157895e-08	ENSG00000197632.4_EST00000000000.0_61569638_61569802-ENSG00000242550.1_EST00000000000.0_61575194_61575274-0-1	1608	-0.52102	1.79739e-11	ENSG00000197632.4
rs28504586	6.78631e-14	4.47716901818182e-08	ENSG00000197632.4_EST00000000000.0_61569638_61569802-ENSG00000242550.1_EST00000000000.0_61582736_61582912-0-1	1608	-0.51696	3.06274e-11	ENSG00000197632.4
rs2285902	1.92162e-08	0.00523115264233577	ENSG00000065268.3_EST00000000000.0_984328_984563-ENSG00000065268.3_EST00000000000.0_990852_990995-0-1	4008	-0.40058	1.48563e-05	ENSG00000065268.3
rs10854001	2.24314e-10	0.000100651545323741	ENSG00000065268.3_EST00000000000.0_989762_989895-ENSG00000065268.3_EST00000000000.0_991227_991351-0-1	6374	0.44703	1.73751e-07	ENSG00000065268.3
rs2285902	5.08477e-08	0.0116718712087912	ENSG00000065268.3_EST00000000000.0_990223_990364-ENSG00000065268.3_EST00000000000.0_991955_992121-0-1	4008	-0.38941	3.96295e-05	ENSG00000065268.3
rs2285902	9.9711e-09	0.00302092496129032	ENSG00000065268.3_EST00000000000.0_990223_990364-ENSG00000065268.3_EST00000000000.0_994212_994569-0-1	4008	-0.40789	7.76523e-06	ENSG00000065268.3
rs10854001	1.0981e-09	0.000418256028513239	ENSG00000065268.3_EST00000000000.0_990852_990995-ENSG00000065268.3_EST00000000000.0_994019_994087-0-1	6374	0.43125	8.51425e-07	ENSG00000065268.3
rs10854001	9.63595e-11	4.72294856544503e-05	ENSG00000065268.3_EST00000000000.0_990852_990995-ENSG00000065268.3_EST00000000000.0_994212_994569-0-1	6374	0.45511	7.47996e-08	ENSG00000065268.3
rs930232	7.18383e-09	0.00238066451020408	ENSG00000064666.6_EST00000000000.0_1032558_1032695-ENSG00000064666.6_EST00000000000.0_1036129_1036245-1-1	9720	0.41147	5.80093e-06	ENSG00000064666.6
rs930232	1.48387e-08	0.00436728907715583	ENSG00000064666.6_EST00000000000.0_1032558_1032695-ENSG00000064666.6_EST00000000000.0_1036415_1036561-1-1	9720	-0.40348	1.19684e-05	ENSG00000064666.6
rs349311	2.51033e-07	0.0462721583702392	ENSG00000064932.9_EST00000000000.0_1119010_1119163-ENSG00000064932.9_EST00000000000.0_1114230_1114421-0-1	-219581	-0.37012	0.000216589	ENSG00000064932.9
rs12979606	1.89456e-07	0.0192122230250272	ENSG00000161847.7_EST00000000000.0_10439318_10439787-ENSG00000161847.7_EST00000000000.0_10433821_10433950-0-1	-444316	-0.37361	7.32008e-05	ENSG00000161847.7
rs8112411	4.27005e-07	0.0372089704186047	ENSG00000161847.7_EST00000000000.0_10439318_10439787-ENSG00000161847.7_EST00000000000.0_10434051_10434242-1-1	-452579	-0.36342	0.000165836	ENSG00000161847.7
rs17846939	3.28225e-07	0.0289344380574827	ENSG00000179115.5_EST00000000000.0_13041037_13041155-ENSG00000179115.5_EST00000000000.0_13039569_13039661-0-1	323422	0.36676	0.000120923	ENSG00000179115.5
rs73509482	1.4863e-07	0.0153504231990794	ENSG00000179218.6_EST00000000000.0_13049423_13049486-ENSG00000179218.6_EST00000000000.0_13050867_13050961-0-1	308425	-0.37659	5.53048e-05	ENSG00000179218.6
rs4808520	8.15544e-07	0.077424466869301	ENSG00000167460.9_EST00000000000.0_16197233_16197350-ENSG00000167460.9_EST00000000000.0_16204346_16204408-0-1	607313	0.35504	0.000422432	ENSG00000167460.9
rs392844	3.00807e-09	0.000716905183752418	ENSG00000072958.3_EST00000000000.0_16308722_16308879-ENSG00000072958.3_EST00000000000.0_16337232_16337358-0-1	-15128	0.4208	1.53665e-06	ENSG00000072958.3
rs7252589	1.93463e-07	0.0178395459060403	ENSG00000130402.5_EST00000000000.0_39191642_39191761-ENSG00000130402.5_EST00000000000.0_39195574_39195660-1-1	32598	-0.37335	6.61217e-05	ENSG00000130402.5
rs7252589	2.07799e-07	0.0189548441921397	ENSG00000130402.5_EST00000000000.0_39191642_39191761-ENSG00000130402.5_EST00000000000.0_39196684_39196771-0-1	32598	0.37247	7.19844e-05	ENSG00000130402.5
rs11881603	5.44094e-07	0.0515733798449613	ENSG00000105223.12_EST00000000000.0_40872291_40872417-ENSG00000105223.12_EST00000000000.0_40875815_40875918-0-1	-763131	0.36031	0.000248245	ENSG00000105223.12
rs2965156	1.13415e-07	0.016107336	ENSG00000130202.4_EST00000000000.0_45368528_45368917-ENSG00000130202.4_EST00000000000.0_45377587_45377735-0-1	-160964	-0.37987	5.84325e-05	ENSG00000130202.4
rs2965156	6.22857e-10	0.000172293812860311	ENSG00000130202.4_EST00000000000.0_45375110_45375406-ENSG00000130202.4_EST00000000000.0_45389390_45389476-0-1	-160964	-0.43698	3.21172e-07	ENSG00000130202.4
rs4803953	5.05396e-07	0.0648566667736758	ENSG00000125743.5_EST00000000000.0_46191645_46191824-ENSG00000125743.5_EST00000000000.0_46190713_46190985-1-1	763564	-0.36126	0.000335039	ENSG00000125743.5
rs35356089	7.84319e-07	0.0832513008178439	ENSG00000183207.7_EST00000000000.0_49510275_49510404-ENSG00000183207.7_EST00000000000.0_49510559_49510625-1-1	-730024	-0.35555	0.000464233	ENSG00000183207.7
rs140711666	2.80364e-07	0.0369638438024231	ENSG00000126457.15_EST00000000000.0_50185167_50185322-ENSG00000126457.15_EST00000000000.0_50189350_50189442-0-1	-923903	-0.36874	0.000164399	ENSG00000126457.15
rs66807280	1.58465e-06	0.0672170058498024	ENSG00000100994.7_EST00000000000.0_25228705_25229057-ENSG00000100994.7_EST00000000000.0_25257282_25257393-0-1	203829	-0.34618	0.000352527	ENSG00000100994.7
rs3764694	2.37154e-07	0.01486554125	ENSG00000100994.7_EST00000000000.0_25264740_25264887-ENSG00000100994.7_EST00000000000.0_25270484_25270566-0-1	193778	0.37083	5.32497e-05	ENSG00000100994.7
rs111306810	2.46966e-13	4.07496977777778e-08	ENSG00000214078.6_EST00000000000.0_34220439_34220618-ENSG00000214078.6_EST00000000000.0_34219036_34219095-0-1	-6954	0.50682	2.73692e-11	ENSG00000214078.6
rs7270009	2.67768e-14	5.98759744537816e-09	ENSG00000214078.6_EST00000000000.0_34220439_34220618-ENSG00000214078.6_EST00000000000.0_34219190_34219276-0-1	180683	0.52405	2.95408e-12	ENSG00000214078.6
rs77480798	2.21855e-12	2.90628177339902e-07	ENSG00000214078.6_EST00000000000.0_34220439_34220618-ENSG00000214078.6_EST00000000000.0_34219416_34219500-0-1	-49469	0.48878	2.446e-10	ENSG00000214078.6
rs77480798	4.87125e-09	0.000273760466949153	ENSG00000214078.6_EST00000000000.0_34220717_34220845-ENSG00000125995.11_EST00000000000.0_34287555_34287685-0-0	-49469	0.41567	5.35717e-07	ENSG00000214078.6
rs111306810	3.26669e-09	0.000190267041758242	ENSG00000214078.6_EST00000000000.0_34220717_34220845-ENSG00000214078.6_EST00000000000.0_34219610_34219699-0-1	-6954	0.41993	3.5892e-07	ENSG00000214078.6
rs111306810	2.67455e-08	0.00129561065934066	ENSG00000214078.6_EST00000000000.0_34220717_34220845-ENSG00000214078.6_EST00000000000.0_34219867_34219947-0-1	-6954	0.39683	2.93285e-06	ENSG00000214078.6
rs78926712	8.48447e-09	0.00298792461588331	ENSG00000160194.11_EST00000000000.0_44317037_44317157-ENSG00000160199.8_EST00000000000.0_44427601_44427728-0-0	4829	-0.40966	7.64324e-06	ENSG00000160194.11
rs2839603	1.42816e-09	0.000610822316205534	ENSG00000160194.11_EST00000000000.0_44323292_44324386-ENSG00000160194.11_EST00000000000.0_44326950_44327012-0-1	11131	-0.42856	1.28141e-06	ENSG00000160194.11
rs35285321	3.45135e-09	0.00100212683773585	ENSG00000160213.5_EST00000000000.0_45194539_45194640-ENSG00000141959.11_EST00000000000.0_45746598_45747253-0-0	5506	-0.41935	2.20202e-06	ENSG00000160213.5
rs35285321	3.5673e-09	0.00104011708474576	ENSG00000160213.5_EST00000000000.0_45194539_45194640-ENSG00000160213.5_EST00000000000.0_45192393_45194211-0-1	5506	0.41899	2.28981e-06	ENSG00000160213.5
rs13046612	9.35305e-09	0.00242766581818182	ENSG00000160213.5_EST00000000000.0_45196085_45196326-ENSG00000160214.6_EST00000000000.0_45211231_45211313-0-0	-1207	0.40859	5.97858e-06	ENSG00000160213.5
rs1047209	1.53304e-07	0.0177421101903696	ENSG00000142173.10_EST00000000000.0_47545699_47546151-ENSG00000142173.10_EST00000000000.0_47549110_47549719-0-1	38798	-0.37621	6.5687e-05	ENSG00000142173.10
rs3810595	1.03999e-07	0.013519302614841	ENSG00000093010.7_EST00000000000.0_19948722_19948812-ENSG00000093010.7_EST00000000000.0_19949756_19950338-0-1	20514	-0.38092	4.75866e-05	ENSG00000093010.7
rs4396807	2.11516e-09	0.0005782685748503	ENSG00000100106.14_EST00000000000.0_38164081_38164183-ENSG00000100106.14_EST00000000000.0_38169790_38170147-0-1	45368	-0.42449	1.20113e-06	ENSG00000100106.14
rs5750494	6.70779e-09	0.00166733954594595	ENSG00000100106.14_EST00000000000.0_38165035_38165194-ENSG00000100106.14_EST00000000000.0_38169790_38170147-0-1	83968	0.41222	3.83654e-06	ENSG00000100106.14
rs5759167	4.55706e-07	0.053934783319149	ENSG00000100266.11_EST00000000000.0_43275054_43275175-ENSG00000100266.11_EST00000000000.0_43267134_43267475-0-1	89061	0.36259	0.000262742	ENSG00000100266.11
rs9608008	3.34843e-07	0.049768228125	ENSG00000100304.10_EST00000000000.0_43575847_43576006-ENSG00000100304.10_EST00000000000.0_43570215_43570409-0-1	465	0.36651	0.000237699	ENSG00000100304.10
rs9608008	4.72428e-07	0.0649110399358461	ENSG00000100304.10_EST00000000000.0_43578986_43579155-ENSG00000100304.10_EST00000000000.0_43575625_43575758-0-1	465	0.36212	0.000335589	ENSG00000100304.10
rs6003147	9.99798e-08	0.0189548441921397	ENSG00000100304.10_EST00000000000.0_43578986_43579155-ENSG00000100304.10_EST00000000000.0_43576748_43576946-1-1	117784	-0.38139	7.19393e-05	ENSG00000100304.10
rs2001154	7.63207e-08	0.0150978387990762	ENSG00000100304.10_EST00000000000.0_43578986_43579155-ENSG00000100304.10_EST00000000000.0_43576762_43576946-0-1	110849	-0.38462	5.41752e-05	ENSG00000100304.10
rs8142033	8.26379e-07	0.0508301875432526	ENSG00000100299.12_EST00000000000.0_51065262_51065480-ENSG00000100299.12_EST00000000000.0_51064007_51064109-0-1	-3775	-0.35487	0.00024344	ENSG00000100299.12
rs8142033	1.67046e-11	4.29154011552347e-06	ENSG00000100299.12_EST00000000000.0_51065594_51065834-ENSG00000100299.12_EST00000000000.0_51064364_51064491-0-1	-3775	-0.47121	4.92851e-09	ENSG00000100299.12
rs8142033	2.25306e-09	0.00033536123697479	ENSG00000100299.12_EST00000000000.0_51065594_51065834-ENSG00000100299.12_EST00000000000.0_51064582_51064706-0-1	-3775	-0.42383	6.61824e-07	ENSG00000100299.12
