# Supplementary material for: Tissue-Specific Effects of Genetic and Epigenetic Variation on Gene Regulation and Splicing
Source: PLoS Genet. 2015 Jan 29;11(1):e1004958. doi: 10.1371/journal.pgen.1004958 (PMC4310612; doi:10.1371/journal.pgen.1004958)
Supplement: S1 Dataset — (ZIP) [file pgen.1004958.s007.zip › GENCORD2_SPLICING_ASSOCIATIONS/F.asQTLs.reverse.15pcOF.FDR10.top]

SNP	Nominal_pval	qval	Link	distance	rho	permutation_pval	gene
rs11811795	6.33142e-08	0.0101649395969773	ENSG00000074800.8_EST00000000000.0_8921061_8921488-ENSG00000074800.8_EST00000000000.0_8926338_8926560-0-1	-692	-0.38683	3.34224e-05	ENSG00000074800.8
rs11811795	2.16282e-07	0.0276005861584754	ENSG00000074800.8_EST00000000000.0_8921061_8921488-ENSG00000074800.8_EST00000000000.0_8938639_8938749-0-1	-692	-0.37198	0.000114087	ENSG00000074800.8
rs2781068	7.45385e-08	0.0116718712087912	ENSG00000074800.8_EST00000000000.0_8923950_8924151-ENSG00000074800.8_EST00000000000.0_8928047_8928116-0-1	-13828	0.3849	3.9427e-05	ENSG00000074800.8
rs11811795	1.32183e-07	0.0185838196460177	ENSG00000074800.8_EST00000000000.0_8923950_8924151-ENSG00000074800.8_EST00000000000.0_8930511_8930569-0-1	-692	-0.37802	6.96189e-05	ENSG00000074800.8
rs11811795	1.75508e-08	0.00350334507042254	ENSG00000074800.8_EST00000000000.0_8925344_8925541-ENSG00000049239.7_EST00000000000.0_9323568_9331396-0-0	-692	-0.4016	9.28125e-06	ENSG00000074800.8
rs11811795	4.40484e-08	0.00760391170731708	ENSG00000074800.8_EST00000000000.0_8925344_8925541-ENSG00000074800.8_EST00000000000.0_8930511_8930569-0-1	-692	-0.39108	2.32657e-05	ENSG00000074800.8
rs2781068	2.58571e-08	0.00488997107142857	ENSG00000074800.8_EST00000000000.0_8925344_8925541-ENSG00000074800.8_EST00000000000.0_8931950_8932045-0-1	-13828	0.39722	1.36185e-05	ENSG00000074800.8
rs11811795	3.19454e-08	0.00584006358974359	ENSG00000074800.8_EST00000000000.0_8925344_8925541-ENSG00000074800.8_EST00000000000.0_8934883_8934976-0-1	-692	-0.3948	1.69972e-05	ENSG00000074800.8
rs11811795	3.05392e-10	9.43526277372263e-05	ENSG00000074800.8_EST00000000000.0_8925344_8925541-ENSG00000074800.8_EST00000000000.0_8938639_8938749-0-1	-692	-0.44403	1.60775e-07	ENSG00000074800.8
rs3903151	1.25685e-08	0.00181578025668449	ENSG00000142657.14_EST00000000000.0_10460450_10460629-ENSG00000054523.11_EST00000000000.0_10435313_10435431-0-0	-198534	-0.40533	4.22327e-06	ENSG00000142657.14
rs4846198	3.86087e-07	0.0306448961876833	ENSG00000142657.14_EST00000000000.0_10471475_10471609-ENSG00000142657.14_EST00000000000.0_10459686_10459761-0-1	-176940	-0.3647	0.000129964	ENSG00000142657.14
rs12746471	3.69434e-07	0.0293614159292036	ENSG00000142657.14_EST00000000000.0_10473119_10473308-ENSG00000142657.14_EST00000000000.0_10460450_10460629-0-1	15885	-0.36526	0.0001238	ENSG00000142657.14
rs11121563	1.24473e-08	0.00180365483571429	ENSG00000142657.14_EST00000000000.0_10473119_10473308-ENSG00000142657.14_EST00000000000.0_10463128_10463193-0-1	3749	0.40544	4.18759e-06	ENSG00000142657.14
rs1536262	8.07969e-17	8.91716400000001e-11	ENSG00000142657.14_EST00000000000.0_10477044_10477174-ENSG00000142657.14_EST00000000000.0_10464218_10464336-0-1	-20439	-0.56492	2.69881e-14	ENSG00000142657.14
rs912962	3.59055e-17	4.19841808695652e-11	ENSG00000142657.14_EST00000000000.0_10477433_10477566-ENSG00000142657.14_EST00000000000.0_10464218_10464336-0-1	-110414	-0.57022	1.20104e-14	ENSG00000142657.14
rs3762288	8.52301e-15	5.91558461538462e-09	ENSG00000142657.14_EST00000000000.0_10477433_10477566-ENSG00000142657.14_EST00000000000.0_10471475_10471609-0-1	4446	0.53256	2.8695e-12	ENSG00000142657.14
rs7524908	2.5052e-11	6.95449224742269e-06	ENSG00000142657.14_EST00000000000.0_10479474_10479596-ENSG00000142657.14_EST00000000000.0_10473119_10473308-0-1	-168486	0.46756	8.39037e-09	ENSG00000142657.14
rs9435732	3.51243e-15	3.33008456603774e-09	ENSG00000117122.9_EST00000000000.0_17301003_17301518-ENSG00000117122.9_EST00000000000.0_17303203_17303289-0-1	828	0.539	1.46347e-12	ENSG00000117122.9
rs9435732	1.65206e-20	4.03959406829269e-14	ENSG00000117122.9_EST00000000000.0_17301003_17301518-ENSG00000117122.9_EST00000000000.0_17303604_17303693-0-1	828	0.61609	6.86664e-18	ENSG00000117122.9
rs2235933	8.57733e-08	0.0108675072	ENSG00000117122.9_EST00000000000.0_17301764_17301837-ENSG00000117122.9_EST00000000000.0_17303604_17303693-0-1	-5882	0.38323	3.60448e-05	ENSG00000117122.9
rs9435733	1.16608e-06	0.0885717715536106	ENSG00000159363.13_EST00000000000.0_17313541_17313764-ENSG00000159363.13_EST00000000000.0_17316622_17316782-0-1	-30169	0.35031	0.000503449	ENSG00000159363.13
rs12729516	5.30242e-07	0.0640508545161291	ENSG00000142798.11_EST00000000000.0_22158988_22159099-ENSG00000142798.11_EST00000000000.0_22159761_22159877-0-1	222607	0.36064	0.000329283	ENSG00000142798.11
rs35495923	9.76461e-07	0.0630986265256306	ENSG00000183726.6_EST00000000000.0_25687151_25688852-ENSG00000117614.5_EST00000000000.0_25549456_25549922-0-0	187569	0.35267	0.00032151	ENSG00000183726.6
rs2297885	4.27165e-08	0.0049873728	ENSG00000168528.7_EST00000000000.0_31905814_31906032-ENSG00000168528.7_EST00000000000.0_31898623_31898760-0-1	19047	0.39144	1.39572e-05	ENSG00000168528.7
rs1317251	1.2435e-08	0.00175273006797853	ENSG00000168528.7_EST00000000000.0_31906911_31907437-ENSG00000168528.7_EST00000000000.0_31899501_31899670-0-1	14881	-0.40545	4.06209e-06	ENSG00000168528.7
rs1317251	7.51852e-10	0.000135744936986301	ENSG00000168528.7_EST00000000000.0_31906911_31907437-ENSG00000168528.7_EST00000000000.0_31901825_31901915-0-1	14881	-0.43509	2.46502e-07	ENSG00000168528.7
rs59592384	5.09228e-07	0.0268034720647773	ENSG00000116871.10_EST00000000000.0_36644286_36644424-ENSG00000116871.10_EST00000000000.0_36644047_36644197-0-1	906588	-0.36116	0.000109498	ENSG00000116871.10
rs2992436	2.76426e-07	0.035177091769158	ENSG00000183520.7_EST00000000000.0_38484925_38485055-ENSG00000183520.7_EST00000000000.0_38484136_38484249-0-1	516010	-0.36892	0.000154155	ENSG00000183520.7
rs3768324	2.1538e-20	5.67154390909091e-14	ENSG00000168653.6_EST00000000000.0_39500064_39500308-ENSG00000174574.9_EST00000000000.0_39457168_39457272-0-0	472	0.61462	1.03432e-17	ENSG00000168653.6
rs2243761	3.43283e-07	0.0368921142857143	ENSG00000127603.16_EST00000000000.0_39888046_39888207-ENSG00000127603.16_EST00000000000.0_39852859_39854330-1-1	504628	-0.36619	0.000163706	ENSG00000127603.16
rs841847	1.47721e-06	0.0836086583518931	ENSG00000142949.12_EST00000000000.0_44019163_44019308-ENSG00000117385.10_EST00000000000.0_43232178_43232755-0-0	-593839	0.34713	0.000466919	ENSG00000142949.12
rs835342	2.63412e-14	1.10313185454546e-08	ENSG00000116157.5_EST00000000000.0_53073934_53074723-ENSG00000116157.5_EST00000000000.0_53068044_53068219-0-1	-4010	-0.52417	6.03704e-12	ENSG00000116157.5
rs835342	2.61004e-14	1.10313185454546e-08	ENSG00000116157.5_EST00000000000.0_53073934_53074723-ENSG00000116157.5_EST00000000000.0_53072356_53072617-0-1	-4010	0.52424	6.00692e-12	ENSG00000116157.5
rs12032432	1.3497e-06	0.0803514942148761	ENSG00000162618.8_EST00000000000.0_79355449_79356901-ENSG00000162618.8_EST00000000000.0_79383515_79383735-0-1	-607	0.34835	0.000443399	ENSG00000162618.8
rs17491539	8.06122e-07	0.0454207596428572	ENSG00000156875.9_EST00000000000.0_100533533_100533751-ENSG00000156875.9_EST00000000000.0_100515465_100515560-0-1	-867348	0.35519	0.000210909	ENSG00000156875.9
rs337299	5.47328e-07	0.0576439599663583	ENSG00000116337.11_EST00000000000.0_110172855_110173028-ENSG00000116337.11_EST00000000000.0_110171949_110172112-0-1	-615724	0.36023	0.000284157	ENSG00000116337.11
rs4970777	3.24297e-10	0.000101027023923445	ENSG00000134202.6_EST00000000000.0_110279124_110279791-ENSG00000134202.6_EST00000000000.0_110280907_110280988-0-1	-599	-0.44344	1.7508e-07	ENSG00000134202.6
rs4970777	2.90021e-17	5.424588e-11	ENSG00000134202.6_EST00000000000.0_110279124_110279791-ENSG00000134202.6_EST00000000000.0_110282051_110282115-0-1	-599	-0.57159	1.5743e-14	ENSG00000134202.6
rs73007260	1.89944e-08	0.00348814703622047	ENSG00000009307.11_EST00000000000.0_115276390_115276478-ENSG00000009307.11_EST00000000000.0_115280609_115280693-0-1	-295880	-0.40071	9.18314e-06	ENSG00000009307.11
rs682536	9.60643e-08	0.00140847229764065	ENSG00000178104.13_EST00000000000.0_144906059_144906196-ENSG00000178104.13_EST00000000000.0_144916570_144916749-0-1	-121335	-0.38187	3.21753e-06	ENSG00000178104.13
rs682536	9.06576e-07	0.00934998331193839	ENSG00000178104.13_EST00000000000.0_144911882_144911963-ENSG00000178104.13_EST00000000000.0_144916570_144916749-0-1	-121335	-0.35365	3.01975e-05	ENSG00000178104.13
rs74119639	1.83031e-09	4.069359168e-05	ENSG00000213240.6_EST00000000000.0_145281955_145282832-ENSG00000213240.6_EST00000000000.0_145273185_145273444-0-1	175011	-0.426	6.32674e-08	ENSG00000213240.6
rs74119639	1.83027e-09	4.05804811764706e-05	ENSG00000213240.6_EST00000000000.0_145281955_145282832-ENSG00000213240.6_EST00000000000.0_145281369_145281704-0-1	175011	0.426	6.29233e-08	ENSG00000213240.6
rs6693567	7.42687e-08	0.00331681878343949	ENSG00000143369.10_EST00000000000.0_150483933_150484307-ENSG00000143369.10_EST00000000000.0_150482137_150482232-0-1	30108	-0.38494	8.63583e-06	ENSG00000143369.10
rs71622697	5.14826e-08	0.00243036924161074	ENSG00000143369.10_EST00000000000.0_150483933_150484307-ENSG00000143369.10_EST00000000000.0_150482311_150482478-0-1	-120454	-0.38926	5.9988e-06	ENSG00000143369.10
rs6693567	6.24471e-07	0.0191002781679389	ENSG00000143369.10_EST00000000000.0_150483933_150484307-ENSG00000143418.14_EST00000000000.0_150947095_150947302-0-0	30108	-0.35853	7.26159e-05	ENSG00000143369.10
rs834241	3.3971e-07	0.0116718712087912	ENSG00000143369.10_EST00000000000.0_150484828_150485048-ENSG00000143369.10_EST00000000000.0_150483352_150483674-0-1	-101545	-0.36632	3.95254e-05	ENSG00000143369.10
rs834241	3.3971e-07	0.0116718712087912	ENSG00000143369.10_EST00000000000.0_150484828_150485048-ENSG00000143369.10_EST00000000000.0_150483933_150484307-1-1	-101545	0.36632	3.96321e-05	ENSG00000143369.10
rs6693567	7.18657e-08	0.00325553342492013	ENSG00000143369.10_EST00000000000.0_150485201_150485288-ENSG00000143369.10_EST00000000000.0_150483352_150483674-0-1	30108	-0.38533	8.43794e-06	ENSG00000143369.10
rs6693567	9.48683e-07	0.0269062254545455	ENSG00000143369.10_EST00000000000.0_150485713_150486030-ENSG00000143369.10_EST00000000000.0_150483352_150483674-0-1	30108	-0.35305	0.000110436	ENSG00000143369.10
rs9700928	5.61578e-07	0.0306448961876833	ENSG00000188643.5_EST00000000000.0_153580475_153580653-ENSG00000188643.5_EST00000000000.0_153581375_153581831-0-1	-658	0.3599	0.000129732	ENSG00000188643.5
rs9700928	5.25456e-07	0.0292113656804734	ENSG00000188643.5_EST00000000000.0_153580475_153580653-ENSG00000188643.5_EST00000000000.0_153585428_153585644-0-1	-658	-0.36076	0.000122804	ENSG00000188643.5
rs3806412	8.09835e-07	0.059747451	ENSG00000143320.4_EST00000000000.0_156670667_156670844-ENSG00000143320.4_EST00000000000.0_156675501_156675608-0-1	945	-0.35513	0.000297251	ENSG00000143320.4
rs11582286	3.84936e-07	0.045932320071048	ENSG00000162733.10_EST00000000000.0_162729586_162729769-ENSG00000162733.10_EST00000000000.0_162724946_162725093-0-1	-659691	-0.36474	0.000214427	ENSG00000162733.10
rs11582286	8.59202e-07	0.0847386332103321	ENSG00000162733.10_EST00000000000.0_162729586_162729769-ENSG00000162733.10_EST00000000000.0_162725454_162725559-1-1	-659691	0.35435	0.00047604	ENSG00000162733.10
rs7532796	6.25375e-07	0.046689916460177	ENSG00000135862.4_EST00000000000.0_183090858_183091079-ENSG00000135862.4_EST00000000000.0_183085712_183085810-0-1	823192	-0.35851	0.000218738	ENSG00000135862.4
rs7514221	2.68347e-07	0.0327202586206897	ENSG00000159348.8_EST00000000000.0_202930997_202931827-ENSG00000159348.8_EST00000000000.0_202935656_202935728-0-1	-9895	-0.36929	0.000141624	ENSG00000159348.8
rs7514221	8.79853e-07	0.0832202859270291	ENSG00000159348.8_EST00000000000.0_202930997_202931827-ENSG00000159348.8_EST00000000000.0_202935877_202936026-0-1	-9895	-0.35404	0.00046337	ENSG00000159348.8
rs788788	1.06127e-06	0.0984061194805195	ENSG00000133048.8_EST00000000000.0_203154312_203154513-ENSG00000133048.8_EST00000000000.0_203155444_203155473-0-1	-852062	-0.35156	0.000565468	ENSG00000133048.8
rs788788	1.06362e-06	0.0984363806777218	ENSG00000133048.8_EST00000000000.0_203154312_203154513-ENSG00000133048.8_EST00000000000.0_203155727_203155877-0-1	-852062	0.35153	0.00056605	ENSG00000133048.8
rs6671923	5.34186e-07	0.0456575262032086	ENSG00000196352.8_EST00000000000.0_207510038_207510163-ENSG00000196352.8_EST00000000000.0_207504453_207504641-1-1	830949	0.36055	0.000212387	ENSG00000196352.8
rs17011848	3.26968e-07	0.0298313982335623	ENSG00000154305.11_EST00000000000.0_222838651_222841351-ENSG00000186063.8_EST00000000000.0_222842146_222843331-0-0	333191	-0.36681	0.000126029	ENSG00000154305.11
rs17011848	5.67814e-07	0.0467579174603175	ENSG00000154305.11_EST00000000000.0_222838651_222841351-ENSG00000186063.8_EST00000000000.0_222842919_222843331-0-0	333191	-0.35976	0.000219761	ENSG00000154305.11
rs12744791	4.07811e-12	2.68492707692308e-06	ENSG00000135778.6_EST00000000000.0_233113909_233114548-ENSG00000135778.6_EST00000000000.0_233086370_233086490-0-1	3358	0.48359	2.8942e-09	ENSG00000135778.6
rs12410594	4.7239e-15	6.7503438e-09	ENSG00000135778.6_EST00000000000.0_233113909_233114548-ENSG00000135778.6_EST00000000000.0_233112088_233113274-0-1	-15567	-0.53686	3.35838e-12	ENSG00000135778.6
rs1475308	3.49455e-07	0.0400915191176471	ENSG00000116962.10_EST00000000000.0_236156945_236157172-ENSG00000116962.10_EST00000000000.0_236187370_236187513-1-1	-53616	-0.36597	0.000180844	ENSG00000116962.10
rs6546938	1.96531e-06	0.0655975521531101	ENSG00000119777.13_EST00000000000.0_27263579_27264561-ENSG00000084754.6_EST00000000000.0_26413504_26414264-0-0	-669755	0.34325	0.000341042	ENSG00000119777.13
rs6728094	5.39139e-08	0.00890289352480418	ENSG00000049323.10_EST00000000000.0_33413644_33413918-ENSG00000049323.10_EST00000000000.0_33335649_33335818-0-1	220872	0.38872	2.82737e-05	ENSG00000049323.10
rs961239	2.65568e-07	0.0323235804034582	ENSG00000049323.10_EST00000000000.0_33482351_33482578-ENSG00000049323.10_EST00000000000.0_33413644_33413918-0-1	218964	-0.36942	0.000139506	ENSG00000049323.10
rs10432657	1.33306e-07	0.0186945075	ENSG00000049323.10_EST00000000000.0_33482351_33482578-ENSG00000049323.10_EST00000000000.0_33442619_33442721-0-1	203094	0.37792	7.06857e-05	ENSG00000049323.10
rs996102	3.70161e-09	0.000897204274285715	ENSG00000049323.10_EST00000000000.0_33500868_33500990-ENSG00000049323.10_EST00000000000.0_33477794_33477911-0-1	256309	0.4186	1.95287e-06	ENSG00000049323.10
rs961239	1.31184e-07	0.0185838196460177	ENSG00000049323.10_EST00000000000.0_33518227_33518349-ENSG00000049323.10_EST00000000000.0_33477794_33477911-0-1	218964	-0.37811	6.96508e-05	ENSG00000049323.10
rs6739323	1.34535e-08	0.0028181412590164	ENSG00000049323.10_EST00000000000.0_33525518_33525640-ENSG00000049323.10_EST00000000000.0_33500032_33500157-0-1	216303	-0.40457	7.12714e-06	ENSG00000049323.10
rs6739323	8.54445e-08	0.0129038574674556	ENSG00000049323.10_EST00000000000.0_33567905_33568030-ENSG00000049323.10_EST00000000000.0_33359860_33360027-0-1	216303	-0.38327	4.52063e-05	ENSG00000049323.10
rs6739323	2.28129e-07	0.0289344380574827	ENSG00000049323.10_EST00000000000.0_33567905_33568030-ENSG00000049323.10_EST00000000000.0_33442619_33442721-0-1	216303	-0.37131	0.00012104	ENSG00000049323.10
rs961239	5.56697e-09	0.00129468193761468	ENSG00000049323.10_EST00000000000.0_33567905_33568030-ENSG00000049323.10_EST00000000000.0_33525518_33525640-0-1	218964	-0.41424	2.92538e-06	ENSG00000049323.10
rs6739323	2.08614e-12	1.14907262337662e-06	ENSG00000049323.10_EST00000000000.0_33572434_33572577-ENSG00000049323.10_EST00000000000.0_33518227_33518349-0-1	216303	-0.4893	1.09787e-09	ENSG00000049323.10
rs6728094	5.65291e-08	0.00922888391752578	ENSG00000049323.10_EST00000000000.0_33572434_33572577-ENSG00000049323.10_EST00000000000.0_33526597_33526711-0-1	220872	0.38817	2.96916e-05	ENSG00000049323.10
rs6728094	3.42172e-10	0.000103744207159905	ENSG00000049323.10_EST00000000000.0_33585670_33585846-ENSG00000049323.10_EST00000000000.0_33526597_33526711-0-1	220872	0.44291	1.80219e-07	ENSG00000049323.10
rs6543689	3.02575e-07	0.0361526217636023	ENSG00000049323.10_EST00000000000.0_33585670_33585846-ENSG00000049323.10_EST00000000000.0_33534501_33534623-0-1	207882	-0.36778	0.000159779	ENSG00000049323.10
rs10432657	1.90668e-08	0.00378490444444445	ENSG00000049323.10_EST00000000000.0_33588457_33588585-ENSG00000049323.10_EST00000000000.0_33526597_33526711-0-1	203094	0.40067	1.01684e-05	ENSG00000049323.10
rs961239	1.73848e-08	0.00349523830188679	ENSG00000049323.10_EST00000000000.0_33588457_33588585-ENSG00000049323.10_EST00000000000.0_33534501_33534623-0-1	218964	-0.40171	9.2163e-06	ENSG00000049323.10
rs10432657	3.48481e-09	0.000855217720841301	ENSG00000049323.10_EST00000000000.0_33588457_33588585-ENSG00000049323.10_EST00000000000.0_33540211_33540336-0-1	203094	0.41924	1.85439e-06	ENSG00000049323.10
rs961239	5.89455e-08	0.00959610824427481	ENSG00000049323.10_EST00000000000.0_33588457_33588585-ENSG00000049323.10_EST00000000000.0_33567905_33568030-0-1	218964	-0.38767	3.12709e-05	ENSG00000049323.10
rs10432657	2.57357e-08	0.00488997107142857	ENSG00000049323.10_EST00000000000.0_33589283_33589423-ENSG00000049323.10_EST00000000000.0_33540211_33540336-0-1	203094	0.39727	1.36238e-05	ENSG00000049323.10
rs10432657	2.4569e-08	0.00467598926536732	ENSG00000049323.10_EST00000000000.0_33589283_33589423-ENSG00000049323.10_EST00000000000.0_33572434_33572577-0-1	203094	0.3978	1.29307e-05	ENSG00000049323.10
rs6728094	1.59709e-11	6.97942763013699e-06	ENSG00000049323.10_EST00000000000.0_33590400_33590570-ENSG00000049323.10_EST00000000000.0_33572434_33572577-0-1	220872	0.47162	8.44939e-09	ENSG00000049323.10
rs1947444	7.40254e-11	2.68348704545455e-05	ENSG00000049323.10_EST00000000000.0_33590400_33590570-ENSG00000049323.10_EST00000000000.0_33585670_33585846-0-1	219862	0.45758	3.9162e-08	ENSG00000049323.10
rs6728094	9.93426e-08	0.0146548307192576	ENSG00000049323.10_EST00000000000.0_33614251_33614373-ENSG00000049323.10_EST00000000000.0_33540211_33540336-0-1	220872	0.38147	5.23734e-05	ENSG00000049323.10
rs996102	1.62186e-10	5.3697275625e-05	ENSG00000049323.10_EST00000000000.0_33614251_33614373-ENSG00000049323.10_EST00000000000.0_33585670_33585846-0-1	256309	0.45015	8.54882e-08	ENSG00000049323.10
rs961239	1.57249e-10	5.24795150913838e-05	ENSG00000049323.10_EST00000000000.0_33622200_33622349-ENSG00000049323.10_EST00000000000.0_33567905_33568030-0-1	218964	-0.45045	8.33319e-08	ENSG00000049323.10
rs961239	3.56187e-10	0.00010759932	ENSG00000049323.10_EST00000000000.0_33622200_33622349-ENSG00000049323.10_EST00000000000.0_33586496_33586582-0-1	218964	-0.44252	1.87362e-07	ENSG00000049323.10
rs3770818	4.76015e-07	0.0539053236797275	ENSG00000150938.5_EST00000000000.0_36771519_36771641-ENSG00000150938.5_EST00000000000.0_36749235_36749456-0-1	186428	0.36203	0.000262375	ENSG00000150938.5
rs3770818	1.19211e-07	0.0177421101903696	ENSG00000150938.5_EST00000000000.0_36771519_36771641-ENSG00000150938.5_EST00000000000.0_36764495_36764689-0-1	186428	-0.37927	6.5597e-05	ENSG00000150938.5
rs2193690	1.64435e-07	0.0186131572277228	ENSG00000115306.10_EST00000000000.0_54887073_54889445-ENSG00000115306.10_EST00000000000.0_54884987_54885183-0-1	-831377	0.37535	7.01466e-05	ENSG00000115306.10
rs2193690	1.61171e-07	0.0183856972949002	ENSG00000115306.10_EST00000000000.0_54887073_54889445-ENSG00000115306.10_EST00000000000.0_54886291_54886403-0-1	-831377	-0.3756	6.87558e-05	ENSG00000115306.10
rs1053329	1.64556e-07	0.00899309024707413	ENSG00000135624.10_EST00000000000.0_73466771_73466924-ENSG00000135624.10_EST00000000000.0_73461366_73461512-1-1	119	0.37535	2.8672e-05	ENSG00000135624.10
rs1018342	4.87892e-16	2.60201064303798e-10	ENSG00000135624.10_EST00000000000.0_73466771_73466924-ENSG00000135624.10_EST00000000000.0_73461448_73461512-1-1	10289	-0.55284	8.52234e-14	ENSG00000135624.10
rs1018342	1.95372e-08	0.00149063776895307	ENSG00000135624.10_EST00000000000.0_73466771_73466924-ENSG00000135624.10_EST00000000000.0_73462678_73462773-1-1	10289	0.40039	3.42377e-06	ENSG00000135624.10
rs1053329	1.42083e-06	0.051423465401208	ENSG00000135624.10_EST00000000000.0_73467565_73467671-ENSG00000135624.10_EST00000000000.0_73461448_73461512-0-1	119	-0.34766	0.000246966	ENSG00000135624.10
rs1653254	2.82287e-16	2.13737524615385e-10	ENSG00000163017.9_EST00000000000.0_74135800_74135910-ENSG00000163017.9_EST00000000000.0_74128403_74128564-1-1	10146	-0.55657	6.91191e-14	ENSG00000163017.9
rs1653254	1.80067e-15	1.1564596173913e-09	ENSG00000163017.9_EST00000000000.0_74135800_74135910-ENSG00000163017.9_EST00000000000.0_74129487_74129615-1-1	10146	0.54375	4.41104e-13	ENSG00000163017.9
snp_2_74142165	1.59256e-07	0.0115937493958077	ENSG00000163017.9_EST00000000000.0_74135800_74135978-ENSG00000163017.9_EST00000000000.0_74128403_74128564-0-1	22071	0.37575	3.89823e-05	ENSG00000163017.9
snp_2_74142165	1.28002e-06	0.0620944567678425	ENSG00000163017.9_EST00000000000.0_74135800_74135978-ENSG00000163017.9_EST00000000000.0_74129487_74129615-0-1	22071	-0.34906	0.000313819	ENSG00000163017.9
rs1726025	1.08665e-06	0.054473256122449	ENSG00000163017.9_EST00000000000.0_74136182_74136266-ENSG00000163017.9_EST00000000000.0_74128403_74128564-0-1	9380	-0.35125	0.000265591	ENSG00000163017.9
rs9678632	1.27589e-07	0.0127792119381689	ENSG00000115486.6_EST00000000000.0_85780355_85780620-ENSG00000115486.6_EST00000000000.0_85785563_85785728-0-1	58430	-0.37845	4.45577e-05	ENSG00000115486.6
rs7585194	5.60055e-11	1.86053950148368e-05	ENSG00000071967.7_EST00000000000.0_172398095_172398303-ENSG00000071967.7_EST00000000000.0_172379589_172379822-1-1	33859	0.46018	2.59951e-08	ENSG00000071967.7
rs144745185	4.68492e-09	0.000580292605577689	ENSG00000196141.7_EST00000000000.0_201305372_201305447-ENSG00000196141.7_EST00000000000.0_201303845_201304051-0-1	-179006	0.41609	1.20774e-06	ENSG00000196141.7
rs10177417	6.29831e-07	0.0639361046004843	ENSG00000115414.13_EST00000000000.0_216249583_216249699-ENSG00000115414.13_EST00000000000.0_216256355_216256537-0-1	-366147	0.35841	0.000328399	ENSG00000115414.13
rs10932834	2.19752e-07	0.0197423505194805	ENSG00000144591.11_EST00000000000.0_220370976_220371144-ENSG00000144591.11_EST00000000000.0_220370180_220370277-0-1	639900	-0.37178	7.56299e-05	ENSG00000144591.11
rs35214268	6.8321e-08	0.00847599893617022	ENSG00000135919.8_EST00000000000.0_224845028_224845114-ENSG00000135919.8_EST00000000000.0_224847398_224847498-1-1	-691453	0.38593	2.6426e-05	ENSG00000135919.8
rs35214268	1.6017e-08	0.00247768	ENSG00000135919.8_EST00000000000.0_224845028_224845114-ENSG00000135919.8_EST00000000000.0_224849469_224849667-0-1	-691453	-0.40263	6.1942e-06	ENSG00000135919.8
rs3111751	1.48099e-08	0.00333503532171157	ENSG00000135916.11_EST00000000000.0_231740335_231740523-ENSG00000135916.11_EST00000000000.0_231729369_231729499-0-1	6753	0.4035	8.71145e-06	ENSG00000135916.11
rs3111751	1.19036e-07	0.0186075827563396	ENSG00000135916.11_EST00000000000.0_231740335_231740523-ENSG00000135916.11_EST00000000000.0_231730379_231730500-0-1	6753	0.37929	6.98565e-05	ENSG00000135916.11
rs4972973	4.68797e-07	0.0560402977138019	ENSG00000135916.11_EST00000000000.0_231740335_231740523-ENSG00000135916.11_EST00000000000.0_231738132_231738272-1-1	8444	-0.36222	0.000274393	ENSG00000135916.11
rs3111751	8.49939e-07	0.0875709394736842	ENSG00000135916.11_EST00000000000.0_231741572_231741662-ENSG00000135916.11_EST00000000000.0_231729615_231729860-0-1	6753	0.3545	0.000496621	ENSG00000135916.11
rs6749936	2.15838e-08	0.00427070403641882	ENSG00000135931.12_EST00000000000.0_232081351_232081501-ENSG00000135931.12_EST00000000000.0_232063467_232063655-0-1	-7576	-0.39927	1.16683e-05	ENSG00000135931.12
rs60654577	1.1729e-09	0.000350732823236515	ENSG00000163359.10_EST00000000000.0_238275330_238275929-ENSG00000163359.10_EST00000000000.0_238277206_238277820-1-1	-40318	-0.43058	7.00884e-07	ENSG00000163359.10
rs55881277	5.63534e-07	0.0672170058498024	ENSG00000124831.13_EST00000000000.0_238671246_238673604-ENSG00000198612.6_EST00000000000.0_237998505_237998637-0-0	123039	0.35986	0.000352349	ENSG00000124831.13
rs10178990	8.73493e-07	0.0766295890327495	ENSG00000115677.12_EST00000000000.0_242179316_242179579-ENSG00000115677.12_EST00000000000.0_242186471_242186557-0-1	-345886	0.35414	0.000417142	ENSG00000115677.12
rs56352948	5.15217e-07	0.0518455670103093	ENSG00000115677.12_EST00000000000.0_242206242_242206321-ENSG00000115677.12_EST00000000000.0_242254985_242255087-0-1	117762	-0.36101	0.0002502	ENSG00000115677.12
rs345070	2.82004e-10	0.000128001963302752	ENSG00000180914.6_EST00000000000.0_8792094_8794910-ENSG00000070950.5_EST00000000000.0_8940578_8940731-0-0	43785	-0.4448	2.3138e-07	ENSG00000180914.6
rs345070	2.86324e-10	0.000129363232036613	ENSG00000180914.6_EST00000000000.0_8792094_8794910-ENSG00000180914.6_EST00000000000.0_8808952_8810015-0-1	43785	0.44466	2.34377e-07	ENSG00000180914.6
rs13069119	8.29776e-09	0.00243526231051753	ENSG00000163520.9_EST00000000000.0_13649562_13649673-ENSG00000154767.9_EST00000000000.0_14199511_14199870-0-0	36175	0.4099	6.04252e-06	ENSG00000163520.9
rs10446412	1.02621e-08	0.00294141242926829	ENSG00000163520.9_EST00000000000.0_13659576_13659785-ENSG00000163520.9_EST00000000000.0_13611815_13613161-0-1	6676	0.40757	7.49987e-06	ENSG00000163520.9
rs13084718	7.23398e-11	3.43613258536586e-05	ENSG00000163520.9_EST00000000000.0_13661230_13661331-ENSG00000163520.9_EST00000000000.0_13651013_13651142-0-1	36215	-0.4578	5.25677e-08	ENSG00000163520.9
rs13069119	3.27711e-07	0.049681332406603	ENSG00000163520.9_EST00000000000.0_13667945_13668079-ENSG00000163520.9_EST00000000000.0_13651013_13651142-0-1	36175	0.36678	0.000237078	ENSG00000163520.9
rs13069119	1.74218e-08	0.00459709064661654	ENSG00000163520.9_EST00000000000.0_13669332_13669469-ENSG00000163520.9_EST00000000000.0_13655484_13655664-0-1	36175	0.40168	1.26744e-05	ENSG00000163520.9
rs4684959	1.04268e-07	0.0197722982918919	ENSG00000163520.9_EST00000000000.0_13670405_13670548-ENSG00000163520.9_EST00000000000.0_13659576_13659785-0-1	31316	0.38089	7.58266e-05	ENSG00000163520.9
rs13084718	1.0642e-07	0.0201135588362069	ENSG00000163520.9_EST00000000000.0_13670405_13670548-ENSG00000163520.9_EST00000000000.0_13660404_13660517-0-1	36215	-0.38064	7.73855e-05	ENSG00000163520.9
rs13069119	2.55699e-11	1.40462328526646e-05	ENSG00000163520.9_EST00000000000.0_13671320_13671445-ENSG00000163520.9_EST00000000000.0_13667945_13668079-0-1	36175	0.46738	1.85769e-08	ENSG00000163520.9
rs13069119	7.07572e-11	3.38732210354224e-05	ENSG00000163520.9_EST00000000000.0_13672199_13672315-ENSG00000163520.9_EST00000000000.0_13663275_13663415-0-1	36175	0.45801	5.15401e-08	ENSG00000163520.9
rs13069119	3.54493e-11	1.85339946428572e-05	ENSG00000163520.9_EST00000000000.0_13672199_13672315-ENSG00000163520.9_EST00000000000.0_13667945_13668079-0-1	36175	0.4644	2.58143e-08	ENSG00000163520.9
rs13069119	2.42668e-08	0.0060222883943662	ENSG00000163520.9_EST00000000000.0_13672829_13672957-ENSG00000163520.9_EST00000000000.0_13669332_13669469-0-1	36175	0.39794	1.77037e-05	ENSG00000163520.9
rs13069119	1.5925e-10	7.0458955163728e-05	ENSG00000163520.9_EST00000000000.0_13677945_13678068-ENSG00000163520.9_EST00000000000.0_13670405_13670548-0-1	36175	0.45033	1.15971e-07	ENSG00000163520.9
rs6550188	7.38789e-07	0.0717987642023347	ENSG00000170275.8_EST00000000000.0_33183887_33184650-ENSG00000170275.8_EST00000000000.0_33171431_33171559-0-1	-119336	0.35634	0.00038251	ENSG00000170275.8
rs352161	3.95904e-07	0.0160594768421053	ENSG00000168268.6_EST00000000000.0_52562877_52562951-ENSG00000168268.6_EST00000000000.0_52568549_52569070-0-1	-347221	0.36438	5.81923e-05	ENSG00000168268.6
rs56340986	1.93501e-08	0.00216248728998243	ENSG00000080822.11_EST00000000000.0_98239977_98240281-ENSG00000080822.11_EST00000000000.0_98241693_98241799-0-1	883116	0.4005	5.10139e-06	ENSG00000080822.11
rs9829008	5.69797e-07	0.02793096	ENSG00000183624.8_EST00000000000.0_129020793_129020977-ENSG00000183624.8_EST00000000000.0_128998553_128998758-0-1	-301105	0.35971	0.0001158	ENSG00000183624.8
rs113771682	4.17655e-07	0.0204680150749465	ENSG00000004399.8_EST00000000000.0_129285370_129285474-ENSG00000004399.8_EST00000000000.0_129289883_129290146-0-1	-213495	-0.3637	7.92584e-05	ENSG00000004399.8
rs4974481	2.11902e-11	8.81058874172186e-06	ENSG00000129055.8_EST00000000000.0_134196918_134197557-ENSG00000129055.8_EST00000000000.0_134205429_134205558-0-1	-7139	-0.46908	1.10315e-08	ENSG00000129055.8
rs4681476	2.67707e-08	0.00471867359281437	ENSG00000163754.12_EST00000000000.0_148727063_148727189-ENSG00000163754.12_EST00000000000.0_148709299_148709434-0-1	9267	-0.39682	1.30683e-05	ENSG00000163754.12
rs3816570	1.17967e-07	0.0158833384615385	ENSG00000163754.12_EST00000000000.0_148741840_148742040-ENSG00000163754.12_EST00000000000.0_148709299_148709434-0-1	51157	0.3794	5.73565e-05	ENSG00000163754.12
rs3816570	7.71292e-08	0.0111520884863524	ENSG00000163754.12_EST00000000000.0_148741840_148742040-ENSG00000163754.12_EST00000000000.0_148711929_148712064-0-1	51157	0.38449	3.72661e-05	ENSG00000163754.12
rs28438794	3.03162e-07	0.0382687652495379	ENSG00000114867.14_EST00000000000.0_184038715_184038781-ENSG00000114867.14_EST00000000000.0_184032338_184032462-0-1	330376	-0.36776	0.00017167	ENSG00000114867.14
rs61532980	3.68504e-07	0.0669697542857143	ENSG00000133657.9_EST00000000000.0_194180518_194180700-ENSG00000133657.9_EST00000000000.0_194207295_194207388-0-1	32535	0.36529	0.000349831	ENSG00000133657.9
rs4597899	1.47243e-08	0.00239971886587436	ENSG00000168936.6_EST00000000000.0_1718234_1719155-ENSG00000109685.13_EST00000000000.0_1940178_1940259-0-0	25131	-0.40357	5.86001e-06	ENSG00000168936.6
rs4597899	1.47243e-08	0.00240019346440678	ENSG00000168936.6_EST00000000000.0_1718234_1719155-ENSG00000168936.6_EST00000000000.0_1719879_1720353-0-1	25131	0.40357	5.87112e-06	ENSG00000168936.6
rs6830812	1.47695e-07	0.020364422832618	ENSG00000163956.6_EST00000000000.0_3516479_3516655-ENSG00000163956.6_EST00000000000.0_3526634_3526778-0-1	-39856	0.37667	7.86857e-05	ENSG00000163956.6
rs11723071	4.16349e-07	0.0470556	ENSG00000163956.6_EST00000000000.0_3516479_3516655-ENSG00000163956.6_EST00000000000.0_3533936_3534286-0-1	-28439	0.36374	0.000222115	ENSG00000163956.6
rs1730778	4.17356e-07	0.0470556	ENSG00000163956.6_EST00000000000.0_3519761_3519919-ENSG00000163956.6_EST00000000000.0_3533936_3534286-0-1	-15839	0.36371	0.000222207	ENSG00000163956.6
rs67569805	5.11487e-07	0.0596498261884904	ENSG00000109814.7_EST00000000000.0_39506857_39506990-ENSG00000109814.7_EST00000000000.0_39507238_39507368-1-1	634598	0.3611	0.000296518	ENSG00000109814.7
rs6835284	3.4058e-08	0.00716671703703704	ENSG00000064042.12_EST00000000000.0_41646517_41646643-ENSG00000064042.12_EST00000000000.0_41362832_41362953-0-1	-7238	-0.39406	2.16606e-05	ENSG00000064042.12
rs6835284	1.06081e-07	0.0181832872525028	ENSG00000064042.12_EST00000000000.0_41646517_41646643-ENSG00000064042.12_EST00000000000.0_41600937_41601043-0-1	-7238	-0.38068	6.77727e-05	ENSG00000064042.12
rs6835284	1.71969e-08	0.00405422532110092	ENSG00000064042.12_EST00000000000.0_41646517_41646643-ENSG00000064042.12_EST00000000000.0_41607911_41608021-0-1	-7238	-0.40183	1.09928e-05	ENSG00000064042.12
rs6835284	1.79248e-09	0.000554314409638555	ENSG00000064042.12_EST00000000000.0_41646517_41646643-ENSG00000064042.12_EST00000000000.0_41622441_41622707-0-1	-7238	-0.42621	1.14448e-06	ENSG00000064042.12
rs55981721	9.56853e-09	0.00244629775707155	ENSG00000064042.12_EST00000000000.0_41646517_41646643-ENSG00000064042.12_EST00000000000.0_41633165_41633494-0-1	-12626	0.40834	6.08905e-06	ENSG00000064042.12
rs55981721	9.26158e-08	0.0162550902739726	ENSG00000064042.12_EST00000000000.0_41646517_41646643-ENSG00000064042.12_EST00000000000.0_41635565_41635825-0-1	-12626	0.38231	5.90359e-05	ENSG00000064042.12
rs55981721	1.02498e-07	0.0177421101903696	ENSG00000064042.12_EST00000000000.0_41648140_41648297-ENSG00000064042.12_EST00000000000.0_41615493_41615678-0-1	-12626	0.38109	6.55087e-05	ENSG00000064042.12
rs55981721	1.12229e-07	0.0188376143263965	ENSG00000064042.12_EST00000000000.0_41648140_41648297-ENSG00000064042.12_EST00000000000.0_41635565_41635825-0-1	-12626	0.38	7.13049e-05	ENSG00000064042.12
rs55981721	7.30946e-11	3.15757749720671e-05	ENSG00000064042.12_EST00000000000.0_41648502_41648910-ENSG00000064042.12_EST00000000000.0_41621205_41621953-0-1	-12626	0.4577	4.68662e-08	ENSG00000064042.12
rs55981721	2.74667e-12	1.700498592e-06	ENSG00000064042.12_EST00000000000.0_41648502_41648910-ENSG00000154277.8_EST00000000000.0_41266120_41266178-0-0	-12626	0.48697	1.76024e-09	ENSG00000064042.12
rs55981721	1.87707e-13	1.56212393478261e-07	ENSG00000064042.12_EST00000000000.0_41652410_41652625-ENSG00000064042.12_EST00000000000.0_41648140_41648297-0-1	-12626	0.509	1.19167e-10	ENSG00000064042.12
rs55981721	1.89303e-13	1.58019898378378e-07	ENSG00000064042.12_EST00000000000.0_41652410_41652625-ENSG00000064042.12_EST00000000000.0_41648502_41648910-1-1	-12626	-0.50893	1.21201e-10	ENSG00000064042.12
rs55981721	8.30306e-07	0.0926721860869566	ENSG00000064042.12_EST00000000000.0_41663437_41663527-ENSG00000064042.12_EST00000000000.0_41362832_41362953-0-1	-12626	0.3548	0.000530214	ENSG00000064042.12
rs17509802	1.52333e-06	0.0672768909952607	ENSG00000163297.12_EST00000000000.0_80940052_80940130-ENSG00000163297.12_EST00000000000.0_80945807_80945909-0-1	-3201	0.34672	0.00035312	ENSG00000163297.12
rs3857066	1.07334e-06	0.0766074013729977	ENSG00000163110.10_EST00000000000.0_95496767_95497185-ENSG00000163110.10_EST00000000000.0_95376398_95376693-0-1	-957523	0.35141	0.000416209	ENSG00000163110.10
rs393223	3.02698e-14	1.1802618e-08	ENSG00000109323.4_EST00000000000.0_103555945_103556202-ENSG00000109323.4_EST00000000000.0_103578839_103579057-0-1	-76235	-0.52312	6.55701e-12	ENSG00000109323.4
rs393223	2.23491e-16	1.551851856e-10	ENSG00000109323.4_EST00000000000.0_103555945_103556202-ENSG00000109323.4_EST00000000000.0_103585842_103586009-0-1	-76235	-0.55815	4.82541e-14	ENSG00000109323.4
rs227364	4.12558e-12	9.66439727354261e-07	ENSG00000109323.4_EST00000000000.0_103557022_103557164-ENSG00000109323.4_EST00000000000.0_103585842_103586009-0-1	-71841	-0.48349	8.93516e-10	ENSG00000109323.4
rs227281	1.38726e-12	3.47486469565218e-07	ENSG00000109323.4_EST00000000000.0_103557022_103557164-ENSG00000109323.4_EST00000000000.0_103590120_103590206-0-1	-75279	0.49273	2.98216e-10	ENSG00000109323.4
rs227364	9.85229e-13	2.5600365e-07	ENSG00000109323.4_EST00000000000.0_103557022_103557164-ENSG00000109323.4_EST00000000000.0_103610731_103610841-0-1	-71841	-0.49558	2.12275e-10	ENSG00000109323.4
rs227364	9.2392e-14	3.11224250322581e-08	ENSG00000109323.4_EST00000000000.0_103557022_103557164-ENSG00000109323.4_EST00000000000.0_103681875_103682090-0-1	-71841	-0.51456	1.99999e-11	ENSG00000109323.4
rs227282	2.79057e-08	0.00243379688442211	ENSG00000109323.4_EST00000000000.0_103560870_103561014-ENSG00000109323.4_EST00000000000.0_103571694_103571858-1-1	-75265	0.39635	6.02395e-06	ENSG00000109323.4
rs227281	8.8663e-10	0.000109594535545024	ENSG00000109323.4_EST00000000000.0_103560870_103561014-ENSG00000109323.4_EST00000000000.0_103590120_103590206-0-1	-75279	0.43342	1.91393e-07	ENSG00000109323.4
rs393223	3.99222e-08	0.00333503532171157	ENSG00000109323.4_EST00000000000.0_103560870_103561014-ENSG00000109323.4_EST00000000000.0_103610731_103610841-0-1	-76235	-0.39222	8.72474e-06	ENSG00000109323.4
rs393223	1.48396e-11	2.93795409160305e-06	ENSG00000109323.4_EST00000000000.0_103560870_103561014-ENSG00000109323.4_EST00000000000.0_103611753_103611928-0-1	-76235	-0.47227	3.19131e-09	ENSG00000109323.4
rs223504	3.7641e-11	6.75617002758621e-06	ENSG00000109323.4_EST00000000000.0_103560870_103561014-ENSG00000109323.4_EST00000000000.0_103644028_103644198-0-1	-46968	0.46385	8.12309e-09	ENSG00000109323.4
rs393223	1.41148e-09	0.000164824506726457	ENSG00000109323.4_EST00000000000.0_103560870_103561014-ENSG00000109323.4_EST00000000000.0_103681875_103682151-0-1	-76235	-0.42868	3.04775e-07	ENSG00000109323.4
rs227364	4.96667e-11	8.61693009966778e-06	ENSG00000109323.4_EST00000000000.0_103571694_103571858-ENSG00000109323.4_EST00000000000.0_103590120_103590206-0-1	-71841	-0.4613	1.07533e-08	ENSG00000109323.4
rs223504	4.60988e-12	1.05970046017699e-06	ENSG00000109323.4_EST00000000000.0_103571694_103571858-ENSG00000109323.4_EST00000000000.0_103592438_103592555-0-1	-46968	0.48253	9.9292e-10	ENSG00000109323.4
rs227364	4.6304e-14	1.69625768450704e-08	ENSG00000109323.4_EST00000000000.0_103571694_103571858-ENSG00000109323.4_EST00000000000.0_103595076_103595227-0-1	-71841	-0.51989	9.98626e-12	ENSG00000109323.4
rs227364	5.28674e-12	1.1788234137931e-06	ENSG00000109323.4_EST00000000000.0_103571694_103571858-ENSG00000109323.4_EST00000000000.0_103610731_103610841-0-1	-71841	-0.48135	1.13386e-09	ENSG00000109323.4
rs227364	2.95777e-11	5.45339563250884e-06	ENSG00000109323.4_EST00000000000.0_103571694_103571858-ENSG00000109323.4_EST00000000000.0_103611753_103611928-0-1	-71841	-0.46605	6.39847e-09	ENSG00000109323.4
rs227364	6.9813e-12	1.52678590794979e-06	ENSG00000109323.4_EST00000000000.0_103571694_103571858-ENSG00000109323.4_EST00000000000.0_103644028_103644198-0-1	-71841	-0.47893	1.51286e-09	ENSG00000109323.4
rs227364	6.83405e-12	1.49047411764706e-06	ENSG00000109323.4_EST00000000000.0_103571694_103571858-ENSG00000109323.4_EST00000000000.0_103681875_103682090-0-1	-71841	-0.47912	1.4707e-09	ENSG00000109323.4
rs227364	2.52015e-13	7.47812345142858e-08	ENSG00000109323.4_EST00000000000.0_103571694_103571858-ENSG00000109332.15_EST00000000000.0_103747642_103747776-0-0	-71841	-0.50666	5.42567e-11	ENSG00000109323.4
rs227364	5.01206e-12	1.14076013973799e-06	ENSG00000109323.4_EST00000000000.0_103578839_103579057-ENSG00000109323.4_EST00000000000.0_103595076_103595227-0-1	-71841	-0.48181	1.08306e-09	ENSG00000109323.4
rs227364	2.40014e-13	7.228161e-08	ENSG00000109323.4_EST00000000000.0_103578839_103579057-ENSG00000109323.4_EST00000000000.0_103610731_103610841-0-1	-71841	-0.50705	5.15441e-11	ENSG00000109323.4
rs227364	9.06445e-18	7.53240367741936e-12	ENSG00000109323.4_EST00000000000.0_103578839_103579057-ENSG00000109323.4_EST00000000000.0_103611753_103611928-0-1	-71841	-0.57899	1.93619e-15	ENSG00000109323.4
rs223505	3.70565e-19	3.99783975e-13	ENSG00000109323.4_EST00000000000.0_103578839_103579057-ENSG00000109323.4_EST00000000000.0_103644028_103644198-0-1	-47931	-0.59839	7.9559e-17	ENSG00000109323.4
rs393223	1.05669e-10	1.67593554878049e-05	ENSG00000109323.4_EST00000000000.0_103585842_103586009-ENSG00000109323.4_EST00000000000.0_103610731_103610841-0-1	-76235	-0.45424	2.27905e-08	ENSG00000109323.4
rs227280	1.83139e-15	1.06244848e-09	ENSG00000109323.4_EST00000000000.0_103585842_103586009-ENSG00000109323.4_EST00000000000.0_103611753_103611928-0-1	-78202	0.54363	3.96436e-13	ENSG00000109323.4
rs227280	1.00006e-14	4.55977064347826e-09	ENSG00000109323.4_EST00000000000.0_103585842_103586009-ENSG00000109323.4_EST00000000000.0_103644028_103644198-0-1	-78202	0.53139	2.17402e-12	ENSG00000109323.4
rs227280	4.23584e-16	2.769286545e-10	ENSG00000109323.4_EST00000000000.0_103585842_103586009-ENSG00000109323.4_EST00000000000.0_103681875_103682090-0-1	-78202	0.55381	9.18503e-14	ENSG00000109323.4
rs393223	1.11898e-06	0.0508127303292895	ENSG00000109323.4_EST00000000000.0_103585842_103586009-ENSG00000109332.15_EST00000000000.0_103747642_103747793-0-0	-76235	-0.35086	0.000243109	ENSG00000109323.4
rs227364	1.33876e-09	0.000157686672972973	ENSG00000109323.4_EST00000000000.0_103592438_103592555-ENSG00000109323.4_EST00000000000.0_103635595_103635718-0-1	-71841	-0.42922	2.90269e-07	ENSG00000109323.4
rs227364	2.68187e-11	4.96220502491103e-06	ENSG00000109323.4_EST00000000000.0_103592438_103592555-ENSG00000109323.4_EST00000000000.0_103681875_103682090-0-1	-71841	-0.46694	5.78101e-09	ENSG00000109323.4
rs223505	5.57058e-07	0.0288629606361829	ENSG00000109323.4_EST00000000000.0_103610731_103610841-ENSG00000109323.4_EST00000000000.0_103644028_103644198-0-1	-47931	-0.36	0.000120382	ENSG00000109323.4
rs227281	3.26607e-11	5.97288214736843e-06	ENSG00000109323.4_EST00000000000.0_103610731_103610841-ENSG00000109323.4_EST00000000000.0_103645019_103645124-0-1	-75279	0.46515	7.04364e-09	ENSG00000109323.4
rs227281	2.03837e-13	6.26979536470589e-08	ENSG00000109323.4_EST00000000000.0_103610731_103610841-ENSG00000109323.4_EST00000000000.0_103681875_103682090-0-1	-75279	0.50835	4.41213e-11	ENSG00000109323.4
rs223490	8.06467e-08	0.00593375915014165	ENSG00000109323.4_EST00000000000.0_103611753_103611928-ENSG00000109323.4_EST00000000000.0_103647746_103647840-0-1	-3034	-0.38396	1.73452e-05	ENSG00000109323.4
rs227283	4.41204e-10	5.91781424040921e-05	ENSG00000109323.4_EST00000000000.0_103611753_103611928-ENSG00000109323.4_EST00000000000.0_103681875_103682151-0-1	-74898	0.44041	9.50291e-08	ENSG00000109323.4
rs227280	4.68523e-07	0.025197227926078	ENSG00000109323.4_EST00000000000.0_103611753_103611928-ENSG00000109332.15_EST00000000000.0_103747642_103747776-0-0	-78202	0.36223	0.00010175	ENSG00000109323.4
rs227283	7.58661e-10	9.53544000000001e-05	ENSG00000109323.4_EST00000000000.0_103635595_103635718-ENSG00000109323.4_EST00000000000.0_103681875_103682090-0-1	-74898	0.435	1.63668e-07	ENSG00000109323.4
rs227283	3.81154e-07	0.021016107162593	ENSG00000109323.4_EST00000000000.0_103644028_103644198-ENSG00000109323.4_EST00000000000.0_103681875_103682151-0-1	-74898	0.36486	8.19907e-05	ENSG00000109323.4
rs393223	3.36213e-09	0.000360505792561984	ENSG00000109323.4_EST00000000000.0_103644028_103644198-ENSG00000109332.15_EST00000000000.0_103747642_103747776-0-0	-76235	-0.41962	7.23403e-07	ENSG00000109323.4
rs788646	2.34487e-28	1.60505443636364e-21	ENSG00000246493.1_EST00000000000.0_119200779_119200974-ENSG00000246493.1_EST00000000000.0_119199914_119200292-0-1	23732	-0.70083	7.28515e-26	ENSG00000246493.1
rs788646	2.34487e-28	1.60505443636364e-21	ENSG00000246493.1_EST00000000000.0_119200779_119200974-ENSG00000246493.1_EST00000000000.0_119200544_119200586-0-1	23732	0.70083	7.3199e-26	ENSG00000246493.1
rs72676894	1.24662e-12	5.45457871698114e-07	ENSG00000164111.9_EST00000000000.0_122607443_122607527-ENSG00000164111.9_EST00000000000.0_122618018_122618117-0-1	-8960	-0.49362	4.79424e-10	ENSG00000164111.9
rs75451648	2.25131e-12	9.47578102702703e-07	ENSG00000164111.9_EST00000000000.0_122607443_122607527-ENSG00000164111.9_EST00000000000.0_122618018_122618121-0-1	-20432	-0.48866	8.72149e-10	ENSG00000164111.9
rs12512942	8.23654e-07	0.0806540688107704	ENSG00000150630.2_EST00000000000.0_177604689_177605194-ENSG00000150630.2_EST00000000000.0_177632653_177632804-0-1	52426	0.35491	0.000447075	ENSG00000150630.2
rs76723957	2.99885e-08	0.00865729569352709	ENSG00000083857.8_EST00000000000.0_187524330_187525131-ENSG00000083857.8_EST00000000000.0_187530337_187530474-0-1	458873	-0.39552	2.71707e-05	ENSG00000083857.8
rs3844491	1.14925e-07	0.0165279493757094	ENSG00000145555.10_EST00000000000.0_16711230_16711354-ENSG00000145555.10_EST00000000000.0_16754937_16755017-1-1	-3857	0.37971	6.03695e-05	ENSG00000145555.10
rs1037102	1.68909e-07	0.0209092628571429	ENSG00000151388.6_EST00000000000.0_33630885_33631018-ENSG00000151388.6_EST00000000000.0_33648927_33649071-0-1	-82994	-0.37503	8.13138e-05	ENSG00000151388.6
rs1054085	8.9912e-07	0.0617567210526316	ENSG00000213949.3_EST00000000000.0_52248237_52252327-ENSG00000152684.10_EST00000000000.0_52097243_52099880-0-0	164561	0.35376	0.000311344	ENSG00000213949.3
rs1054085	1.28371e-07	0.0128227807109005	ENSG00000213949.3_EST00000000000.0_52248237_52252327-ENSG00000213949.3_EST00000000000.0_52161524_52161651-0-1	164561	0.37837	4.48169e-05	ENSG00000213949.3
rs9292000	1.36447e-06	0.0846328759231906	ENSG00000213949.3_EST00000000000.0_52248237_52252327-ENSG00000213949.3_EST00000000000.0_52183647_52183797-0-1	161408	-0.3482	0.000475095	ENSG00000213949.3
rs1054085	1.66377e-07	0.0159824977319588	ENSG00000213949.3_EST00000000000.0_52248237_52252327-ENSG00000213949.3_EST00000000000.0_52214562_52214728-0-1	164561	0.37521	5.77931e-05	ENSG00000213949.3
rs9292000	1.69895e-07	0.0163982797269625	ENSG00000213949.3_EST00000000000.0_52248237_52252327-ENSG00000213949.3_EST00000000000.0_52221108_52221317-0-1	161408	-0.37495	5.97599e-05	ENSG00000213949.3
rs10940281	2.51227e-07	0.0238487562279793	ENSG00000164171.5_EST00000000000.0_52347241_52347389-ENSG00000164171.5_EST00000000000.0_52285156_52285362-0-1	-42770	-0.37011	9.54148e-05	ENSG00000164171.5
rs72758635	7.81774e-08	0.00922888391752578	ENSG00000164171.5_EST00000000000.0_52351368_52351518-ENSG00000164171.5_EST00000000000.0_52337942_52338051-0-1	-10003	-0.38433	2.96571e-05	ENSG00000164171.5
rs72758635	6.57093e-07	0.0516352740103271	ENSG00000164171.5_EST00000000000.0_52351368_52351518-ENSG00000164171.5_EST00000000000.0_52340831_52340922-0-1	-10003	-0.35786	0.000248757	ENSG00000164171.5
rs72758635	9.41907e-07	0.0676726609929078	ENSG00000164171.5_EST00000000000.0_52351814_52351979-ENSG00000164171.5_EST00000000000.0_52344193_52344307-0-1	-10003	-0.35314	0.000356039	ENSG00000164171.5
rs72758635	1.13387e-06	0.0789058137774414	ENSG00000164171.5_EST00000000000.0_52356731_52356876-ENSG00000164171.5_EST00000000000.0_52351368_52351518-0-1	-10003	-0.35068	0.00043215	ENSG00000164171.5
rs72758625	6.2994e-08	0.00777525428571429	ENSG00000164171.5_EST00000000000.0_52386349_52390609-ENSG00000164171.5_EST00000000000.0_52376341_52376451-0-1	-26513	0.38689	2.39189e-05	ENSG00000164171.5
rs10037212	2.60302e-08	0.00318557617391305	ENSG00000164307.7_EST00000000000.0_96096521_96098932-ENSG00000164307.7_EST00000000000.0_96112108_96112255-0-1	-59027	-0.39714	8.20167e-06	ENSG00000164307.7
rs1349727	1.30185e-08	0.00137444898360656	ENSG00000145730.15_EST00000000000.0_102309820_102310140-ENSG00000145730.15_EST00000000000.0_102285241_102285321-0-1	-962460	0.40494	3.12841e-06	ENSG00000145730.15
rs6879650	1.62525e-06	0.0730447690402477	ENSG00000145730.15_EST00000000000.0_102309820_102310140-ENSG00000145730.15_EST00000000000.0_102285606_102285682-0-1	-927686	0.34584	0.000391268	ENSG00000145730.15
rs10463554	8.87667e-07	0.0456868883348175	ENSG00000145730.15_EST00000000000.0_102325976_102326105-ENSG00000145730.15_EST00000000000.0_102309820_102310140-1-1	229289	-0.35393	0.000212713	ENSG00000145730.15
rs72789952	2.76831e-08	0.00362587844859813	ENSG00000129625.8_EST00000000000.0_112214274_112214532-ENSG00000129625.8_EST00000000000.0_112257770_112257927-0-1	-370824	0.39644	9.65097e-06	ENSG00000129625.8
rs77050147	1.31182e-07	0.0110189051058531	ENSG00000138829.6_EST00000000000.0_127624130_127624249-ENSG00000138829.6_EST00000000000.0_127627221_127627346-0-1	-272771	-0.37811	3.66419e-05	ENSG00000138829.6
snp_5_133018812	2.005e-07	0.0255524326530612	ENSG00000113558.12_EST00000000000.0_133502861_133502934-ENSG00000113558.12_EST00000000000.0_133512546_133512641-0-1	-542950	0.37291	0.00010382	ENSG00000113558.12
rs75746446	1.0306e-14	3.68351513513514e-09	ENSG00000184584.8_EST00000000000.0_138855549_138856039-ENSG00000184584.8_EST00000000000.0_138856914_138857100-0-1	-5035	0.53117	1.68341e-12	ENSG00000184584.8
rs75746446	7.5245e-15	2.86803034615385e-09	ENSG00000184584.8_EST00000000000.0_138855549_138856039-ENSG00000184584.8_EST00000000000.0_138857855_138858093-0-1	-5035	-0.53348	1.23663e-12	ENSG00000184584.8
rs3805535	1.16052e-06	0.0766295890327495	ENSG00000113657.8_EST00000000000.0_146778645_146778815-ENSG00000113657.8_EST00000000000.0_146792171_146792251-0-1	-115027	-0.35037	0.000416879	ENSG00000113657.8
rs56386882	1.48358e-09	0.000339220551464435	ENSG00000164574.11_EST00000000000.0_153755837_153756022-ENSG00000164574.11_EST00000000000.0_153570334_153570585-0-1	-3547	0.42817	6.72253e-07	ENSG00000164574.11
rs13162301	4.69022e-09	0.000972910178368122	ENSG00000164574.11_EST00000000000.0_153760008_153760191-ENSG00000164574.11_EST00000000000.0_153674376_153674478-0-1	12562	-0.41608	2.12572e-06	ENSG00000164574.11
rs4958705	2.91726e-07	0.0309050710808179	ENSG00000164574.11_EST00000000000.0_153792449_153792565-ENSG00000164574.11_EST00000000000.0_153783595_153783776-0-1	-6181	-0.36824	0.00013159	ENSG00000164574.11
rs13162301	1.13962e-07	0.0145094266202091	ENSG00000164574.11_EST00000000000.0_153795343_153795492-ENSG00000164574.11_EST00000000000.0_153760008_153760191-0-1	12562	-0.37982	5.17936e-05	ENSG00000164574.11
rs4958711	3.72614e-07	0.03767075	ENSG00000164574.11_EST00000000000.0_153795343_153795492-ENSG00000164574.11_EST00000000000.0_153765873_153769141-0-1	14073	0.36515	0.000168371	ENSG00000164574.11
rs4958711	4.87901e-07	0.0467579174603175	ENSG00000164574.11_EST00000000000.0_153795343_153795492-ENSG00000164574.11_EST00000000000.0_153783595_153783776-0-1	14073	0.36171	0.000219832	ENSG00000164574.11
rs13179057	9.1861e-08	0.0195681553094463	ENSG00000087116.9_EST00000000000.0_178554960_178555119-ENSG00000087116.9_EST00000000000.0_178562910_178563043-0-1	-86952	-0.38241	7.47192e-05	ENSG00000087116.9
rs34756026	3.98845e-07	0.063388966693745	ENSG00000087116.9_EST00000000000.0_178562910_178563043-ENSG00000087116.9_EST00000000000.0_178634514_178634716-0-1	-85866	-0.36429	0.000323515	ENSG00000087116.9
rs13179057	5.82322e-07	0.0844840464497042	ENSG00000087116.9_EST00000000000.0_178581050_178581193-ENSG00000087116.9_EST00000000000.0_178699912_178700065-0-1	-86952	-0.35943	0.000473559	ENSG00000087116.9
rs13179057	2.8939e-07	0.0495772966956522	ENSG00000087116.9_EST00000000000.0_178585724_178585880-ENSG00000087116.9_EST00000000000.0_178770768_178771162-0-1	-86952	-0.36834	0.000236376	ENSG00000087116.9
rs13179057	5.57697e-07	0.0816447600000001	ENSG00000087116.9_EST00000000000.0_178585724_178585880-ENSG00000161011.14_EST00000000000.0_179260587_179260782-0-0	-86952	-0.35999	0.000453582	ENSG00000087116.9
rs3734007	4.21092e-08	0.0101707516981132	ENSG00000161011.14_EST00000000000.0_179263436_179263902-ENSG00000161011.14_EST00000000000.0_179260032_179260246-0-1	19149	-0.39161	3.3523e-05	ENSG00000161011.14
snp_5_178702981	1.21538e-07	0.0236818785031185	ENSG00000197226.7_EST00000000000.0_179301902_179302187-ENSG00000197226.7_EST00000000000.0_179306628_179306789-0-1	-631878	-0.37904	9.44526e-05	ENSG00000197226.7
rs1035411	4.72658e-19	1.3692878490566e-12	ENSG00000131459.8_EST00000000000.0_179727690_179728608-ENSG00000131459.8_EST00000000000.0_179729423_179729584-0-1	-50868	0.59696	3.0088e-16	ENSG00000131459.8
rs1035411	7.72576e-20	2.52394245957447e-13	ENSG00000131459.8_EST00000000000.0_179727690_179728608-ENSG00000131459.8_EST00000000000.0_179731772_179731939-0-1	-50868	-0.60745	4.91813e-17	ENSG00000131459.8
rs408265	2.92326e-07	0.042787829401089	ENSG00000021355.7_EST00000000000.0_2833642_2834246-ENSG00000021355.7_EST00000000000.0_2838116_2838233-0-1	185	-0.36822	0.000195376	ENSG00000021355.7
rs2518581	2.12858e-10	9.06970973105135e-05	ENSG00000124588.13_EST00000000000.0_3010259_3010423-ENSG00000124588.13_EST00000000000.0_2988880_2988943-0-1	21723	0.44754	1.53794e-07	ENSG00000124588.13
rs2518581	4.55911e-09	0.00144480547826087	ENSG00000124588.13_EST00000000000.0_3010259_3010423-ENSG00000124588.13_EST00000000000.0_2994165_2994287-0-1	21723	0.41638	3.30652e-06	ENSG00000124588.13
rs9501910	1.68747e-07	0.0289800605940594	ENSG00000124588.13_EST00000000000.0_3010259_3010423-ENSG00000124588.13_EST00000000000.0_3002284_3002520-0-1	30553	-0.37504	0.000121351	ENSG00000124588.13
rs116005849	9.19222e-07	0.058781977852349	ENSG00000206503.6_EST00000000000.0_29910534_29910803-ENSG00000206503.6_EST00000000000.0_29909743_29909873-0-1	-86605	-0.35346	0.000290498	ENSG00000206503.6
rs112010014	2.54903e-18	3.5063244e-12	ENSG00000206503.6_EST00000000000.0_29911899_29912174-ENSG00000206503.6_EST00000000000.0_29911045_29911320-1-1	11914	-0.58684	8.14072e-16	ENSG00000206503.6
rs114385587	1.04182e-18	1.47956546666667e-12	ENSG00000206503.6_EST00000000000.0_29911899_29912174-ENSG00000206503.6_EST00000000000.0_29911191_29911320-0-1	138928	0.59226	3.31246e-16	ENSG00000206503.6
rs144536307	6.04741e-17	6.55805814084507e-11	ENSG00000206503.6_EST00000000000.0_29912277_29912393-ENSG00000204632.7_EST00000000000.0_29796320_29796595-0-0	25910	0.56682	1.93044e-14	ENSG00000206503.6
rs144536307	2.95645e-15	2.21088603495146e-09	ENSG00000206503.6_EST00000000000.0_29912277_29912393-ENSG00000204642.7_EST00000000000.0_29693224_29693340-0-0	25910	0.54023	9.44118e-13	ENSG00000206503.6
rs144536307	8.93811e-09	0.00126943160220995	ENSG00000206503.6_EST00000000000.0_29912277_29912393-ENSG00000206503.6_EST00000000000.0_29910326_29910403-0-1	25910	0.40909	2.8578e-06	ENSG00000206503.6
rs150390588	2.63294e-07	0.0214188653164557	ENSG00000206503.6_EST00000000000.0_29912277_29912411-ENSG00000206503.6_EST00000000000.0_29910534_29910803-0-1	354071	-0.36953	8.41836e-05	ENSG00000206503.6
rs115451000	4.43925e-07	0.0327895820095694	ENSG00000206503.6_EST00000000000.0_29913228_29913617-ENSG00000204642.7_EST00000000000.0_29692808_29693083-0-0	6833	0.36292	0.000142061	ENSG00000206503.6
rs115451000	2.87314e-07	0.0231293661442006	ENSG00000206503.6_EST00000000000.0_29913228_29913617-ENSG00000204642.7_EST00000000000.0_29693224_29693340-0-0	6833	0.36843	9.17554e-05	ENSG00000206503.6
rs115451000	3.88372e-07	0.0293811453831041	ENSG00000206503.6_EST00000000000.0_29913228_29913617-ENSG00000206503.6_EST00000000000.0_29910326_29910403-0-1	6833	0.36463	0.000124005	ENSG00000206503.6
rs115451000	6.62507e-08	0.00701299812413794	ENSG00000206503.6_EST00000000000.0_29913228_29913617-ENSG00000206503.6_EST00000000000.0_29910534_29910803-0-1	6833	0.3863	2.10797e-05	ENSG00000206503.6
rs116732760	2.82978e-07	0.0410551166972477	ENSG00000137312.10_EST00000000000.0_30698696_30698877-ENSG00000137312.10_EST00000000000.0_30708456_30708575-0-1	227963	0.36862	0.000185531	ENSG00000137312.10
rs111980301	2.05038e-11	1.00492405211726e-05	ENSG00000204525.8_EST00000000000.0_31236528_31236950-ENSG00000204525.8_EST00000000000.0_31237270_31237320-0-1	2226	0.46937	1.27781e-08	ENSG00000204525.8
snp_6_31240010	1.30121e-29	2.78993972571429e-22	ENSG00000204525.8_EST00000000000.0_31236528_31236950-ENSG00000204525.8_EST00000000000.0_31237714_31237862-0-1	147	0.71209	8.09684e-27	ENSG00000204525.8
rs115765220	8.38235e-14	7.23863379310345e-08	ENSG00000204525.8_EST00000000000.0_31236528_31236950-ENSG00000204525.8_EST00000000000.0_31237743_31237862-0-1	5	0.51532	5.2219e-11	ENSG00000204525.8
rs114502213	8.78821e-09	0.00228819793414212	ENSG00000204525.8_EST00000000000.0_31236528_31236950-ENSG00000204525.8_EST00000000000.0_31238850_31239125-0-1	353	0.40927	5.47384e-06	ENSG00000204525.8
rs116392568	3.50615e-10	0.000121688191666667	ENSG00000204525.8_EST00000000000.0_31236528_31236950-ENSG00000204525.8_EST00000000000.0_31239376_31239645-0-1	34517	-0.44267	2.17949e-07	ENSG00000204525.8
rs116392568	3.69105e-10	0.000127044753103448	ENSG00000204525.8_EST00000000000.0_31236528_31236950-ENSG00000213719.4_EST00000000000.0_31701613_31701738-0-0	34517	-0.44217	2.29123e-07	ENSG00000204525.8
rs116392568	6.02808e-10	0.000198661043137255	ENSG00000204525.8_EST00000000000.0_31236528_31236950-ENSG00000234745.3_EST00000000000.0_31321759_31322073-0-0	34517	-0.4373	3.77408e-07	ENSG00000204525.8
rs2596477	5.18555e-11	2.23004648275862e-05	ENSG00000204525.8_EST00000000000.0_31236528_31236950-ENSG00000234745.3_EST00000000000.0_31322884_31323000-0-0	87860	-0.4609	3.21748e-08	ENSG00000204525.8
snp_6_31240010	3.75943e-09	0.00105865944360902	ENSG00000204525.8_EST00000000000.0_31236528_31236950-ENSG00000234745.3_EST00000000000.0_31323094_31323369-0-0	147	-0.41844	2.33502e-06	ENSG00000204525.8
rs116392568	2.46773e-10	9.06970973105135e-05	ENSG00000204525.8_EST00000000000.0_31236528_31236950-ENSG00000234745.3_EST00000000000.0_31323944_31324219-0-0	34517	-0.4461	1.53781e-07	ENSG00000204525.8
rs112206327	1.48364e-13	1.23559563977901e-07	ENSG00000204525.8_EST00000000000.0_31237714_31237862-ENSG00000204525.8_EST00000000000.0_31237987_31238262-0-1	4108	0.51086	9.27209e-11	ENSG00000204525.8
rs112206327	3.14461e-25	2.16263209090909e-18	ENSG00000204525.8_EST00000000000.0_31237714_31237862-ENSG00000204525.8_EST00000000000.0_31237991_31238108-0-1	4108	-0.67028	1.97255e-22	ENSG00000204525.8
rs115765220	7.95666e-34	2.421807192e-26	ENSG00000204525.8_EST00000000000.0_31237714_31237862-ENSG00000204525.8_EST00000000000.0_31238850_31239125-0-1	5	-0.7463	4.93418e-31	ENSG00000204525.8
rs115765220	8.01297e-34	2.421807192e-26	ENSG00000204525.8_EST00000000000.0_31237714_31237862-ENSG00000204525.8_EST00000000000.0_31239376_31239645-0-1	5	-0.74628	5.02033e-31	ENSG00000204525.8
rs115765220	1.25531e-11	6.55646698961938e-06	ENSG00000204525.8_EST00000000000.0_31237743_31237862-ENSG00000204525.8_EST00000000000.0_31237987_31238262-1-1	5	-0.47376	7.8558e-09	ENSG00000204525.8
snp_6_31230004	1.59998e-11	8.19523384615385e-06	ENSG00000204525.8_EST00000000000.0_31237743_31237862-ENSG00000204525.8_EST00000000000.0_31237991_31238108-0-1	-9859	-0.4716	1.01591e-08	ENSG00000204525.8
rs114502213	9.13931e-09	0.00235006982068966	ENSG00000204525.8_EST00000000000.0_31237987_31238262-ENSG00000204525.8_EST00000000000.0_31238850_31239125-1-1	353	-0.40885	5.65108e-06	ENSG00000204525.8
rs115346060	8.38224e-15	9.89594606250001e-09	ENSG00000204525.8_EST00000000000.0_31237987_31238262-ENSG00000204525.8_EST00000000000.0_31239776_31239846-0-1	-36	0.53269	5.25158e-12	ENSG00000204525.8
rs115346060	1.75221e-12	1.14907262337662e-06	ENSG00000204525.8_EST00000000000.0_31237987_31238262-ENSG00000234745.3_EST00000000000.0_31323094_31323369-0-0	-36	0.49077	1.10048e-09	ENSG00000204525.8
rs115765220	6.84293e-16	1.13175280879121e-09	ENSG00000204525.8_EST00000000000.0_31237987_31238262-ENSG00000234745.3_EST00000000000.0_31323944_31324219-0-0	5	-0.55051	4.26988e-13	ENSG00000204525.8
rs115346060	9.97251e-13	6.9238135e-07	ENSG00000204525.8_EST00000000000.0_31238850_31239125-ENSG00000234745.3_EST00000000000.0_31323944_31324219-0-0	-36	0.49548	6.20043e-10	ENSG00000204525.8
rs114031082	3.92862e-09	0.00110896546542056	ENSG00000204525.8_EST00000000000.0_31238850_31239125-ENSG00000234745.3_EST00000000000.0_31324465_31324734-0-0	-2802	0.41797	2.45977e-06	ENSG00000204525.8
rs115346060	2.34727e-16	4.18688742857143e-10	ENSG00000204525.8_EST00000000000.0_31238850_31239125-ENSG00000234745.3_EST00000000000.0_31324863_31324964-0-0	-36	0.55782	1.45812e-13	ENSG00000204525.8
rs116587107	1.66643e-20	5.67154390909091e-14	ENSG00000204525.8_EST00000000000.0_31239376_31239645-ENSG00000204394.8_EST00000000000.0_31748796_31748900-0-0	-636	0.61604	1.03461e-17	ENSG00000204525.8
rs114506142	4.30458e-12	2.49882265116279e-06	ENSG00000204525.8_EST00000000000.0_31239376_31239645-ENSG00000204525.8_EST00000000000.0_31239723_31239848-0-1	-87	-0.48313	2.67287e-09	ENSG00000204525.8
rs115318240	2.42251e-15	3.37550466666667e-09	ENSG00000204525.8_EST00000000000.0_31239376_31239645-ENSG00000204525.8_EST00000000000.0_31239776_31239846-0-1	-3396	-0.54165	1.49954e-12	ENSG00000204525.8
rs115346060	5.17735e-10	0.000172293812860311	ENSG00000204525.8_EST00000000000.0_31239376_31239645-ENSG00000204525.8_EST00000000000.0_31239776_31239863-1-1	-36	0.43882	3.22158e-07	ENSG00000204525.8
rs116587107	1.06387e-17	2.44482878181818e-11	ENSG00000204525.8_EST00000000000.0_31239376_31239645-ENSG00000234745.3_EST00000000000.0_31323944_31324219-0-0	-636	0.57798	6.68983e-15	ENSG00000204525.8
rs2523591	4.92282e-09	0.00133508161313869	ENSG00000234745.3_EST00000000000.0_31324465_31324734-ENSG00000234745.3_EST00000000000.0_31324863_31324956-0-1	1995	0.41556	3.03327e-06	ENSG00000234745.3
rs2523591	4.92282e-09	0.00133320985009141	ENSG00000234745.3_EST00000000000.0_31324465_31324734-ENSG00000234745.3_EST00000000000.0_31324863_31324964-0-1	1995	-0.41556	3.02349e-06	ENSG00000234745.3
rs116724747	2.52604e-09	0.000739438335260116	ENSG00000204520.7_EST00000000000.0_31378320_31378574-ENSG00000204520.7_EST00000000000.0_31367561_31368540-1-1	564	0.42264	1.58858e-06	ENSG00000204520.7
rs114175580	1.2964e-14	1.4226028057554e-08	ENSG00000204520.7_EST00000000000.0_31378320_31378574-ENSG00000204520.7_EST00000000000.0_31369934_31370133-0-1	-2792	-0.52947	8.19825e-12	ENSG00000204520.7
rs114175580	2.04373e-12	1.31471448510638e-06	ENSG00000204520.7_EST00000000000.0_31378320_31378574-ENSG00000204520.7_EST00000000000.0_31371222_31371479-0-1	-2792	-0.48948	1.28092e-09	ENSG00000204520.7
rs114175580	2.42828e-24	1.42010210769231e-17	ENSG00000204520.7_EST00000000000.0_31378849_31379136-ENSG00000204520.7_EST00000000000.0_31367561_31368540-0-1	-2792	-0.6609	1.53079e-21	ENSG00000204520.7
rs114672086	1.43273e-13	1.20241416e-07	ENSG00000204520.7_EST00000000000.0_31378849_31379136-ENSG00000204520.7_EST00000000000.0_31371222_31371479-0-1	-13922	0.51113	8.97324e-11	ENSG00000204520.7
rs114175580	1.94061e-23	1.01498623448276e-16	ENSG00000204520.7_EST00000000000.0_31378849_31379136-ENSG00000204569.4_EST00000000000.0_30568177_30569435-0-0	-2792	-0.651	1.22034e-20	ENSG00000204520.7
rs114438708	2.92465e-18	7.24956255737705e-12	ENSG00000204520.7_EST00000000000.0_31379724_31380002-ENSG00000204520.7_EST00000000000.0_31367561_31368540-0-1	10826	-0.586	1.83343e-15	ENSG00000204520.7
rs114438708	1.58762e-18	4.22984823157895e-12	ENSG00000204520.7_EST00000000000.0_31379724_31380002-ENSG00000204520.7_EST00000000000.0_31371371_31371479-0-1	10826	-0.58972	9.99591e-16	ENSG00000204520.7
rs116470501	1.36479e-23	7.42423075714286e-17	ENSG00000204520.7_EST00000000000.0_31380102_31380237-ENSG00000204520.7_EST00000000000.0_31367561_31368540-0-1	-196	-0.6527	8.61851e-21	ENSG00000204520.7
rs114022232	1.78681e-20	5.98846e-14	ENSG00000204520.7_EST00000000000.0_31380102_31380237-ENSG00000204520.7_EST00000000000.0_31371371_31371479-0-1	12888	0.61566	1.11725e-17	ENSG00000204520.7
rs116767343	3.53243e-11	1.64294080733945e-05	ENSG00000204520.7_EST00000000000.0_31380102_31380237-ENSG00000204520.7_EST00000000000.0_31378320_31378574-0-1	26039	-0.46443	2.22737e-08	ENSG00000204520.7
rs114022232	4.31426e-11	1.91714155752212e-05	ENSG00000204520.7_EST00000000000.0_31380102_31380237-ENSG00000204520.7_EST00000000000.0_31378849_31379136-0-1	12888	0.4626	2.69449e-08	ENSG00000204520.7
rs116706833	3.21345e-09	0.000925978722433461	ENSG00000204520.7_EST00000000000.0_31380102_31380237-ENSG00000204520.7_EST00000000000.0_31379724_31380002-1-1	13846	-0.4201	2.01934e-06	ENSG00000204520.7
rs140253545	2.59267e-10	9.50333840193705e-05	ENSG00000204520.7_EST00000000000.0_31382789_31383090-ENSG00000137331.10_EST00000000000.0_30710984_30711973-0-0	40788	-0.44562	1.62723e-07	ENSG00000204520.7
rs147796492	3.09213e-10	0.00011102481509434	ENSG00000204520.7_EST00000000000.0_31382789_31383090-ENSG00000204520.7_EST00000000000.0_31367561_31368540-0-1	40996	-0.4439	1.95168e-07	ENSG00000204520.7
rs112301520	2.6919e-09	0.000783200936660269	ENSG00000204520.7_EST00000000000.0_31382789_31383090-ENSG00000204520.7_EST00000000000.0_31371371_31371479-0-1	-22891	0.42197	1.69174e-06	ENSG00000204520.7
rs147796492	2.87012e-11	1.36437283018868e-05	ENSG00000204520.7_EST00000000000.0_31382789_31383090-ENSG00000204520.7_EST00000000000.0_31378320_31378574-0-1	40996	-0.46633	1.7988e-08	ENSG00000204520.7
rs116767343	8.20895e-12	4.46468980645162e-06	ENSG00000204520.7_EST00000000000.0_31382789_31383090-ENSG00000204520.7_EST00000000000.0_31378849_31379136-0-1	26039	-0.47751	5.16438e-09	ENSG00000204520.7
rs112430285	1.07571e-07	0.0212716982663848	ENSG00000204351.5_EST00000000000.0_31937057_31937197-ENSG00000204351.5_EST00000000000.0_31936648_31936866-1-1	657023	-0.38051	8.34025e-05	ENSG00000204351.5
rs116303264	3.41709e-14	4.06660203726708e-08	ENSG00000204209.6_EST00000000000.0_33286774_33286996-ENSG00000204209.6_EST00000000000.0_33287157_33287631-1-1	-6141	0.52221	2.71444e-11	ENSG00000204209.6
rs116413523	1.26007e-11	8.13143476510068e-06	ENSG00000204209.6_EST00000000000.0_33286774_33286996-ENSG00000204209.6_EST00000000000.0_33287788_33288001-0-1	-43405	-0.47373	1.00463e-08	ENSG00000204209.6
rs116303264	5.68236e-17	1.46738257297297e-10	ENSG00000204209.6_EST00000000000.0_33286774_33286996-ENSG00000204209.6_EST00000000000.0_33288157_33288368-0-1	-6141	-0.56723	4.50192e-14	ENSG00000204209.6
rs116303264	6.26755e-16	1.26837842553192e-09	ENSG00000204209.6_EST00000000000.0_33286774_33286996-ENSG00000204209.6_EST00000000000.0_33290639_33290722-0-1	-6141	-0.55112	4.9431e-13	ENSG00000204209.6
rs141725907	1.00833e-15	1.937767032e-09	ENSG00000204209.6_EST00000000000.0_33287157_33287631-ENSG00000204209.6_EST00000000000.0_33289163_33289344-0-1	-28276	-0.54782	8.03386e-13	ENSG00000204209.6
rs141725907	5.38286e-14	6.16831671428572e-08	ENSG00000204209.6_EST00000000000.0_33287157_33287631-ENSG00000204209.6_EST00000000000.0_33290639_33290750-0-1	-28276	-0.51874	4.29634e-11	ENSG00000204209.6
rs141725907	1.97226e-11	1.21547846645367e-05	ENSG00000204209.6_EST00000000000.0_33287788_33288001-ENSG00000204209.6_EST00000000000.0_33290639_33290722-0-1	-28276	-0.46972	1.5773e-08	ENSG00000204209.6
rs12204119	1.97671e-09	0.000555475382765531	ENSG00000096384.13_EST00000000000.0_44218028_44218336-ENSG00000096384.13_EST00000000000.0_44214838_44214932-0-1	-5781	-0.4252	1.14918e-06	ENSG00000096384.13
rs12204119	4.23214e-08	0.0079444886746988	ENSG00000096384.13_EST00000000000.0_44218028_44218336-ENSG00000096384.13_EST00000000000.0_44216367_44216513-0-1	-5781	-0.39155	2.46042e-05	ENSG00000096384.13
rs12204119	2.37362e-10	8.26160873449132e-05	ENSG00000096384.13_EST00000000000.0_44218028_44218336-ENSG00000171467.10_EST00000000000.0_43324864_43325503-0-0	-5781	-0.44648	1.38036e-07	ENSG00000096384.13
rs2793415	8.30129e-08	0.0117002222114216	ENSG00000085377.8_EST00000000000.0_105729621_105729777-ENSG00000085377.8_EST00000000000.0_105776704_105776898-0-1	-163192	-0.38362	3.99036e-05	ENSG00000085377.8
rs807309	1.33333e-07	0.0103951457142857	ENSG00000111885.5_EST00000000000.0_119509570_119509742-ENSG00000111885.5_EST00000000000.0_119522419_119522512-0-1	294330	-0.37791	3.43919e-05	ENSG00000111885.5
rs807309	8.92741e-08	0.00752353923913044	ENSG00000111885.5_EST00000000000.0_119509570_119509742-ENSG00000111885.5_EST00000000000.0_119525924_119526047-0-1	294330	-0.38275	2.29574e-05	ENSG00000111885.5
rs807299	1.10448e-07	0.00898115109375001	ENSG00000111885.5_EST00000000000.0_119510829_119511048-ENSG00000111885.5_EST00000000000.0_119611848_119611928-0-1	278391	0.38019	2.85668e-05	ENSG00000111885.5
rs240878	5.66236e-07	0.0535898242320819	ENSG00000197081.7_EST00000000000.0_160492942_160493068-ENSG00000197081.7_EST00000000000.0_160485433_160485563-0-1	-405108	0.35979	0.000260395	ENSG00000197081.7
rs798535	2.39774e-07	0.0345101891531875	ENSG00000146535.8_EST00000000000.0_2770448_2771384-ENSG00000146535.8_EST00000000000.0_2802226_2802774-0-1	-116881	-0.37069	0.000150374	ENSG00000146535.8
rs9886192	9.98971e-07	0.0845362323725056	ENSG00000146576.8_EST00000000000.0_6639460_6639987-ENSG00000146576.8_EST00000000000.0_6631277_6631498-0-1	555640	0.35236	0.000474202	ENSG00000146576.8
rs58921429	1.4014e-07	0.0241087373553719	ENSG00000136244.7_EST00000000000.0_22771025_22771348-ENSG00000136244.7_EST00000000000.0_22767063_22767253-0-1	-643594	0.37731	9.67548e-05	ENSG00000136244.7
rs7786122	3.69823e-07	0.0520588620926244	ENSG00000136244.7_EST00000000000.0_22771025_22771348-ENSG00000136244.7_EST00000000000.0_22768312_22768425-0-1	-734805	0.36525	0.000251661	ENSG00000136244.7
rs6971884	1.07949e-06	0.0789343863945579	ENSG00000164619.4_EST00000000000.0_34125368_34125704-ENSG00000164619.4_EST00000000000.0_34091473_34091582-0-1	261406	-0.35133	0.000432961	ENSG00000164619.4
rs10464362	1.51985e-11	7.22645011525424e-06	ENSG00000010270.9_EST00000000000.0_38247048_38247330-ENSG00000010270.9_EST00000000000.0_38241315_38241567-0-1	859	-0.47206	8.83832e-09	ENSG00000010270.9
rs13221586	3.23109e-09	0.000561108384	ENSG00000164543.5_EST00000000000.0_43664117_43666385-ENSG00000106603.12_EST00000000000.0_43678859_43679280-0-0	52047	0.42004	1.16316e-06	ENSG00000164543.5
rs13221586	1.13333e-07	0.0118552570737606	ENSG00000164543.5_EST00000000000.0_43664117_43666385-ENSG00000106603.12_EST00000000000.0_43690092_43690311-0-0	52047	0.37988	4.0648e-05	ENSG00000164543.5
rs13221586	2.3332e-08	0.00323887534615385	ENSG00000164543.5_EST00000000000.0_43664117_43666385-ENSG00000164543.5_EST00000000000.0_43635500_43635712-0-1	52047	0.39839	8.37918e-06	ENSG00000164543.5
rs13221586	4.83945e-08	0.00595313669024046	ENSG00000164543.5_EST00000000000.0_43664117_43666385-ENSG00000164543.5_EST00000000000.0_43663171_43663219-0-1	52047	0.38999	1.74497e-05	ENSG00000164543.5
rs6968228	1.08859e-06	0.0745101734976888	ENSG00000106624.4_EST00000000000.0_44151453_44151649-ENSG00000106624.4_EST00000000000.0_44149614_44149723-0-1	-46264	-0.35122	0.000400971	ENSG00000106624.4
rs6968228	1.07408e-06	0.0740670254826255	ENSG00000106624.4_EST00000000000.0_44151453_44151649-ENSG00000106624.4_EST00000000000.0_44149806_44149945-0-1	-46264	-0.3514	0.000397665	ENSG00000106624.4
rs7790252	1.76376e-07	0.0236818785031185	ENSG00000183696.9_EST00000000000.0_48146958_48147104-ENSG00000183696.9_EST00000000000.0_48139267_48139384-0-1	-28209	-0.37449	9.44109e-05	ENSG00000183696.9
rs28605337	9.02585e-07	0.0856415727072634	ENSG00000183696.9_EST00000000000.0_48147815_48148012-ENSG00000183696.9_EST00000000000.0_48134360_48134424-0-1	21285	-0.35371	0.000483953	ENSG00000183696.9
rs62457284	1.19893e-18	1.3692878490566e-12	ENSG00000106153.12_EST00000000000.0_56170560_56170704-ENSG00000106153.12_EST00000000000.0_56171919_56172168-0-1	-31018	-0.59141	2.96495e-16	ENSG00000106153.12
rs62457284	1.19904e-18	1.3692878490566e-12	ENSG00000106153.12_EST00000000000.0_56170560_56170704-ENSG00000106153.12_EST00000000000.0_56174057_56174269-0-1	-31018	0.59141	2.98084e-16	ENSG00000106153.12
rs10258757	3.28067e-07	0.0182033908	ENSG00000241468.3_EST00000000000.0_99055820_99055978-ENSG00000241468.3_EST00000000000.0_99063734_99063954-0-1	-93279	0.36676	6.79231e-05	ENSG00000241468.3
rs12539363	7.35025e-13	2.98246164705883e-07	ENSG00000128595.10_EST00000000000.0_128398925_128399028-ENSG00000128595.10_EST00000000000.0_128394316_128394509-0-1	6926	-0.49799	2.52248e-10	ENSG00000128595.10
rs12539363	5.32079e-09	0.000847919655172414	ENSG00000128595.10_EST00000000000.0_128398925_128399028-ENSG00000128595.10_EST00000000000.0_128394583_128394776-0-1	6926	0.41472	1.83505e-06	ENSG00000128595.10
rs11535258	4.62463e-07	0.0447873387096775	ENSG00000243317.3_EST00000000000.0_135358839_135359972-ENSG00000155561.8_EST00000000000.0_135330216_135330344-0-0	-99722	0.3624	0.000207225	ENSG00000243317.3
rs34710456	1.84065e-08	0.00480568466367713	ENSG00000164896.13_EST00000000000.0_150776587_150777009-ENSG00000164896.13_EST00000000000.0_150777296_150777880-0-1	25600	-0.40107	1.33292e-05	ENSG00000164896.13
rs11769150	8.85592e-11	4.08035345744681e-05	ENSG00000164896.13_EST00000000000.0_150776587_150777009-ENSG00000164896.13_EST00000000000.0_150777772_150777882-1-1	7804	-0.4559	6.36075e-08	ENSG00000164896.13
rs6530945	5.60521e-07	0.0489659111498258	ENSG00000164733.14_EST00000000000.0_11708406_11708489-ENSG00000164733.14_EST00000000000.0_11718922_11718984-0-1	847114	0.35992	0.000233055	ENSG00000164733.14
rs11992703	3.30494e-08	0.00974344060836503	ENSG00000147408.10_EST00000000000.0_19315937_19316153-ENSG00000147408.10_EST00000000000.0_19362712_19363641-1-1	-76730	0.39441	3.18722e-05	ENSG00000147408.10
rs11992703	1.49485e-09	0.000682878105263158	ENSG00000147408.10_EST00000000000.0_19315937_19316153-ENSG00000147408.10_EST00000000000.0_19448671_19448789-0-1	-76730	-0.42809	1.45157e-06	ENSG00000147408.10
rs11992703	4.21948e-08	0.0118732156521739	ENSG00000147408.10_EST00000000000.0_19315937_19316153-ENSG00000147408.10_EST00000000000.0_19459282_19459376-0-1	-76730	-0.39158	4.07588e-05	ENSG00000147408.10
rs11992703	1.20058e-07	0.0281031700598803	ENSG00000147408.10_EST00000000000.0_19315937_19316153-ENSG00000147408.10_EST00000000000.0_19539984_19540094-0-1	-76730	-0.37919	0.000116747	ENSG00000147408.10
rs11992703	7.8462e-08	0.0198209937864078	ENSG00000147408.10_EST00000000000.0_19315937_19316153-ENSG00000147408.10_EST00000000000.0_19614697_19614816-0-1	-76730	-0.38429	7.61777e-05	ENSG00000147408.10
rs2430785	1.19975e-08	0.00332084466772655	ENSG00000120913.17_EST00000000000.0_22447109_22447197-ENSG00000120913.17_EST00000000000.0_22442834_22442912-0-1	370084	-0.40585	8.66008e-06	ENSG00000120913.17
rs11135688	1.84479e-07	0.0313360951456311	ENSG00000120913.17_EST00000000000.0_22447109_22447197-ENSG00000120913.17_EST00000000000.0_22446812_22446887-0-1	351833	-0.37394	0.000133815	ENSG00000120913.17
rs4562324	3.46237e-08	0.00816278197860963	ENSG00000120913.17_EST00000000000.0_22451246_22451775-ENSG00000120913.17_EST00000000000.0_22446812_22446887-0-1	501747	-0.39387	2.53141e-05	ENSG00000120913.17
rs7003024	1.39688e-08	0.0033893599556962	ENSG00000134013.10_EST00000000000.0_23225578_23225947-ENSG00000134013.10_EST00000000000.0_23239904_23240026-0-1	-43729	-0.40416	8.88091e-06	ENSG00000134013.10
rs2959583	2.48657e-07	0.024322866873065	ENSG00000067167.3_EST00000000000.0_71506741_71506825-ENSG00000067167.3_EST00000000000.0_71508498_71508556-1-1	-908401	-0.37024	9.7715e-05	ENSG00000067167.3
rs12548840	4.59954e-08	0.00438699806646526	ENSG00000164919.4_EST00000000000.0_100899718_100899846-ENSG00000164919.4_EST00000000000.0_100904136_100904275-0-1	-8482	0.39058	1.20406e-05	ENSG00000164919.4
rs12548840	5.09046e-07	0.0314070005819593	ENSG00000164919.4_EST00000000000.0_100899718_100899846-ENSG00000164919.4_EST00000000000.0_100904136_100904280-1-1	-8482	-0.36117	0.000134248	ENSG00000164919.4
rs10447980	4.15857e-07	0.042401818744313	ENSG00000070756.8_EST00000000000.0_101718879_101719033-ENSG00000070756.8_EST00000000000.0_101733697_101734114-0-1	552246	-0.36376	0.000193199	ENSG00000070756.8
rs2062377	6.77362e-13	3.03302528780488e-07	ENSG00000164761.4_EST00000000000.0_119935796_119937001-ENSG00000164761.4_EST00000000000.0_119945170_119945539-0-1	42981	-0.49866	2.57782e-10	ENSG00000164761.4
rs2220189	1.86415e-10	4.53739727368421e-05	ENSG00000164761.4_EST00000000000.0_119938733_119938957-ENSG00000164761.4_EST00000000000.0_119964031_119964439-0-1	43269	0.44882	7.14847e-08	ENSG00000164761.4
rs4354338	1.34205e-10	3.38326495081967e-05	ENSG00000164761.4_EST00000000000.0_119940977_119941168-ENSG00000164761.4_EST00000000000.0_119945170_119945539-0-1	51621	-0.45197	5.13381e-08	ENSG00000164761.4
rs4354338	1.34214e-10	3.38326495081967e-05	ENSG00000164761.4_EST00000000000.0_119940977_119941168-ENSG00000164761.4_EST00000000000.0_119964031_119964439-0-1	51621	0.45196	5.12509e-08	ENSG00000164761.4
rs10100198	2.48322e-07	0.042787829401089	ENSG00000008513.10_EST00000000000.0_134471188_134472180-ENSG00000008513.10_EST00000000000.0_134478137_134478333-0-1	14652	0.37026	0.00019549	ENSG00000008513.10
rs10100198	7.04715e-09	0.00230643535640139	ENSG00000008513.10_EST00000000000.0_134474118_134474237-ENSG00000008513.10_EST00000000000.0_134475657_134475702-1-1	14652	0.41168	5.52703e-06	ENSG00000008513.10
rs7816514	1.64288e-07	0.030664198828125	ENSG00000008513.10_EST00000000000.0_134474118_134474237-ENSG00000008513.10_EST00000000000.0_134487962_134488317-0-1	36149	0.37537	0.000130183	ENSG00000008513.10
rs7003220	2.7816e-07	0.0467147458885942	ENSG00000008513.10_EST00000000000.0_134477021_134477200-ENSG00000008513.10_EST00000000000.0_134488052_134488843-0-1	13374	-0.36884	0.000219048	ENSG00000008513.10
rs11780978	3.09976e-07	0.0209428899680511	ENSG00000178209.10_EST00000000000.0_144996672_145000052-ENSG00000178209.10_EST00000000000.0_145000952_145001050-1-1	-16050	0.36748	8.15314e-05	ENSG00000178209.10
rs11780978	1.23955e-06	0.0638144890688259	ENSG00000178209.10_EST00000000000.0_144996672_145000052-ENSG00000178719.11_EST00000000000.0_145066860_145067583-0-0	-16050	-0.34949	0.000326669	ENSG00000178209.10
rs7357417	5.39702e-09	0.000672054141176471	ENSG00000178209.10_EST00000000000.0_145001145_145001249-ENSG00000178209.10_EST00000000000.0_145002022_145002160-0-1	-15560	0.41457	1.42101e-06	ENSG00000178209.10
rs11780978	3.47671e-07	0.0231293661442006	ENSG00000178209.10_EST00000000000.0_145001420_145001503-ENSG00000178209.10_EST00000000000.0_145005702_145005827-0-1	-16050	-0.36603	9.17695e-05	ENSG00000178209.10
rs11780978	3.25562e-15	2.0257323882353e-09	ENSG00000178209.10_EST00000000000.0_145001578_145001934-ENSG00000178209.10_EST00000000000.0_145003814_145003997-0-1	-16050	-0.53954	8.56653e-13	ENSG00000178209.10
rs11780978	4.39274e-10	7.02750818181819e-05	ENSG00000178209.10_EST00000000000.0_145002022_145002160-ENSG00000178209.10_EST00000000000.0_145004104_145004230-0-1	-16050	-0.44045	1.15377e-07	ENSG00000178209.10
rs11780978	6.58321e-12	1.68572434008097e-06	ENSG00000178209.10_EST00000000000.0_145002022_145002160-ENSG00000178209.10_EST00000000000.0_145004312_145004466-0-1	-16050	-0.47944	1.72626e-09	ENSG00000178209.10
rs11780978	5.3883e-13	1.81066693193717e-07	ENSG00000178209.10_EST00000000000.0_145003271_145003449-ENSG00000178209.10_EST00000000000.0_145004312_145004466-0-1	-16050	-0.50053	1.43382e-10	ENSG00000178209.10
rs11780978	5.12265e-14	2.21754685714286e-08	ENSG00000178209.10_EST00000000000.0_145003271_145003449-ENSG00000178209.10_EST00000000000.0_145004552_145004704-0-1	-16050	-0.51912	1.35149e-11	ENSG00000178209.10
rs11780978	7.6472e-15	4.33429996460177e-09	ENSG00000178209.10_EST00000000000.0_145003271_145003449-ENSG00000178209.10_EST00000000000.0_145005702_145005827-0-1	-16050	-0.53336	2.03058e-12	ENSG00000178209.10
rs11780978	2.67911e-14	1.24438777226277e-08	ENSG00000178209.10_EST00000000000.0_145003271_145003449-ENSG00000197858.6_EST00000000000.0_145139037_145139233-0-0	-16050	-0.52405	7.06804e-12	ENSG00000178209.10
rs11780978	7.7809e-12	1.95711959055118e-06	ENSG00000178209.10_EST00000000000.0_145003582_145003739-ENSG00000178209.10_EST00000000000.0_145004552_145004704-0-1	-16050	-0.47798	2.06098e-09	ENSG00000178209.10
rs11780978	1.67307e-11	3.89316237362638e-06	ENSG00000178209.10_EST00000000000.0_145003814_145003997-ENSG00000178209.10_EST00000000000.0_145005702_145005827-0-1	-16050	-0.4712	4.40644e-09	ENSG00000178209.10
rs11780978	2.87312e-07	0.0198092663066955	ENSG00000178209.10_EST00000000000.0_145004104_145004230-ENSG00000178209.10_EST00000000000.0_145006105_145006200-0-1	-16050	-0.36843	7.60505e-05	ENSG00000178209.10
rs11780978	2.02073e-06	0.0930413717595946	ENSG00000178209.10_EST00000000000.0_145004312_145004466-ENSG00000178209.10_EST00000000000.0_145006298_145006402-0-1	-16050	-0.34287	0.000532712	ENSG00000178209.10
rs11780978	8.26616e-13	2.61081089108911e-07	ENSG00000178209.10_EST00000000000.0_145004312_145004466-ENSG00000178209.10_EST00000000000.0_145006568_145006729-0-1	-16050	-0.49703	2.1865e-10	ENSG00000178209.10
rs11780978	3.15993e-09	0.000409451275102041	ENSG00000178209.10_EST00000000000.0_145004552_145004704-ENSG00000178209.10_EST00000000000.0_145006803_145006880-0-1	-16050	-0.42028	8.31804e-07	ENSG00000178209.10
rs11780978	9.42646e-11	1.785148e-05	ENSG00000178209.10_EST00000000000.0_145004552_145004704-ENSG00000178209.10_EST00000000000.0_145006961_145007279-0-1	-16050	-0.45531	2.46457e-08	ENSG00000178209.10
rs7357417	2.06387e-08	0.00228819793414212	ENSG00000178209.10_EST00000000000.0_145005702_145005827-ENSG00000178209.10_EST00000000000.0_145006961_145007279-0-1	-15560	0.39978	5.47026e-06	ENSG00000178209.10
rs11780978	2.79235e-12	8.07688898181819e-07	ENSG00000178209.10_EST00000000000.0_145006568_145006729-ENSG00000178209.10_EST00000000000.0_145008166_145008259-0-1	-16050	-0.48683	7.36698e-10	ENSG00000178209.10
rs7357417	1.01898e-13	4.0572855e-08	ENSG00000178209.10_EST00000000000.0_145006961_145007279-ENSG00000178209.10_EST00000000000.0_145008803_145008898-0-1	-15560	0.5138	2.6914e-11	ENSG00000178209.10
rs11780978	1.36006e-11	3.207996e-06	ENSG00000178209.10_EST00000000000.0_145006961_145007279-ENSG00000178209.10_EST00000000000.0_145008978_145009097-0-1	-16050	-0.47305	3.56444e-09	ENSG00000178209.10
rs10092179	1.6917e-06	0.0804161523238381	ENSG00000178209.10_EST00000000000.0_145008166_145008259-ENSG00000178209.10_EST00000000000.0_145009179_145009285-0-1	-18600	0.3453	0.000444756	ENSG00000178209.10
rs11784985	6.33453e-11	1.2781992e-05	ENSG00000178209.10_EST00000000000.0_145008166_145008259-ENSG00000178209.10_EST00000000000.0_145009366_145009481-0-1	-16403	0.45904	1.66929e-08	ENSG00000178209.10
rs11784985	5.45593e-08	0.00511109894117647	ENSG00000178209.10_EST00000000000.0_145008166_145008259-ENSG00000178209.10_EST00000000000.0_145010086_145010182-0-1	-16403	0.38858	1.44094e-05	ENSG00000178209.10
rs7357417	3.88186e-07	0.0253397969356486	ENSG00000178209.10_EST00000000000.0_145008486_145008613-ENSG00000178209.10_EST00000000000.0_145010016_145010182-0-1	-15560	0.36463	0.000102814	ENSG00000178209.10
rs10092179	1.70497e-07	0.012918654893617	ENSG00000178209.10_EST00000000000.0_145008803_145008898-ENSG00000178209.10_EST00000000000.0_145011147_145011239-0-1	-18600	0.37491	4.53117e-05	ENSG00000178209.10
rs7357417	6.87005e-07	0.0402719834710744	ENSG00000178209.10_EST00000000000.0_145009366_145009481-ENSG00000160959.3_EST00000000000.0_145746295_145750557-0-0	-15560	0.35728	0.000181825	ENSG00000178209.10
rs7357417	5.25204e-07	0.0322075126082772	ENSG00000178209.10_EST00000000000.0_145009366_145009481-ENSG00000178209.10_EST00000000000.0_145010016_145010182-1-1	-15560	-0.36076	0.00013864	ENSG00000178209.10
rs11780978	5.88557e-08	0.00542229450867052	ENSG00000178209.10_EST00000000000.0_145010016_145010182-ENSG00000178209.10_EST00000000000.0_145016560_145016692-0-1	-16050	-0.38769	1.55545e-05	ENSG00000178209.10
rs11780978	3.19387e-08	0.00325553342492013	ENSG00000178209.10_EST00000000000.0_145010016_145010182-ENSG00000178209.10_EST00000000000.0_145017947_145018126-0-1	-16050	-0.3948	8.44927e-06	ENSG00000178209.10
rs11780978	5.885e-07	0.0353618787535411	ENSG00000178209.10_EST00000000000.0_145010016_145010182-ENSG00000178209.10_EST00000000000.0_145024352_145025044-0-1	-16050	-0.35929	0.000155258	ENSG00000178209.10
rs11780978	5.58679e-08	0.0052173252631579	ENSG00000178209.10_EST00000000000.0_145010016_145010182-ENSG00000178209.10_EST00000000000.0_145047571_145047697-0-1	-16050	-0.3883	1.47954e-05	ENSG00000178209.10
rs11780978	3.59713e-09	0.000463988887272728	ENSG00000178209.10_EST00000000000.0_145010016_145010182-ENSG00000178209.10_EST00000000000.0_145049345_145049537-0-1	-16050	-0.41891	9.52216e-07	ENSG00000178209.10
rs7357417	9.34674e-07	0.0513136843560934	ENSG00000178209.10_EST00000000000.0_145011147_145011239-ENSG00000178209.10_EST00000000000.0_145016560_145016692-0-1	-15560	0.35324	0.000246144	ENSG00000178209.10
rs11784985	1.43936e-09	0.000198661043137255	ENSG00000178209.10_EST00000000000.0_145011147_145011239-ENSG00000178209.10_EST00000000000.0_145020518_145020573-0-1	-16403	0.42848	3.78049e-07	ENSG00000178209.10
rs7357417	2.38675e-08	0.00249680671735537	ENSG00000178209.10_EST00000000000.0_145011147_145011239-ENSG00000178209.10_EST00000000000.0_145020553_145020715-0-1	-15560	0.39813	6.26272e-06	ENSG00000178209.10
rs7357417	1.37668e-06	0.0687387865203762	ENSG00000178209.10_EST00000000000.0_145011147_145011239-ENSG00000178209.10_EST00000000000.0_145027894_145028088-0-1	-15560	0.34808	0.000363643	ENSG00000178209.10
rs7357417	1.67098e-06	0.0795673246049662	ENSG00000178209.10_EST00000000000.0_145011333_145011410-ENSG00000178209.10_EST00000000000.0_145018816_145018905-0-1	-15560	0.34546	0.000438412	ENSG00000178209.10
rs7357417	5.56279e-07	0.0337594924690181	ENSG00000178209.10_EST00000000000.0_145011333_145011410-ENSG00000178209.10_EST00000000000.0_145020553_145020715-0-1	-15560	0.36002	0.000146823	ENSG00000178209.10
rs11780978	1.11319e-06	0.0594663045226131	ENSG00000178209.10_EST00000000000.0_145012319_145012408-ENSG00000178209.10_EST00000000000.0_145020518_145020573-0-1	-16050	-0.35093	0.000294168	ENSG00000178209.10
rs56186625	6.99922e-08	0.00593375915014165	ENSG00000197858.6_EST00000000000.0_145138617_145138764-ENSG00000197858.6_EST00000000000.0_145137571_145137707-0-1	-337093	0.38565	1.73523e-05	ENSG00000197858.6
rs13258200	1.78197e-06	0.0570996729113924	ENSG00000071894.9_EST00000000000.0_145618450_145618580-ENSG00000071894.9_EST00000000000.0_145619859_145620011-0-1	-3556	0.34459	0.000280527	ENSG00000071894.9
rs13258200	7.36702e-07	0.0281001614385615	ENSG00000071894.9_EST00000000000.0_145618667_145618805-ENSG00000071894.9_EST00000000000.0_145619594_145619770-0-1	-3556	0.35637	0.000116618	ENSG00000071894.9
rs13258200	8.86836e-07	0.0326263508637236	ENSG00000071894.9_EST00000000000.0_145618667_145618805-ENSG00000173137.6_EST00000000000.0_145617660_145617912-0-0	-3556	0.35394	0.000140948	ENSG00000071894.9
rs13258200	2.95104e-06	0.0833044947994057	ENSG00000071894.9_EST00000000000.0_145618667_145618805-ENSG00000173137.6_EST00000000000.0_145618184_145618451-0-0	-3556	0.33764	0.000464875	ENSG00000071894.9
rs13258200	1.31271e-06	0.0449328847942755	ENSG00000071894.9_EST00000000000.0_145619594_145619770-ENSG00000071894.9_EST00000000000.0_145621563_145621715-0-1	-3556	0.34872	0.000208271	ENSG00000071894.9
rs13258200	1.39001e-06	0.0468297769162996	ENSG00000071894.9_EST00000000000.0_145619859_145620011-ENSG00000071894.9_EST00000000000.0_145621563_145621715-0-1	-3556	0.34795	0.000220364	ENSG00000071894.9
rs7843242	3.00985e-06	0.0847532719233604	ENSG00000071894.9_EST00000000000.0_145620097_145620238-ENSG00000071894.9_EST00000000000.0_145621813_145621956-0-1	10359	0.33736	0.000476825	ENSG00000071894.9
rs2272661	1.65894e-08	0.00118046143970315	ENSG00000071894.9_EST00000000000.0_145622422_145622628-ENSG00000071894.9_EST00000000000.0_145623915_145624028-0-1	-15891	0.40223	2.63793e-06	ENSG00000071894.9
rs2977834	3.75251e-08	0.00242037273648649	ENSG00000071894.9_EST00000000000.0_145622702_145622876-ENSG00000071894.9_EST00000000000.0_145624666_145624763-0-1	-11655	-0.39294	5.94055e-06	ENSG00000071894.9
rs13258200	1.39103e-07	0.00727335135430917	ENSG00000071894.9_EST00000000000.0_145623692_145623833-ENSG00000071894.9_EST00000000000.0_145624666_145624763-0-1	-3556	0.3774	2.20432e-05	ENSG00000071894.9
rs13258200	1.6221e-07	0.00823992656875835	ENSG00000071894.9_EST00000000000.0_145625748_145625887-ENSG00000071894.9_EST00000000000.0_145626824_145626957-0-1	-3556	0.37552	2.55875e-05	ENSG00000071894.9
rs2954682	3.22788e-06	0.0470556	ENSG00000161016.10_EST00000000000.0_146017158_146017299-ENSG00000161016.10_EST00000000000.0_146017377_146017736-0-1	-28665	0.33639	0.000221851	ENSG00000161016.10
rs2754341	2.71367e-07	0.0467269600706714	ENSG00000178031.9_EST00000000000.0_18684714_18684955-ENSG00000178031.9_EST00000000000.0_18681810_18681957-0-1	-901823	-0.36915	0.000219299	ENSG00000178031.9
rs957	9.6598e-10	0.000400536029447853	ENSG00000137154.8_EST00000000000.0_19375713_19376386-ENSG00000137154.8_EST00000000000.0_19378706_19378916-0-1	-885	0.43255	8.12032e-07	ENSG00000137154.8
rs1424482	5.16097e-07	0.0287040011952191	ENSG00000135046.9_EST00000000000.0_75781013_75781108-ENSG00000135046.9_EST00000000000.0_75780032_75780125-1-1	-203116	-0.36099	0.000119481	ENSG00000135046.9
rs10867154	1.50036e-09	0.000346427887733888	ENSG00000148082.5_EST00000000000.0_91628060_91628490-ENSG00000148082.5_EST00000000000.0_91690024_91690143-0-1	-35970	-0.42805	6.90845e-07	ENSG00000148082.5
rs10867154	5.76772e-10	0.000145330126363636	ENSG00000148082.5_EST00000000000.0_91628060_91628490-ENSG00000186354.6_EST00000000000.0_91606767_91611055-0-0	-35970	-0.43774	2.65113e-07	ENSG00000148082.5
rs57437933	2.23701e-07	0.0253397969356486	ENSG00000148082.5_EST00000000000.0_91652908_91653203-ENSG00000148082.5_EST00000000000.0_91661759_91661909-0-1	-9838	0.37156	0.000102851	ENSG00000148082.5
rs10867154	3.66722e-12	1.64569975609756e-06	ENSG00000148082.5_EST00000000000.0_91652908_91653203-ENSG00000148082.5_EST00000000000.0_91666952_91667078-0-1	-35970	-0.4845	1.67845e-09	ENSG00000148082.5
rs10816950	1.47022e-13	1.39155171428572e-07	ENSG00000136810.8_EST00000000000.0_113006091_113006499-ENSG00000136810.8_EST00000000000.0_113007058_113007123-1-1	-21758	0.51093	1.05001e-10	ENSG00000136810.8
rs2095108	6.4825e-07	0.0595371395659433	ENSG00000106853.11_EST00000000000.0_114332371_114332489-ENSG00000106853.11_EST00000000000.0_114348278_114348445-0-1	-283419	-0.35804	0.000295306	ENSG00000106853.11
rs1388094	1.94239e-07	0.028330058225324	ENSG00000041982.9_EST00000000000.0_117804498_117804620-ENSG00000041982.9_EST00000000000.0_117835882_117836145-1-1	-884786	-0.37331	0.000117807	ENSG00000041982.9
rs7259	3.91552e-10	5.91781424040921e-05	ENSG00000167123.11_EST00000000000.0_131197932_131198184-ENSG00000167123.11_EST00000000000.0_131193450_131193582-0-1	22674	-0.44159	9.59251e-08	ENSG00000167123.11
rs2072399	4.90105e-10	7.25969577889448e-05	ENSG00000167123.11_EST00000000000.0_131197932_131198184-ENSG00000167123.11_EST00000000000.0_131196381_131196508-0-1	17308	0.43936	1.19791e-07	ENSG00000167123.11
rs7259	4.64952e-18	4.6245276e-12	ENSG00000167123.11_EST00000000000.0_131197932_131198184-ENSG00000167123.11_EST00000000000.0_131196689_131196892-1-1	22674	0.58315	1.1389e-15	ENSG00000167123.11
rs3118667	1.3069e-07	0.0267447079429735	ENSG00000148290.5_EST00000000000.0_136218610_136218837-ENSG00000148290.5_EST00000000000.0_136220604_136220795-0-1	67702	0.37816	0.000108886	ENSG00000148290.5
rs59358281	1.23196e-08	0.00382426502311248	ENSG00000148290.5_EST00000000000.0_136218610_136218837-ENSG00000148290.5_EST00000000000.0_136223276_136223361-0-1	-318	-0.40555	1.029e-05	ENSG00000148290.5
rs59358281	6.8588e-09	0.00236639127272727	ENSG00000148290.5_EST00000000000.0_136218610_136218837-ENSG00000148303.12_EST00000000000.0_136217452_136217582-0-0	-318	-0.41198	5.71976e-06	ENSG00000148290.5
rs10781530	8.04653e-07	0.0651833841726619	ENSG00000107331.10_EST00000000000.0_139903993_139904096-ENSG00000107331.10_EST00000000000.0_139904645_139904823-0-1	-37426	0.35522	0.000338078	ENSG00000107331.10
rs12356344	4.02841e-07	0.0728117120248255	ENSG00000067057.10_EST00000000000.0_3155564_3155708-ENSG00000067057.10_EST00000000000.0_3154414_3154478-0-1	-899588	-0.36416	0.000389114	ENSG00000067057.10
rs55819407	2.09813e-07	0.0437791037837838	ENSG00000151465.7_EST00000000000.0_12288148_12288276-ENSG00000151465.7_EST00000000000.0_12279143_12279265-0-1	895144	0.37235	0.000201471	ENSG00000151465.7
rs2815660	3.01499e-07	0.0639361046004843	ENSG00000123240.10_EST00000000000.0_13160888_13161040-ENSG00000123240.10_EST00000000000.0_13158267_13158327-0-1	-594706	0.36783	0.000327806	ENSG00000123240.10
rs780632	7.83704e-10	0.000211705876457884	ENSG00000148484.12_EST00000000000.0_16858972_16859083-ENSG00000026025.8_EST00000000000.0_17271277_17271419-0-0	1873	0.43467	4.06384e-07	ENSG00000148484.12
rs780632	5.91335e-11	2.15436344347826e-05	ENSG00000148484.12_EST00000000000.0_16858972_16859083-ENSG00000026025.8_EST00000000000.0_17277168_17277388-0-0	1873	0.45968	3.0758e-08	ENSG00000148484.12
rs780632	4.60794e-11	1.75145448942598e-05	ENSG00000148484.12_EST00000000000.0_16858972_16859083-ENSG00000026025.8_EST00000000000.0_17279229_17279584-0-0	1873	0.46199	2.40353e-08	ENSG00000148484.12
rs2082107	4.43601e-07	0.0385038049861496	ENSG00000169813.11_EST00000000000.0_43881470_43883384-ENSG00000169813.11_EST00000000000.0_43891904_43892038-0-1	-336127	0.36293	0.000172884	ENSG00000169813.11
rs10999992	1.97812e-11	1.00492405211726e-05	ENSG00000107738.12_EST00000000000.0_73510082_73511047-ENSG00000107738.12_EST00000000000.0_73512732_73512759-0-1	-4439	0.4697	1.27907e-08	ENSG00000107738.12
rs10999992	1.52792e-10	6.10527039795919e-05	ENSG00000107738.12_EST00000000000.0_73510082_73511047-ENSG00000107738.12_EST00000000000.0_73520625_73520681-0-1	-4439	0.45073	9.92233e-08	ENSG00000107738.12
rs10999992	2.85232e-13	2.27825706122449e-07	ENSG00000107738.12_EST00000000000.0_73510082_73511047-ENSG00000107738.12_EST00000000000.0_73521355_73521701-0-1	-4439	0.50567	1.85132e-10	ENSG00000107738.12
rs10999992	3.97772e-12	2.41077992217899e-06	ENSG00000107738.12_EST00000000000.0_73510082_73511047-ENSG00000107738.12_EST00000000000.0_73533115_73533255-0-1	-4439	0.4838	2.5687e-09	ENSG00000107738.12
rs10999992	4.32706e-08	0.00885878729411765	ENSG00000107738.12_EST00000000000.0_73511425_73511618-ENSG00000107738.12_EST00000000000.0_73515116_73515223-0-1	-4439	-0.39129	2.80969e-05	ENSG00000107738.12
rs10999992	4.94366e-07	0.0628354503667482	ENSG00000107738.12_EST00000000000.0_73511425_73511618-ENSG00000107738.12_EST00000000000.0_73521355_73521783-0-1	-4439	0.36154	0.000319578	ENSG00000107738.12
rs7094239	5.34575e-09	0.000180578222123894	ENSG00000035403.10_EST00000000000.0_75873942_75874145-ENSG00000035403.10_EST00000000000.0_75871667_75871870-1-1	201152	-0.41467	3.38397e-07	ENSG00000035403.10
rs10786261	1.16906e-06	0.0789343863945579	ENSG00000059573.4_EST00000000000.0_97373499_97373620-ENSG00000059573.4_EST00000000000.0_97376234_97376371-0-1	364565	-0.35027	0.000432738	ENSG00000059573.4
rs112309064	2.79585e-10	5.91781424040921e-05	ENSG00000055950.12_EST00000000000.0_102746506_102746732-ENSG00000095539.10_EST00000000000.0_102738859_102739028-0-0	4434	0.44489	9.59314e-08	ENSG00000055950.12
rs112309064	3.57993e-11	9.81079009900991e-06	ENSG00000055950.12_EST00000000000.0_102746506_102746732-ENSG00000107815.3_EST00000000000.0_102747783_102749210-0-0	4434	0.46431	1.23245e-08	ENSG00000055950.12
rs2271751	7.07197e-14	2.95249161038961e-08	ENSG00000173915.8_EST00000000000.0_105151948_105152040-ENSG00000173915.8_EST00000000000.0_105153956_105154151-0-1	18908	-0.51664	1.88509e-11	ENSG00000173915.8
rs10901500	7.58736e-07	0.0841682586666667	ENSG00000148848.9_EST00000000000.0_127789641_127789810-ENSG00000148848.9_EST00000000000.0_127967484_127967557-0-1	-394312	-0.35599	0.000471091	ENSG00000148848.9
rs1138693	6.77059e-09	0.00140024493818182	ENSG00000177600.4_EST00000000000.0_812535_812633-ENSG00000177600.4_EST00000000000.0_809647_810039-0-1	15142	-0.41212	3.19293e-06	ENSG00000177600.4
rs1135628	5.54566e-08	0.00838646940079894	ENSG00000177600.4_EST00000000000.0_812535_812633-ENSG00000177600.4_EST00000000000.0_809984_810357-0-1	14162	-0.38839	2.61121e-05	ENSG00000177600.4
rs61876748	2.18959e-11	8.529636e-06	ENSG00000177697.12_EST00000000000.0_836063_836153-ENSG00000177697.12_EST00000000000.0_832961_833026-1-1	419	0.46878	1.0609e-08	ENSG00000177697.12
rs7127272	3.16436e-08	0.00540239060869566	ENSG00000177697.12_EST00000000000.0_836063_836153-ENSG00000177697.12_EST00000000000.0_832967_833026-0-1	2876	0.39491	1.54546e-05	ENSG00000177697.12
rs7127272	3.65098e-39	2.14065e-31	ENSG00000177697.12_EST00000000000.0_836063_836153-ENSG00000177697.12_EST00000000000.0_832969_833022-0-1	2876	0.78296	1.775e-36	ENSG00000177697.12
rs7117701	7.23417e-32	1.40608344e-24	ENSG00000177697.12_EST00000000000.0_836063_836153-ENSG00000177697.12_EST00000000000.0_834530_834591-1-1	2779	0.73105	3.49772e-29	ENSG00000177697.12
rs61876748	3.7321e-26	2.56496336470588e-19	ENSG00000177697.12_EST00000000000.0_836251_836360-ENSG00000177697.12_EST00000000000.0_832969_833022-0-1	419	0.67972	1.80781e-23	ENSG00000177697.12
rs7127272	1.0953e-08	0.00222738695621716	ENSG00000177697.12_EST00000000000.0_836251_836360-ENSG00000177697.12_EST00000000000.0_834530_834591-0-1	2876	-0.40685	5.27296e-06	ENSG00000177697.12
rs28648546	8.27719e-08	0.0117002222114216	ENSG00000177697.12_EST00000000000.0_836769_836843-ENSG00000177697.12_EST00000000000.0_834530_834803-0-1	484	-0.38365	3.98567e-05	ENSG00000177697.12
rs28648546	4.27322e-07	0.0445765314183124	ENSG00000177697.12_EST00000000000.0_836769_836843-ENSG00000177697.12_EST00000000000.0_835020_835139-0-1	484	-0.36341	0.00020588	ENSG00000177697.12
rs7117701	2.79297e-07	0.0315034779069768	ENSG00000177697.12_EST00000000000.0_837460_837618-ENSG00000177697.12_EST00000000000.0_836769_836843-0-1	2779	-0.36879	0.000134791	ENSG00000177697.12
rs7947690	1.26272e-07	0.0166944310204082	ENSG00000177697.12_EST00000000000.0_837942_838028-ENSG00000177697.12_EST00000000000.0_836251_836442-0-1	746	0.37857	6.10468e-05	ENSG00000177697.12
rs7127272	1.03081e-07	0.0140106872855464	ENSG00000177697.12_EST00000000000.0_838133_838465-ENSG00000023191.11_EST00000000000.0_498763_498929-0-0	2876	0.38103	4.94324e-05	ENSG00000177697.12
rs7127272	2.04257e-09	0.00047855392983871	ENSG00000177697.12_EST00000000000.0_838133_838465-ENSG00000142089.9_EST00000000000.0_320637_320765-0-0	2876	0.42485	9.84091e-07	ENSG00000177697.12
rs113394600	1.17096e-08	0.0023510369072165	ENSG00000177697.12_EST00000000000.0_838133_838465-ENSG00000177600.4_EST00000000000.0_809647_810039-0-0	5581	-0.40611	5.6729e-06	ENSG00000177697.12
rs113394600	1.01911e-11	4.29154011552347e-06	ENSG00000177697.12_EST00000000000.0_838133_838465-ENSG00000177697.12_EST00000000000.0_835551_836153-0-1	5581	-0.47561	4.92564e-09	ENSG00000177697.12
rs113394600	3.50242e-08	0.00582322268571429	ENSG00000177697.12_EST00000000000.0_838133_838465-ENSG00000177697.12_EST00000000000.0_836251_836442-0-1	5581	-0.39374	1.68999e-05	ENSG00000177697.12
rs6597954	1.13069e-08	0.00243036924161074	ENSG00000183020.7_EST00000000000.0_986785_986953-ENSG00000183020.7_EST00000000000.0_985435_985597-0-1	61805	0.4065	6.00539e-06	ENSG00000183020.7
rs443193	2.19483e-07	0.0356607721017908	ENSG00000110619.12_EST00000000000.0_3038336_3038525-ENSG00000110619.12_EST00000000000.0_3040369_3040497-0-1	-141997	0.37179	0.000156838	ENSG00000110619.12
rs4757283	1.00909e-06	0.0630714429967427	ENSG00000129084.13_EST00000000000.0_14520384_14520531-ENSG00000129084.13_EST00000000000.0_14526703_14526794-0-1	461629	-0.35223	0.00032111	ENSG00000129084.13
rs1830426	1.09897e-27	9.30023784000001e-21	ENSG00000134333.7_EST00000000000.0_18424387_18424560-ENSG00000134333.7_EST00000000000.0_18416107_18416188-0-1	3599	0.69459	5.78373e-25	ENSG00000134333.7
snp_11_18423504	1.08462e-16	1.81220542105263e-10	ENSG00000134333.7_EST00000000000.0_18424387_18424560-ENSG00000134333.7_EST00000000000.0_18420978_18421068-0-1	7569	0.56298	5.7101e-14	ENSG00000134333.7
snp_11_18423504	3.65196e-27	2.88110385e-20	ENSG00000134333.7_EST00000000000.0_18424387_18424560-ENSG00000134333.7_EST00000000000.0_18420978_18421095-1-1	7569	-0.68962	1.91118e-24	ENSG00000134333.7
rs7117399	1.99357e-08	0.00390732884792627	ENSG00000134333.7_EST00000000000.0_18424387_18424560-ENSG00000134333.7_EST00000000000.0_18422384_18422483-0-1	4365	0.40017	1.05459e-05	ENSG00000134333.7
rs7117399	1.05086e-08	0.0023093254507772	ENSG00000134333.7_EST00000000000.0_18424387_18424560-ENSG00000134333.7_EST00000000000.0_18422384_18422557-1-1	4365	-0.40731	5.54353e-06	ENSG00000134333.7
rs2721123	4.96715e-28	4.50695982857143e-21	ENSG00000134333.7_EST00000000000.0_18424387_18424560-ENSG00000134333.7_EST00000000000.0_18422384_18422572-0-1	59165	0.69781	2.61598e-25	ENSG00000134333.7
rs6486421	8.31526e-07	0.0795673246049662	ENSG00000134333.7_EST00000000000.0_18425241_18425358-ENSG00000134333.7_EST00000000000.0_18420978_18421068-0-1	-3518	0.35479	0.000437761	ENSG00000134333.7
rs2249631	4.57399e-28	4.45251489230769e-21	ENSG00000134333.7_EST00000000000.0_18426996_18427119-ENSG00000134333.7_EST00000000000.0_18424387_18424560-0-1	933	-0.69815	2.39978e-25	ENSG00000134333.7
rs6485674	1.18707e-07	0.00778640995962315	ENSG00000157613.5_EST00000000000.0_46321486_46321714-ENSG00000157613.5_EST00000000000.0_46299228_46299764-1-1	25623	0.37932	2.39855e-05	ENSG00000157613.5
rs6485674	1.18041e-07	0.00766716534412956	ENSG00000157613.5_EST00000000000.0_46321486_46321714-ENSG00000157613.5_EST00000000000.0_46316677_46316884-1-1	25623	-0.37939	2.35546e-05	ENSG00000157613.5
rs11039165	1.55393e-06	0.0268651437815976	ENSG00000165915.9_EST00000000000.0_47435148_47438045-ENSG00000165915.9_EST00000000000.0_47433897_47434018-0-1	-115994	-0.34645	0.000110156	ENSG00000165915.9
rs11039165	5.38794e-07	0.011324713605948	ENSG00000165915.9_EST00000000000.0_47435148_47438045-ENSG00000165915.9_EST00000000000.0_47434951_47435058-0-1	-115994	0.36043	3.78899e-05	ENSG00000165915.9
rs11231155	3.12229e-20	5.67154390909091e-14	ENSG00000254772.4_EST00000000000.0_62334278_62334482-ENSG00000254772.4_EST00000000000.0_62334871_62335000-1-1	23218	-0.61256	9.97329e-18	ENSG00000254772.4
rs11231155	2.74941e-25	1.068833178e-18	ENSG00000254772.4_EST00000000000.0_62334278_62334482-ENSG00000254772.4_EST00000000000.0_62338437_62338580-0-1	23218	0.67089	8.86263e-23	ENSG00000254772.4
rs11231155	4.62553e-19	7.39218930612245e-13	ENSG00000254772.4_EST00000000000.0_62334278_62334482-ENSG00000254772.4_EST00000000000.0_62340056_62340214-0-1	23218	0.59709	1.50173e-16	ENSG00000254772.4
rs10791923	2.38996e-06	0.0730183956622773	ENSG00000175634.8_EST00000000000.0_67200423_67200513-ENSG00000175634.8_EST00000000000.0_67200208_67200308-0-1	305661	0.34057	0.000390534	ENSG00000175634.8
rs12417943	1.95453e-08	0.00322706629213483	ENSG00000172935.7_EST00000000000.0_68771866_68773729-ENSG00000172935.7_EST00000000000.0_68776885_68777425-0-1	-17851	-0.40039	8.33525e-06	ENSG00000172935.7
rs2510461	7.3852e-08	0.0126625106921241	ENSG00000110092.2_EST00000000000.0_69465886_69466800-ENSG00000110092.2_EST00000000000.0_69462762_69463008-0-1	-2625	-0.38501	4.39933e-05	ENSG00000110092.2
rs11214934	1.49242e-07	0.0204251675884244	ENSG00000166741.3_EST00000000000.0_114168673_114168880-ENSG00000166741.3_EST00000000000.0_114168085_114168120-1-1	34890	-0.37654	7.90078e-05	ENSG00000166741.3
rs8521	7.82457e-11	4.05804811764706e-05	ENSG00000149591.11_EST00000000000.0_117073718_117073909-ENSG00000149591.11_EST00000000000.0_117070349_117070545-0-1	-2338	0.45707	6.27584e-08	ENSG00000149591.11
rs11822344	9.44155e-07	0.0745101734976888	ENSG00000196655.5_EST00000000000.0_118889853_118890027-ENSG00000118181.5_EST00000000000.0_118888668_118888763-0-0	-24365	0.35311	0.000400731	ENSG00000196655.5
rs1287836	4.67844e-07	0.0444607665768194	ENSG00000172375.8_EST00000000000.0_118983410_118983584-ENSG00000172375.8_EST00000000000.0_118982231_118982339-0-1	814635	0.36225	0.000205161	ENSG00000172375.8
rs116658831	8.02908e-07	0.0690530309859155	ENSG00000076706.7_EST00000000000.0_119182976_119183138-ENSG00000076706.7_EST00000000000.0_119185543_119185750-0-1	-217350	0.35525	0.000365878	ENSG00000076706.7
rs7130266	2.0624e-08	0.00351895725	ENSG00000154096.8_EST00000000000.0_119290761_119291096-ENSG00000154096.8_EST00000000000.0_119292321_119293272-0-1	-632	0.39978	9.3372e-06	ENSG00000154096.8
rs948085	8.17195e-14	8.2454833220339e-08	ENSG00000120451.6_EST00000000000.0_130748288_130748449-ENSG00000120451.6_EST00000000000.0_130750517_130750701-0-1	-33837	0.51552	6.05079e-11	ENSG00000120451.6
rs948085	6.80567e-19	2.19948964363637e-12	ENSG00000120451.6_EST00000000000.0_130748288_130748449-ENSG00000120451.6_EST00000000000.0_130773150_130773279-0-1	-33837	-0.5948	5.01542e-16	ENSG00000120451.6
rs7310458	2.1704e-07	0.041683243915828	ENSG00000011105.7_EST00000000000.0_3387587_3387778-ENSG00000011105.7_EST00000000000.0_3186521_3186619-0-1	-496140	-0.37193	0.000188888	ENSG00000011105.7
rs7304624	2.41758e-08	0.00543859148201439	ENSG00000010278.6_EST00000000000.0_6346929_6347408-ENSG00000010278.6_EST00000000000.0_6309615_6309731-0-1	-64972	-0.39798	1.56709e-05	ENSG00000010278.6
rs7316224	5.74139e-07	0.0609380709196355	ENSG00000159403.9_EST00000000000.0_7244048_7244276-ENSG00000159403.9_EST00000000000.0_7244983_7245068-0-1	-606537	-0.35961	0.000304943	ENSG00000159403.9
rs12829202	4.98283e-07	0.0609843626754748	ENSG00000064115.6_EST00000000000.0_27143383_27143560-ENSG00000064115.6_EST00000000000.0_27167242_27167307-0-1	-520651	-0.36144	0.000306001	ENSG00000064115.6
rs56119842	2.12952e-06	0.0898415659883721	ENSG00000167552.8_EST00000000000.0_49580093_49580241-ENSG00000167552.8_EST00000000000.0_49580401_49580616-0-1	27120	-0.34215	0.000512529	ENSG00000167552.8
rs55962057	6.45861e-07	0.0260316513761468	ENSG00000050405.7_EST00000000000.0_50575687_50575817-ENSG00000050405.7_EST00000000000.0_50598335_50598483-0-1	879215	0.35809	0.000105875	ENSG00000050405.7
rs324020	1.01318e-06	0.0461898	ENSG00000110955.3_EST00000000000.0_57033764_57033916-ENSG00000110955.3_EST00000000000.0_57036457_57036615-0-1	446235	-0.35218	0.000216012	ENSG00000110955.3
rs1979325	1.63543e-11	2.87584331034483e-06	ENSG00000196531.6_EST00000000000.0_57106224_57106336-ENSG00000196531.6_EST00000000000.0_57106609_57106692-0-1	-3476	0.4714	3.11192e-09	ENSG00000196531.6
rs10450	2.40935e-06	0.083000298956781	ENSG00000196531.6_EST00000000000.0_57106224_57106336-ENSG00000196531.6_EST00000000000.0_57108386_57108471-0-1	-140806	0.34045	0.000461801	ENSG00000196531.6
rs117267420	7.50096e-07	0.0348122083491461	ENSG00000166888.4_EST00000000000.0_57496073_57496279-ENSG00000166888.4_EST00000000000.0_57498509_57498596-0-1	-49463	0.35614	0.000151864	ENSG00000166888.4
rs1800181	1.42993e-06	0.0672170058498024	ENSG00000135446.11_EST00000000000.0_58144706_58144873-ENSG00000135446.11_EST00000000000.0_58144990_58145125-1-1	-571508	0.34757	0.000351727	ENSG00000135446.11
rs7978060	2.39255e-10	7.2801396e-05	ENSG00000187109.8_EST00000000000.0_76449813_76449938-ENSG00000187109.8_EST00000000000.0_76450354_76450452-0-1	1477	-0.4464	1.20732e-07	ENSG00000187109.8
rs61926808	3.45213e-08	0.00593375915014165	ENSG00000187109.8_EST00000000000.0_76449813_76449938-ENSG00000187109.8_EST00000000000.0_76478347_76478446-0-1	12794	-0.3939	1.73683e-05	ENSG00000187109.8
rs9739426	1.69169e-08	0.00460525405405406	ENSG00000184752.8_EST00000000000.0_95365112_95365396-ENSG00000184752.8_EST00000000000.0_95397371_95397546-0-1	-10183	0.40201	1.2716e-05	ENSG00000184752.8
rs1165679	8.42238e-07	0.089522914909091	ENSG00000166598.7_EST00000000000.0_104325299_104325401-ENSG00000166598.7_EST00000000000.0_104323885_104324116-1-1	-647	-0.35462	0.00051034	ENSG00000166598.7
rs10778322	1.02242e-07	0.0162632881641961	ENSG00000198431.10_EST00000000000.0_104705068_104705184-ENSG00000198431.10_EST00000000000.0_104684787_104684882-0-1	116020	0.38112	5.91331e-05	ENSG00000198431.10
rs1593560	4.99398e-07	0.0418097621917808	ENSG00000089154.6_EST00000000000.0_120576127_120576219-ENSG00000089154.6_EST00000000000.0_120576499_120576660-0-1	-949578	-0.36141	0.000189808	ENSG00000089154.6
rs6560900	2.23929e-07	0.0177421101903696	ENSG00000176915.10_EST00000000000.0_133304618_133304749-ENSG00000176915.10_EST00000000000.0_133306265_133306856-1-1	-23547	-0.37154	6.56404e-05	ENSG00000176915.10
rs17826073	8.89731e-08	0.00993378083438686	ENSG00000133110.9_EST00000000000.0_38136771_38137507-ENSG00000133110.9_EST00000000000.0_38138656_38138697-1-1	-302422	-0.38279	3.25772e-05	ENSG00000133110.9
rs9576232	9.41594e-07	0.0663109882165605	ENSG00000133110.9_EST00000000000.0_38154698_38154834-ENSG00000133110.9_EST00000000000.0_38161959_38162123-0-1	-341229	0.35315	0.000345301	ENSG00000133110.9
rs9576232	4.13262e-07	0.0348122083491461	ENSG00000133110.9_EST00000000000.0_38156503_38156651-ENSG00000133110.9_EST00000000000.0_38160919_38161065-0-1	-341229	0.36384	0.000152072	ENSG00000133110.9
rs13378674	7.73156e-08	0.0109208795505618	ENSG00000136153.13_EST00000000000.0_76334797_76335174-ENSG00000136153.13_EST00000000000.0_76194570_76196004-0-1	80232	0.38447	3.62671e-05	ENSG00000136153.13
rs9543760	1.10747e-07	0.0145094266202091	ENSG00000136153.13_EST00000000000.0_76370772_76370885-ENSG00000136153.13_EST00000000000.0_76301165_76301234-0-1	-895611	-0.38016	5.17722e-05	ENSG00000136153.13
rs618930	8.26359e-07	0.0725491397515528	ENSG00000136153.13_EST00000000000.0_76397701_76398009-ENSG00000136153.13_EST00000000000.0_76391297_76391414-0-1	190090	0.35487	0.00038741	ENSG00000136153.13
rs694225	2.77635e-07	0.0554116118644068	ENSG00000187498.8_EST00000000000.0_110818579_110818650-ENSG00000187498.8_EST00000000000.0_110826793_110826873-0-1	-140353	-0.36886	0.000271085	ENSG00000187498.8
rs12433985	4.25018e-07	0.0650527407526021	ENSG00000100462.11_EST00000000000.0_23395911_23396023-ENSG00000100462.11_EST00000000000.0_23396735_23396869-1-1	-149255	0.36348	0.000336861	ENSG00000100462.11
rs1906808	9.30162e-07	0.0475193621052632	ENSG00000100442.6_EST00000000000.0_45590688_45590823-ENSG00000100442.6_EST00000000000.0_45603552_45603732-0-1	567912	-0.35331	0.000224594	ENSG00000100442.6
rs1974669	1.33788e-07	0.0143869482188591	ENSG00000119681.7_EST00000000000.0_75052557_75052821-ENSG00000258976.1_EST00000000000.0_75081396_75082037-0-0	952821	0.37787	5.12371e-05	ENSG00000119681.7
rs243169	5.44557e-07	0.0638144890688259	ENSG00000198668.6_EST00000000000.0_90870723_90870858-ENSG00000198668.6_EST00000000000.0_90863373_90863577-0-1	-805758	0.3603	0.000326745	ENSG00000198668.6
rs55964922	1.28886e-07	0.0181695852561247	ENSG00000197102.6_EST00000000000.0_102507911_102508071-ENSG00000197102.6_EST00000000000.0_102506573_102506747-0-1	-435267	-0.37833	6.76463e-05	ENSG00000197102.6
rs55964922	1.22628e-07	0.0175011084364455	ENSG00000197102.6_EST00000000000.0_102507911_102508071-ENSG00000197102.6_EST00000000000.0_102506935_102507010-0-1	-435267	0.37893	6.45045e-05	ENSG00000197102.6
rs10137213	1.63942e-06	0.0748601986143188	ENSG00000198752.4_EST00000000000.0_103406167_103406284-ENSG00000198752.4_EST00000000000.0_103406564_103406661-0-1	96047	-0.34572	0.000403165	ENSG00000198752.4
rs79285533	9.06085e-07	0.0637689372262774	ENSG00000142208.11_EST00000000000.0_105239588_105239716-ENSG00000142208.11_EST00000000000.0_105241989_105242136-0-1	-502211	0.35365	0.000325983	ENSG00000142208.11
rs79285533	2.17016e-07	0.0201833566451613	ENSG00000142208.11_EST00000000000.0_105241413_105241544-ENSG00000142208.11_EST00000000000.0_105258935_105260461-0-1	-502211	0.37193	7.78186e-05	ENSG00000142208.11
rs79285533	9.19847e-07	0.0643895246376812	ENSG00000142208.11_EST00000000000.0_105243008_105243107-ENSG00000142208.11_EST00000000000.0_105246425_105246553-1-1	-502211	-0.35346	0.000331558	ENSG00000142208.11
rs79285533	6.99135e-07	0.0521091208226221	ENSG00000142208.11_EST00000000000.0_105243008_105243107-ENSG00000142208.11_EST00000000000.0_105259464_105260865-0-1	-502211	0.35706	0.00025212	ENSG00000142208.11
rs4296219	4.95042e-07	0.0250145740740741	ENSG00000068793.11_EST00000000000.0_23000096_23000243-ENSG00000068793.11_EST00000000000.0_22998424_22998518-0-1	200178	-0.36152	0.000100805	ENSG00000068793.11
rs11161206	3.34164e-07	0.054560997451147	ENSG00000114062.10_EST00000000000.0_25584284_25584404-ENSG00000114062.10_EST00000000000.0_25599500_25599573-0-1	224114	0.36653	0.000266245	ENSG00000114062.10
rs73376930	8.06392e-08	0.0153137796539792	ENSG00000166923.6_EST00000000000.0_33022891_33026870-ENSG00000259721.1_EST00000000000.0_33010746_33011055-0-0	2327	0.38396	5.50458e-05	ENSG00000166923.6
rs7173183	1.9547e-08	0.00543678025974026	ENSG00000169857.3_EST00000000000.0_34158428_34158929-ENSG00000169857.3_EST00000000000.0_34168126_34168196-0-1	-18955	-0.40039	1.56206e-05	ENSG00000169857.3
rs7169003	4.26087e-09	0.00147971184086799	ENSG00000169857.3_EST00000000000.0_34158428_34158929-ENSG00000169857.3_EST00000000000.0_34295233_34295410-0-1	-32051	-0.4171	3.39254e-06	ENSG00000169857.3
rs602302	4.02073e-08	0.00974105177664975	ENSG00000169857.3_EST00000000000.0_34158428_34158929-ENSG00000198838.6_EST00000000000.0_34146967_34147113-0-0	-36585	-0.39214	3.1824e-05	ENSG00000169857.3
rs7169003	5.18675e-07	0.0765804467889909	ENSG00000169857.3_EST00000000000.0_34158428_34158929-ENSG00000198838.6_EST00000000000.0_34157332_34158303-0-0	-32051	-0.36093	0.000415287	ENSG00000169857.3
rs970280	9.55244e-07	0.0933911401301519	ENSG00000137801.8_EST00000000000.0_39874030_39874125-ENSG00000137801.8_EST00000000000.0_39873280_39873429-0-1	-8877	-0.35296	0.000535489	ENSG00000137801.8
rs1371968	8.40095e-07	0.08415108613788	ENSG00000137801.8_EST00000000000.0_39875818_39875893-ENSG00000137801.8_EST00000000000.0_39873909_39874125-0-1	-303900	-0.35465	0.000470646	ENSG00000137801.8
rs7168589	2.38921e-08	0.004836852	ENSG00000137801.8_EST00000000000.0_39876189_39876388-ENSG00000137801.8_EST00000000000.0_39874030_39874125-0-1	-285616	0.39812	1.34357e-05	ENSG00000137801.8
rs7168589	8.84082e-08	0.0140540990855803	ENSG00000137801.8_EST00000000000.0_39881160_39881287-ENSG00000166073.4_EST00000000000.0_40091233_40094455-0-0	-285616	0.38287	4.97021e-05	ENSG00000137801.8
rs7168589	9.55228e-07	0.0933911401301519	ENSG00000137801.8_EST00000000000.0_39882006_39882224-ENSG00000137801.8_EST00000000000.0_39876189_39876388-0-1	-285616	0.35296	0.00053518	ENSG00000137801.8
rs7168589	2.72734e-07	0.0348756909952607	ENSG00000137801.8_EST00000000000.0_39882006_39882224-ENSG00000137801.8_EST00000000000.0_39877671_39877764-0-1	-285616	0.36909	0.000152545	ENSG00000137801.8
rs1371968	3.77355e-07	0.045510201248885	ENSG00000137801.8_EST00000000000.0_39882717_39882824-ENSG00000137801.8_EST00000000000.0_39880727_39880900-0-1	-303900	-0.36499	0.000211513	ENSG00000137801.8
rs1371968	5.47066e-07	0.0609843626754748	ENSG00000137801.8_EST00000000000.0_39883706_39883824-ENSG00000137801.8_EST00000000000.0_39874394_39874953-0-1	-303900	-0.36024	0.000306186	ENSG00000137801.8
rs7168589	4.31204e-08	0.00784272822580646	ENSG00000137801.8_EST00000000000.0_39884769_39885003-ENSG00000137801.8_EST00000000000.0_39874394_39874953-0-1	-285616	0.39133	2.41915e-05	ENSG00000137801.8
rs8035691	5.56073e-08	0.0095760701656051	ENSG00000137801.8_EST00000000000.0_39884769_39885003-ENSG00000137801.8_EST00000000000.0_39875818_39875893-0-1	-256890	-0.38836	3.11659e-05	ENSG00000137801.8
rs8035691	1.52193e-07	0.0217447760252366	ENSG00000137801.8_EST00000000000.0_39884769_39885003-ENSG00000137801.8_EST00000000000.0_39876189_39876388-0-1	-256890	-0.3763	8.56479e-05	ENSG00000137801.8
rs8035691	8.57576e-07	0.085119284768212	ENSG00000137801.8_EST00000000000.0_39884769_39885003-ENSG00000137801.8_EST00000000000.0_39881403_39881555-0-1	-256890	-0.35438	0.00047959	ENSG00000137801.8
rs1371968	5.91681e-08	0.0101109090909091	ENSG00000137801.8_EST00000000000.0_39885201_39885428-ENSG00000137801.8_EST00000000000.0_39874394_39874608-0-1	-303900	-0.38763	3.32e-05	ENSG00000137801.8
rs1371968	5.39321e-08	0.00931493938303342	ENSG00000137801.8_EST00000000000.0_39885201_39885428-ENSG00000137801.8_EST00000000000.0_39880727_39880900-0-1	-303900	-0.38872	3.00457e-05	ENSG00000137801.8
rs1371968	4.32712e-09	0.00109008849438202	ENSG00000137801.8_EST00000000000.0_39885201_39885428-ENSG00000137801.8_EST00000000000.0_39882717_39882824-0-1	-303900	-0.41694	2.41338e-06	ENSG00000137801.8
rs1371968	2.0459e-07	0.0276484252252252	ENSG00000137801.8_EST00000000000.0_39885201_39885428-ENSG00000188549.7_EST00000000000.0_40625958_40627901-0-0	-303900	-0.37266	0.000114514	ENSG00000137801.8
rs1371968	2.44961e-09	0.000654004047337278	ENSG00000137801.8_EST00000000000.0_39885598_39885869-ENSG00000137801.8_EST00000000000.0_39880243_39880419-0-1	-303900	-0.42296	1.37471e-06	ENSG00000137801.8
rs1371968	3.36097e-08	0.00634609006993007	ENSG00000137801.8_EST00000000000.0_39885598_39885869-ENSG00000137801.8_EST00000000000.0_39882006_39882224-0-1	-303900	-0.39421	1.8812e-05	ENSG00000137801.8
rs1371968	1.06767e-07	0.0164741518636364	ENSG00000137801.8_EST00000000000.0_39885598_39885869-ENSG00000137801.8_EST00000000000.0_39882717_39882824-0-1	-303900	-0.3806	6.01047e-05	ENSG00000137801.8
rs1371968	7.15426e-09	0.00173696477558348	ENSG00000137801.8_EST00000000000.0_39885598_39885869-ENSG00000137801.8_EST00000000000.0_39883392_39883551-0-1	-303900	-0.41152	4.01115e-06	ENSG00000137801.8
rs1371968	7.94614e-08	0.0127792119381689	ENSG00000137801.8_EST00000000000.0_39887563_39891667-ENSG00000137801.8_EST00000000000.0_39873294_39873429-0-1	-303900	-0.38414	4.45298e-05	ENSG00000137801.8
rs1371968	8.02741e-08	0.0128227807109005	ENSG00000137801.8_EST00000000000.0_39887563_39891667-ENSG00000137801.8_EST00000000000.0_39874394_39874953-0-1	-303900	-0.38402	4.48691e-05	ENSG00000137801.8
rs1371968	8.96608e-08	0.0141766427102804	ENSG00000137801.8_EST00000000000.0_39887563_39891667-ENSG00000137801.8_EST00000000000.0_39877671_39877764-0-1	-303900	-0.3827	5.03118e-05	ENSG00000137801.8
rs7168589	5.22511e-08	0.00912347580853817	ENSG00000137801.8_EST00000000000.0_39887563_39891667-ENSG00000137801.8_EST00000000000.0_39879548_39879721-0-1	-285616	0.38909	2.92301e-05	ENSG00000137801.8
rs7168589	5.10963e-07	0.0580003979848867	ENSG00000137801.8_EST00000000000.0_39887563_39891667-ENSG00000137801.8_EST00000000000.0_39881160_39881287-0-1	-285616	0.36112	0.000286395	ENSG00000137801.8
rs1371968	2.79839e-08	0.00543859148201439	ENSG00000137801.8_EST00000000000.0_39887563_39891667-ENSG00000137801.8_EST00000000000.0_39882006_39882224-0-1	-303900	-0.39631	1.56679e-05	ENSG00000137801.8
rs1371968	1.73244e-08	0.00364802305263158	ENSG00000137801.8_EST00000000000.0_39887563_39891667-ENSG00000137801.8_EST00000000000.0_39882717_39882824-0-1	-303900	-0.40175	9.74716e-06	ENSG00000137801.8
rs1371968	1.67125e-07	0.0233617919499479	ENSG00000137801.8_EST00000000000.0_39887563_39891667-ENSG00000137801.8_EST00000000000.0_39883392_39883551-0-1	-303900	-0.37516	9.28822e-05	ENSG00000137801.8
rs7168589	6.20626e-07	0.0666648400954654	ENSG00000137801.8_EST00000000000.0_39887563_39891667-ENSG00000137801.8_EST00000000000.0_39884769_39885003-0-1	-285616	0.35861	0.00034742	ENSG00000137801.8
rs1371968	8.40878e-08	0.0134129981582054	ENSG00000137801.8_EST00000000000.0_39887563_39891667-ENSG00000166073.4_EST00000000000.0_40093150_40094455-0-0	-303900	-0.38347	4.71012e-05	ENSG00000137801.8
rs1197660	8.70069e-07	0.0576439599663583	ENSG00000187446.7_EST00000000000.0_41571534_41574043-ENSG00000187446.7_EST00000000000.0_41570965_41571087-0-1	622595	0.35419	0.000283982	ENSG00000187446.7
rs11636577	3.9163e-07	0.0215432774288725	ENSG00000092531.4_EST00000000000.0_42821873_42822017-ENSG00000092531.4_EST00000000000.0_42807435_42807552-1-1	-12151	0.36452	8.47619e-05	ENSG00000092531.4
rs4774472	5.44448e-09	0.00128317513235294	ENSG00000140416.14_EST00000000000.0_63363289_63363421-ENSG00000140416.14_EST00000000000.0_63354775_63354844-0-1	18929	-0.41448	2.89406e-06	ENSG00000140416.14
rs2729827	2.12367e-07	0.0272628723618091	ENSG00000140416.14_EST00000000000.0_63363289_63363421-ENSG00000140416.14_EST00000000000.0_63358095_63358292-0-1	25733	0.3722	0.000112465	ENSG00000140416.14
rs2937859	7.42065e-15	7.61771845161291e-09	ENSG00000140416.14_EST00000000000.0_63363289_63364083-ENSG00000103657.8_EST00000000000.0_63958118_63958349-0-0	31451	-0.53358	3.91624e-12	ENSG00000140416.14
rs2937859	2.59807e-16	4.01211498795181e-10	ENSG00000140416.14_EST00000000000.0_63363289_63364083-ENSG00000140416.14_EST00000000000.0_63334957_63335142-0-1	31451	-0.55713	1.38062e-13	ENSG00000140416.14
rs2937859	3.18168e-15	3.68351513513514e-09	ENSG00000140416.14_EST00000000000.0_63363289_63364083-ENSG00000140416.14_EST00000000000.0_63336226_63336351-0-1	31451	-0.5397	1.69515e-12	ENSG00000140416.14
rs2937859	2.85742e-10	8.98514447174448e-05	ENSG00000140416.14_EST00000000000.0_63363289_63364083-ENSG00000140416.14_EST00000000000.0_63349184_63349317-0-1	31451	-0.44468	1.51615e-07	ENSG00000140416.14
rs2937859	8.76935e-18	1.7575113375e-11	ENSG00000140416.14_EST00000000000.0_63363289_63364083-ENSG00000140416.14_EST00000000000.0_63356263_63356389-0-1	31451	-0.57919	4.66338e-15	ENSG00000140416.14
rs9920504	1.68771e-11	3.08589653932584e-06	ENSG00000067141.11_EST00000000000.0_73414866_73415141-ENSG00000067141.11_EST00000000000.0_73344951_73345146-0-1	-59870	0.47112	3.41598e-09	ENSG00000067141.11
rs9920504	1.66694e-11	3.06620512781955e-06	ENSG00000067141.11_EST00000000000.0_73414866_73415141-ENSG00000067141.11_EST00000000000.0_73408881_73409198-1-1	-59870	-0.47123	3.38147e-09	ENSG00000067141.11
rs9920504	4.49405e-10	5.71621504663213e-05	ENSG00000067141.11_EST00000000000.0_73536685_73536839-ENSG00000067141.11_EST00000000000.0_73414866_73415141-0-1	-59870	0.44022	9.14784e-08	ENSG00000067141.11
rs9920504	1.06818e-08	0.000988710260869566	ENSG00000067141.11_EST00000000000.0_73536685_73536839-ENSG00000067141.11_EST00000000000.0_73428232_73428368-0-1	-59870	0.40713	2.16806e-06	ENSG00000067141.11
rs9920504	5.43913e-07	0.0268034720647773	ENSG00000067141.11_EST00000000000.0_73541401_73541549-ENSG00000067141.11_EST00000000000.0_73468744_73468898-0-1	-59870	0.36031	0.000109708	ENSG00000067141.11
rs9920504	3.62564e-07	0.0193530490434783	ENSG00000067141.11_EST00000000000.0_73541401_73541549-ENSG00000067141.11_EST00000000000.0_73470648_73470768-0-1	-59870	0.3655	7.38176e-05	ENSG00000067141.11
rs9920504	7.57551e-12	1.540062e-06	ENSG00000067141.11_EST00000000000.0_73562657_73562795-ENSG00000067141.11_EST00000000000.0_73547023_73547170-0-1	-59870	0.47822	1.5324e-09	ENSG00000067141.11
rs9920504	5.35255e-12	1.14076013973799e-06	ENSG00000067141.11_EST00000000000.0_73562657_73562795-ENSG00000067141.11_EST00000000000.0_73551107_73551217-0-1	-59870	0.48124	1.08036e-09	ENSG00000067141.11
rs12913589	1.91806e-08	0.00167857847482015	ENSG00000067141.11_EST00000000000.0_73566152_73566346-ENSG00000067141.11_EST00000000000.0_73552612_73552806-0-1	-76599	-0.4006	3.86936e-06	ENSG00000067141.11
rs12913589	2.80379e-08	0.0023510369072165	ENSG00000067141.11_EST00000000000.0_73566152_73566346-ENSG00000067141.11_EST00000000000.0_73558657_73558752-0-1	-76599	-0.39629	5.66862e-06	ENSG00000067141.11
rs9920504	2.71553e-12	6.18913564485982e-07	ENSG00000067141.11_EST00000000000.0_73580654_73580892-ENSG00000067141.11_EST00000000000.0_73562657_73562795-0-1	-59870	0.48707	5.49119e-10	ENSG00000067141.11
rs9920504	1.16837e-10	1.74676453495441e-05	ENSG00000067141.11_EST00000000000.0_73580654_73580892-ENSG00000067141.11_EST00000000000.0_73564796_73564903-0-1	-59870	0.45328	2.38261e-08	ENSG00000067141.11
snp_15_73285421	3.34411e-14	1.21049168e-08	ENSG00000067141.11_EST00000000000.0_73581487_73581579-ENSG00000067141.11_EST00000000000.0_73566152_73566346-0-1	-58630	-0.52237	6.77514e-12	ENSG00000067141.11
rs9920504	3.65646e-11	6.22852356794425e-06	ENSG00000067141.11_EST00000000000.0_73590689_73590952-ENSG00000067141.11_EST00000000000.0_73575305_73575452-0-1	-59870	0.46412	7.41122e-09	ENSG00000067141.11
rs9920504	6.91336e-12	1.42803686440678e-06	ENSG00000067141.11_EST00000000000.0_73593662_73593798-ENSG00000067141.11_EST00000000000.0_73580654_73580892-0-1	-59870	0.47902	1.39725e-09	ENSG00000067141.11
rs9920504	2.82835e-08	0.0023687657260274	ENSG00000067141.11_EST00000000000.0_73593662_73593798-ENSG00000067141.11_EST00000000000.0_73581487_73581579-0-1	-59870	0.39619	5.73532e-06	ENSG00000067141.11
rs2238310	8.79726e-08	0.0117896282324455	ENSG00000182054.5_EST00000000000.0_90634785_90634876-ENSG00000182054.5_EST00000000000.0_90645508_90645709-0-1	-907793	0.38293	4.03708e-05	ENSG00000182054.5
rs11854448	1.61733e-07	0.036299356701031	ENSG00000184254.10_EST00000000000.0_101436138_101436251-ENSG00000184254.10_EST00000000000.0_101425472_101425576-0-1	-165190	-0.37556	0.000160578	ENSG00000184254.10
rs304130	1.63233e-10	9.4808577669903e-05	ENSG00000184254.10_EST00000000000.0_101445728_101445892-ENSG00000184254.10_EST00000000000.0_101432715_101432844-0-1	-149870	0.45009	1.61945e-07	ENSG00000184254.10
rs304130	1.57035e-08	0.00542229450867052	ENSG00000184254.10_EST00000000000.0_101447326_101447483-ENSG00000184254.10_EST00000000000.0_101436138_101436251-0-1	-149870	0.40285	1.55565e-05	ENSG00000184254.10
rs2361989	3.29765e-11	1.04557850649351e-05	ENSG00000129925.5_EST00000000000.0_424005_424151-ENSG00000129925.5_EST00000000000.0_425133_425256-0-1	-46219	0.46506	1.33515e-08	ENSG00000129925.5
rs763144	6.39057e-10	0.000142056360820046	ENSG00000129925.5_EST00000000000.0_424005_424151-ENSG00000129925.5_EST00000000000.0_425345_425435-0-1	-7048	-0.43672	2.58552e-07	ENSG00000129925.5
rs540	7.2915e-15	5.98703369491526e-09	ENSG00000129925.5_EST00000000000.0_424005_424151-ENSG00000129925.5_EST00000000000.0_426136_426455-0-1	-16092	-0.53371	2.92898e-12	ENSG00000129925.5
rs1984409	7.51284e-07	0.0607142	ENSG00000129925.5_EST00000000000.0_425345_425435-ENSG00000129925.5_EST00000000000.0_426136_426455-1-1	-16276	0.35612	0.000303571	ENSG00000129925.5
rs1984409	7.43043e-07	0.0598770464612823	ENSG00000129925.5_EST00000000000.0_425345_425435-ENSG00000129925.5_EST00000000000.0_426544_426812-0-1	-16276	-0.35626	0.000298144	ENSG00000129925.5
rs1984409	2.24225e-08	0.00344435882649842	ENSG00000129925.5_EST00000000000.0_426136_426455-ENSG00000129925.5_EST00000000000.0_427378_427585-0-1	-16276	-0.39884	9.05358e-06	ENSG00000129925.5
rs763144	1.98903e-12	8.73520533936652e-07	ENSG00000129925.5_EST00000000000.0_426136_426455-ENSG00000129925.5_EST00000000000.0_427671_427805-0-1	-7048	-0.48971	8.00365e-10	ENSG00000129925.5
rs763140	1.96976e-07	0.020364422832618	ENSG00000129925.5_EST00000000000.0_426544_426812-ENSG00000129925.5_EST00000000000.0_431701_431982-0-1	-9986	-0.37313	7.86884e-05	ENSG00000129925.5
rs12447392	3.03389e-11	1.13975503846154e-05	ENSG00000130731.10_EST00000000000.0_684429_684644-ENSG00000127578.5_EST00000000000.0_682582_684116-0-0	30451	-0.46582	1.47431e-08	ENSG00000130731.10
rs4786432	4.19871e-07	0.0612091231657049	ENSG00000102858.5_EST00000000000.0_4732824_4732947-ENSG00000102858.5_EST00000000000.0_4731551_4731777-1-1	-930788	0.36363	0.000307822	ENSG00000102858.5
rs8044405	2.20771e-06	0.0565575228426396	ENSG00000089280.11_EST00000000000.0_31196260_31196500-ENSG00000089280.11_EST00000000000.0_31191462_31191548-0-1	-682877	-0.34166	0.00027716	ENSG00000089280.11
rs8044405	1.28334e-06	0.0365820752104771	ENSG00000089280.11_EST00000000000.0_31196260_31196500-ENSG00000169217.3_EST00000000000.0_30362087_30364416-0-0	-682877	-0.34902	0.000162132	ENSG00000089280.11
rs4783629	8.3796e-07	0.0238715340372671	ENSG00000038358.9_EST00000000000.0_67915857_67916012-ENSG00000038358.9_EST00000000000.0_67914460_67914893-0-1	537063	0.35468	9.56049e-05	ENSG00000038358.9
rs696585	2.94938e-06	0.0649344028846154	ENSG00000124067.10_EST00000000000.0_67980840_67981008-ENSG00000124067.10_EST00000000000.0_67983703_67983821-0-1	546406	0.33765	0.000335979	ENSG00000124067.10
rs9922008	6.6073e-09	0.0012626775498155	ENSG00000153774.3_EST00000000000.0_75446433_75446652-ENSG00000166822.6_EST00000000000.0_75498366_75498584-0-0	-131977	-0.41238	2.83736e-06	ENSG00000153774.3
rs55870502	7.91724e-08	0.0206710719230769	ENSG00000103257.3_EST00000000000.0_87871451_87871547-ENSG00000103257.3_EST00000000000.0_87874035_87874079-0-1	24097	-0.38418	8.02161e-05	ENSG00000103257.3
rs7198372	7.74576e-07	0.0420352620437956	ENSG00000258947.1_EST00000000000.0_89999876_89999986-ENSG00000258947.1_EST00000000000.0_89998979_89999087-1-1	125836	0.35572	0.000191006	ENSG00000258947.1
rs2657621	4.5348e-10	0.000198661043137255	ENSG00000167695.7_EST00000000000.0_644541_646074-ENSG00000167695.7_EST00000000000.0_635996_636268-0-1	-767	-0.44014	3.7693e-07	ENSG00000167695.7
rs34107519	1.02304e-07	0.0211842733757962	ENSG00000132386.4_EST00000000000.0_1674323_1674478-ENSG00000132386.4_EST00000000000.0_1665253_1665407-0-1	844	0.38112	8.27346e-05	ENSG00000132386.4
rs8078044	4.38076e-08	0.00869220141918529	ENSG00000108528.8_EST00000000000.0_4840438_4841191-ENSG00000108528.8_EST00000000000.0_4841634_4841724-0-1	-269469	0.39115	2.74244e-05	ENSG00000108528.8
rs367181	6.14871e-09	0.00198504178723404	ENSG00000072778.12_EST00000000000.0_7128128_7128203-ENSG00000072778.12_EST00000000000.0_7126963_7127049-0-1	40080	0.41316	4.64164e-06	ENSG00000072778.12
rs367181	8.31648e-11	4.05804811764706e-05	ENSG00000072778.12_EST00000000000.0_7128128_7128203-ENSG00000072778.12_EST00000000000.0_7127132_7127194-0-1	40080	0.45649	6.26587e-08	ENSG00000072778.12
rs3813769	2.35489e-11	5.3449150212766e-06	ENSG00000187688.8_EST00000000000.0_16326783_16327081-ENSG00000187688.8_EST00000000000.0_16320876_16321182-0-1	44	-0.46812	6.24903e-09	ENSG00000187688.8
rs3813769	4.64506e-08	0.00446201809954751	ENSG00000187688.8_EST00000000000.0_16326783_16327081-ENSG00000187688.8_EST00000000000.0_16323429_16323562-0-1	44	-0.39046	1.2265e-05	ENSG00000187688.8
rs3813769	1.72007e-08	0.00196209987921847	ENSG00000187688.8_EST00000000000.0_16326783_16327081-ENSG00000187688.8_EST00000000000.0_16325913_16326203-1-1	44	0.40183	4.57986e-06	ENSG00000187688.8
rs3813769	1.31921e-09	0.000185541771806167	ENSG00000187688.8_EST00000000000.0_16340103_16340317-ENSG00000187688.8_EST00000000000.0_16331631_16331701-0-1	44	-0.42937	3.49135e-07	ENSG00000187688.8
rs3813769	1.22086e-09	0.000172293812860311	ENSG00000187688.8_EST00000000000.0_16340103_16340317-ENSG00000187688.8_EST00000000000.0_16335098_16335164-0-1	44	-0.43017	3.22046e-07	ENSG00000187688.8
rs11649786	1.65246e-06	0.0925057096446701	ENSG00000172301.5_EST00000000000.0_30179831_30180049-ENSG00000108651.3_EST00000000000.0_30195065_30195131-0-0	-21130	0.34562	0.000528878	ENSG00000172301.5
rs8068049	3.38935e-34	8.8165032e-27	ENSG00000172301.5_EST00000000000.0_30179831_30180049-ENSG00000172301.5_EST00000000000.0_30183818_30183884-1-1	-2399	0.74907	1.09658e-31	ENSG00000172301.5
rs8068049	2.63257e-25	1.068833178e-18	ENSG00000172301.5_EST00000000000.0_30179831_30180049-ENSG00000172301.5_EST00000000000.0_30186120_30186256-0-1	-2399	-0.67108	8.49647e-23	ENSG00000172301.5
rs4065275	6.04608e-09	0.000757804015384616	ENSG00000172057.4_EST00000000000.0_38079365_38079516-ENSG00000172057.4_EST00000000000.0_38081422_38081624-0-1	-2989	-0.41334	1.63374e-06	ENSG00000172057.4
rs9303280	2.54909e-09	0.0003449868525	ENSG00000172057.4_EST00000000000.0_38079365_38079516-ENSG00000172057.4_EST00000000000.0_38081876_38083094-0-1	-9823	0.42254	6.86541e-07	ENSG00000172057.4
rs59538284	4.63738e-07	0.0268034720647773	ENSG00000141756.11_EST00000000000.0_39977906_39978069-ENSG00000141756.11_EST00000000000.0_39976093_39976275-0-1	-396249	0.36236	0.000109792	ENSG00000141756.11
rs1043002	1.22039e-07	0.00900440322077923	ENSG00000141698.10_EST00000000000.0_39983678_39983878-ENSG00000141698.10_EST00000000000.0_39985042_39985204-1-1	-13461	-0.37899	2.87454e-05	ENSG00000141698.10
rs8075945	1.70623e-14	7.74156285714286e-09	ENSG00000141698.10_EST00000000000.0_39983678_39983878-ENSG00000141698.10_EST00000000000.0_39991455_39991524-0-1	53126	-0.52743	4.0441e-12	ENSG00000141698.10
rs9897034	5.79409e-16	4.01211498795181e-10	ENSG00000141698.10_EST00000000000.0_39983678_39983878-ENSG00000141698.10_EST00000000000.0_39992111_39992204-0-1	61	0.55166	1.3748e-13	ENSG00000141698.10
rs9897034	1.91228e-15	1.17553358709677e-09	ENSG00000141698.10_EST00000000000.0_39983678_39983878-ENSG00000141698.10_EST00000000000.0_39992327_39992454-0-1	61	0.54333	4.53253e-13	ENSG00000141698.10
rs4792935	9.8875e-11	2.15436344347826e-05	ENSG00000013306.10_EST00000000000.0_42397990_42398099-ENSG00000013306.10_EST00000000000.0_42399068_42399135-0-1	-31437	0.45486	3.08149e-08	ENSG00000013306.10
rs4792935	6.60582e-11	1.54694108411215e-05	ENSG00000013306.10_EST00000000000.0_42397990_42398099-ENSG00000013306.10_EST00000000000.0_42399787_42399896-0-1	-31437	0.45865	2.05874e-08	ENSG00000013306.10
rs68013139	1.33559e-07	0.00866825194736843	ENSG00000259207.1_EST00000000000.0_45364436_45364597-ENSG00000259207.1_EST00000000000.0_45360720_45360915-0-1	-13020	-0.37789	2.73129e-05	ENSG00000259207.1
snp_17_45318090	8.84144e-08	0.00611428449438203	ENSG00000259207.1_EST00000000000.0_45387505_45389182-ENSG00000004897.5_EST00000000000.0_45266512_45266590-0-0	-13118	-0.38287	1.80408e-05	ENSG00000259207.1
snp_17_45318090	4.65411e-07	0.0237593759751038	ENSG00000259207.1_EST00000000000.0_45387505_45389182-ENSG00000259207.1_EST00000000000.0_45369510_45369934-0-1	-13118	-0.36232	9.49587e-05	ENSG00000259207.1
rs66927276	8.4213e-08	0.00591012051209104	ENSG00000259207.1_EST00000000000.0_45387505_45389182-ENSG00000259207.1_EST00000000000.0_45376674_45376896-0-1	2156	-0.38345	1.72256e-05	ENSG00000259207.1
rs1064055	6.46753e-08	0.011024308173913	ENSG00000006282.12_EST00000000000.0_48626647_48626848-ENSG00000006282.12_EST00000000000.0_48625644_48625814-0-1	-15733	-0.38658	3.67656e-05	ENSG00000006282.12
rs1064055	3.40367e-10	0.000109852059574468	ENSG00000006282.12_EST00000000000.0_48626647_48626848-ENSG00000006282.12_EST00000000000.0_48625915_48625979-0-1	-15733	-0.44296	1.92651e-07	ENSG00000006282.12
rs9890200	3.92667e-11	1.63796256441718e-05	ENSG00000006282.12_EST00000000000.0_48628069_48628278-ENSG00000006282.12_EST00000000000.0_48626404_48626547-0-1	73	0.46346	2.21383e-08	ENSG00000006282.12
rs9890200	1.35891e-11	6.478573375e-06	ENSG00000006282.12_EST00000000000.0_48628069_48628278-ENSG00000006282.12_EST00000000000.0_48626647_48626848-0-1	73	0.47306	7.73561e-09	ENSG00000006282.12
rs80277878	6.7693e-10	0.000200780123478261	ENSG00000006282.12_EST00000000000.0_48628359_48628551-ENSG00000006282.12_EST00000000000.0_48627346_48627476-0-1	-405	0.43614	3.82914e-07	ENSG00000006282.12
rs80277878	5.36832e-10	0.000165213906040269	ENSG00000006282.12_EST00000000000.0_48628359_48628551-ENSG00000108829.8_EST00000000000.0_48462479_48462652-0-0	-405	0.43846	3.0618e-07	ENSG00000006282.12
rs1122634	2.30638e-07	0.0306448961876833	ENSG00000006282.12_EST00000000000.0_48628872_48629040-ENSG00000006282.12_EST00000000000.0_48627346_48627476-0-1	-3085	-0.37118	0.000129972	ENSG00000006282.12
rs1122634	1.90969e-08	0.00400964526799388	ENSG00000006282.12_EST00000000000.0_48628872_48629040-ENSG00000108821.7_EST00000000000.0_48264001_48264283-0-0	-3085	-0.40065	1.08553e-05	ENSG00000006282.12
rs80277878	9.06846e-09	0.00217928854736842	ENSG00000006282.12_EST00000000000.0_48629330_48629541-ENSG00000006282.12_EST00000000000.0_48628069_48628278-0-1	-405	0.40893	5.15006e-06	ENSG00000006282.12
rs80277878	4.01484e-08	0.00747894163487739	ENSG00000006282.12_EST00000000000.0_48629330_48629541-ENSG00000108821.7_EST00000000000.0_48260650_48263009-0-0	-405	0.39216	2.27306e-05	ENSG00000006282.12
rs989128	2.43486e-08	0.00494377569093611	ENSG00000006282.12_EST00000000000.0_48629330_48629541-ENSG00000108821.7_EST00000000000.0_48263678_48263868-0-0	12084	-0.3979	1.37942e-05	ENSG00000006282.12
rs1064055	2.31684e-07	0.0308428035087719	ENSG00000006282.12_EST00000000000.0_48631612_48631811-ENSG00000006282.12_EST00000000000.0_48628069_48628278-0-1	-15733	-0.37112	0.000131197	ENSG00000006282.12
rs9890200	5.02969e-07	0.057728483697479	ENSG00000006282.12_EST00000000000.0_48632853_48633211-ENSG00000006282.12_EST00000000000.0_48625644_48625814-0-1	73	0.36132	0.000284813	ENSG00000006282.12
rs9890200	8.39382e-07	0.0848881908689249	ENSG00000006282.12_EST00000000000.0_48632853_48633211-ENSG00000108821.7_EST00000000000.0_48264376_48264483-0-0	73	0.35466	0.000477936	ENSG00000006282.12
rs9890200	1.23017e-07	0.0186075827563396	ENSG00000006282.12_EST00000000000.0_48632853_48633211-ENSG00000108821.7_EST00000000000.0_48270001_48270054-0-0	73	0.37889	6.99713e-05	ENSG00000006282.12
rs9890200	1.65524e-07	0.023490468	ENSG00000006282.12_EST00000000000.0_48632853_48633211-ENSG00000108821.7_EST00000000000.0_48272082_48272189-0-0	73	0.37527	9.34944e-05	ENSG00000006282.12
rs10459943	1.90918e-06	0.0499970154379879	ENSG00000108592.9_EST00000000000.0_61896795_61897354-ENSG00000108592.9_EST00000000000.0_61898390_61898475-0-1	61793	-0.34365	0.000238999	ENSG00000108592.9
rs8075618	9.31188e-07	0.0477690152497809	ENSG00000108654.5_EST00000000000.0_62495909_62496444-ENSG00000108654.5_EST00000000000.0_62499044_62499216-0-1	-125913	0.35329	0.000225972	ENSG00000108654.5
rs62063766	2.83451e-08	0.0101649395969773	ENSG00000173918.8_EST00000000000.0_77042637_77042776-ENSG00000173918.8_EST00000000000.0_77021745_77022017-0-1	33661	-0.39617	3.34617e-05	ENSG00000173918.8
rs7210503	6.19477e-08	0.0192054317647059	ENSG00000173918.8_EST00000000000.0_77042637_77042776-ENSG00000173918.8_EST00000000000.0_77030472_77030615-0-1	15218	-0.38709	7.30953e-05	ENSG00000173918.8
rs7210503	3.63193e-08	0.0123046663473054	ENSG00000173918.8_EST00000000000.0_77043620_77044522-ENSG00000173918.8_EST00000000000.0_77030472_77030615-0-1	15218	-0.39332	4.25534e-05	ENSG00000173918.8
snp_17_78070277	6.86651e-11	4.65628686614174e-05	ENSG00000171298.7_EST00000000000.0_78081599_78081695-ENSG00000171298.7_EST00000000000.0_78078354_78078931-0-1	-5078	-0.45829	7.35508e-08	ENSG00000171298.7
rs12450199	3.27994e-07	0.0672170058498024	ENSG00000171298.7_EST00000000000.0_78082288_78082406-ENSG00000171298.7_EST00000000000.0_78079548_78079693-0-1	1237	0.36677	0.000351768	ENSG00000171298.7
rs2278620	2.86556e-14	4.4777181686747e-08	ENSG00000171298.7_EST00000000000.0_78087017_78087165-ENSG00000171298.7_EST00000000000.0_78084526_78084639-0-1	8210	-0.52354	3.08168e-11	ENSG00000171298.7
rs34746710	8.84777e-11	5.91781424040921e-05	ENSG00000171298.7_EST00000000000.0_78087017_78087165-ENSG00000171298.7_EST00000000000.0_78084740_78084824-0-1	3869	-0.45591	9.51996e-08	ENSG00000171298.7
rs2278620	4.49339e-11	3.2149487867036e-05	ENSG00000171298.7_EST00000000000.0_78087017_78087165-ENSG00000171298.7_EST00000000000.0_78085782_78085899-0-1	8210	-0.46222	4.81176e-08	ENSG00000171298.7
rs12450199	6.28929e-10	0.000340064808350731	ENSG00000171298.7_EST00000000000.0_78091399_78091548-ENSG00000171298.7_EST00000000000.0_78085782_78085899-0-1	1237	0.43688	6.75336e-07	ENSG00000171298.7
snp_17_78070277	4.24591e-12	4.01687463272728e-06	ENSG00000171298.7_EST00000000000.0_78091399_78091548-ENSG00000171298.7_EST00000000000.0_78086377_78086510-0-1	-5078	-0.48324	4.57977e-09	ENSG00000171298.7
rs8077055	3.98923e-07	0.0783239854435179	ENSG00000171298.7_EST00000000000.0_78091399_78091548-ENSG00000171298.7_EST00000000000.0_78086675_78086826-0-1	650	-0.36429	0.000428117	ENSG00000171298.7
rs8077055	5.32214e-13	6.40077488372093e-07	ENSG00000171298.7_EST00000000000.0_78091992_78092156-ENSG00000171298.7_EST00000000000.0_78086675_78086826-0-1	650	-0.50063	5.7055e-10	ENSG00000171298.7
rs12450199	1.77108e-13	2.33020014213198e-07	ENSG00000171298.7_EST00000000000.0_78092452_78092604-ENSG00000171298.7_EST00000000000.0_78087017_78087165-0-1	1237	0.50946	1.90319e-10	ENSG00000171298.7
snp_17_78070277	2.70179e-11	2.05838661176471e-05	ENSG00000171298.7_EST00000000000.0_78092452_78092604-ENSG00000171298.7_EST00000000000.0_78090767_78090908-0-1	-5078	-0.46688	2.90154e-08	ENSG00000171298.7
rs12450199	1.33474e-13	1.80858107368421e-07	ENSG00000171298.7_EST00000000000.0_78093071_78093678-ENSG00000171298.7_EST00000000000.0_78082089_78082208-0-1	1237	0.51169	1.42324e-10	ENSG00000171298.7
rs12450199	2.39789e-11	1.85339946428572e-05	ENSG00000171298.7_EST00000000000.0_78093071_78093678-ENSG00000171298.7_EST00000000000.0_78090767_78090908-0-1	1237	0.46796	2.58185e-08	ENSG00000171298.7
rs12941055	2.74682e-10	0.000159161104719101	ENSG00000171298.7_EST00000000000.0_78093071_78093678-ENSG00000171298.7_EST00000000000.0_78091399_78091548-0-1	21128	0.44506	2.93643e-07	ENSG00000171298.7
rs7503139	1.33859e-14	1.34733446086957e-08	ENSG00000214087.3_EST00000000000.0_79648250_79648909-ENSG00000185298.7_EST00000000000.0_79637255_79637483-0-0	-9420	0.52923	7.70863e-12	ENSG00000214087.3
rs80212353	4.03268e-07	0.0488211109947644	ENSG00000183048.6_EST00000000000.0_79673936_79674070-ENSG00000183048.6_EST00000000000.0_79671274_79671460-0-1	-503289	-0.36415	0.000231961	ENSG00000183048.6
rs80212353	2.74337e-07	0.0357378	ENSG00000183048.6_EST00000000000.0_79673936_79674070-ENSG00000183048.6_EST00000000000.0_79671663_79671746-1-1	-503289	0.36901	0.000157353	ENSG00000183048.6
rs8067393	2.18767e-08	0.00295729211688312	ENSG00000181396.7_EST00000000000.0_80347086_80350410-ENSG00000181396.7_EST00000000000.0_80352207_80352419-0-1	-26581	-0.39912	7.55262e-06	ENSG00000181396.7
rs56087022	1.46856e-06	0.0891609063364895	ENSG00000181396.7_EST00000000000.0_80347086_80350410-ENSG00000181396.7_EST00000000000.0_80356072_80356195-0-1	-35373	-0.34721	0.000507537	ENSG00000181396.7
rs8092135	3.60241e-10	0.00020905514025974	ENSG00000128791.6_EST00000000000.0_9399344_9402418-ENSG00000128791.6_EST00000000000.0_9334765_9334918-0-1	-60129	0.44241	4.00429e-07	ENSG00000128791.6
rs651350	8.53085e-07	0.0676720078864354	ENSG00000091164.7_EST00000000000.0_54291519_54291692-ENSG00000091164.7_EST00000000000.0_54293393_54293497-0-1	-997767	0.35445	0.000355755	ENSG00000091164.7
rs11152084	6.81778e-07	0.0836348474777449	ENSG00000074695.4_EST00000000000.0_56998650_56998771-ENSG00000074695.4_EST00000000000.0_57005992_57006185-0-1	-803101	-0.35738	0.000467412	ENSG00000074695.4
rs9963851	3.47197e-12	1.57336155371901e-06	ENSG00000197632.4_EST00000000000.0_61562498_61562617-ENSG00000197632.4_EST00000000000.0_61557072_61557329-0-1	38115	-0.48497	1.57323e-09	ENSG00000197632.4
rs9955876	4.92901e-14	3.43253884615385e-08	ENSG00000197632.4_EST00000000000.0_61569638_61569802-ENSG00000197632.4_EST00000000000.0_61558670_61558846-0-1	47949	-0.51941	2.22005e-11	ENSG00000197632.4
rs3942631	3.21736e-11	1.12669188387097e-05	ENSG00000197632.4_EST00000000000.0_61569638_61569802-ENSG00000197632.4_EST00000000000.0_61562498_61562617-0-1	23764	-0.46529	1.44742e-08	ENSG00000197632.4
rs28504586	1.74439e-13	1.06903612960894e-07	ENSG00000197632.4_EST00000000000.0_61570135_61571113-ENSG00000197632.4_EST00000000000.0_61562498_61562617-0-1	1608	-0.50958	7.93356e-11	ENSG00000197632.4
rs28504586	2.06822e-12	1.003707168e-06	ENSG00000197632.4_EST00000000000.0_61570135_61571113-ENSG00000197632.4_EST00000000000.0_61564325_61564434-0-1	1608	-0.48938	9.36294e-10	ENSG00000197632.4
rs2285902	7.88045e-11	3.99371288409704e-05	ENSG00000065268.3_EST00000000000.0_990852_990995-ENSG00000065268.3_EST00000000000.0_984328_984563-0-1	4008	-0.457	6.1429e-08	ENSG00000065268.3
rs2285902	3.31476e-08	0.00828914352	ENSG00000065268.3_EST00000000000.0_990852_990995-ENSG00000065268.3_EST00000000000.0_985865_985975-0-1	4008	-0.39437	2.57747e-05	ENSG00000065268.3
rs10854001	1.10791e-09	0.000421326885365854	ENSG00000065268.3_EST00000000000.0_991955_992121-ENSG00000065268.3_EST00000000000.0_990223_990364-0-1	6374	0.43116	8.59423e-07	ENSG00000065268.3
rs7246039	2.9403e-12	2.1605088e-06	ENSG00000065268.3_EST00000000000.0_994212_994569-ENSG00000065268.3_EST00000000000.0_990223_990364-0-1	12221	-0.48639	2.28412e-09	ENSG00000065268.3
rs4806886	1.83692e-13	1.80858107368421e-07	ENSG00000065268.3_EST00000000000.0_994212_994569-ENSG00000065268.3_EST00000000000.0_990852_990995-0-1	879	-0.50917	1.42467e-10	ENSG00000065268.3
rs4806886	8.10317e-13	7.02616711520738e-07	ENSG00000065268.3_EST00000000000.0_994212_994569-ENSG00000065268.3_EST00000000000.0_991081_991145-0-1	879	-0.49719	6.32122e-10	ENSG00000065268.3
rs930232	1.24421e-07	0.0248808605561277	ENSG00000064666.6_EST00000000000.0_1036415_1036561-ENSG00000064666.6_EST00000000000.0_1032558_1032695-1-1	9720	-0.37875	0.000100163	ENSG00000064666.6
rs930232	2.57952e-08	0.00695608105263158	ENSG00000064666.6_EST00000000000.0_1036415_1036561-ENSG00000064666.6_EST00000000000.0_1036129_1036245-1-1	9720	0.39724	2.08221e-05	ENSG00000064666.6
rs6510919	3.55447e-08	0.00946251380281691	ENSG00000064932.9_EST00000000000.0_1122467_1122557-ENSG00000064932.9_EST00000000000.0_1122657_1122790-1-1	-445866	-0.39357	3.06394e-05	ENSG00000064932.9
rs1609707	1.3231e-07	0.02879976	ENSG00000141905.11_EST00000000000.0_3434275_3434398-ENSG00000141905.11_EST00000000000.0_3425104_3425175-0-1	-802006	-0.37801	0.000119999	ENSG00000141905.11
rs8108050	5.84314e-07	0.0796763395488722	ENSG00000088247.9_EST00000000000.0_6416749_6416893-ENSG00000088247.9_EST00000000000.0_6418494_6418592-0-1	138028	-0.35939	0.000439343	ENSG00000088247.9
rs35333884	7.84106e-07	0.0999016340057637	ENSG00000125648.8_EST00000000000.0_6441485_6442170-ENSG00000125648.8_EST00000000000.0_6453992_6454099-0-1	134989	-0.35556	0.00057489	ENSG00000125648.8
rs12979606	8.61896e-07	0.0648566667736758	ENSG00000161847.7_EST00000000000.0_10433821_10433950-ENSG00000161847.7_EST00000000000.0_10434051_10434242-1-1	-444316	0.35431	0.000335015	ENSG00000161847.7
rs12979606	8.61896e-07	0.0644818995977474	ENSG00000161847.7_EST00000000000.0_10433821_10433950-ENSG00000161847.7_EST00000000000.0_10439318_10439787-0-1	-444316	-0.35431	0.000332301	ENSG00000161847.7
rs1043996	3.62304e-15	5.10435341379311e-09	ENSG00000074181.2_EST00000000000.0_15292387_15292612-ENSG00000074181.2_EST00000000000.0_15295106_15295261-0-1	-16658	0.53877	2.45483e-12	ENSG00000074181.2
rs1043996	2.53634e-13	2.12695107692308e-07	ENSG00000074181.2_EST00000000000.0_15292387_15292612-ENSG00000074181.2_EST00000000000.0_15295717_15295830-1-1	-16658	-0.50661	1.71955e-10	ENSG00000074181.2
rs4808031	4.16156e-09	0.000988710260869566	ENSG00000167460.9_EST00000000000.0_16192723_16192856-ENSG00000167460.9_EST00000000000.0_16186857_16186982-1-1	270	0.41736	2.16844e-06	ENSG00000167460.9
rs4808031	2.91395e-08	0.00526267593613933	ENSG00000167460.9_EST00000000000.0_16192723_16192856-ENSG00000167460.9_EST00000000000.0_16187135_16187507-0-1	270	-0.39585	1.50331e-05	ENSG00000167460.9
rs28419244	1.59253e-08	0.00284232290671031	ENSG00000105223.12_EST00000000000.0_40883693_40883792-ENSG00000105223.12_EST00000000000.0_40876017_40876144-0-1	830748	-0.40269	7.20008e-06	ENSG00000105223.12
rs2965155	1.39578e-07	0.0196423914533623	ENSG00000069399.7_EST00000000000.0_45261981_45262098-ENSG00000069399.7_EST00000000000.0_45260274_45260478-0-1	-62491	-0.37736	7.50841e-05	ENSG00000069399.7
rs2965156	2.23665e-07	0.0289166943396227	ENSG00000069399.7_EST00000000000.0_45262685_45263301-ENSG00000069399.7_EST00000000000.0_45260274_45260478-0-1	-62533	-0.37156	0.000120726	ENSG00000069399.7
rs2965156	1.33319e-08	0.00284792170588235	ENSG00000069399.7_EST00000000000.0_45262685_45263301-ENSG00000069399.7_EST00000000000.0_45260584_45260672-0-1	-62533	-0.40467	7.22607e-06	ENSG00000069399.7
rs2965156	2.5208e-07	0.03166152	ENSG00000069399.7_EST00000000000.0_45262685_45263301-ENSG00000069399.7_EST00000000000.0_45260903_45260980-0-1	-62533	-0.37007	0.000135861	ENSG00000069399.7
rs2965155	3.85684e-07	0.0434736877256318	ENSG00000130202.4_EST00000000000.0_45377587_45377735-ENSG00000130202.4_EST00000000000.0_45368528_45368917-0-1	-160922	-0.36471	0.000199705	ENSG00000130202.4
rs1799790	3.34599e-08	0.00701299812413794	ENSG00000104884.9_EST00000000000.0_45855467_45855610-ENSG00000104884.9_EST00000000000.0_45857988_45858109-0-1	-18816	0.39426	2.10721e-05	ENSG00000104884.9
rs4803953	3.21179e-08	0.00707312373626374	ENSG00000125743.5_EST00000000000.0_46191645_46191824-ENSG00000160014.11_EST00000000000.0_47112382_47114039-0-0	763564	0.39473	2.13484e-05	ENSG00000125743.5
rs35989513	7.10596e-08	0.0128227807109005	ENSG00000104936.9_EST00000000000.0_46272978_46273462-ENSG00000104936.9_EST00000000000.0_46274229_46274314-0-1	216486	-0.38547	4.47875e-05	ENSG00000104936.9
rs35989513	3.02444e-08	0.00645250424581006	ENSG00000104936.9_EST00000000000.0_46272978_46273462-ENSG00000104936.9_EST00000000000.0_46275029_46275186-0-1	216486	-0.39542	1.91542e-05	ENSG00000104936.9
rs2335183	5.51146e-07	0.0625714970588236	ENSG00000104805.10_EST00000000000.0_49422287_49422379-ENSG00000104805.10_EST00000000000.0_49414441_49414509-0-1	553703	-0.36014	0.000317507	ENSG00000104805.10
rs1805419	1.36641e-07	0.021016107162593	ENSG00000087088.14_EST00000000000.0_49459455_49459590-ENSG00000087088.14_EST00000000000.0_49458137_49458219-0-1	987	-0.37762	8.19722e-05	ENSG00000087088.14
rs140711666	8.30871e-07	0.0859278536656892	ENSG00000126457.15_EST00000000000.0_50189350_50189442-ENSG00000126457.15_EST00000000000.0_50185167_50185322-0-1	-923903	-0.3548	0.000485927	ENSG00000126457.15
rs71352704	8.80223e-07	0.0899753071895425	ENSG00000126457.15_EST00000000000.0_50189350_50189500-ENSG00000126457.15_EST00000000000.0_50188011_50188098-0-1	-879972	-0.35404	0.000513665	ENSG00000126457.15
rs71365431	6.12632e-23	5.04539145e-16	ENSG00000170889.9_EST00000000000.0_54705355_54705477-ENSG00000170889.9_EST00000000000.0_54704740_54704829-0-1	1318	-0.64536	6.69372e-20	ENSG00000170889.9
rs6136376	7.63257e-14	9.45421341573034e-08	ENSG00000198053.7_EST00000000000.0_1895745_1896101-ENSG00000089012.9_EST00000000000.0_1629698_1630054-0-0	21090	0.51605	6.97699e-11	ENSG00000198053.7
rs6136376	4.1767e-15	7.54277872131148e-09	ENSG00000198053.7_EST00000000000.0_1895745_1896101-ENSG00000101307.10_EST00000000000.0_1592003_1592359-0-0	21090	0.53775	3.81517e-12	ENSG00000198053.7
rs11299	1.8763e-07	0.030822536195122	ENSG00000125844.10_EST00000000000.0_17596571_17596654-ENSG00000125844.10_EST00000000000.0_17597377_17597484-1-1	460082	-0.37373	0.000130983	ENSG00000125844.10
rs73597820	7.93271e-08	0.00601245508474577	ENSG00000100994.7_EST00000000000.0_25271117_25271258-ENSG00000100994.7_EST00000000000.0_25270484_25270566-1-1	337450	-0.38416	1.76485e-05	ENSG00000100994.7
rs143648305	3.2328e-08	0.00284967372920065	ENSG00000100994.7_EST00000000000.0_25274794_25274928-ENSG00000100994.7_EST00000000000.0_25239873_25239974-0-1	203648	-0.39466	7.24233e-06	ENSG00000100994.7
rs143648305	9.71974e-08	0.00720378493150685	ENSG00000100994.7_EST00000000000.0_25274794_25274928-ENSG00000100994.7_EST00000000000.0_25263812_25263913-0-1	203648	-0.38173	2.18025e-05	ENSG00000100994.7
rs111306810	1.49556e-06	0.0370394715083799	ENSG00000214078.6_EST00000000000.0_34214489_34214722-ENSG00000214078.6_EST00000000000.0_34218823_34218956-0-1	-6954	0.34697	0.000164927	ENSG00000214078.6
rs111306810	5.53862e-08	0.00244629775707155	ENSG00000214078.6_EST00000000000.0_34214489_34214722-ENSG00000214078.6_EST00000000000.0_34219036_34219095-0-1	-6954	0.38841	6.09546e-06	ENSG00000214078.6
rs111306810	5.45998e-08	0.00243526231051753	ENSG00000214078.6_EST00000000000.0_34214489_34214722-ENSG00000214078.6_EST00000000000.0_34219434_34219500-0-1	-6954	0.38857	6.04777e-06	ENSG00000214078.6
rs2425078	2.50429e-08	0.00122672269131239	ENSG00000214078.6_EST00000000000.0_34220233_34220307-ENSG00000214078.6_EST00000000000.0_34252682_34252785-0-1	45285	-0.39758	2.75148e-06	ENSG00000214078.6
rs6060557	2.75121e-07	0.0093562716923077	ENSG00000214078.6_EST00000000000.0_34220233_34220307-ENSG00000214078.6_EST00000000000.0_34252724_34252805-0-1	17388	0.36898	3.02566e-05	ENSG00000214078.6
rs77480798	1.70116e-13	2.95249161038961e-08	ENSG00000214078.6_EST00000000000.0_34220439_34220618-ENSG00000214078.6_EST00000000000.0_34246852_34246936-0-1	-49469	0.50978	1.87659e-11	ENSG00000214078.6
rs77480798	7.0916e-15	1.895966e-09	ENSG00000214078.6_EST00000000000.0_34220439_34220618-ENSG00000214078.6_EST00000000000.0_34252281_34252480-0-1	-49469	0.53391	7.78195e-13	ENSG00000214078.6
rs77480798	1.41113e-15	4.42304047058824e-10	ENSG00000214078.6_EST00000000000.0_34220439_34220618-ENSG00000244462.2_EST00000000000.0_34240331_34242653-0-0	-49469	0.54547	1.5587e-13	ENSG00000214078.6
rs77480798	1.75772e-14	4.19616932142857e-09	ENSG00000214078.6_EST00000000000.0_34220439_34220618-ENSG00000244462.2_EST00000000000.0_34252801_34252878-0-0	-49469	0.52721	1.94847e-12	ENSG00000214078.6
rs6070696	2.57505e-07	0.0428907782608696	ENSG00000101158.7_EST00000000000.0_57566367_57566501-ENSG00000101158.7_EST00000000000.0_57562763_57562872-0-1	41349	0.3698	0.000196316	ENSG00000101158.7
rs8134145	1.36358e-09	0.000358707346583851	ENSG00000159128.9_EST00000000000.0_34805021_34805178-ENSG00000142188.10_EST00000000000.0_34821442_34823170-0-0	232	0.42903	7.18307e-07	ENSG00000159128.9
rs73194058	8.75812e-07	0.081852955704698	ENSG00000159128.9_EST00000000000.0_34805021_34805178-ENSG00000142188.10_EST00000000000.0_34837649_34837716-0-0	-10914	-0.3541	0.000455078	ENSG00000159128.9
rs73194058	1.05511e-07	0.015315560875576	ENSG00000159128.9_EST00000000000.0_34805021_34805178-ENSG00000142188.10_EST00000000000.0_34839317_34839429-0-0	-10914	-0.38075	5.51157e-05	ENSG00000159128.9
rs73194058	2.43332e-08	0.00459442409638555	ENSG00000159128.9_EST00000000000.0_34805021_34805178-ENSG00000142188.10_EST00000000000.0_34852145_34852233-0-0	-10914	-0.39791	1.2648e-05	ENSG00000159128.9
rs13046612	7.35613e-07	0.0842178990377499	ENSG00000160213.5_EST00000000000.0_45194539_45194640-ENSG00000160213.5_EST00000000000.0_45196085_45196326-0-1	-1207	-0.35639	0.000471718	ENSG00000160213.5
rs35117020	5.59905e-07	0.0718089536547434	ENSG00000197381.9_EST00000000000.0_46602500_46602668-ENSG00000197381.9_EST00000000000.0_46494515_46494708-0-1	-23580	0.35994	0.000382862	ENSG00000197381.9
rs7278357	3.41371e-08	0.00761428254397835	ENSG00000197381.9_EST00000000000.0_46602500_46602668-ENSG00000197381.9_EST00000000000.0_46591525_46591599-0-1	-23065	0.39403	2.3329e-05	ENSG00000197381.9
rs4818756	6.05669e-08	0.0119530999277978	ENSG00000197381.9_EST00000000000.0_46604838_46605006-ENSG00000197381.9_EST00000000000.0_46548317_46548488-0-1	-17354	-0.38735	4.11817e-05	ENSG00000197381.9
rs7278357	2.50582e-07	0.0379721539315449	ENSG00000197381.9_EST00000000000.0_46604838_46605006-ENSG00000197381.9_EST00000000000.0_46595645_46596579-0-1	-23065	0.37014	0.000170182	ENSG00000197381.9
rs7278357	1.91292e-07	0.0306448961876833	ENSG00000197381.9_EST00000000000.0_46624470_46624651-ENSG00000197381.9_EST00000000000.0_46602500_46602668-0-1	-23065	0.37349	0.000129974	ENSG00000197381.9
rs35117020	7.64125e-07	0.0907757425253992	ENSG00000197381.9_EST00000000000.0_46640751_46640911-ENSG00000197381.9_EST00000000000.0_46548317_46548488-0-1	-23580	0.35589	0.000518611	ENSG00000197381.9
rs3810595	2.2078e-12	1.08050162114538e-06	ENSG00000093010.7_EST00000000000.0_19949756_19950338-ENSG00000093010.7_EST00000000000.0_19939026_19939177-0-1	20514	0.48883	1.01689e-09	ENSG00000093010.7
rs653448	1.72184e-07	0.0217447760252366	ENSG00000099904.11_EST00000000000.0_20130279_20131279-ENSG00000099904.11_EST00000000000.0_20128140_20128231-0-1	27581	0.37479	8.5735e-05	ENSG00000099904.11
rs1074407	8.94252e-08	0.0143869482188591	ENSG00000100106.14_EST00000000000.0_38165269_38165382-ENSG00000100106.14_EST00000000000.0_38153620_38154142-0-1	63172	0.38273	5.11867e-05	ENSG00000100106.14
rs135733	3.67045e-08	0.00646701941422595	ENSG00000100139.9_EST00000000000.0_38323418_38323827-ENSG00000100139.9_EST00000000000.0_38322570_38323133-0-1	373750	-0.3932	1.92241e-05	ENSG00000100139.9
rs6002787	3.1138e-08	0.00526267593613933	ENSG00000189306.6_EST00000000000.0_42905974_42909001-ENSG00000189306.6_EST00000000000.0_42915720_42915808-0-1	11050	0.39509	1.50209e-05	ENSG00000189306.6
rs2284091	3.21662e-08	0.00578621201716739	ENSG00000242247.5_EST00000000000.0_43204773_43204896-ENSG00000242247.5_EST00000000000.0_43206819_43206950-1-1	17392	0.39472	1.67685e-05	ENSG00000242247.5
rs138973	2.87537e-08	0.00683796981969487	ENSG00000100304.10_EST00000000000.0_43575625_43575758-ENSG00000100304.10_EST00000000000.0_43578986_43579155-0-1	9993	0.396	2.04402e-05	ENSG00000100304.10
