# Supplementary material for: Tissue-Specific Effects of Genetic and Epigenetic Variation on Gene Regulation and Splicing
Source: PLoS Genet. 2015 Jan 29;11(1):e1004958. doi: 10.1371/journal.pgen.1004958 (PMC4310612; doi:10.1371/journal.pgen.1004958)
Supplement: S1 Dataset — (ZIP) [file pgen.1004958.s007.zip › GENCORD2_SPLICING_ASSOCIATIONS/F.asQTMs.forward.15pcOF.FDR10.top]

Meth	Nominal_pval	qval	Link	distance	rho	permutation_pval	gene
cg23207077	3.20492e-06	0.00171527995737275	ENSG00000188976.6_EST00000000000.0_880898_881033-ENSG00000188976.6_EST00000000000.0_879584_880180-0-1	11318	-0.42743	0.000521095	ENSG00000188976.6
cg23207077	3.20492e-06	0.00171015122657664	ENSG00000188976.6_EST00000000000.0_880898_881033-ENSG00000188976.6_EST00000000000.0_880437_880526-0-1	11318	0.42743	0.000519095	ENSG00000188976.6
cg25096313	0.00046709	0.0993374395103772	ENSG00000188976.6_EST00000000000.0_881553_881666-ENSG00000187634.6_EST00000000000.0_879288_879955-0-0	471	-0.32808	0.098249	ENSG00000188976.6
cg06091566	3.7745e-05	0.0152007815771251	ENSG00000188976.6_EST00000000000.0_881553_881666-ENSG00000188976.6_EST00000000000.0_880437_880526-0-1	-34049	-0.38225	0.00801969	ENSG00000188976.6
cg15684274	6.72243e-05	0.0226309087097389	ENSG00000188976.6_EST00000000000.0_881553_881666-ENSG00000188976.6_EST00000000000.0_880898_881033-0-1	-1813	0.37065	0.0134023	ENSG00000188976.6
cg08132177	7.50499e-05	0.0279152563213531	ENSG00000188976.6_EST00000000000.0_881782_881925-ENSG00000187634.6_EST00000000000.0_879288_879955-0-0	-37985	0.36838	0.0176481	ENSG00000188976.6
cg04672450	0.000425312	0.0920692451405294	ENSG00000188976.6_EST00000000000.0_881782_881925-ENSG00000188976.6_EST00000000000.0_880437_880526-0-1	-34485	0.33028	0.0882096	ENSG00000188976.6
cg15684274	0.000265827	0.0616871332747923	ENSG00000188976.6_EST00000000000.0_887380_887519-ENSG00000188976.6_EST00000000000.0_883511_883612-0-1	-1813	-0.34109	0.0507028	ENSG00000188976.6
cg23956473	2.02342e-05	0.00889521710254196	ENSG00000188976.6_EST00000000000.0_888555_888668-ENSG00000188976.6_EST00000000000.0_883870_883983-0-1	14650	-0.39431	0.00403693	ENSG00000188976.6
cg23956473	6.54361e-07	0.00049782729726363	ENSG00000188976.6_EST00000000000.0_888555_888668-ENSG00000188976.6_EST00000000000.0_886507_886618-0-1	14650	-0.45343	0.00010683	ENSG00000188976.6
cg23207077	2.35218e-09	6.79086319672131e-06	ENSG00000188976.6_EST00000000000.0_891475_891595-ENSG00000188976.6_EST00000000000.0_887792_887980-0-1	11318	-0.53129	3.83877e-07	ENSG00000188976.6
cg23207077	1.91275e-06	0.00113722019204569	ENSG00000188976.6_EST00000000000.0_891475_891595-ENSG00000188976.6_EST00000000000.0_889162_889272-0-1	11318	-0.43612	0.000309905	ENSG00000188976.6
cg03648020	0.000284328	0.0582571548873734	ENSG00000188976.6_EST00000000000.0_891475_891595-ENSG00000188976.6_EST00000000000.0_889384_889462-0-1	36657	0.33957	0.0468895	ENSG00000188976.6
cg26155170	0.000315126	0.0793943441401431	ENSG00000188976.6_EST00000000000.0_891475_891595-ENSG00000188976.6_EST00000000000.0_891303_891393-0-1	48394	-0.33722	0.071682	ENSG00000188976.6
cg23207077	0.000470604	0.0942322750624835	ENSG00000188976.6_EST00000000000.0_892274_892405-ENSG00000188976.6_EST00000000000.0_889384_889462-0-1	11318	0.3279	0.0911552	ENSG00000188976.6
cg23956473	0.000230531	0.0531503089631816	ENSG00000188976.6_EST00000000000.0_892274_892405-ENSG00000188976.6_EST00000000000.0_891303_891393-0-1	14650	-0.34429	0.0413934	ENSG00000188976.6
cg23956473	6.46954e-05	0.0218504115829255	ENSG00000188976.6_EST00000000000.0_892274_892405-ENSG00000188976.6_EST00000000000.0_891475_891595-0-1	14650	0.37143	0.0128108	ENSG00000188976.6
cg09856436	0.000347751	0.0724085071403977	ENSG00000188976.6_EST00000000000.0_892479_892653-ENSG00000188976.6_EST00000000000.0_891475_891595-0-1	-39021	-0.33496	0.0630856	ENSG00000188976.6
cg09856436	0.000398	0.0855420703879773	ENSG00000188976.6_EST00000000000.0_892479_892653-ENSG00000188976.6_EST00000000000.0_892274_892405-0-1	-39021	0.33183	0.0795276	ENSG00000188976.6
cg00525597	0.000107147	0.0337520431143035	ENSG00000188157.8_EST00000000000.0_957581_957842-ENSG00000188157.8_EST00000000000.0_976045_976260-0-1	18092	0.36094	0.0226103	ENSG00000188157.8
cg15153791	0.000332174	0.0834073029393347	ENSG00000188157.8_EST00000000000.0_977336_977542-ENSG00000188157.8_EST00000000000.0_978918_979112-0-1	-420	0.33601	0.0767477	ENSG00000188157.8
cg08530610	0.000125471	0.0379840233723442	ENSG00000188157.8_EST00000000000.0_978619_978837-ENSG00000188157.8_EST00000000000.0_978918_979112-0-1	36064	0.35759	0.0264329	ENSG00000188157.8
cg08530610	0.000299361	0.0638297054927793	ENSG00000188157.8_EST00000000000.0_978619_978837-ENSG00000188157.8_EST00000000000.0_979203_979403-0-1	36064	-0.33839	0.053102	ENSG00000188157.8
cg16026189	1.57429e-05	0.00793063590284255	ENSG00000188157.8_EST00000000000.0_979714_979819-ENSG00000188157.8_EST00000000000.0_980541_980657-0-1	27536	-0.39903	0.0034854	ENSG00000188157.8
cg16026189	4.84935e-05	0.0191444655914148	ENSG00000188157.8_EST00000000000.0_979714_979819-ENSG00000188157.8_EST00000000000.0_980739_980903-0-1	27536	0.37726	0.0107987	ENSG00000188157.8
cg17165303	1.02414e-06	0.00072925684028293	ENSG00000188157.8_EST00000000000.0_979714_979819-ENSG00000188157.8_EST00000000000.0_981540_981645-0-1	26805	0.44631	0.000175162	ENSG00000188157.8
cg06095202	2.67578e-05	0.012168330739421	ENSG00000188157.8_EST00000000000.0_980541_980657-ENSG00000188157.8_EST00000000000.0_981540_981645-0-1	46364	0.38896	0.00602482	ENSG00000188157.8
cg13100600	2.83244e-05	0.0124196573964391	ENSG00000188157.8_EST00000000000.0_981113_981256-ENSG00000188157.8_EST00000000000.0_982707_982834-0-1	2848	-0.38786	0.00618456	ENSG00000188157.8
cg17098415	5.62879e-05	0.0212951500985408	ENSG00000188157.8_EST00000000000.0_981344_981468-ENSG00000188157.8_EST00000000000.0_981540_981645-0-1	39518	0.37426	0.0123881	ENSG00000188157.8
cg17098415	6.75208e-05	0.0244112058105684	ENSG00000188157.8_EST00000000000.0_981344_981468-ENSG00000188157.8_EST00000000000.0_981777_982115-0-1	39518	-0.37056	0.0147942	ENSG00000188157.8
cg13468764	0.00040078	0.0847280185350868	ENSG00000188157.8_EST00000000000.0_981540_981645-ENSG00000188157.8_EST00000000000.0_982707_982834-0-1	-18606	-0.33167	0.0784771	ENSG00000188157.8
cg01768082	0.000455385	0.0988490324424668	ENSG00000188157.8_EST00000000000.0_982200_982337-ENSG00000188157.8_EST00000000000.0_982707_982834-0-1	-8628	0.32867	0.0975845	ENSG00000188157.8
cg01768082	0.000439268	0.092996942625836	ENSG00000188157.8_EST00000000000.0_982200_982337-ENSG00000188157.8_EST00000000000.0_982953_983067-0-1	-8628	-0.32952	0.0894597	ENSG00000188157.8
cg22618402	0.000438594	0.0890738578828914	ENSG00000188157.8_EST00000000000.0_982953_983067-ENSG00000188157.8_EST00000000000.0_984247_984439-0-1	-8293	0.32956	0.0841667	ENSG00000188157.8
cg23281018	2.01233e-09	6.30972963251189e-06	ENSG00000188157.8_EST00000000000.0_983156_983275-ENSG00000188157.8_EST00000000000.0_983392_983745-0-1	-10714	0.53319	3.46758e-07	ENSG00000188157.8
cg23207077	6.95274e-08	9.11945013187813e-05	ENSG00000188157.8_EST00000000000.0_983156_983275-ENSG00000188157.8_EST00000000000.0_985102_985175-0-1	-49515	0.4868	1.19118e-05	ENSG00000188157.8
cg23956473	5.00001e-05	0.0120423708720689	ENSG00000188157.8_EST00000000000.0_985102_985175-ENSG00000188157.8_EST00000000000.0_985283_985417-0-1	-46183	-0.37665	0.00594432	ENSG00000188157.8
cg04336684	1.92631e-06	0.00119660119708782	ENSG00000188157.8_EST00000000000.0_985102_985175-ENSG00000188157.8_EST00000000000.0_986833_987025-0-1	-356	-0.436	0.000330981	ENSG00000188157.8
cg16026189	1.06753e-06	0.000756568428167359	ENSG00000188157.8_EST00000000000.0_985283_985417-ENSG00000188157.8_EST00000000000.0_985613_985709-1-1	27536	-0.44565	0.000183522	ENSG00000188157.8
cg16026189	6.24231e-07	0.000500479950813783	ENSG00000188157.8_EST00000000000.0_985283_985417-ENSG00000188157.8_EST00000000000.0_985807_985971-0-1	27536	0.45417	0.000107591	ENSG00000188157.8
cg04336684	9.3825e-06	0.00556696939402778	ENSG00000188157.8_EST00000000000.0_985283_985417-ENSG00000188157.8_EST00000000000.0_986633_986749-0-1	-356	-0.40855	0.00221103	ENSG00000188157.8
cg07123796	0.000113917	0.0331269948221191	ENSG00000188157.8_EST00000000000.0_985613_985709-ENSG00000188157.8_EST00000000000.0_985807_985971-1-1	-4532	-0.35965	0.022062	ENSG00000188157.8
cg04336684	0.000243604	0.0557737574707731	ENSG00000188157.8_EST00000000000.0_985613_985709-ENSG00000188157.8_EST00000000000.0_986106_986217-0-1	-356	0.34306	0.044182	ENSG00000188157.8
cg17165303	0.000168153	0.0444722909317656	ENSG00000188157.8_EST00000000000.0_985613_985709-ENSG00000188157.8_EST00000000000.0_986633_986749-0-1	26805	0.35126	0.0326227	ENSG00000188157.8
cg04336684	0.000343694	0.0830682706358371	ENSG00000188157.8_EST00000000000.0_985613_985709-ENSG00000188157.8_EST00000000000.0_986833_987025-0-1	-356	-0.33523	0.076284	ENSG00000188157.8
cg23281018	1.06156e-06	0.000755453027028352	ENSG00000188157.8_EST00000000000.0_986106_986217-ENSG00000188157.8_EST00000000000.0_987108_987195-0-1	-10714	-0.44574	0.000183137	ENSG00000188157.8
cg23207077	0.00010071	0.0307671062389373	ENSG00000188157.8_EST00000000000.0_986106_986217-ENSG00000188157.8_EST00000000000.0_989133_989330-0-1	-49515	-0.36225	0.0200317	ENSG00000188157.8
cg23207077	4.34228e-07	0.000375678312593658	ENSG00000188157.8_EST00000000000.0_986633_986749-ENSG00000188157.8_EST00000000000.0_986833_987025-1-1	-49515	-0.4598	7.44582e-05	ENSG00000188157.8
cg23207077	2.65833e-05	0.015525938824899	ENSG00000188157.8_EST00000000000.0_986633_986749-ENSG00000188157.8_EST00000000000.0_987108_987195-0-1	-49515	0.38909	0.00823952	ENSG00000188157.8
cg25759916	7.39718e-05	0.0285681731851396	ENSG00000188157.8_EST00000000000.0_986633_986749-ENSG00000188157.8_EST00000000000.0_989828_989931-0-1	20164	0.36868	0.0181851	ENSG00000188157.8
cg16034521	0.000358321	0.0698557803731209	ENSG00000188157.8_EST00000000000.0_986833_987025-ENSG00000188157.8_EST00000000000.0_989133_989330-0-1	-16055	-0.33427	0.0600119	ENSG00000188157.8
cg24475622	0.000291178	0.0686523363370889	ENSG00000188157.8_EST00000000000.0_986833_987025-ENSG00000188157.8_EST00000000000.0_989828_989931-0-1	48348	-0.33903	0.0585847	ENSG00000188157.8
cg11405655	0.000202402	0.051787057965321	ENSG00000188157.8_EST00000000000.0_987108_987195-ENSG00000188157.8_EST00000000000.0_989133_989357-1-1	44096	-0.34719	0.0399367	ENSG00000188157.8
cg04336684	2.22574e-06	0.00134553652261894	ENSG00000188157.8_EST00000000000.0_987108_987195-ENSG00000188157.8_EST00000000000.0_989828_989931-0-1	-356	0.43359	0.000383147	ENSG00000188157.8
cg23207077	0.000125399	0.0368728794843605	ENSG00000188157.8_EST00000000000.0_989133_989330-ENSG00000188157.8_EST00000000000.0_989828_989931-0-1	-49515	-0.3576	0.0254024	ENSG00000188157.8
cg23207077	1.66062e-10	1.00186273302034e-06	ENSG00000188157.8_EST00000000000.0_989133_989357-ENSG00000188157.8_EST00000000000.0_989828_989931-1-1	-49515	0.56211	2.8513e-08	ENSG00000188157.8
cg23207077	1.66062e-10	1.00186273302034e-06	ENSG00000188157.8_EST00000000000.0_989133_989357-ENSG00000188157.8_EST00000000000.0_990204_991492-0-1	-49515	-0.56211	2.85222e-08	ENSG00000188157.8
cg02859098	0.000280126	0.0544258904483652	ENSG00000078808.11_EST00000000000.0_1154149_1154307-ENSG00000078808.11_EST00000000000.0_1153838_1154013-1-1	36153	-0.3399	0.0427423	ENSG00000078808.11
cg14531564	0.000458708	0.0803542756904051	ENSG00000078808.11_EST00000000000.0_1158624_1158737-ENSG00000078808.11_EST00000000000.0_1153838_1154013-0-1	-12558	0.3285	0.0728716	ENSG00000078808.11
cg11727921	0.000108905	0.0281483633721475	ENSG00000078808.11_EST00000000000.0_1158624_1158737-ENSG00000078808.11_EST00000000000.0_1153903_1154013-0-1	-13093	-0.3606	0.0178351	ENSG00000078808.11
cg11727921	0.000216437	0.0519247037691198	ENSG00000078808.11_EST00000000000.0_1158624_1158737-ENSG00000078808.11_EST00000000000.0_1154149_1154307-1-1	-13093	0.3457	0.0400794	ENSG00000078808.11
cg22220310	9.5657e-05	0.0304666105182194	ENSG00000078808.11_EST00000000000.0_1158624_1158737-ENSG00000186827.6_EST00000000000.0_1147322_1147518-0-0	1130	-0.36333	0.0197652	ENSG00000078808.11
cg18387017	1.78306e-05	0.00707558701887214	ENSG00000078808.11_EST00000000000.0_1158624_1158737-ENSG00000186827.6_EST00000000000.0_1147399_1147518-0-0	-22	0.3967	0.00301448	ENSG00000078808.11
cg01794932	5.8825e-07	0.000414350062680053	ENSG00000078808.11_EST00000000000.0_1158624_1158737-ENSG00000186827.6_EST00000000000.0_1148018_1148084-0-0	42285	0.4551	8.45842e-05	ENSG00000078808.11
cg01794932	1.51753e-05	0.00560284178102125	ENSG00000078808.11_EST00000000000.0_1158624_1158737-ENSG00000186827.6_EST00000000000.0_1148372_1148473-0-0	42285	0.39972	0.00223017	ENSG00000078808.11
cg22725197	0.000649004	0.0908286045111095	ENSG00000078808.11_EST00000000000.0_1159212_1159348-ENSG00000186827.6_EST00000000000.0_1148372_1148473-0-0	32307	-0.32021	0.0865467	ENSG00000078808.11
cg09812885	5.50642e-05	0.0173793437093839	ENSG00000078808.11_EST00000000000.0_1163848_1163976-ENSG00000078808.11_EST00000000000.0_1154149_1154307-0-1	-4415	-0.37471	0.0095319	ENSG00000078808.11
cg21864845	3.11386e-05	0.0105791307526801	ENSG00000078808.11_EST00000000000.0_1163848_1163976-ENSG00000078808.11_EST00000000000.0_1158624_1158737-0-1	41015	-0.38602	0.00503841	ENSG00000078808.11
cg01794932	8.34001e-05	0.0279029055029319	ENSG00000078808.11_EST00000000000.0_1163848_1163976-ENSG00000078808.11_EST00000000000.0_1159212_1159348-0-1	42285	0.3662	0.0176388	ENSG00000078808.11
cg21864845	7.9597e-05	0.0210297514800178	ENSG00000078808.11_EST00000000000.0_1163848_1164326-ENSG00000078808.11_EST00000000000.0_1154149_1154385-0-1	41015	0.36717	0.0121863	ENSG00000078808.11
cg01794932	2.64223e-05	0.010135038253851	ENSG00000078808.11_EST00000000000.0_1163848_1164326-ENSG00000176022.3_EST00000000000.0_1167629_1170421-0-0	42285	0.3892	0.0047664	ENSG00000078808.11
cg01794932	5.16618e-05	0.0163253513061997	ENSG00000078808.11_EST00000000000.0_1167272_1167370-ENSG00000078808.11_EST00000000000.0_1158624_1158737-0-1	42285	0.37599	0.00878872	ENSG00000078808.11
cg22220310	3.37068e-05	0.011523604070596	ENSG00000078808.11_EST00000000000.0_1167272_1167370-ENSG00000078808.11_EST00000000000.0_1159212_1159348-0-1	1130	0.38447	0.00562017	ENSG00000078808.11
cg01075305	0.00052227	0.0971037621434745	ENSG00000078808.11_EST00000000000.0_1167272_1167370-ENSG00000078808.11_EST00000000000.0_1163848_1164326-0-1	-14497	-0.32543	0.0951036	ENSG00000078808.11
cg26314055	0.000486291	0.0809745313691474	ENSG00000160087.16_EST00000000000.0_1192588_1192690-ENSG00000160087.16_EST00000000000.0_1192372_1192510-1-1	-26607	0.32712	0.0736152	ENSG00000160087.16
cg03392900	0.000159449	0.0391424298709702	ENSG00000160087.16_EST00000000000.0_1192607_1192690-ENSG00000160087.16_EST00000000000.0_1190365_1190867-0-1	-41955	0.35242	0.0274905	ENSG00000160087.16
cg03392900	0.000109647	0.0288047661012217	ENSG00000160087.16_EST00000000000.0_1192607_1192690-ENSG00000160087.16_EST00000000000.0_1192372_1192510-0-1	-41955	-0.36046	0.0183837	ENSG00000160087.16
cg25151559	4.56168e-05	0.0153624904916634	ENSG00000160087.16_EST00000000000.0_1209046_1209213-ENSG00000160087.16_EST00000000000.0_1190775_1190867-0-1	14177	0.37849	0.00813074	ENSG00000160087.16
cg27185793	3.03678e-05	0.0114853287533761	ENSG00000160087.16_EST00000000000.0_1209046_1209213-ENSG00000160087.16_EST00000000000.0_1192372_1192510-0-1	29532	0.38651	0.00559526	ENSG00000160087.16
cg06085743	0.000350325	0.0685031807871822	ENSG00000160087.16_EST00000000000.0_1209046_1209213-ENSG00000160087.16_EST00000000000.0_1203113_1203372-0-1	35749	0.33479	0.0584153	ENSG00000160087.16
cg26333156	0.000149306	0.0336137322196912	ENSG00000160087.16_EST00000000000.0_1209046_1209213-ENSG00000160087.16_EST00000000000.0_1203242_1203372-0-1	33465	-0.35385	0.0224844	ENSG00000160087.16
cg25594899	0.000280959	0.0600943978533434	ENSG00000160087.16_EST00000000000.0_1209046_1209213-ENSG00000160087.16_EST00000000000.0_1208233_1208851-0-1	-27039	-0.33984	0.0489578	ENSG00000160087.16
cg26333156	4.99553e-06	0.00320435806548407	ENSG00000160087.16_EST00000000000.0_1209046_1209213-ENSG00000184163.3_EST00000000000.0_1179571_1179655-0-0	33465	0.41977	0.00107843	ENSG00000160087.16
cg01794932	0.000188131	0.0449786535030409	ENSG00000160087.16_EST00000000000.0_1209046_1209213-ENSG00000184163.3_EST00000000000.0_1179761_1179877-0-0	431	0.3488	0.0331256	ENSG00000160087.16
cg26814650	2.0763e-07	0.000191415008114107	ENSG00000127054.12_EST00000000000.0_1247398_1247527-ENSG00000127054.12_EST00000000000.0_1246977_1247304-1-1	9328	0.47096	3.12502e-05	ENSG00000127054.12
cg16887862	1.77544e-06	0.00101684196103618	ENSG00000127054.12_EST00000000000.0_1247398_1247527-ENSG00000127054.12_EST00000000000.0_1246986_1247304-1-1	-16402	-0.43735	0.00026804	ENSG00000127054.12
cg16887862	1.33419e-09	4.25374657409145e-06	ENSG00000127054.12_EST00000000000.0_1247398_1247527-ENSG00000169972.7_EST00000000000.0_1246289_1246451-0-0	-16402	-0.53815	2.01986e-07	ENSG00000127054.12
cg16887862	4.51597e-07	0.000351752143745892	ENSG00000127054.12_EST00000000000.0_1247606_1247736-ENSG00000127054.12_EST00000000000.0_1246977_1247304-0-1	-16402	0.4592	6.83497e-05	ENSG00000127054.12
cg16887862	4.54964e-07	0.000352696516034451	ENSG00000127054.12_EST00000000000.0_1247606_1247736-ENSG00000127054.12_EST00000000000.0_1247398_1247527-0-1	-16402	-0.45908	6.85989e-05	ENSG00000127054.12
cg12625874	9.91935e-11	6.196890766015e-07	ENSG00000127054.12_EST00000000000.0_1247606_1247736-ENSG00000169972.7_EST00000000000.0_1246710_1247057-0-0	24369	-0.56776	1.49695e-08	ENSG00000127054.12
cg16887862	3.88819e-07	0.000311557450924519	ENSG00000127054.12_EST00000000000.0_1247973_1248080-ENSG00000127054.12_EST00000000000.0_1246986_1247304-0-1	-16402	-0.4615	5.84525e-05	ENSG00000127054.12
cg24497877	1.6975e-05	0.0076786799544621	ENSG00000127054.12_EST00000000000.0_1247973_1248080-ENSG00000127054.12_EST00000000000.0_1247203_1247304-0-1	-16011	0.39762	0.00334559	ENSG00000127054.12
cg10164137	3.80057e-08	5.18887417755064e-05	ENSG00000127054.12_EST00000000000.0_1247973_1248080-ENSG00000127054.12_EST00000000000.0_1247606_1247736-0-1	25168	-0.49521	5.69938e-06	ENSG00000127054.12
cg12046908	9.75341e-06	0.00566376002379625	ENSG00000127054.12_EST00000000000.0_1247973_1248080-ENSG00000127054.12_EST00000000000.0_1247606_1247748-0-1	-1517	0.40785	0.00226219	ENSG00000127054.12
cg10164137	0.000213127	0.0536577433524079	ENSG00000127054.12_EST00000000000.0_1247973_1248080-ENSG00000127054.12_EST00000000000.0_1247820_1247881-1-1	25168	0.34604	0.0419435	ENSG00000127054.12
cg12046908	1.19293e-05	0.00578672482263214	ENSG00000127054.12_EST00000000000.0_1248167_1248329-ENSG00000127054.12_EST00000000000.0_1246986_1247304-0-1	-1517	-0.40417	0.00232569	ENSG00000127054.12
cg20674014	5.99816e-05	0.0224860950572443	ENSG00000127054.12_EST00000000000.0_1248167_1248329-ENSG00000127054.12_EST00000000000.0_1247398_1247527-0-1	-34852	0.37297	0.0132947	ENSG00000127054.12
cg15492552	0.000105514	0.0336839833000577	ENSG00000127054.12_EST00000000000.0_1248167_1248329-ENSG00000127054.12_EST00000000000.0_1247606_1247748-0-1	37505	-0.36127	0.0225497	ENSG00000127054.12
cg27185793	1.09832e-05	0.00538594479895534	ENSG00000127054.12_EST00000000000.0_1248167_1248329-ENSG00000127054.12_EST00000000000.0_1247820_1247881-0-1	-21274	0.40568	0.00211936	ENSG00000127054.12
cg12625874	1.31814e-05	0.00743692107007771	ENSG00000127054.12_EST00000000000.0_1248167_1248329-ENSG00000127054.12_EST00000000000.0_1247973_1248080-1-1	24369	-0.40233	0.00321196	ENSG00000127054.12
cg10164137	5.37366e-05	0.0214538013583814	ENSG00000127054.12_EST00000000000.0_1248258_1248329-ENSG00000127054.12_EST00000000000.0_1247606_1247748-0-1	25168	-0.3752	0.0125062	ENSG00000127054.12
cg12625874	5.10418e-09	1.1329436222692e-05	ENSG00000127054.12_EST00000000000.0_1248258_1248329-ENSG00000127054.12_EST00000000000.0_1247973_1248080-0-1	24369	0.52166	7.64e-07	ENSG00000127054.12
cg20674014	8.15347e-06	0.00464313138368352	ENSG00000127054.12_EST00000000000.0_1248258_1248329-ENSG00000169972.7_EST00000000000.0_1246710_1247057-0-0	-34852	0.41109	0.00174858	ENSG00000127054.12
cg12625874	0.000517681	0.0785751316507729	ENSG00000127054.12_EST00000000000.0_1254783_1254904-ENSG00000127054.12_EST00000000000.0_1250900_1250998-0-1	24369	-0.32564	0.0706294	ENSG00000127054.12
cg27399052	2.88831e-07	0.000247445225108225	ENSG00000127054.12_EST00000000000.0_1256376_1256473-ENSG00000127054.12_EST00000000000.0_1250207_1250342-0-1	33797	-0.46601	4.34609e-05	ENSG00000127054.12
cg22691336	5.29241e-05	0.0183882734020729	ENSG00000107404.12_EST00000000000.0_1273649_1273752-ENSG00000107404.12_EST00000000000.0_1270659_1271895-0-1	7878	-0.37551	0.0102496	ENSG00000107404.12
cg16430279	0.0001747	0.0246558685591953	ENSG00000107404.12_EST00000000000.0_1273649_1273752-ENSG00000107404.12_EST00000000000.0_1273357_1273563-0-1	-18256	-0.35043	0.0149829	ENSG00000107404.12
cg27185793	0.000318244	0.0670917335495488	ENSG00000107404.12_EST00000000000.0_1274962_1275192-ENSG00000107404.12_EST00000000000.0_1273357_1273563-0-1	-45963	-0.337	0.0567735	ENSG00000107404.12
cg14911892	0.000295739	0.0583532975915211	ENSG00000107404.12_EST00000000000.0_1275116_1275192-ENSG00000107404.12_EST00000000000.0_1273357_1273563-0-1	-15541	-0.33867	0.0469986	ENSG00000107404.12
cg14992101	6.86698e-06	0.00413325481235015	ENSG00000107404.12_EST00000000000.0_1275116_1275192-ENSG00000107404.12_EST00000000000.0_1273649_1273816-0-1	22907	0.41416	0.00150537	ENSG00000107404.12
cg19871494	2.36479e-10	1.12328599160672e-06	ENSG00000107404.12_EST00000000000.0_1275418_1275557-ENSG00000107404.12_EST00000000000.0_1273357_1273563-0-1	25520	0.55818	3.33832e-08	ENSG00000107404.12
cg19871494	1.34818e-10	7.3830605926947e-07	ENSG00000107404.12_EST00000000000.0_1275418_1275557-ENSG00000107404.12_EST00000000000.0_1273649_1273816-0-1	25520	0.56441	1.90914e-08	ENSG00000107404.12
cg17709975	6.66489e-07	0.000453721908653642	ENSG00000107404.12_EST00000000000.0_1275418_1275557-ENSG00000107404.12_EST00000000000.0_1273902_1274033-0-1	-36268	-0.45314	9.498e-05	ENSG00000107404.12
cg19871494	0.00018329	0.0506584637785772	ENSG00000107404.12_EST00000000000.0_1275418_1275557-ENSG00000107404.12_EST00000000000.0_1274667_1274819-0-1	25520	0.34937	0.0387716	ENSG00000107404.12
cg19871494	0.000510154	0.0772089253260371	ENSG00000107404.12_EST00000000000.0_1275418_1275557-ENSG00000107404.12_EST00000000000.0_1274962_1275029-0-1	25520	-0.32599	0.068895	ENSG00000107404.12
cg16887862	4.08914e-05	0.0155675850173943	ENSG00000107404.12_EST00000000000.0_1275418_1275557-ENSG00000107404.12_EST00000000000.0_1274962_1275192-0-1	-41091	-0.38066	0.00826717	ENSG00000107404.12
cg17709975	1.48627e-05	0.00750747266327728	ENSG00000107404.12_EST00000000000.0_1277743_1277864-ENSG00000107404.12_EST00000000000.0_1275418_1275557-0-1	-36268	-0.4001	0.00324999	ENSG00000107404.12
cg19871494	5.79689e-10	2.17940645726395e-06	ENSG00000107404.12_EST00000000000.0_1277743_1277864-ENSG00000107404.12_EST00000000000.0_1275627_1275696-0-1	25520	-0.54796	8.24754e-08	ENSG00000107404.12
cg19871494	8.8979e-07	0.000564807888564224	ENSG00000107404.12_EST00000000000.0_1277743_1277864-ENSG00000107404.12_EST00000000000.0_1275790_1275883-0-1	25520	-0.44856	0.000125733	ENSG00000107404.12
cg19871494	2.78048e-10	1.26464382895238e-06	ENSG00000107404.12_EST00000000000.0_1284276_1284492-ENSG00000107404.12_EST00000000000.0_1277047_1277185-0-1	25520	-0.55636	3.94403e-08	ENSG00000107404.12
cg19871494	3.85932e-06	0.00178348322262223	ENSG00000107404.12_EST00000000000.0_1284276_1284492-ENSG00000107404.12_EST00000000000.0_1277743_1277864-0-1	25520	0.42425	0.000547367	ENSG00000107404.12
cg07346648	4.69603e-05	0.0177475394553979	ENSG00000107404.12_EST00000000000.0_1284276_1284492-ENSG00000107404.12_EST00000000000.0_1278069_1278138-0-1	-18103	0.37791	0.00979346	ENSG00000107404.12
cg03943717	8.69562e-05	0.025866280623651	ENSG00000162576.10_EST00000000000.0_1289228_1289308-ENSG00000107404.12_EST00000000000.0_1277743_1277864-0-0	38412	0.36533	0.0159457	ENSG00000162576.10
cg27399052	2.1145e-05	0.00855520118527926	ENSG00000162576.10_EST00000000000.0_1289228_1289308-ENSG00000162576.10_EST00000000000.0_1288072_1288712-0-1	-3289	0.39347	0.00384176	ENSG00000162576.10
cg19871494	2.34924e-10	1.1203541330133e-06	ENSG00000162576.10_EST00000000000.0_1289228_1289308-ENSG00000162576.10_EST00000000000.0_1288458_1289009-0-1	13123	0.55825	3.32732e-08	ENSG00000162576.10
cg19871494	6.3608e-15	6.4304938744086e-10	ENSG00000162576.10_EST00000000000.0_1289228_1289326-ENSG00000162576.10_EST00000000000.0_1288072_1288712-0-1	13123	-0.65713	8.88137e-13	ENSG00000162576.10
cg19871494	9.17221e-15	8.49839734117647e-10	ENSG00000162576.10_EST00000000000.0_1289228_1289326-ENSG00000162576.10_EST00000000000.0_1288458_1289009-0-1	13123	0.65422	1.28733e-12	ENSG00000162576.10
cg04880874	7.22553e-06	0.00359271417049515	ENSG00000162576.10_EST00000000000.0_1289410_1289486-ENSG00000162576.10_EST00000000000.0_1288072_1288712-0-1	25304	0.41325	0.00125427	ENSG00000162576.10
cg19871494	6.00515e-12	7.6885893844898e-08	ENSG00000162576.10_EST00000000000.0_1289410_1289486-ENSG00000162576.10_EST00000000000.0_1288458_1289009-0-1	13123	0.59672	8.39241e-10	ENSG00000162576.10
cg19871494	3.68493e-05	0.0118623808422312	ENSG00000162576.10_EST00000000000.0_1289410_1289486-ENSG00000162576.10_EST00000000000.0_1289228_1289308-1-1	13123	-0.38272	0.00583074	ENSG00000162576.10
cg19871494	3.52132e-12	5.21495043587332e-08	ENSG00000162576.10_EST00000000000.0_1289734_1289889-ENSG00000162576.10_EST00000000000.0_1288072_1288712-0-1	13123	-0.60193	4.93955e-10	ENSG00000162576.10
cg12625874	9.5947e-07	0.000595251829988194	ENSG00000162576.10_EST00000000000.0_1289734_1289889-ENSG00000162576.10_EST00000000000.0_1288458_1289009-0-1	-12717	-0.44736	0.000134771	ENSG00000162576.10
cg19871494	8.06838e-07	0.000522091577539377	ENSG00000162576.10_EST00000000000.0_1289734_1289889-ENSG00000162576.10_EST00000000000.0_1289228_1289308-0-1	13123	0.45012	0.000113614	ENSG00000162576.10
cg19871494	7.33167e-09	1.41490800427245e-05	ENSG00000162576.10_EST00000000000.0_1289734_1289889-ENSG00000162576.10_EST00000000000.0_1289410_1289486-0-1	13123	0.51705	1.02298e-06	ENSG00000162576.10
cg19871494	4.76156e-05	0.0177573158527464	ENSG00000162576.10_EST00000000000.0_1289734_1289889-ENSG00000162576.10_EST00000000000.0_1289573_1289612-1-1	13123	-0.37763	0.00980107	ENSG00000162576.10
cg19871494	5.45821e-15	5.83489946936937e-10	ENSG00000162576.10_EST00000000000.0_1290062_1290532-ENSG00000162576.10_EST00000000000.0_1288072_1288712-0-1	13123	-0.65834	7.69483e-13	ENSG00000162576.10
cg19871494	1.31166e-05	0.00616019925165472	ENSG00000162576.10_EST00000000000.0_1290062_1290532-ENSG00000162576.10_EST00000000000.0_1289410_1289486-0-1	13123	0.40242	0.00251833	ENSG00000162576.10
cg19871494	2.82411e-12	4.51078576070105e-08	ENSG00000162576.10_EST00000000000.0_1290062_1290532-ENSG00000162576.10_EST00000000000.0_1289734_1289889-1-1	13123	0.60405	3.97514e-10	ENSG00000162576.10
cg17709975	0.000146755	0.0384831320810858	ENSG00000162576.10_EST00000000000.0_1290830_1291132-ENSG00000162576.10_EST00000000000.0_1289410_1289486-0-1	-48665	-0.35422	0.0268903	ENSG00000162576.10
cg19871494	2.77371e-13	8.85638440404041e-09	ENSG00000162576.10_EST00000000000.0_1293836_1293915-ENSG00000162576.10_EST00000000000.0_1289228_1289308-0-1	13123	-0.62547	3.9063e-11	ENSG00000162576.10
cg26814650	4.17798e-05	0.0146710112155592	ENSG00000162576.10_EST00000000000.0_1293836_1293915-ENSG00000162576.10_EST00000000000.0_1290624_1290725-0-1	-27758	0.38024	0.00766254	ENSG00000162576.10
cg19871494	1.01895e-10	6.01464529748569e-07	ENSG00000162576.10_EST00000000000.0_1293836_1293915-ENSG00000162576.10_EST00000000000.0_1290830_1291132-0-1	13123	0.56747	1.43524e-08	ENSG00000162576.10
cg19871494	1.32318e-06	0.000760156967028667	ENSG00000162576.10_EST00000000000.0_1293836_1293915-ENSG00000162576.10_EST00000000000.0_1292061_1292084-0-1	13123	-0.44217	0.000184616	ENSG00000162576.10
cg17709975	0.000188362	0.0383687696727486	ENSG00000162576.10_EST00000000000.0_1293836_1293920-ENSG00000162576.10_EST00000000000.0_1290062_1290532-0-1	-48665	-0.34877	0.0267762	ENSG00000162576.10
cg19871494	4.26134e-12	6.04576919593788e-08	ENSG00000162576.10_EST00000000000.0_1293836_1293920-ENSG00000162576.10_EST00000000000.0_1290624_1290725-0-1	13123	-0.60008	6.01201e-10	ENSG00000162576.10
cg19871494	1.36707e-11	1.4084519921671e-07	ENSG00000162576.10_EST00000000000.0_1293836_1293920-ENSG00000162576.10_EST00000000000.0_1290830_1291132-0-1	13123	0.58852	1.92199e-09	ENSG00000162576.10
cg06802641	0.000373762	0.0662159286210239	ENSG00000175756.8_EST00000000000.0_1309380_1309825-ENSG00000175756.8_EST00000000000.0_1309117_1309282-1-1	-43623	0.33329	0.0558011	ENSG00000175756.8
cg11808871	0.000176337	0.03934050447576	ENSG00000175756.8_EST00000000000.0_1310377_1310553-ENSG00000175756.8_EST00000000000.0_1310085_1310170-0-1	-41933	-0.35022	0.0276864	ENSG00000175756.8
cg19871494	3.8394e-08	4.48475393433311e-05	ENSG00000221978.6_EST00000000000.0_1323334_1323445-ENSG00000221978.6_EST00000000000.0_1321875_1322962-0-1	-24417	0.49507	4.68989e-06	ENSG00000221978.6
cg19871494	3.82715e-08	4.45562746623447e-05	ENSG00000221978.6_EST00000000000.0_1323334_1323445-ENSG00000221978.6_EST00000000000.0_1323157_1323249-1-1	-24417	-0.49512	4.65427e-06	ENSG00000221978.6
cg19871494	4.3075e-13	1.08498870888889e-08	ENSG00000221978.6_EST00000000000.0_1325610_1325689-ENSG00000221978.6_EST00000000000.0_1323334_1323445-0-1	-24417	-0.62153	5.22063e-11	ENSG00000221978.6
cg03943717	0.000248397	0.0527838748590195	ENSG00000221978.6_EST00000000000.0_1325610_1325689-ENSG00000221978.6_EST00000000000.0_1324006_1324123-0-1	872	0.34262	0.0410069	ENSG00000221978.6
cg12208770	0.000201907	0.0394683837177931	ENSG00000221978.6_EST00000000000.0_1325610_1325751-ENSG00000221978.6_EST00000000000.0_1323334_1323445-0-1	26969	-0.34724	0.0278084	ENSG00000221978.6
cg19871494	0.000411265	0.0736095566667345	ENSG00000221978.6_EST00000000000.0_1325695_1325751-ENSG00000221978.6_EST00000000000.0_1322093_1322962-0-1	-24417	0.33107	0.0645367	ENSG00000221978.6
cg13354934	0.000352849	0.0607133764687929	ENSG00000221978.6_EST00000000000.0_1325695_1325751-ENSG00000221978.6_EST00000000000.0_1323157_1323249-0-1	-38604	0.33462	0.0496314	ENSG00000221978.6
cg19871494	3.76405e-14	1.98415006718346e-09	ENSG00000221978.6_EST00000000000.0_1325695_1325751-ENSG00000221978.6_EST00000000000.0_1323334_1323445-0-1	-24417	-0.64268	4.56116e-12	ENSG00000221978.6
cg14271665	0.000400907	0.0632285015873016	ENSG00000221978.6_EST00000000000.0_1325695_1325751-ENSG00000221978.6_EST00000000000.0_1324006_1324123-0-1	36071	0.33166	0.0524131	ENSG00000221978.6
cg19871494	9.35347e-08	8.85132485023756e-05	ENSG00000221978.6_EST00000000000.0_1325695_1325751-ENSG00000221978.6_EST00000000000.0_1325610_1325689-0-1	-24417	0.48258	1.14543e-05	ENSG00000221978.6
cg00294152	0.000294347	0.0533740119110177	ENSG00000221978.6_EST00000000000.0_1326146_1326245-ENSG00000221978.6_EST00000000000.0_1323157_1323249-0-1	14095	-0.33878	0.0416323	ENSG00000221978.6
cg05595602	8.8961e-05	0.0230646005901822	ENSG00000221978.6_EST00000000000.0_1326146_1326245-ENSG00000221978.6_EST00000000000.0_1325610_1325751-0-1	8380	-0.36485	0.0137434	ENSG00000221978.6
cg00702126	0.000610852	0.0904545587513351	ENSG00000221978.6_EST00000000000.0_1326146_1326245-ENSG00000221978.6_EST00000000000.0_1325695_1325751-0-1	35096	-0.32167	0.0860307	ENSG00000221978.6
cg12407057	3.10234e-07	0.000217011729346529	ENSG00000221978.6_EST00000000000.0_1326146_1326245-ENSG00000221978.6_EST00000000000.0_1325839_1325943-0-1	31509	0.46493	3.67324e-05	ENSG00000221978.6
cg19871494	1.50486e-08	2.20410572092857e-05	ENSG00000221978.6_EST00000000000.0_1330774_1330894-ENSG00000221978.6_EST00000000000.0_1325610_1325751-0-1	-24417	0.50769	1.83023e-06	ENSG00000221978.6
cg19871494	2.65573e-05	0.00860633333333334	ENSG00000221978.6_EST00000000000.0_1330774_1330894-ENSG00000221978.6_EST00000000000.0_1325839_1325943-0-1	-24417	0.3891	0.00387285	ENSG00000221978.6
cg19871494	3.65886e-05	0.0137229053425926	ENSG00000221978.6_EST00000000000.0_1330774_1330894-ENSG00000221978.6_EST00000000000.0_1326146_1327905-0-1	-24417	-0.38286	0.00704324	ENSG00000221978.6
cg19871494	1.64821e-11	1.45537483021304e-07	ENSG00000221978.6_EST00000000000.0_1330774_1330894-ENSG00000221978.6_EST00000000000.0_1327668_1328183-0-1	-24417	0.58662	2.00806e-09	ENSG00000221978.6
cg14667273	0.000164987	0.0365724692789603	ENSG00000221978.6_EST00000000000.0_1330774_1330894-ENSG00000221978.6_EST00000000000.0_1328776_1328840-1-1	35237	0.35168	0.0251244	ENSG00000221978.6
cg19871494	1.37118e-08	2.05055295666484e-05	ENSG00000221978.6_EST00000000000.0_1334399_1334692-ENSG00000221978.6_EST00000000000.0_1327668_1328183-0-1	-24417	-0.50892	1.66536e-06	ENSG00000221978.6
cg19871494	5.40681e-08	5.7795677082353e-05	ENSG00000221978.6_EST00000000000.0_1334399_1334692-ENSG00000221978.6_EST00000000000.0_1328776_1328840-0-1	-24417	-0.49033	6.56613e-06	ENSG00000221978.6
cg19871494	2.11476e-08	2.85871927272727e-05	ENSG00000221978.6_EST00000000000.0_1334399_1334692-ENSG00000221978.6_EST00000000000.0_1330774_1330894-0-1	-24417	-0.50317	2.57784e-06	ENSG00000221978.6
cg19871494	1.64181e-08	2.35908209361762e-05	ENSG00000221978.6_EST00000000000.0_1334399_1334692-ENSG00000221978.6_EST00000000000.0_1333613_1333722-0-1	-24417	0.50654	2.00138e-06	ENSG00000221978.6
cg19871494	1.83287e-11	1.57453383239759e-07	ENSG00000221978.6_EST00000000000.0_1334399_1334692-ENSG00000221978.6_EST00000000000.0_1333977_1334051-0-1	-24417	0.58554	2.249e-09	ENSG00000221978.6
cg19871494	1.15389e-09	3.23193919026125e-06	ENSG00000242485.1_EST00000000000.0_1342289_1342399-ENSG00000242485.1_EST00000000000.0_1337288_1337636-0-1	-32413	0.53988	1.40363e-07	ENSG00000242485.1
cg19871494	1.15389e-09	3.24455473655474e-06	ENSG00000242485.1_EST00000000000.0_1342289_1342399-ENSG00000242485.1_EST00000000000.0_1341189_1341266-0-1	-32413	-0.53988	1.412e-07	ENSG00000242485.1
cg19910128	0.000116556	0.0256191596198538	ENSG00000197785.8_EST00000000000.0_1455521_1455686-ENSG00000197785.8_EST00000000000.0_1458891_1458947-0-1	49405	-0.35916	0.0157493	ENSG00000197785.8
cg13850380	9.9019e-07	0.00050704473178653	ENSG00000197785.8_EST00000000000.0_1459219_1459344-ENSG00000197785.8_EST00000000000.0_1459653_1459777-1-1	27612	-0.44685	0.000109436	ENSG00000197785.8
cg14442715	7.71115e-06	0.00323262334855645	ENSG00000197785.8_EST00000000000.0_1459219_1459344-ENSG00000197785.8_EST00000000000.0_1460620_1460671-0-1	49403	-0.41209	0.00109113	ENSG00000197785.8
cg13321900	4.88319e-08	4.98995878927203e-05	ENSG00000197785.8_EST00000000000.0_1459219_1459344-ENSG00000197785.8_EST00000000000.0_1461841_1461911-0-1	7772	0.49175	5.41562e-06	ENSG00000197785.8
cg06761793	0.00013329	0.0280656695658701	ENSG00000160075.9_EST00000000000.0_1500153_1500296-ENSG00000160075.9_EST00000000000.0_1480243_1481867-0-1	40521	0.35629	0.0177692	ENSG00000160075.9
cg20675251	0.000402644	0.0598110708863256	ENSG00000160075.9_EST00000000000.0_1500153_1500296-ENSG00000215014.3_EST00000000000.0_1510355_1511373-0-0	-45446	0.33156	0.0486513	ENSG00000160075.9
cg05433637	0.000478775	0.0713071258675285	ENSG00000160075.9_EST00000000000.0_1509858_1509964-ENSG00000160075.9_EST00000000000.0_1477054_1477547-0-1	349	0.32749	0.0617359	ENSG00000160075.9
cg20681653	1.42456e-05	0.00598005732106385	ENSG00000160075.9_EST00000000000.0_1509858_1509964-ENSG00000160075.9_EST00000000000.0_1479249_1479367-0-1	-41799	0.40089	0.00242625	ENSG00000160075.9
cg20681653	3.08543e-05	0.00879616206740334	ENSG00000160075.9_EST00000000000.0_1509858_1509964-ENSG00000160075.9_EST00000000000.0_1480243_1481867-0-1	-41799	0.3862	0.0039792	ENSG00000160075.9
cg14442715	7.78146e-05	0.0186720676477607	ENSG00000160075.9_EST00000000000.0_1509858_1510249-ENSG00000160075.9_EST00000000000.0_1497732_1500296-0-1	-13315	-0.36764	0.0104577	ENSG00000160075.9
cg15034659	0.000450528	0.068805319851688	ENSG00000160075.9_EST00000000000.0_1509858_1510249-ENSG00000215014.3_EST00000000000.0_1510355_1511373-0-0	27294	-0.32893	0.0587551	ENSG00000160075.9
cg19165249	0.000719428	0.0549989297623084	ENSG00000197530.8_EST00000000000.0_1558811_1559079-ENSG00000197530.8_EST00000000000.0_1559182_1559325-0-1	7302	-0.3177	0.0433663	ENSG00000197530.8
cg07601058	0.000841463	0.0866522229064783	ENSG00000197530.8_EST00000000000.0_1562217_1562379-ENSG00000197530.8_EST00000000000.0_1563053_1563209-0-1	46925	-0.31384	0.0809944	ENSG00000197530.8
cg17271960	0.000658236	0.0698557803731209	ENSG00000197530.8_EST00000000000.0_1563653_1563779-ENSG00000197530.8_EST00000000000.0_1563869_1564102-1-1	-16	-0.31987	0.0600119	ENSG00000197530.8
cg27391816	1.55669e-06	0.000499181941425371	ENSG00000008130.10_EST00000000000.0_1685490_1685647-ENSG00000008130.10_EST00000000000.0_1682678_1684499-0-1	-38864	0.43951	0.000107223	ENSG00000008130.10
cg27391816	1.77914e-06	0.000552564135153639	ENSG00000008130.10_EST00000000000.0_1685490_1685647-ENSG00000008130.10_EST00000000000.0_1685006_1685088-1-1	-38864	-0.43731	0.000122259	ENSG00000008130.10
cg27391816	1.1359e-06	0.000391162885492566	ENSG00000008130.10_EST00000000000.0_1685490_1685647-ENSG00000224051.2_EST00000000000.0_1262621_1264277-0-0	-38864	-0.44465	7.84458e-05	ENSG00000008130.10
cg17266431	0.00104799	0.0790441817234924	ENSG00000008130.10_EST00000000000.0_1685983_1686137-ENSG00000008130.10_EST00000000000.0_1685006_1685088-0-1	-439	0.30835	0.0712271	ENSG00000008130.10
cg15260978	0.000390974	0.0397699711066263	ENSG00000008130.10_EST00000000000.0_1696667_1696885-ENSG00000008130.10_EST00000000000.0_1693391_1693474-1-1	-25676	0.33225	0.0280946	ENSG00000008130.10
cg16328466	3.01619e-05	0.00692688581807981	ENSG00000078369.9_EST00000000000.0_1718770_1718876-ENSG00000008130.10_EST00000000000.0_1711344_1711508-0-0	35012	-0.38664	0.00293366	ENSG00000078369.9
cg16328466	7.24725e-05	0.0139312475124679	ENSG00000078369.9_EST00000000000.0_1718770_1718876-ENSG00000078369.9_EST00000000000.0_1716726_1718492-0-1	35012	0.3691	0.00717686	ENSG00000078369.9
cg11649821	3.06653e-05	0.00770127455950289	ENSG00000078369.9_EST00000000000.0_1724684_1724750-ENSG00000078369.9_EST00000000000.0_1718770_1718876-0-1	36936	-0.38632	0.00335715	ENSG00000078369.9
cg19340909	4.2512e-08	3.49120606385272e-05	ENSG00000078369.9_EST00000000000.0_1724684_1724750-ENSG00000078369.9_EST00000000000.0_1721834_1722035-1-1	-1080	0.49367	3.36812e-06	ENSG00000078369.9
cg09809474	0.000927971	0.0858868608232131	ENSG00000078369.9_EST00000000000.0_1735847_1736020-ENSG00000078369.9_EST00000000000.0_1724684_1724750-0-1	17598	0.31141	0.0799683	ENSG00000078369.9
cg04994975	1.06932e-06	0.000415506397429747	ENSG00000078369.9_EST00000000000.0_1735858_1736020-ENSG00000078369.9_EST00000000000.0_1718126_1718876-0-1	-26557	0.44562	8.4892e-05	ENSG00000078369.9
cg20801637	9.04123e-05	0.0149517712796155	ENSG00000078369.9_EST00000000000.0_1735858_1736020-ENSG00000078369.9_EST00000000000.0_1718770_1718876-0-1	-27094	-0.36452	0.00785381	ENSG00000078369.9
cg06443644	0.000168066	0.0257547457121767	ENSG00000078369.9_EST00000000000.0_1735858_1736020-ENSG00000078369.9_EST00000000000.0_1720492_1720708-0-1	23544	0.35127	0.0158556	ENSG00000078369.9
cg01755342	0.000435573	0.0506131536840144	ENSG00000078369.9_EST00000000000.0_1735858_1736020-ENSG00000078369.9_EST00000000000.0_1721834_1722035-0-1	22894	0.32972	0.038727	ENSG00000078369.9
cg01755342	0.000505879	0.055794983087196	ENSG00000078369.9_EST00000000000.0_1735858_1736020-ENSG00000078369.9_EST00000000000.0_1724684_1724750-1-1	22894	-0.32619	0.0442013	ENSG00000078369.9
cg16328466	0.00027259	0.0380465822977061	ENSG00000078369.9_EST00000000000.0_1735858_1736020-ENSG00000078369.9_EST00000000000.0_1724684_1724753-0-1	35012	0.34052	0.0264883	ENSG00000078369.9
cg04994975	9.46219e-06	0.002301891787281	ENSG00000078369.9_EST00000000000.0_1735858_1736020-ENSG00000242485.1_EST00000000000.0_1337288_1337636-0-0	-26557	0.4084	0.00074966	ENSG00000078369.9
cg11649821	0.0010062	0.0907763049407891	ENSG00000078369.9_EST00000000000.0_1735965_1736020-ENSG00000078369.9_EST00000000000.0_1724684_1724753-0-1	36936	0.30938	0.0864726	ENSG00000078369.9
cg07419586	0.000355305	0.0463026433592128	ENSG00000078369.9_EST00000000000.0_1737914_1737977-ENSG00000078369.9_EST00000000000.0_1720492_1720708-0-1	30102	0.33446	0.0344357	ENSG00000078369.9
cg23891190	0.000599871	0.063541165824401	ENSG00000078369.9_EST00000000000.0_1737914_1737977-ENSG00000078369.9_EST00000000000.0_1721834_1722035-0-1	-308	0.32211	0.0527691	ENSG00000078369.9
cg16328466	1.32523e-05	0.00393336527336511	ENSG00000078369.9_EST00000000000.0_1737914_1737977-ENSG00000078369.9_EST00000000000.0_1735847_1736020-1-1	35012	-0.40223	0.00141203	ENSG00000078369.9
cg11649821	2.72542e-07	0.000144310227644202	ENSG00000078369.9_EST00000000000.0_1747195_1747301-ENSG00000078369.9_EST00000000000.0_1720492_1720708-0-1	36936	0.46689	2.17134e-05	ENSG00000078369.9
cg18231054	7.90751e-06	0.00306583424149605	ENSG00000078369.9_EST00000000000.0_1747195_1747301-ENSG00000078369.9_EST00000000000.0_1721834_1722035-0-1	35535	0.41164	0.00101673	ENSG00000078369.9
cg03719984	0.000826314	0.0951372854945492	ENSG00000078369.9_EST00000000000.0_1747195_1747301-ENSG00000078369.9_EST00000000000.0_1724684_1724750-0-1	36745	-0.31429	0.0924062	ENSG00000078369.9
cg06853697	6.27255e-05	0.0110095186509258	ENSG00000078369.9_EST00000000000.0_1747195_1747301-ENSG00000078369.9_EST00000000000.0_1724684_1724753-0-1	46136	0.37206	0.00530156	ENSG00000078369.9
cg11649821	3.77036e-05	0.00907841754091208	ENSG00000078369.9_EST00000000000.0_1747195_1747301-ENSG00000078369.9_EST00000000000.0_1735847_1736020-0-1	36936	0.38227	0.0041407	ENSG00000078369.9
cg20801637	4.35275e-06	0.00124386734586618	ENSG00000078369.9_EST00000000000.0_1747195_1747301-ENSG00000078369.9_EST00000000000.0_1735858_1736020-0-1	-27094	0.42217	0.000347253	ENSG00000078369.9
cg19340909	7.78184e-07	0.000324531817780491	ENSG00000078369.9_EST00000000000.0_1747195_1747301-ENSG00000078369.9_EST00000000000.0_1735965_1736020-0-1	-1080	-0.45069	6.15741e-05	ENSG00000078369.9
cg18231054	1.28321e-05	0.0040249169516863	ENSG00000078369.9_EST00000000000.0_1756836_1756938-ENSG00000078369.9_EST00000000000.0_1721834_1722035-0-1	35535	0.40283	0.00145544	ENSG00000078369.9
cg19340909	1.7884e-07	0.000104071416071155	ENSG00000078369.9_EST00000000000.0_1756836_1756938-ENSG00000078369.9_EST00000000000.0_1724684_1724750-0-1	-1080	-0.47316	1.41446e-05	ENSG00000078369.9
cg11649821	1.24489e-05	0.00390303968218424	ENSG00000078369.9_EST00000000000.0_1756836_1756938-ENSG00000078369.9_EST00000000000.0_1735847_1736020-0-1	36936	0.40339	0.00139777	ENSG00000078369.9
cg22364929	0.000998568	0.0858868608232131	ENSG00000078369.9_EST00000000000.0_1756836_1756938-ENSG00000078369.9_EST00000000000.0_1735858_1736020-0-1	23652	0.30957	0.0799683	ENSG00000078369.9
cg19340909	0.000266301	0.0389114074526055	ENSG00000078369.9_EST00000000000.0_1756836_1756938-ENSG00000078369.9_EST00000000000.0_1735965_1736020-0-1	-1080	-0.34105	0.0272752	ENSG00000078369.9
cg02050973	0.000860954	0.0837616979128407	ENSG00000078369.9_EST00000000000.0_1756836_1756938-ENSG00000078369.9_EST00000000000.0_1747195_1747301-1-1	29736	-0.31327	0.0772171	ENSG00000078369.9
cg00502932	2.47889e-11	2.16732687025727e-07	ENSG00000162585.11_EST00000000000.0_2125078_2125349-ENSG00000162585.11_EST00000000000.0_2120987_2121220-1-1	30239	0.58244	3.47684e-09	ENSG00000162585.11
cg13400516	5.59494e-08	6.62753463211917e-05	ENSG00000162585.11_EST00000000000.0_2125078_2125349-ENSG00000162585.11_EST00000000000.0_2120990_2121220-0-1	28613	0.48985	7.86316e-06	ENSG00000162585.11
cg00395931	3.47336e-05	0.0113000280976446	ENSG00000162585.11_EST00000000000.0_2125078_2125349-ENSG00000162585.11_EST00000000000.0_2123340_2124414-1-1	28195	-0.38388	0.00547901	ENSG00000162585.11
cg13400516	1.5762e-06	0.000870874015807391	ENSG00000162585.11_EST00000000000.0_2125437_2125572-ENSG00000162585.11_EST00000000000.0_2121152_2121220-0-1	28613	-0.43931	0.000219596	ENSG00000162585.11
cg13400516	1.04997e-07	0.000107545277983179	ENSG00000162585.11_EST00000000000.0_2125437_2125572-ENSG00000162585.11_EST00000000000.0_2125078_2125349-1-1	28613	0.48092	1.47739e-05	ENSG00000162585.11
cg00502932	9.88478e-06	0.00530871539767731	ENSG00000162585.11_EST00000000000.0_2126127_2126180-ENSG00000162585.11_EST00000000000.0_2125437_2125572-0-1	30239	0.40761	0.00208003	ENSG00000162585.11
cg09260853	0.000143111	0.0334813596685427	ENSG00000162585.11_EST00000000000.0_2126127_2126187-ENSG00000162585.11_EST00000000000.0_2120990_2121220-0-1	-35944	-0.35476	0.0223699	ENSG00000162585.11
cg15700006	3.22061e-05	0.0124759065580215	ENSG00000162585.11_EST00000000000.0_2126127_2126213-ENSG00000162585.11_EST00000000000.0_2120990_2121220-0-1	29870	-0.38536	0.00622113	ENSG00000162585.11
cg00502932	6.37899e-08	7.31802936443149e-05	ENSG00000162585.11_EST00000000000.0_2126127_2126213-ENSG00000162585.11_EST00000000000.0_2121152_2121220-0-1	30239	0.48801	8.94648e-06	ENSG00000162585.11
cg06646728	1.45915e-05	0.00709386298122458	ENSG00000162585.11_EST00000000000.0_2126127_2126213-ENSG00000162585.11_EST00000000000.0_2125078_2125349-0-1	-25541	0.40045	0.00302549	ENSG00000162585.11
cg00502932	0.000424984	0.0779231096388699	ENSG00000162585.11_EST00000000000.0_2126127_2126213-ENSG00000162585.11_EST00000000000.0_2125437_2125572-0-1	30239	-0.3303	0.0697996	ENSG00000162585.11
cg12526693	0.00018629	0.0345374011439634	ENSG00000157933.9_EST00000000000.0_2234417_2234542-ENSG00000157933.9_EST00000000000.0_2234724_2234839-0-1	-14876	0.34902	0.0233149	ENSG00000157933.9
cg12526693	0.000214515	0.0446325240937546	ENSG00000157933.9_EST00000000000.0_2234417_2234542-ENSG00000157933.9_EST00000000000.0_2235279_2235541-0-1	-14876	-0.3459	0.0327816	ENSG00000157933.9
cg24850219	2.06093e-05	0.00746948906108318	ENSG00000157916.12_EST00000000000.0_2323272_2323397-ENSG00000157916.12_EST00000000000.0_2330854_2330953-0-1	14296	0.39396	0.00322962	ENSG00000157916.12
cg12576688	0.000586757	0.0884991885252877	ENSG00000157916.12_EST00000000000.0_2323272_2323397-ENSG00000157916.12_EST00000000000.0_2332296_2332374-0-1	20845	-0.32264	0.0834021	ENSG00000157916.12
cg26022577	0.000227573	0.0481528906714623	ENSG00000157916.12_EST00000000000.0_2323279_2323397-ENSG00000157916.12_EST00000000000.0_2324613_2324670-0-1	-66	0.34458	0.0362657	ENSG00000157916.12
cg16523185	0.000139991	0.0355185453181364	ENSG00000157916.12_EST00000000000.0_2323279_2323397-ENSG00000157916.12_EST00000000000.0_2327223_2327310-0-1	14067	-0.35524	0.0241858	ENSG00000157916.12
cg16523185	4.42719e-05	0.0157355610098881	ENSG00000157916.12_EST00000000000.0_2323279_2323397-ENSG00000157916.12_EST00000000000.0_2328555_2328659-0-1	14067	0.37909	0.00838035	ENSG00000157916.12
cg23739036	9.66796e-05	0.028172783891435	ENSG00000157916.12_EST00000000000.0_2323279_2323397-ENSG00000157916.12_EST00000000000.0_2332296_2332374-0-1	20469	0.36311	0.0178571	ENSG00000157916.12
cg23739036	1.37788e-05	0.00607270526561384	ENSG00000157916.12_EST00000000000.0_2323279_2323397-ENSG00000157916.12_EST00000000000.0_2333536_2333781-0-1	20469	-0.40151	0.00247385	ENSG00000157916.12
cg23739036	2.02551e-06	0.00103906530763031	ENSG00000157916.12_EST00000000000.0_2323279_2323397-ENSG00000157916.12_EST00000000000.0_2333646_2333755-0-1	20469	0.43516	0.000275685	ENSG00000157916.12
cg27540799	6.40879e-05	0.0178211277342364	ENSG00000157916.12_EST00000000000.0_2323279_2323397-ENSG00000157916.12_EST00000000000.0_2333646_2333781-0-1	12332	-0.37162	0.00984693	ENSG00000157916.12
cg16523185	0.000224831	0.0490431497491301	ENSG00000157916.12_EST00000000000.0_2323279_2323397-ENSG00000157916.12_EST00000000000.0_2334474_2335188-0-1	14067	0.34485	0.0371324	ENSG00000157916.12
cg01065210	0.000504092	0.0658199730823849	ENSG00000157916.12_EST00000000000.0_2323329_2323397-ENSG00000157916.12_EST00000000000.0_2327223_2327310-1-1	12767	0.32627	0.0553425	ENSG00000157916.12
cg07507129	0.000100078	0.0268455402699256	ENSG00000157916.12_EST00000000000.0_2323329_2323397-ENSG00000157916.12_EST00000000000.0_2328555_2328659-0-1	48580	0.36238	0.0167551	ENSG00000157916.12
cg13014406	4.80998e-06	0.00205431278114025	ENSG00000157916.12_EST00000000000.0_2323329_2323397-ENSG00000157916.12_EST00000000000.0_2332296_2332374-0-1	603	0.42043	0.00065327	ENSG00000157916.12
cg22535228	0.0004813	0.090988716643463	ENSG00000157916.12_EST00000000000.0_2327223_2327310-ENSG00000157916.12_EST00000000000.0_2328555_2328659-1-1	20904	0.32737	0.0867698	ENSG00000157916.12
cg23739036	5.59403e-07	0.000381905454388241	ENSG00000157916.12_EST00000000000.0_2327223_2327310-ENSG00000157916.12_EST00000000000.0_2333536_2333781-0-1	20469	-0.45588	7.60873e-05	ENSG00000157916.12
cg23739036	0.000378803	0.0717439542254847	ENSG00000157916.12_EST00000000000.0_2327223_2327310-ENSG00000157916.12_EST00000000000.0_2333646_2333764-0-1	20469	0.33298	0.0622688	ENSG00000157916.12
cg04788743	0.000419998	0.0735328751766273	ENSG00000157916.12_EST00000000000.0_2327223_2327310-ENSG00000157916.12_EST00000000000.0_2333646_2333781-0-1	-18207	0.33057	0.0644544	ENSG00000157916.12
cg23739036	0.00039585	0.0723766085168629	ENSG00000157916.12_EST00000000000.0_2327223_2327310-ENSG00000157916.12_EST00000000000.0_2334474_2335188-0-1	20469	-0.33196	0.0630462	ENSG00000157916.12
cg16590777	9.088e-05	0.0243103265133897	ENSG00000157916.12_EST00000000000.0_2328555_2328659-ENSG00000157916.12_EST00000000000.0_2330854_2330953-1-1	11544	-0.36441	0.0147166	ENSG00000157916.12
cg16590777	0.000594727	0.0894530449218873	ENSG00000157916.12_EST00000000000.0_2328555_2328659-ENSG00000157916.12_EST00000000000.0_2332296_2332374-1-1	11544	0.32232	0.0846605	ENSG00000157916.12
cg23668539	2.06125e-05	0.00888860590349379	ENSG00000157916.12_EST00000000000.0_2328555_2328659-ENSG00000157916.12_EST00000000000.0_2333536_2333781-0-1	20459	-0.39395	0.0040329	ENSG00000157916.12
cg27540799	2.54869e-05	0.00974133312141348	ENSG00000157916.12_EST00000000000.0_2328555_2328659-ENSG00000157916.12_EST00000000000.0_2334474_2335188-0-1	12332	-0.3899	0.00453281	ENSG00000157916.12
cg23739036	2.2068e-05	0.00793566623019493	ENSG00000157916.12_EST00000000000.0_2330854_2330953-ENSG00000078369.9_EST00000000000.0_1716726_1718492-0-0	20469	-0.39266	0.00348853	ENSG00000157916.12
cg11333375	9.63582e-05	0.0285535889932748	ENSG00000157916.12_EST00000000000.0_2330854_2330953-ENSG00000157916.12_EST00000000000.0_2332296_2332374-1-1	-6779	0.36318	0.018172	ENSG00000157916.12
cg03960390	8.40019e-05	0.021996515170817	ENSG00000157916.12_EST00000000000.0_2330854_2330953-ENSG00000157916.12_EST00000000000.0_2333536_2333781-0-1	11647	0.36605	0.0129239	ENSG00000157916.12
cg07817892	0.000289911	0.0555710247187469	ENSG00000157916.12_EST00000000000.0_2330854_2330953-ENSG00000157916.12_EST00000000000.0_2334474_2335188-0-1	17075	-0.33912	0.0439704	ENSG00000157916.12
cg23739036	0.000304493	0.0589764162524933	ENSG00000157916.12_EST00000000000.0_2332296_2332374-ENSG00000157916.12_EST00000000000.0_2333536_2333781-0-1	20469	-0.33801	0.0476865	ENSG00000157916.12
cg23739036	0.00081254	0.0992739737442923	ENSG00000157916.12_EST00000000000.0_2333646_2333755-ENSG00000157916.12_EST00000000000.0_2334474_2334548-0-1	20469	0.31471	0.0981535	ENSG00000157916.12
cg27540799	5.19067e-05	0.0156268884306987	ENSG00000157916.12_EST00000000000.0_2333646_2333755-ENSG00000157916.12_EST00000000000.0_2334474_2335188-0-1	12332	-0.3759	0.0083066	ENSG00000157916.12
cg23928726	0.000219267	0.017366338093381	ENSG00000157916.12_EST00000000000.0_2333646_2333764-ENSG00000157916.12_EST00000000000.0_2334474_2335188-0-1	21731	0.34541	0.00952291	ENSG00000157916.12
cg26542461	0.000126414	0.0311375907000418	ENSG00000157916.12_EST00000000000.0_2333646_2333781-ENSG00000157916.12_EST00000000000.0_2334474_2334548-0-1	-3653	0.35743	0.0203506	ENSG00000157916.12
cg23739036	3.62666e-06	0.00165843823371602	ENSG00000157916.12_EST00000000000.0_2333646_2333781-ENSG00000157916.12_EST00000000000.0_2334474_2335188-0-1	20469	0.42532	0.000499423	ENSG00000157916.12
cg08153752	3.12299e-13	1.00857225544933e-08	ENSG00000157881.8_EST00000000000.0_2452540_2452754-ENSG00000157881.8_EST00000000000.0_2451240_2451393-0-1	219	-0.62442	4.69389e-11	ENSG00000157881.8
cg22530293	7.41468e-05	0.0239906692861047	ENSG00000157881.8_EST00000000000.0_2452540_2452754-ENSG00000157881.8_EST00000000000.0_2452162_2452272-0-1	379	0.36863	0.014472	ENSG00000157881.8
cg19516647	0.000253677	0.0560810661814806	ENSG00000157881.8_EST00000000000.0_2452540_2452754-ENSG00000157881.8_EST00000000000.0_2452162_2452345-0-1	217	0.34215	0.0444934	ENSG00000157881.8
cg08153752	1.29569e-05	0.00756971919121421	ENSG00000157881.8_EST00000000000.0_2452584_2452754-ENSG00000157881.8_EST00000000000.0_2452162_2452345-0-1	219	-0.40265	0.00328573	ENSG00000157881.8
cg07174627	0.000163178	0.0396137630183343	ENSG00000158109.9_EST00000000000.0_3542277_3542453-ENSG00000158109.9_EST00000000000.0_3544973_3545170-0-1	25203	-0.35192	0.0279546	ENSG00000158109.9
cg01535630	0.000228125	0.0376786171856608	ENSG00000130764.5_EST00000000000.0_3703413_3703874-ENSG00000130764.5_EST00000000000.0_3696784_3697900-0-1	-23385	-0.34453	0.0261455	ENSG00000130764.5
cg17145806	5.89262e-05	0.0155249181523583	ENSG00000116237.9_EST00000000000.0_6294946_6295034-ENSG00000116237.9_EST00000000000.0_6291962_6292179-0-1	-486	-0.37333	0.00823884	ENSG00000116237.9
cg02835494	3.66657e-05	0.0106619103405372	ENSG00000116237.9_EST00000000000.0_6294946_6295034-ENSG00000116237.9_EST00000000000.0_6293534_6293703-1-1	24737	0.38282	0.00509047	ENSG00000116237.9
cg11764177	2.96956e-06	0.00123600011678708	ENSG00000116237.9_EST00000000000.0_6294946_6295034-ENSG00000116237.9_EST00000000000.0_6294505_6294571-0-1	-29607	0.42873	0.000344522	ENSG00000116237.9
cg13071306	9.29536e-05	0.0232722226265036	ENSG00000116237.9_EST00000000000.0_6295777_6295830-ENSG00000116237.9_EST00000000000.0_6291962_6292179-0-1	18090	0.36394	0.0139061	ENSG00000116237.9
ch.1.228777R	1.10321e-05	0.0041238417056275	ENSG00000116237.9_EST00000000000.0_6295777_6295830-ENSG00000116237.9_EST00000000000.0_6293534_6293703-0-1	-44998	0.4056	0.00150114	ENSG00000116237.9
cg02835494	2.69401e-06	0.00114520780692596	ENSG00000116237.9_EST00000000000.0_6295777_6295830-ENSG00000116237.9_EST00000000000.0_6294505_6294571-0-1	24737	0.43038	0.000312745	ENSG00000116237.9
cg02835494	0.000127495	0.0341114402469888	ENSG00000116237.9_EST00000000000.0_6295777_6295830-ENSG00000116237.9_EST00000000000.0_6294946_6295034-0-1	24737	-0.35725	0.0229389	ENSG00000116237.9
cg11764177	0.000634434	0.0989151930147501	ENSG00000116237.9_EST00000000000.0_6295777_6296000-ENSG00000116237.9_EST00000000000.0_6294505_6294571-0-1	-29607	0.32076	0.0976789	ENSG00000116237.9
cg26815404	3.05943e-05	0.00575450120649583	ENSG00000097021.14_EST00000000000.0_6387359_6387473-ENSG00000097021.14_EST00000000000.0_6324333_6324755-0-1	46249	-0.38636	0.0023091	ENSG00000097021.14
cg21781706	0.000313145	0.0331269948221191	ENSG00000097021.14_EST00000000000.0_6387359_6387473-ENSG00000097021.14_EST00000000000.0_6341162_6341346-0-1	-16101	-0.33737	0.022062	ENSG00000097021.14
cg26815404	0.000536078	0.0526729676281426	ENSG00000097021.14_EST00000000000.0_6387359_6387473-ENSG00000097021.14_EST00000000000.0_6354924_6355040-0-1	46249	-0.32481	0.0408907	ENSG00000097021.14
cg26815404	5.87556e-06	0.00131893252340957	ENSG00000097021.14_EST00000000000.0_6387359_6387473-ENSG00000097021.14_EST00000000000.0_6366175_6366942-0-1	46249	-0.41692	0.000373597	ENSG00000097021.14
cg26815404	8.28798e-05	0.0120831217046855	ENSG00000097021.14_EST00000000000.0_6387359_6387473-ENSG00000097021.14_EST00000000000.0_6378552_6378638-1-1	46249	0.36633	0.00597068	ENSG00000097021.14
cg13066963	0.00135407	0.0918298432113591	ENSG00000097021.14_EST00000000000.0_6399493_6399649-ENSG00000097021.14_EST00000000000.0_6393537_6393628-1-1	30866	0.30181	0.0879025	ENSG00000097021.14
cg26815404	4.0738e-11	1.74023498317308e-07	ENSG00000097021.14_EST00000000000.0_6409809_6409926-ENSG00000097021.14_EST00000000000.0_6378552_6378638-0-1	46249	0.57726	2.58027e-09	ENSG00000097021.14
cg02568911	1.57657e-05	0.00380409060729151	ENSG00000097021.14_EST00000000000.0_6409809_6409926-ENSG00000097021.14_EST00000000000.0_6393537_6393628-0-1	-644	0.399	0.00135186	ENSG00000097021.14
cg02568911	2.51781e-05	0.0049569487687089	ENSG00000097021.14_EST00000000000.0_6409809_6409926-ENSG00000097021.14_EST00000000000.0_6399493_6399649-1-1	-644	-0.39013	0.00190537	ENSG00000097021.14
cg05127153	0.000483521	0.0444417654544497	ENSG00000097021.14_EST00000000000.0_6453321_6453438-ENSG00000097021.14_EST00000000000.0_6341162_6341346-0-1	-1509	-0.32726	0.0325912	ENSG00000097021.14
cg23603891	6.5436e-05	0.0105567200818854	ENSG00000097021.14_EST00000000000.0_6453321_6453438-ENSG00000097021.14_EST00000000000.0_6387359_6387473-0-1	25177	-0.3712	0.00502388	ENSG00000097021.14
cg02568911	1.56078e-08	1.38531767365678e-05	ENSG00000097021.14_EST00000000000.0_6453321_6453438-ENSG00000097021.14_EST00000000000.0_6393537_6393628-0-1	-644	0.50721	9.94779e-07	ENSG00000097021.14
cg02568911	0.00153248	0.0998368119857193	ENSG00000097021.14_EST00000000000.0_6453321_6453438-ENSG00000097021.14_EST00000000000.0_6399493_6399649-0-1	-644	-0.29859	0.0989226	ENSG00000097021.14
cg05127153	0.00118833	0.0840945525000885	ENSG00000097021.14_EST00000000000.0_6453321_6453438-ENSG00000097021.14_EST00000000000.0_6445554_6445873-0-1	-1509	-0.30516	0.0776326	ENSG00000097021.14
cg26360953	0.00205566	0.0566786155848127	ENSG00000007923.11_EST00000000000.0_6696177_6696306-ENSG00000007923.11_EST00000000000.0_6695173_6695760-1-1	22765	-0.29081	0.0451498	ENSG00000007923.11
cg02904365	0.000136634	0.00731603778040142	ENSG00000007923.11_EST00000000000.0_6696177_6696306-ENSG00000007923.11_EST00000000000.0_6695551_6695760-0-1	-605	-0.35576	0.0031473	ENSG00000007923.11
cg02904365	3.00323e-05	0.00183503546619812	ENSG00000007923.11_EST00000000000.0_6697258_6697400-ENSG00000007923.11_EST00000000000.0_6695173_6695760-0-1	-605	0.38672	0.000567653	ENSG00000007923.11
cg02904365	2.96446e-05	0.00182142374145145	ENSG00000007923.11_EST00000000000.0_6697258_6697400-ENSG00000007923.11_EST00000000000.0_6696177_6696306-1-1	-605	-0.38698	0.000562446	ENSG00000007923.11
cg20266320	0.000244781	0.0124037176778074	ENSG00000007923.11_EST00000000000.0_6704618_6704734-ENSG00000007923.11_EST00000000000.0_6695551_6695760-0-1	38830	0.34295	0.00617397	ENSG00000007923.11
cg02904365	0.00169139	0.0445365391772395	ENSG00000007923.11_EST00000000000.0_6704618_6704734-ENSG00000007923.11_EST00000000000.0_6697507_6697564-0-1	-605	0.296	0.0326861	ENSG00000007923.11
cg22377182	0.000395084	0.0171618500991983	ENSG00000007923.11_EST00000000000.0_6704618_6704734-ENSG00000007923.11_EST00000000000.0_6698355_6698424-1-1	616	-0.332	0.0093779	ENSG00000007923.11
cg03753670	0.000620859	0.0212541332270786	ENSG00000007923.11_EST00000000000.0_6704618_6704734-ENSG00000007923.11_EST00000000000.0_6699962_6700117-1-1	247	-0.32128	0.0123578	ENSG00000007923.11
cg22377182	0.00157917	0.0457396962484307	ENSG00000007923.11_EST00000000000.0_6705860_6706038-ENSG00000007923.11_EST00000000000.0_6704618_6704734-0-1	616	0.2978	0.0338699	ENSG00000007923.11
cg21681377	0.000543477	0.0231038917055283	ENSG00000007923.11_EST00000000000.0_6705860_6706038-ENSG00000007923.11_EST00000000000.0_6705101_6705186-0-1	-1009	-0.32448	0.0137734	ENSG00000007923.11
cg12644588	8.30682e-06	0.000818011829898452	ENSG00000171735.12_EST00000000000.0_6845540_6845635-ENSG00000171735.12_EST00000000000.0_6880241_6880310-1-1	-170	0.41075	0.000202654	ENSG00000171735.12
cg06536750	0.00043469	0.0211236916099773	ENSG00000171735.12_EST00000000000.0_6845540_6845635-ENSG00000171735.12_EST00000000000.0_6931817_6932079-0-1	658	0.32977	0.0122573	ENSG00000171735.12
cg09372928	8.93976e-06	0.000873152791431262	ENSG00000171735.12_EST00000000000.0_6845540_6845635-ENSG00000171735.12_EST00000000000.0_7309551_7309686-0-1	11	0.40943	0.000220337	ENSG00000171735.12
cg09372928	0.000623799	0.0292957188135507	ENSG00000171735.12_EST00000000000.0_6845551_6845635-ENSG00000171735.12_EST00000000000.0_6947714_6947925-0-1	11	-0.32117	0.0187837	ENSG00000171735.12
cg09372928	2.31157e-07	5.14738466281937e-05	ENSG00000171735.12_EST00000000000.0_6845551_6845635-ENSG00000171735.12_EST00000000000.0_7151364_7151431-0-1	11	0.46936	5.64289e-06	ENSG00000171735.12
cg09372928	1.44575e-05	0.00126414921395438	ENSG00000171735.12_EST00000000000.0_6845551_6845635-ENSG00000171735.12_EST00000000000.0_7309551_7309686-0-1	11	-0.40062	0.000354521	ENSG00000171735.12
cg09372928	7.56443e-11	1.36015776349727e-07	ENSG00000171735.12_EST00000000000.0_6885152_6885270-ENSG00000171735.12_EST00000000000.0_6931817_6932079-0-1	11	0.57068	1.84606e-09	ENSG00000171735.12
cg09372928	3.34489e-11	7.52336297049181e-08	ENSG00000171735.12_EST00000000000.0_6885152_6885270-ENSG00000171735.12_EST00000000000.0_6931817_6932098-0-1	11	-0.57933	8.17551e-10	ENSG00000171735.12
cg09372928	1.84999e-05	0.00153772177265365	ENSG00000171735.12_EST00000000000.0_6885152_6885270-ENSG00000171735.12_EST00000000000.0_6947714_6947925-0-1	11	0.396	0.000453961	ENSG00000171735.12
cg09372928	5.13302e-08	1.64244568103718e-05	ENSG00000171735.12_EST00000000000.0_6885152_6885270-ENSG00000171735.12_EST00000000000.0_7151364_7151431-1-1	11	-0.49105	1.24925e-06	ENSG00000171735.12
cg09372928	1.90053e-08	7.86404424078526e-06	ENSG00000171735.12_EST00000000000.0_6885152_6885270-ENSG00000171735.12_EST00000000000.0_7309551_7309686-0-1	11	0.5046	4.66405e-07	ENSG00000171735.12
cg21285926	6.69555e-07	0.000157308525679526	ENSG00000049245.8_EST00000000000.0_7831329_7831445-ENSG00000049245.8_EST00000000000.0_7833502_7833571-0-1	-2033	-0.45307	2.42719e-05	ENSG00000049245.8
cg21285926	8.77105e-07	0.000193040854319645	ENSG00000049245.8_EST00000000000.0_7831329_7831445-ENSG00000049245.8_EST00000000000.0_7837220_7837378-0-1	-2033	0.44879	3.1624e-05	ENSG00000049245.8
cg03849780	6.01219e-06	0.000862272833528293	ENSG00000049245.8_EST00000000000.0_7831329_7831445-ENSG00000049245.8_EST00000000000.0_7838178_7838229-0-1	-15292	-0.41651	0.000216754	ENSG00000049245.8
cg03849780	0.000321138	0.0202911415695223	ENSG00000049245.8_EST00000000000.0_7837220_7837378-ENSG00000049245.8_EST00000000000.0_7838178_7838229-0-1	-15292	-0.33679	0.011648	ENSG00000049245.8
cg03849780	0.000321138	0.0236946813951534	ENSG00000049245.8_EST00000000000.0_7837220_7837378-ENSG00000049245.8_EST00000000000.0_7839686_7841492-0-1	-15292	0.33679	0.0142394	ENSG00000049245.8
cg12446447	1.70938e-05	0.00197755975148721	ENSG00000116288.8_EST00000000000.0_8021723_8021853-ENSG00000116288.8_EST00000000000.0_8021954_8022141-0-1	22858	-0.39749	0.00062303	ENSG00000116288.8
cg21814278	1.08429e-07	3.95797803232108e-05	ENSG00000116288.8_EST00000000000.0_8021723_8021853-ENSG00000116288.8_EST00000000000.0_8022029_8022161-0-1	-7560	-0.48046	3.97096e-06	ENSG00000116288.8
cg02737782	7.09573e-05	0.00786293785907859	ENSG00000116288.8_EST00000000000.0_8021723_8021853-ENSG00000116288.8_EST00000000000.0_8022823_8022935-0-1	-7330	-0.36954	0.0034471	ENSG00000116288.8
cg06619807	8.90936e-09	6.02194675483551e-06	ENSG00000116288.8_EST00000000000.0_8021723_8021853-ENSG00000116288.8_EST00000000000.0_8029405_8029464-0-1	-10621	-0.51454	3.24582e-07	ENSG00000116288.8
cg06619807	1.46931e-06	0.000290915995166514	ENSG00000116288.8_EST00000000000.0_8021723_8021853-ENSG00000116288.8_EST00000000000.0_8030954_8031023-0-1	-10621	-0.44046	5.36304e-05	ENSG00000116288.8
cg05165700	0.000106418	0.00942485852558901	ENSG00000116288.8_EST00000000000.0_8021723_8021853-ENSG00000116288.8_EST00000000000.0_8037712_8037798-0-1	-263	0.36109	0.00434633	ENSG00000116288.8
cg21814278	7.30391e-05	0.00823412668605234	ENSG00000116288.8_EST00000000000.0_8021723_8021853-ENSG00000116288.8_EST00000000000.0_8044954_8045171-0-1	-7560	-0.36894	0.00365862	ENSG00000116288.8
cg06619807	0.000497896	0.0345220612173944	ENSG00000116288.8_EST00000000000.0_8022823_8022935-ENSG00000116288.8_EST00000000000.0_8025384_8025485-1-1	-10621	0.32656	0.0232987	ENSG00000116288.8
cg13962846	0.00133063	0.0705176420038854	ENSG00000116288.8_EST00000000000.0_8025384_8025485-ENSG00000116288.8_EST00000000000.0_8029405_8029464-1-1	-48425	0.30226	0.0608067	ENSG00000116288.8
cg06619807	5.07137e-06	0.000760122158459921	ENSG00000116288.8_EST00000000000.0_8025384_8025485-ENSG00000116288.8_EST00000000000.0_8044954_8045171-0-1	-10621	0.41951	0.000184594	ENSG00000116288.8
cg02737782	0.000327384	0.0254914298653042	ENSG00000116288.8_EST00000000000.0_8025384_8025485-ENSG00000116288.8_EST00000000000.0_8044954_8045310-0-1	-7330	-0.33635	0.0156492	ENSG00000116288.8
cg06619807	5.93367e-08	2.50225612626523e-05	ENSG00000116288.8_EST00000000000.0_8037712_8037798-ENSG00000116288.8_EST00000000000.0_8044954_8045171-0-1	-10621	0.48903	2.1661e-06	ENSG00000116288.8
cg06619807	3.30657e-05	0.00480579671854886	ENSG00000116288.8_EST00000000000.0_8037712_8037798-ENSG00000116288.8_EST00000000000.0_8044954_8045339-0-1	-10621	-0.38485	0.00182958	ENSG00000116288.8
cg02578391	0.00386703	0.0971537033278163	ENSG00000142599.13_EST00000000000.0_8418256_8418976-ENSG00000142599.13_EST00000000000.0_8416160_8416306-1-1	-689	-0.2733	0.0951932	ENSG00000142599.13
cg06635351	0.000259323	0.016317924150983	ENSG00000142599.13_EST00000000000.0_8424116_8424315-ENSG00000142599.13_EST00000000000.0_8420172_8421550-0-1	5223	0.34165	0.00878414	ENSG00000142599.13
cg20510033	8.91303e-06	0.000988997500000001	ENSG00000074800.8_EST00000000000.0_8923294_8923402-ENSG00000074800.8_EST00000000000.0_8921061_8921488-0-1	21385	0.40948	0.000258594	ENSG00000074800.8
cg20510033	8.91303e-06	0.000991411359420586	ENSG00000074800.8_EST00000000000.0_8923294_8923402-ENSG00000074800.8_EST00000000000.0_8922946_8923004-0-1	21385	-0.40948	0.000259393	ENSG00000074800.8
cg26145502	0.00100973	0.0427965813746373	ENSG00000074800.8_EST00000000000.0_8923950_8924151-ENSG00000074800.8_EST00000000000.0_8922946_8923004-0-1	325	-0.30929	0.0309721	ENSG00000074800.8
cg10313368	6.85381e-05	0.00539263208669142	ENSG00000074800.8_EST00000000000.0_8926338_8926560-ENSG00000074800.8_EST00000000000.0_8921061_8921488-0-1	-3521	0.37025	0.00212252	ENSG00000074800.8
cg10313368	1.88657e-05	0.00178110532481363	ENSG00000074800.8_EST00000000000.0_8926338_8926560-ENSG00000074800.8_EST00000000000.0_8922946_8923004-0-1	-3521	0.39563	0.000546425	ENSG00000074800.8
cg25849281	5.8456e-06	0.000716233249757481	ENSG00000074800.8_EST00000000000.0_8927176_8927309-ENSG00000074800.8_EST00000000000.0_8921061_8921488-0-1	-1672	0.41701	0.000171051	ENSG00000074800.8
cg10313368	0.000631132	0.0332239004113136	ENSG00000074800.8_EST00000000000.0_8927176_8927309-ENSG00000074800.8_EST00000000000.0_8923294_8923402-0-1	-3521	0.32088	0.0221443	ENSG00000074800.8
cg12486756	0.000888872	0.0391337369790015	ENSG00000074800.8_EST00000000000.0_8927176_8927309-ENSG00000074800.8_EST00000000000.0_8923950_8924151-0-1	14762	-0.31248	0.027483	ENSG00000074800.8
cg23267872	0.00152524	0.0570402777746774	ENSG00000074800.8_EST00000000000.0_8927176_8927309-ENSG00000074800.8_EST00000000000.0_8925344_8925541-0-1	-1662	0.29871	0.0455365	ENSG00000074800.8
cg23267872	0.00175849	0.0701474473537989	ENSG00000074800.8_EST00000000000.0_8927176_8927309-ENSG00000074800.8_EST00000000000.0_8926338_8926560-0-1	-1662	-0.29497	0.0603706	ENSG00000074800.8
cg20510033	2.15316e-05	0.00198024269049167	ENSG00000074800.8_EST00000000000.0_8928047_8928116-ENSG00000074800.8_EST00000000000.0_8923950_8924151-0-1	21385	0.39312	0.000624087	ENSG00000074800.8
cg20510033	0.00104836	0.0476148981563921	ENSG00000074800.8_EST00000000000.0_8928047_8928116-ENSG00000074800.8_EST00000000000.0_8925344_8925541-0-1	21385	0.30834	0.0357396	ENSG00000074800.8
cg18687706	6.12834e-07	0.000123568464005628	ENSG00000074800.8_EST00000000000.0_8928047_8928116-ENSG00000074800.8_EST00000000000.0_8926338_8926560-0-1	633	-0.45446	1.7737e-05	ENSG00000074800.8
cg18687706	8.16185e-07	0.00015533769348259	ENSG00000074800.8_EST00000000000.0_8928047_8928116-ENSG00000074800.8_EST00000000000.0_8927176_8927309-0-1	633	0.44994	2.3864e-05	ENSG00000074800.8
cg18687706	9.06549e-06	0.00100457750537051	ENSG00000074800.8_EST00000000000.0_8930511_8930569-ENSG00000074800.8_EST00000000000.0_8923950_8924151-0-1	633	-0.40917	0.000263903	ENSG00000074800.8
cg18687706	1.49711e-05	0.00148186005304716	ENSG00000074800.8_EST00000000000.0_8930511_8930569-ENSG00000074800.8_EST00000000000.0_8925344_8925541-0-1	633	-0.39997	0.000433102	ENSG00000074800.8
cg20510033	6.21006e-07	0.000124653523868491	ENSG00000074800.8_EST00000000000.0_8930511_8930569-ENSG00000074800.8_EST00000000000.0_8926338_8926560-0-1	21385	0.45425	1.79394e-05	ENSG00000074800.8
cg18687706	0.00141874	0.058370156296665	ENSG00000074800.8_EST00000000000.0_8930511_8930569-ENSG00000074800.8_EST00000000000.0_8927176_8927309-0-1	633	0.3006	0.0470205	ENSG00000074800.8
cg08146717	0.00151788	0.0639589410060443	ENSG00000074800.8_EST00000000000.0_8930511_8930569-ENSG00000074800.8_EST00000000000.0_8928047_8928116-0-1	36451	0.29884	0.053242	ENSG00000074800.8
cg18687706	5.54414e-05	0.00533451299240016	ENSG00000074800.8_EST00000000000.0_8931950_8932045-ENSG00000074800.8_EST00000000000.0_8925344_8925541-0-1	633	-0.37457	0.00209318	ENSG00000074800.8
cg18687706	8.82799e-08	2.84056160703076e-05	ENSG00000074800.8_EST00000000000.0_8931950_8932045-ENSG00000074800.8_EST00000000000.0_8926338_8926560-0-1	633	-0.48341	2.55347e-06	ENSG00000074800.8
cg09819654	1.087e-05	0.00115527193089828	ENSG00000074800.8_EST00000000000.0_8931950_8932045-ENSG00000074800.8_EST00000000000.0_8927176_8927309-0-1	-48	0.40587	0.000316214	ENSG00000074800.8
cg13432294	4.5879e-05	0.00451677365298001	ENSG00000074800.8_EST00000000000.0_8931950_8932045-ENSG00000074800.8_EST00000000000.0_8928047_8928116-0-1	-1109	0.37837	0.00168888	ENSG00000074800.8
cg18687706	2.55108e-06	0.000373572375755939	ENSG00000074800.8_EST00000000000.0_8934883_8934976-ENSG00000074800.8_EST00000000000.0_8925344_8925541-0-1	633	-0.4313	7.39381e-05	ENSG00000074800.8
cg20510033	1.49638e-05	0.00148625465415702	ENSG00000074800.8_EST00000000000.0_8934883_8934976-ENSG00000074800.8_EST00000000000.0_8926338_8926560-0-1	21385	0.39998	0.000434752	ENSG00000074800.8
cg20510033	2.63534e-08	1.14222283974697e-05	ENSG00000074800.8_EST00000000000.0_8934883_8934976-ENSG00000074800.8_EST00000000000.0_8927176_8927309-0-1	21385	0.50021	7.72293e-07	ENSG00000074800.8
cg20971527	0.000237319	0.0168464240237482	ENSG00000074800.8_EST00000000000.0_8934883_8934976-ENSG00000074800.8_EST00000000000.0_8930511_8930569-0-1	-17455	0.34364	0.0091527	ENSG00000074800.8
cg20510033	1.81233e-05	0.00171995903578199	ENSG00000074800.8_EST00000000000.0_8938639_8938749-ENSG00000074800.8_EST00000000000.0_8921061_8921488-0-1	21385	0.39639	0.000522823	ENSG00000074800.8
cg20510033	1.31685e-05	0.00134600014810179	ENSG00000074800.8_EST00000000000.0_8938639_8938749-ENSG00000074800.8_EST00000000000.0_8925344_8925541-0-1	21385	0.40235	0.000383315	ENSG00000074800.8
cg20510033	6.16436e-06	0.000746242573651414	ENSG00000074800.8_EST00000000000.0_8938639_8938749-ENSG00000074800.8_EST00000000000.0_8926338_8926560-0-1	21385	0.41607	0.000180339	ENSG00000074800.8
cg18687706	9.13354e-06	0.00101337060765005	ENSG00000074800.8_EST00000000000.0_8938639_8938749-ENSG00000074800.8_EST00000000000.0_8927176_8927309-0-1	633	-0.40904	0.000266836	ENSG00000074800.8
cg23272189	0.00172818	0.0900329456211507	ENSG00000171603.11_EST00000000000.0_9794030_9794200-ENSG00000054523.11_EST00000000000.0_10363221_10366815-0-0	-615	-0.29543	0.0854484	ENSG00000171603.11
cg15619966	0.00118205	0.0567693354349252	ENSG00000171603.11_EST00000000000.0_9795525_9795673-ENSG00000171603.11_EST00000000000.0_9794030_9794200-0-1	-695	0.30529	0.0452509	ENSG00000171603.11
cg24592782	0.00107104	0.0520332463517333	ENSG00000171603.11_EST00000000000.0_9795525_9795673-ENSG00000171603.11_EST00000000000.0_9795006_9795232-1-1	41322	0.3078	0.040191	ENSG00000171603.11
cg13871843	0.00215451	0.0938700682202582	ENSG00000171603.11_EST00000000000.0_9795943_9796100-ENSG00000171603.11_EST00000000000.0_9794030_9794200-0-1	3400	0.28954	0.0906643	ENSG00000171603.11
cg24592782	0.000631838	0.0381247385880086	ENSG00000171603.11_EST00000000000.0_9801152_9801314-ENSG00000171603.11_EST00000000000.0_9795525_9795673-0-1	41322	-0.32086	0.026558	ENSG00000171603.11
cg01800926	9.20783e-07	0.000201488582916734	ENSG00000171603.11_EST00000000000.0_9803942_9804063-ENSG00000171603.11_EST00000000000.0_9797556_9797612-0-1	-19	-0.44802	3.33993e-05	ENSG00000171603.11
cg01800926	4.16006e-06	0.000649898413842458	ENSG00000171603.11_EST00000000000.0_9803942_9804063-ENSG00000171603.11_EST00000000000.0_9801152_9801314-1-1	-19	0.42295	0.000151051	ENSG00000171603.11
cg09174674	0.00258197	0.0975885917658055	ENSG00000171603.11_EST00000000000.0_9809822_9809971-ENSG00000171603.11_EST00000000000.0_9809519_9809704-1-1	-542	-0.28462	0.0958254	ENSG00000171603.11
cg07589991	0.00238381	0.0914422993033601	ENSG00000171603.11_EST00000000000.0_9811531_9811639-ENSG00000171603.11_EST00000000000.0_9804453_9804701-0-1	-36705	-0.2868	0.0873702	ENSG00000171603.11
cg01800926	0.00152626	0.0701474473537989	ENSG00000171603.11_EST00000000000.0_9811531_9811639-ENSG00000171603.11_EST00000000000.0_9809822_9809971-0-1	-19	-0.2987	0.0603706	ENSG00000171603.11
cg23272189	0.000981882	0.0510402605194906	ENSG00000171603.11_EST00000000000.0_9811531_9811739-ENSG00000171603.11_EST00000000000.0_9795943_9796100-0-1	-615	-0.30999	0.0391625	ENSG00000171603.11
cg13202082	0.000659704	0.0421849259520422	ENSG00000171603.11_EST00000000000.0_9815172_9815367-ENSG00000171603.11_EST00000000000.0_9809519_9809704-0-1	-1733	0.31981	0.0303851	ENSG00000171603.11
cg13871843	0.000463276	0.0300751062879206	ENSG00000171603.11_EST00000000000.0_9833330_9833452-ENSG00000171603.11_EST00000000000.0_9804453_9804701-0-1	3400	0.32827	0.0194343	ENSG00000171603.11
cg13871843	0.000697407	0.0393079016717325	ENSG00000171603.11_EST00000000000.0_9833330_9833452-ENSG00000171603.11_EST00000000000.0_9809519_9809704-0-1	3400	0.31846	0.0276561	ENSG00000171603.11
cg13871843	0.0021675	0.0897624500781767	ENSG00000171603.11_EST00000000000.0_9833330_9833452-ENSG00000171603.11_EST00000000000.0_9809822_9809971-0-1	3400	0.28938	0.0850885	ENSG00000171603.11
cg27399414	0.00248578	0.0945824084819171	ENSG00000171603.11_EST00000000000.0_9833330_9833452-ENSG00000171603.11_EST00000000000.0_9815172_9815367-1-1	9	-0.28566	0.0916515	ENSG00000171603.11
cg13374225	0.00146121	0.0545859061454202	ENSG00000130939.13_EST00000000000.0_10093332_10093752-ENSG00000130939.13_EST00000000000.0_10161166_10161253-0-1	934	-0.29983	0.0429239	ENSG00000130939.13
cg09162909	9.45937e-05	0.00704965830593655	ENSG00000130939.13_EST00000000000.0_10093332_10093752-ENSG00000130939.13_EST00000000000.0_10204998_10205097-0-1	-16899	-0.36357	0.00299979	ENSG00000130939.13
cg13374225	2.50016e-05	0.00191830975019227	ENSG00000130939.13_EST00000000000.0_10093332_10093752-ENSG00000171603.11_EST00000000000.0_9791819_9791954-0-0	934	0.39027	0.00060009	ENSG00000130939.13
cg08806699	3.58907e-05	0.00319537276238455	ENSG00000130939.13_EST00000000000.0_10093654_10093752-ENSG00000130939.13_EST00000000000.0_10132512_10133176-0-1	-34920	-0.38324	0.00107384	ENSG00000130939.13
cg08806699	3.58907e-05	0.00261681136537077	ENSG00000130939.13_EST00000000000.0_10093654_10093752-ENSG00000130939.13_EST00000000000.0_10161166_10161253-0-1	-34920	0.38324	0.000863669	ENSG00000130939.13
cg23036426	0.000843302	0.0366925690911526	ENSG00000130939.13_EST00000000000.0_10165574_10165802-ENSG00000130939.13_EST00000000000.0_10182020_10182134-0-1	640	0.31379	0.0252311	ENSG00000130939.13
cg03649796	0.000854723	0.0307119645715486	ENSG00000130939.13_EST00000000000.0_10231196_10231387-ENSG00000130939.13_EST00000000000.0_10238702_10238876-1-1	13675	0.31345	0.0199802	ENSG00000130939.13
cg09162909	0.000163357	0.00895230476563879	ENSG00000130939.13_EST00000000000.0_10231196_10231387-ENSG00000130939.13_EST00000000000.0_10238702_10238888-0-1	-16899	-0.35189	0.00406914	ENSG00000130939.13
cg17211447	0.000557943	0.0330612962754706	ENSG00000142657.14_EST00000000000.0_10459686_10459761-ENSG00000142657.14_EST00000000000.0_10460450_10460629-1-1	31541	0.32385	0.0220044	ENSG00000142657.14
cg12796186	0.00119777	0.058370156296665	ENSG00000142657.14_EST00000000000.0_10459686_10459761-ENSG00000142657.14_EST00000000000.0_10463128_10463193-0-1	-527	0.30496	0.0470205	ENSG00000142657.14
cg17211447	0.000195106	0.0162886547851288	ENSG00000142657.14_EST00000000000.0_10459686_10459761-ENSG00000142657.14_EST00000000000.0_10464218_10464336-0-1	31541	-0.348	0.00876432	ENSG00000142657.14
cg11196904	0.000153952	0.0151941432338998	ENSG00000142657.14_EST00000000000.0_10459686_10459761-ENSG00000142657.14_EST00000000000.0_10468128_10468197-0-1	32178	-0.35318	0.00801524	ENSG00000142657.14
cg23036555	2.02341e-05	0.00234888487418038	ENSG00000142657.14_EST00000000000.0_10464218_10464336-ENSG00000142657.14_EST00000000000.0_10468128_10468197-1-1	-294	0.39431	0.000767141	ENSG00000142657.14
cg23036555	6.46383e-05	0.00696737805595228	ENSG00000142657.14_EST00000000000.0_10464218_10464336-ENSG00000142657.14_EST00000000000.0_10471475_10471609-0-1	-294	-0.37145	0.0029559	ENSG00000142657.14
cg11196904	0.00093331	0.0488783538282106	ENSG00000142657.14_EST00000000000.0_10464218_10464336-ENSG00000142657.14_EST00000000000.0_10477044_10477174-0-1	32178	0.31126	0.0369693	ENSG00000142657.14
cg11196904	0.000273242	0.0187027787072082	ENSG00000142657.14_EST00000000000.0_10464218_10464336-ENSG00000142657.14_EST00000000000.0_10477433_10477566-0-1	32178	0.34047	0.0104794	ENSG00000142657.14
cg00162421	0.00115479	0.0562968369220647	ENSG00000142657.14_EST00000000000.0_10471475_10471609-ENSG00000142657.14_EST00000000000.0_10473119_10473308-1-1	49836	-0.30589	0.0447298	ENSG00000142657.14
cg00162421	0.0014331	0.0763738810373639	ENSG00000142657.14_EST00000000000.0_10471475_10471609-ENSG00000142657.14_EST00000000000.0_10477044_10477174-0-1	49836	0.30034	0.0678763	ENSG00000142657.14
cg17211447	0.00111395	0.0503119107221347	ENSG00000142657.14_EST00000000000.0_10477044_10477174-ENSG00000142657.14_EST00000000000.0_10479687_10479845-0-1	31541	-0.30681	0.0384176	ENSG00000142657.14
cg11196904	3.45266e-05	0.00372029658009642	ENSG00000142657.14_EST00000000000.0_10477044_10477174-ENSG00000142657.14_EST00000000000.0_10479687_10480108-0-1	32178	0.384	0.00131343	ENSG00000142657.14
cg06176944	0.000653605	0.0435969424018858	ENSG00000142657.14_EST00000000000.0_10477433_10477566-ENSG00000142657.14_EST00000000000.0_10478883_10478982-1-1	36326	0.32004	0.031751	ENSG00000142657.14
cg11047111	0.00183919	0.0778153149774035	ENSG00000142657.14_EST00000000000.0_10477433_10477566-ENSG00000142657.14_EST00000000000.0_10479687_10480108-0-1	31218	-0.29378	0.0696552	ENSG00000142657.14
cg11843760	0.000550012	0.0463231415840161	ENSG00000160049.6_EST00000000000.0_10523488_10523677-ENSG00000160049.6_EST00000000000.0_10522525_10523266-0-1	94	-0.32419	0.0344592	ENSG00000160049.6
cg11843760	0.000577839	0.0478042397504774	ENSG00000160049.6_EST00000000000.0_10523488_10523677-ENSG00000160049.6_EST00000000000.0_10523115_10523266-0-1	94	0.32301	0.0359175	ENSG00000160049.6
cg21534788	0.000754343	0.0637121993454244	ENSG00000160049.6_EST00000000000.0_10527247_10527389-ENSG00000160049.6_EST00000000000.0_10516579_10521759-0-1	5256	0.31654	0.0529628	ENSG00000160049.6
cg01068006	0.000603926	0.046559105885355	ENSG00000160049.6_EST00000000000.0_10527247_10527389-ENSG00000160049.6_EST00000000000.0_10523488_10523677-1-1	2303	0.32195	0.0346841	ENSG00000160049.6
cg21934588	0.00141039	0.0867500616489914	ENSG00000160049.6_EST00000000000.0_10529234_10529395-ENSG00000142655.7_EST00000000000.0_10534944_10535059-0-0	264	-0.30075	0.0811245	ENSG00000160049.6
cg13904286	0.00026935	0.0250633116472659	ENSG00000160049.6_EST00000000000.0_10529234_10529395-ENSG00000160049.6_EST00000000000.0_10522525_10523266-0-1	-592	-0.34079	0.01531	ENSG00000160049.6
cg08846221	0.000586558	0.0493750677110858	ENSG00000160049.6_EST00000000000.0_10529234_10529395-ENSG00000160049.6_EST00000000000.0_10523115_10523266-0-1	9115	-0.32265	0.0374629	ENSG00000160049.6
cg11196904	7.02357e-06	0.00140586920587811	ENSG00000160049.6_EST00000000000.0_10532380_10532545-ENSG00000160049.6_EST00000000000.0_10522525_10523266-0-1	-41279	0.41376	0.0004052	ENSG00000160049.6
cg11196904	5.20647e-05	0.00898398133484828	ENSG00000160049.6_EST00000000000.0_10532380_10532545-ENSG00000160049.6_EST00000000000.0_10529234_10529395-0-1	-41279	-0.37584	0.00408642	ENSG00000160049.6
cg05655022	0.000688437	0.0472438796864836	ENSG00000120948.10_EST00000000000.0_11073773_11074022-ENSG00000120948.10_EST00000000000.0_11076901_11077064-1-1	-48204	0.31877	0.0353765	ENSG00000120948.10
cg05352668	0.000575633	0.0395829704686119	ENSG00000120948.10_EST00000000000.0_11078790_11078930-ENSG00000120948.10_EST00000000000.0_11080486_11080656-1-1	-48943	-0.3231	0.0279237	ENSG00000120948.10
cg14784373	0.0015116	0.0914422993033601	ENSG00000116649.4_EST00000000000.0_11115838_11115983-ENSG00000083444.10_EST00000000000.0_12034710_12035594-0-0	6680	-0.29895	0.0873702	ENSG00000116649.4
cg06632603	0.00109066	0.0760860781801263	ENSG00000116649.4_EST00000000000.0_11115838_11115983-ENSG00000116649.4_EST00000000000.0_11115019_11115141-0-1	46808	-0.30734	0.0675134	ENSG00000116649.4
cg07190630	0.000636251	0.055242814408641	ENSG00000116649.4_EST00000000000.0_11116661_11116814-ENSG00000116649.4_EST00000000000.0_11115838_11115983-0-1	40244	-0.32069	0.0436285	ENSG00000116649.4
cg07190630	0.000507378	0.0392661111280024	ENSG00000116649.4_EST00000000000.0_11116661_11116814-ENSG00000116649.4_EST00000000000.0_11116068_11116151-0-1	40244	0.32612	0.0276183	ENSG00000116649.4
cg21099221	1.51865e-06	0.000385677033190578	ENSG00000116649.4_EST00000000000.0_11118857_11118949-ENSG00000116649.4_EST00000000000.0_11114646_11114942-0-1	493	-0.43992	7.70346e-05	ENSG00000116649.4
cg00692549	0.000242822	0.0240254911630517	ENSG00000116649.4_EST00000000000.0_11118857_11118949-ENSG00000116649.4_EST00000000000.0_11115838_11115983-0-1	-47626	-0.34313	0.014499	ENSG00000116649.4
cg21379816	7.39071e-05	0.010293460844426	ENSG00000116649.4_EST00000000000.0_11118857_11118949-ENSG00000116649.4_EST00000000000.0_11116068_11116151-0-1	-453	0.3687	0.00486466	ENSG00000116649.4
cg21379816	5.74011e-05	0.00774336510308227	ENSG00000116649.4_EST00000000000.0_11118857_11118949-ENSG00000116649.4_EST00000000000.0_11116661_11116814-0-1	-453	-0.37387	0.00338019	ENSG00000116649.4
cg21379816	6.51538e-05	0.00774463639963262	ENSG00000116649.4_EST00000000000.0_11119282_11119402-ENSG00000116649.4_EST00000000000.0_11115019_11115141-0-1	-453	-0.37129	0.00338109	ENSG00000116649.4
cg21379816	5.76248e-06	0.00108237005873569	ENSG00000116649.4_EST00000000000.0_11119282_11119402-ENSG00000116649.4_EST00000000000.0_11116661_11116814-0-1	-453	-0.41726	0.000290637	ENSG00000116649.4
cg23218665	1.25591e-05	0.00201399882990209	ENSG00000116649.4_EST00000000000.0_11119282_11119402-ENSG00000116649.4_EST00000000000.0_11118857_11118949-0-1	39769	-0.40322	0.000637202	ENSG00000116649.4
cg21099221	1.15895e-06	0.00025417893663579	ENSG00000171824.9_EST00000000000.0_11141139_11141295-ENSG00000171824.9_EST00000000000.0_11137658_11137708-0-1	-39364	0.44432	4.49874e-05	ENSG00000171824.9
cg21099221	8.44766e-05	0.00871030433460377	ENSG00000171824.9_EST00000000000.0_11141139_11141295-ENSG00000171824.9_EST00000000000.0_11140556_11140606-0-1	-39364	0.36593	0.00393027	ENSG00000171824.9
cg21099221	0.000206984	0.0162299802802421	ENSG00000171824.9_EST00000000000.0_11141139_11141295-ENSG00000171824.9_EST00000000000.0_11140821_11140969-1-1	-39364	-0.34669	0.00872118	ENSG00000171824.9
cg03617456	0.0019586	0.0956379062929125	ENSG00000171824.9_EST00000000000.0_11147505_11147648-ENSG00000171824.9_EST00000000000.0_11140821_11140969-0-1	267	0.2921	0.0930876	ENSG00000171824.9
cg04984556	0.000883735	0.0481396163836794	ENSG00000198793.7_EST00000000000.0_11187067_11187201-ENSG00000198793.7_EST00000000000.0_11182036_11182183-0-1	36445	0.31263	0.0362527	ENSG00000198793.7
cg06994589	0.000135002	0.0245587482749508	ENSG00000116670.9_EST00000000000.0_11735633_11736197-ENSG00000116663.6_EST00000000000.0_11733334_11733469-0-0	19669	-0.35602	0.0149055	ENSG00000116670.9
cg06994589	0.000144653	0.0254152524465632	ENSG00000116670.9_EST00000000000.0_11735633_11736197-ENSG00000116670.9_EST00000000000.0_11735139_11735231-0-1	19669	0.35453	0.0155816	ENSG00000116670.9
cg11857246	0.000642039	0.0828847846336111	ENSG00000116670.9_EST00000000000.0_11736103_11736197-ENSG00000116670.9_EST00000000000.0_11735713_11735788-1-1	-10317	-0.32047	0.0760542	ENSG00000116670.9
cg14968838	0.000151606	0.0279493812938828	ENSG00000116670.9_EST00000000000.0_11736103_11736197-ENSG00000116670.9_EST00000000000.0_11735715_11735788-1-1	-27310	-0.35351	0.0176759	ENSG00000116670.9
cg19596435	0.000324061	0.0476429488369517	ENSG00000116670.9_EST00000000000.0_11736905_11737005-ENSG00000116670.9_EST00000000000.0_11735633_11736197-1-1	-10224	0.33658	0.0357649	ENSG00000116670.9
cg08269037	5.79748e-07	0.000301277040465012	ENSG00000116670.9_EST00000000000.0_11736905_11737005-ENSG00000116670.9_EST00000000000.0_11735713_11735788-0-1	-91	0.45532	5.60371e-05	ENSG00000116670.9
cg13030908	3.18148e-10	1.05812586625892e-06	ENSG00000116670.9_EST00000000000.0_11737600_11737671-ENSG00000116670.9_EST00000000000.0_11734735_11734873-0-1	-10174	0.55484	3.08311e-08	ENSG00000116670.9
cg02397176	0.000497456	0.0561560438726481	ENSG00000116670.9_EST00000000000.0_11740410_11740528-ENSG00000116670.9_EST00000000000.0_11735139_11735231-0-1	455	-0.32659	0.0445719	ENSG00000116670.9
cg08275633	3.02197e-06	0.00108874996764826	ENSG00000116670.9_EST00000000000.0_11740410_11740528-ENSG00000116670.9_EST00000000000.0_11735713_11735788-0-1	-76	0.42843	0.000292874	ENSG00000116670.9
cg08275633	6.11739e-06	0.00190426266936857	ENSG00000116670.9_EST00000000000.0_11740410_11740528-ENSG00000116670.9_EST00000000000.0_11736866_11737005-0-1	-76	-0.41621	0.000594508	ENSG00000116670.9
cg07426195	8.32443e-07	0.000400393515619712	ENSG00000116670.9_EST00000000000.0_11740410_11740528-ENSG00000116670.9_EST00000000000.0_11736905_11737005-1-1	-37203	-0.44962	8.08196e-05	ENSG00000116670.9
cg19596435	3.2183e-07	0.00019196682768146	ENSG00000116670.9_EST00000000000.0_11740410_11740528-ENSG00000116670.9_EST00000000000.0_11737600_11737671-1-1	-10224	-0.46438	3.13745e-05	ENSG00000116670.9
cg08275633	3.54092e-05	0.00703278488842326	ENSG00000177674.10_EST00000000000.0_11796181_11796292-ENSG00000177674.10_EST00000000000.0_11806184_11806280-0-1	-44510	0.3835	0.00299073	ENSG00000177674.10
cg25467652	0.000489406	0.0442512677358904	ENSG00000177674.10_EST00000000000.0_11796212_11796292-ENSG00000177674.10_EST00000000000.0_11806184_11806280-0-1	-165	-0.32697	0.032403	ENSG00000177674.10
cg02567879	0.000981119	0.0699390993307004	ENSG00000177674.10_EST00000000000.0_11796212_11796292-ENSG00000177674.10_EST00000000000.0_11807497_11807602-0-1	-34725	-0.31001	0.060119	ENSG00000177674.10
cg02567879	0.000624625	0.0518948878368704	ENSG00000177674.10_EST00000000000.0_11796212_11796292-ENSG00000177674.10_EST00000000000.0_11810134_11810635-0-1	-34725	0.32114	0.0400476	ENSG00000177674.10
cg08269037	0.000200646	0.0227296393150321	ENSG00000177674.10_EST00000000000.0_11796232_11796292-ENSG00000177674.10_EST00000000000.0_11806184_11806280-0-1	-44525	-0.34738	0.0134792	ENSG00000177674.10
cg15449870	9.67068e-05	0.0127345705158251	ENSG00000177674.10_EST00000000000.0_11807497_11807602-ENSG00000177674.10_EST00000000000.0_11808472_11808646-1-1	-156	-0.36311	0.00639119	ENSG00000177674.10
cg08269037	0.000168918	0.0215335719876836	ENSG00000177674.10_EST00000000000.0_11807497_11807602-ENSG00000177674.10_EST00000000000.0_11808472_11808667-1-1	-44525	-0.35116	0.0125669	ENSG00000177674.10
cg08269037	3.74287e-05	0.00622660234090942	ENSG00000177674.10_EST00000000000.0_11807497_11807602-ENSG00000177674.10_EST00000000000.0_11810134_11810635-0-1	-44525	0.38241	0.00255341	ENSG00000177674.10
cg02864688	0.00106489	0.0736394492821362	ENSG00000177674.10_EST00000000000.0_11808472_11808646-ENSG00000177674.10_EST00000000000.0_11810134_11810690-0-1	-43799	-0.30795	0.064578	ENSG00000177674.10
cg02864688	0.0010076	0.0807541185865364	ENSG00000177674.10_EST00000000000.0_11808472_11808646-ENSG00000177674.10_EST00000000000.0_11810134_11810767-0-1	-43799	0.30934	0.0733479	ENSG00000177674.10
cg11717194	1.32428e-07	5.86686737898404e-05	ENSG00000083444.10_EST00000000000.0_11994751_11994912-ENSG00000083444.10_EST00000000000.0_12004579_12004719-1-1	-4673	-0.47756	6.7029e-06	ENSG00000083444.10
cg09306577	1.53691e-07	6.56529804293786e-05	ENSG00000083444.10_EST00000000000.0_11994751_11994912-ENSG00000083444.10_EST00000000000.0_12008033_12008124-0-1	46126	-0.47539	7.76592e-06	ENSG00000083444.10
cg03529003	2.43428e-07	9.32408952122855e-05	ENSG00000083444.10_EST00000000000.0_11994751_11994912-ENSG00000083444.10_EST00000000000.0_12009830_12009963-0-1	-470	-0.46858	1.2263e-05	ENSG00000083444.10
cg11717194	6.2159e-08	3.31170136481464e-05	ENSG00000083444.10_EST00000000000.0_11994751_11994912-ENSG00000083444.10_EST00000000000.0_12010414_12010577-0-1	-4673	0.48838	3.14939e-06	ENSG00000083444.10
cg11717194	7.99702e-05	0.00902343684831882	ENSG00000083444.10_EST00000000000.0_11994781_11994912-ENSG00000083444.10_EST00000000000.0_12008033_12008124-1-1	-4673	0.36707	0.00410903	ENSG00000083444.10
cg11717194	0.000275089	0.028975189190445	ENSG00000083444.10_EST00000000000.0_11994781_11994912-ENSG00000083444.10_EST00000000000.0_12016974_12017071-0-1	-4673	-0.34032	0.0185219	ENSG00000083444.10
cg09306577	0.000171297	0.0191702905394379	ENSG00000083444.10_EST00000000000.0_11994792_11994912-ENSG00000083444.10_EST00000000000.0_12008033_12008124-0-1	46126	0.35086	0.010816	ENSG00000083444.10
cg05155371	0.000139714	0.0151285190451228	ENSG00000083444.10_EST00000000000.0_11994792_11994912-ENSG00000083444.10_EST00000000000.0_12009830_12009963-0-1	-54	0.35528	0.00797159	ENSG00000083444.10
cg11717194	6.18141e-08	3.29824572573325e-05	ENSG00000083444.10_EST00000000000.0_11994800_11994912-ENSG00000083444.10_EST00000000000.0_12008033_12008124-1-1	-4673	0.48845	3.12965e-06	ENSG00000083444.10
cg09872491	1.84531e-06	0.00044694359906003	ENSG00000083444.10_EST00000000000.0_11994800_11994912-ENSG00000083444.10_EST00000000000.0_12009830_12009963-0-1	-35610	-0.43671	9.32106e-05	ENSG00000083444.10
cg05155371	8.64207e-06	0.00148985837809309	ENSG00000083444.10_EST00000000000.0_11994800_11994912-ENSG00000083444.10_EST00000000000.0_12012680_12012748-0-1	-54	-0.41004	0.000435991	ENSG00000083444.10
cg22932223	0.000906884	0.0606683509085623	ENSG00000083444.10_EST00000000000.0_11994800_11994912-ENSG00000083444.10_EST00000000000.0_12014887_12014950-0-1	-8017	-0.31198	0.0495827	ENSG00000083444.10
cg03529003	0.000723718	0.0455552858760874	ENSG00000083444.10_EST00000000000.0_11994810_11994912-ENSG00000083444.10_EST00000000000.0_12008033_12008124-1-1	-470	0.31755	0.0336891	ENSG00000083444.10
cg09872491	0.000565485	0.038418056250319	ENSG00000083444.10_EST00000000000.0_11994810_11994912-ENSG00000083444.10_EST00000000000.0_12009830_12009963-0-1	-35610	-0.32353	0.026826	ENSG00000083444.10
cg09306577	0.00150119	0.0809745313691474	ENSG00000083444.10_EST00000000000.0_11994810_11994912-ENSG00000083444.10_EST00000000000.0_12017899_12018000-0-1	46126	0.29913	0.0736152	ENSG00000083444.10
cg11717194	4.50541e-07	0.000150126271769924	ENSG00000083444.10_EST00000000000.0_11994810_11994912-ENSG00000083444.10_EST00000000000.0_12030727_12030873-0-1	-4673	-0.45923	2.28226e-05	ENSG00000083444.10
cg11717194	7.51199e-13	8.66485475591616e-09	ENSG00000083444.10_EST00000000000.0_12008033_12008124-ENSG00000083444.10_EST00000000000.0_12010414_12010577-0-1	-4673	-0.61647	3.80638e-11	ENSG00000083444.10
cg03529003	0.000594168	0.0495003618555895	ENSG00000083444.10_EST00000000000.0_12008033_12008124-ENSG00000083444.10_EST00000000000.0_12012680_12012748-0-1	-470	0.32234	0.0375884	ENSG00000083444.10
cg11717194	1.18707e-06	0.000317310728679239	ENSG00000083444.10_EST00000000000.0_12008033_12008124-ENSG00000083444.10_EST00000000000.0_12012680_12012792-0-1	-4673	0.44393	5.98195e-05	ENSG00000083444.10
cg09306577	0.000113097	0.0143149305841688	ENSG00000083444.10_EST00000000000.0_12008033_12008124-ENSG00000083444.10_EST00000000000.0_12014887_12014950-0-1	46126	0.3598	0.00742975	ENSG00000083444.10
cg09306577	0.000121544	0.0153408707610417	ENSG00000083444.10_EST00000000000.0_12008033_12008124-ENSG00000083444.10_EST00000000000.0_12016974_12017071-0-1	46126	0.35827	0.00811506	ENSG00000083444.10
cg09306577	8.03275e-05	0.0106422026949481	ENSG00000083444.10_EST00000000000.0_12008033_12008124-ENSG00000083444.10_EST00000000000.0_12017899_12018000-0-1	46126	0.36698	0.00507869	ENSG00000083444.10
cg11717194	3.85746e-14	1.14519968656195e-09	ENSG00000083444.10_EST00000000000.0_12009830_12009963-ENSG00000083444.10_EST00000000000.0_12010414_12010577-1-1	-4673	-0.64248	1.94903e-12	ENSG00000083444.10
cg11717194	2.57368e-09	3.07257967893446e-06	ENSG00000083444.10_EST00000000000.0_12009830_12009963-ENSG00000083444.10_EST00000000000.0_12012680_12012748-0-1	-4673	0.53018	1.30184e-07	ENSG00000083444.10
cg09872491	0.000463468	0.0430094638219076	ENSG00000083444.10_EST00000000000.0_12009830_12009963-ENSG00000083444.10_EST00000000000.0_12012680_12012792-0-1	-35610	-0.32826	0.0311825	ENSG00000083444.10
cg11717194	1.93728e-13	3.32779613212121e-09	ENSG00000083444.10_EST00000000000.0_12009830_12009963-ENSG00000083444.10_EST00000000000.0_12014887_12014950-0-1	-4673	0.62865	9.78531e-12	ENSG00000083444.10
cg11717194	0.00169081	0.0906677949169093	ENSG00000083444.10_EST00000000000.0_12009830_12009963-ENSG00000083444.10_EST00000000000.0_12016974_12017071-0-1	-4673	0.29601	0.0863248	ENSG00000083444.10
cg01061626	0.000287164	0.0260572241940212	ENSG00000083444.10_EST00000000000.0_12009830_12009963-ENSG00000083444.10_EST00000000000.0_12017899_12018000-0-1	-8357	-0.33934	0.0161059	ENSG00000083444.10
cg09872491	0.00145011	0.0823242946672641	ENSG00000083444.10_EST00000000000.0_12009830_12009963-ENSG00000083444.10_EST00000000000.0_12018573_12018704-0-1	-35610	-0.30003	0.0753169	ENSG00000083444.10
cg09872491	0.000958521	0.0616871332747923	ENSG00000083444.10_EST00000000000.0_12009830_12009963-ENSG00000083444.10_EST00000000000.0_12025537_12025650-0-1	-35610	-0.3106	0.0507028	ENSG00000083444.10
cg11717194	1.69553e-11	7.76015244659672e-08	ENSG00000083444.10_EST00000000000.0_12010414_12010567-ENSG00000083444.10_EST00000000000.0_12012680_12012792-0-1	-4673	-0.58633	8.55571e-10	ENSG00000083444.10
cg11717194	0.00152641	0.0887010647448492	ENSG00000083444.10_EST00000000000.0_12010414_12010567-ENSG00000083444.10_EST00000000000.0_12017899_12018000-0-1	-4673	-0.29869	0.0836785	ENSG00000083444.10
cg11717194	2.01723e-06	0.000481029857573727	ENSG00000083444.10_EST00000000000.0_12010414_12010577-ENSG00000083444.10_EST00000000000.0_12012680_12012792-1-1	-4673	0.43523	0.000102321	ENSG00000083444.10
cg16040838	0.000265827	0.0263848097692157	ENSG00000083444.10_EST00000000000.0_12010414_12010577-ENSG00000083444.10_EST00000000000.0_12014887_12014950-0-1	45391	0.34109	0.0163775	ENSG00000083444.10
cg11717194	0.000524648	0.0461610048573382	ENSG00000083444.10_EST00000000000.0_12010414_12010577-ENSG00000083444.10_EST00000000000.0_12017899_12018000-0-1	-4673	0.32532	0.0342954	ENSG00000083444.10
cg05155371	0.000309635	0.0291857393013789	ENSG00000083444.10_EST00000000000.0_12010414_12010577-ENSG00000083444.10_EST00000000000.0_12018573_12018704-0-1	-54	-0.33762	0.0186968	ENSG00000083444.10
cg11717194	3.31648e-08	2.05055295666484e-05	ENSG00000083444.10_EST00000000000.0_12012680_12012748-ENSG00000083444.10_EST00000000000.0_12014887_12014950-0-1	-4673	-0.49708	1.66545e-06	ENSG00000083444.10
cg24490600	0.00038361	0.0234450440464858	ENSG00000083444.10_EST00000000000.0_12012680_12012748-ENSG00000083444.10_EST00000000000.0_12017899_12018000-0-1	32425	0.33269	0.0140453	ENSG00000083444.10
cg09306577	4.4851e-06	0.000894233723565838	ENSG00000083444.10_EST00000000000.0_12012680_12012748-ENSG00000083444.10_EST00000000000.0_12018573_12018704-0-1	46126	0.42165	0.00022733	ENSG00000083444.10
cg11717194	6.06001e-06	0.00112250613660736	ENSG00000083444.10_EST00000000000.0_12012680_12012748-ENSG00000083444.10_EST00000000000.0_12020703_12020824-0-1	-4673	0.41637	0.000304685	ENSG00000083444.10
cg11717194	3.83374e-08	2.30367130784708e-05	ENSG00000083444.10_EST00000000000.0_12012680_12012748-ENSG00000083444.10_EST00000000000.0_12023589_12023693-0-1	-4673	0.49509	1.93836e-06	ENSG00000083444.10
cg09872491	8.00344e-06	0.00140191327187229	ENSG00000083444.10_EST00000000000.0_12012680_12012792-ENSG00000083444.10_EST00000000000.0_12018573_12018704-0-1	-35610	-0.41142	0.000403785	ENSG00000083444.10
cg23842890	0.000312528	0.0272098972179179	ENSG00000083444.10_EST00000000000.0_12012680_12012792-ENSG00000083444.10_EST00000000000.0_12020703_12020824-0-1	-25772	-0.33741	0.017055	ENSG00000083444.10
cg11717194	4.42442e-07	0.000147380408209717	ENSG00000083444.10_EST00000000000.0_12012680_12012792-ENSG00000083444.10_EST00000000000.0_12024232_12024357-0-1	-4673	-0.45951	2.23093e-05	ENSG00000083444.10
cg11717194	7.20444e-09	6.52034063086104e-06	ENSG00000083444.10_EST00000000000.0_12012680_12012792-ENSG00000083444.10_EST00000000000.0_12030727_12030873-0-1	-4673	-0.51727	3.63472e-07	ENSG00000083444.10
cg05155371	4.8841e-06	0.00095687126022275	ENSG00000083444.10_EST00000000000.0_12016974_12017071-ENSG00000083444.10_EST00000000000.0_12017899_12018000-1-1	-54	-0.42016	0.000247779	ENSG00000083444.10
cg11717194	4.3324e-08	2.52189204283417e-05	ENSG00000083444.10_EST00000000000.0_12016974_12017071-ENSG00000083444.10_EST00000000000.0_12018573_12018704-0-1	-4673	-0.49341	2.18932e-06	ENSG00000083444.10
cg09820729	3.90885e-05	0.00562801394693905	ENSG00000083444.10_EST00000000000.0_12016974_12017071-ENSG00000083444.10_EST00000000000.0_12020703_12020824-0-1	44961	-0.38156	0.0022437	ENSG00000083444.10
cg06707403	0.000341548	0.0333920659396399	ENSG00000083444.10_EST00000000000.0_12016974_12017071-ENSG00000083444.10_EST00000000000.0_12023589_12023693-0-1	-9070	-0.33537	0.0222909	ENSG00000083444.10
cg11717194	9.40587e-06	0.00158643774486631	ENSG00000083444.10_EST00000000000.0_12016974_12017071-ENSG00000083444.10_EST00000000000.0_12024232_12024357-0-1	-4673	-0.40851	0.000472435	ENSG00000083444.10
cg11717194	2.33382e-11	9.88524305472637e-08	ENSG00000083444.10_EST00000000000.0_12016974_12017071-ENSG00000083444.10_EST00000000000.0_12024701_12024842-0-1	-4673	-0.58306	1.18031e-09	ENSG00000083444.10
cg11717194	4.28145e-11	1.53615918013468e-07	ENSG00000083444.10_EST00000000000.0_12016974_12017071-ENSG00000116649.4_EST00000000000.0_11116661_11116814-0-0	-4673	-0.57674	2.16818e-09	ENSG00000083444.10
cg11717194	6.08655e-05	0.00949942070251228	ENSG00000083444.10_EST00000000000.0_12017899_12018000-ENSG00000048707.8_EST00000000000.0_12342762_12343793-0-0	-4673	-0.37268	0.00438901	ENSG00000083444.10
cg11717194	0.00148335	0.0864024947414633	ENSG00000083444.10_EST00000000000.0_12017899_12018000-ENSG00000083444.10_EST00000000000.0_12018573_12018704-1-1	-4673	-0.29944	0.0806709	ENSG00000083444.10
cg09306577	0.000188517	0.0192450520350335	ENSG00000083444.10_EST00000000000.0_12017899_12018000-ENSG00000083444.10_EST00000000000.0_12023589_12023693-0-1	46126	0.34875	0.0108731	ENSG00000083444.10
cg11717194	0.000513053	0.0430387460251149	ENSG00000083444.10_EST00000000000.0_12017899_12018000-ENSG00000083444.10_EST00000000000.0_12024232_12024357-0-1	-4673	0.32585	0.0312114	ENSG00000083444.10
cg11717194	8.22231e-07	0.000238702104724369	ENSG00000083444.10_EST00000000000.0_12017899_12018000-ENSG00000083444.10_EST00000000000.0_12025537_12025650-0-1	-4673	0.44982	4.15545e-05	ENSG00000083444.10
cg24490600	0.0011808	0.0746992937315083	ENSG00000083444.10_EST00000000000.0_12018573_12018704-ENSG00000083444.10_EST00000000000.0_12025537_12025650-0-1	32425	0.30532	0.0658409	ENSG00000083444.10
cg01061626	0.00127812	0.0863598931424026	ENSG00000083444.10_EST00000000000.0_12020703_12020824-ENSG00000083444.10_EST00000000000.0_12024701_12024842-0-1	-8357	0.30329	0.0806065	ENSG00000083444.10
cg17480145	0.000786536	0.0562603722091976	ENSG00000083444.10_EST00000000000.0_12023589_12023693-ENSG00000083444.10_EST00000000000.0_12024232_12024357-1-1	-56	0.31551	0.0446903	ENSG00000083444.10
cg18184769	7.36922e-06	0.00131340011294809	ENSG00000083444.10_EST00000000000.0_12023589_12023693-ENSG00000083444.10_EST00000000000.0_12024701_12024842-0-1	44963	-0.4129	0.000371632	ENSG00000083444.10
cg11717194	1.53546e-09	2.07413772293958e-06	ENSG00000083444.10_EST00000000000.0_12023589_12023693-ENSG00000083444.10_EST00000000000.0_12026308_12026373-0-1	-4673	0.53646	7.72904e-08	ENSG00000083444.10
cg11717194	4.14489e-10	7.91771586191437e-07	ENSG00000083444.10_EST00000000000.0_12023589_12023693-ENSG00000083444.10_EST00000000000.0_12027044_12027148-0-1	-4673	0.55182	2.09755e-08	ENSG00000083444.10
cg11717194	1.8624e-05	0.0034502451768309	ENSG00000083444.10_EST00000000000.0_12023589_12023693-ENSG00000083444.10_EST00000000000.0_12030727_12030873-0-1	-4673	-0.39587	0.00119122	ENSG00000083444.10
cg03529003	0.000178799	0.0193173571113492	ENSG00000083444.10_EST00000000000.0_12024232_12024357-ENSG00000083444.10_EST00000000000.0_12024701_12024842-1-1	-470	-0.34992	0.010926	ENSG00000083444.10
cg11717194	3.55447e-07	0.00012520417552534	ENSG00000083444.10_EST00000000000.0_12024232_12024357-ENSG00000083444.10_EST00000000000.0_12026308_12026373-0-1	-4673	0.46287	1.8051e-05	ENSG00000083444.10
cg11717194	0.000167045	0.0182029756402649	ENSG00000083444.10_EST00000000000.0_12024232_12024357-ENSG00000083444.10_EST00000000000.0_12027044_12027148-0-1	-4673	0.35141	0.0101142	ENSG00000083444.10
cg11717194	9.10369e-05	0.0124962524392059	ENSG00000083444.10_EST00000000000.0_12024701_12024842-ENSG00000048707.8_EST00000000000.0_12568947_12569753-0-0	-4673	-0.36437	0.00623495	ENSG00000083444.10
cg11717194	1.44602e-08	1.09923872767817e-05	ENSG00000083444.10_EST00000000000.0_12024701_12024842-ENSG00000083444.10_EST00000000000.0_12025537_12025650-1-1	-4673	-0.50822	7.32064e-07	ENSG00000083444.10
cg11717194	6.6338e-09	6.153235163827e-06	ENSG00000083444.10_EST00000000000.0_12024701_12024842-ENSG00000083444.10_EST00000000000.0_12026308_12026373-0-1	-4673	0.51833	3.34674e-07	ENSG00000083444.10
cg24487656	0.000496196	0.039872497682997	ENSG00000083444.10_EST00000000000.0_12024701_12024842-ENSG00000083444.10_EST00000000000.0_12027044_12027148-0-1	-8023	0.32665	0.0281887	ENSG00000083444.10
cg16365973	0.00040078	0.0323975037291484	ENSG00000083444.10_EST00000000000.0_12024701_12024842-ENSG00000083444.10_EST00000000000.0_12032929_12033054-0-1	-8501	-0.33167	0.0214301	ENSG00000083444.10
cg11717194	0.00013262	0.015471347306154	ENSG00000083444.10_EST00000000000.0_12024701_12024842-ENSG00000083444.10_EST00000000000.0_12034710_12035133-0-1	-4673	-0.3564	0.00820338	ENSG00000083444.10
cg05155371	0.000481667	0.0425159620852301	ENSG00000083444.10_EST00000000000.0_12025537_12025650-ENSG00000083444.10_EST00000000000.0_12026308_12026373-1-1	-54	-0.32735	0.0307084	ENSG00000083444.10
cg19502972	2.54057e-07	9.64349006177814e-05	ENSG00000083444.10_EST00000000000.0_12025537_12025650-ENSG00000083444.10_EST00000000000.0_12030727_12030873-0-1	45662	0.46794	1.27965e-05	ENSG00000083444.10
cg09872491	4.51388e-06	0.000892214402694454	ENSG00000083444.10_EST00000000000.0_12025537_12025650-ENSG00000083444.10_EST00000000000.0_12032929_12033054-0-1	-35610	-0.42154	0.000226602	ENSG00000083444.10
cg11717194	1.78026e-11	8.0521196832e-08	ENSG00000083444.10_EST00000000000.0_12025537_12025650-ENSG00000083444.10_EST00000000000.0_12034710_12035133-0-1	-4673	-0.58584	8.96859e-10	ENSG00000083444.10
cg11717194	2.57857e-13	4.03322743859649e-09	ENSG00000083444.10_EST00000000000.0_12025537_12025650-ENSG00000116685.11_EST00000000000.0_11982693_11983546-0-0	-4673	-0.62612	1.29737e-11	ENSG00000083444.10
cg05155371	1.64392e-06	0.000407635167280594	ENSG00000083444.10_EST00000000000.0_12026308_12026373-ENSG00000083444.10_EST00000000000.0_12027044_12027148-1-1	-54	-0.43862	8.28298e-05	ENSG00000083444.10
cg05155371	2.75999e-06	0.000610998224373236	ENSG00000083444.10_EST00000000000.0_12026308_12026373-ENSG00000083444.10_EST00000000000.0_12030727_12030873-0-1	-54	0.42997	0.000139489	ENSG00000083444.10
cg11717194	1.86553e-10	4.39410348641154e-07	ENSG00000083444.10_EST00000000000.0_12026308_12026373-ENSG00000083444.10_EST00000000000.0_12034710_12035133-0-1	-4673	-0.56082	9.41258e-09	ENSG00000083444.10
cg11717194	5.02775e-08	2.83329186361081e-05	ENSG00000083444.10_EST00000000000.0_12030727_12030873-ENSG00000083444.10_EST00000000000.0_12032929_12033054-1-1	-4673	-0.49134	2.54456e-06	ENSG00000083444.10
cg11717194	1.37797e-08	1.06269271968568e-05	ENSG00000083444.10_EST00000000000.0_12030727_12030873-ENSG00000083444.10_EST00000000000.0_12034710_12035150-0-1	-4673	0.50886	6.98919e-07	ENSG00000083444.10
cg11717194	3.23719e-08	2.02724471840029e-05	ENSG00000083444.10_EST00000000000.0_12030727_12030873-ENSG00000116688.10_EST00000000000.0_12049222_12049362-0-0	-4673	-0.49741	1.64102e-06	ENSG00000083444.10
cg05155371	7.7709e-08	3.92573633505369e-05	ENSG00000083444.10_EST00000000000.0_12032929_12033054-ENSG00000083444.10_EST00000000000.0_12034710_12035133-0-1	-54	0.48522	3.9311e-06	ENSG00000083444.10
cg11717194	1.22036e-07	5.5217627543036e-05	ENSG00000083444.10_EST00000000000.0_12032929_12033054-ENSG00000083444.10_EST00000000000.0_12034710_12035150-0-1	-4673	0.47875	6.1832e-06	ENSG00000083444.10
cg01061626	0.000206563	0.0215810897087695	ENSG00000083444.10_EST00000000000.0_12032929_12033054-ENSG00000116688.10_EST00000000000.0_12042049_12042171-0-0	-8357	0.34673	0.0126029	ENSG00000083444.10
cg19022839	0.00054198	0.0496461498298543	ENSG00000116688.10_EST00000000000.0_12042027_12042171-ENSG00000116688.10_EST00000000000.0_12042580_12042647-0-1	-4778	0.32455	0.0377429	ENSG00000116688.10
cg15059389	1.58526e-05	0.00312746382887815	ENSG00000116688.10_EST00000000000.0_12042027_12042171-ENSG00000116688.10_EST00000000000.0_12049222_12049362-0-1	39152	0.3989	0.00104355	ENSG00000116688.10
cg05155371	1.35731e-06	0.000354972854366566	ENSG00000116688.10_EST00000000000.0_12042027_12042171-ENSG00000116688.10_EST00000000000.0_12049222_12049400-0-1	-45541	-0.44176	6.92254e-05	ENSG00000116688.10
cg15059389	4.18552e-12	2.91856395609756e-08	ENSG00000116688.10_EST00000000000.0_12042027_12042171-ENSG00000116688.10_EST00000000000.0_12052612_12052747-0-1	39152	0.60025	2.13249e-10	ENSG00000116688.10
cg15059389	1.84917e-09	2.41632135336064e-06	ENSG00000116688.10_EST00000000000.0_12042027_12042171-ENSG00000116688.10_EST00000000000.0_12056213_12056375-0-1	39152	0.53422	9.4606e-08	ENSG00000116688.10
cg15059389	1.49285e-07	6.48936741670447e-05	ENSG00000116688.10_EST00000000000.0_12042049_12042171-ENSG00000116688.10_EST00000000000.0_12042580_12042647-0-1	39152	-0.47582	7.64777e-06	ENSG00000116688.10
cg15059389	0.000313667	0.0308175089821452	ENSG00000116688.10_EST00000000000.0_12042049_12042171-ENSG00000116688.10_EST00000000000.0_12049222_12049400-0-1	39152	0.33733	0.0200755	ENSG00000116688.10
cg11223747	0.000555692	0.0241535871275211	ENSG00000116688.10_EST00000000000.0_12042049_12042171-ENSG00000116688.10_EST00000000000.0_12052612_12052747-0-1	39219	0.32395	0.0146017	ENSG00000116688.10
cg09306577	0.000422383	0.0370003340783903	ENSG00000116688.10_EST00000000000.0_12042049_12042171-ENSG00000116688.10_EST00000000000.0_12056213_12056375-0-1	639	0.33044	0.0255179	ENSG00000116688.10
cg15059389	5.09557e-06	0.000994735148938101	ENSG00000116688.10_EST00000000000.0_12049222_12049362-ENSG00000116688.10_EST00000000000.0_12052612_12052730-0-1	39152	0.41942	0.000260564	ENSG00000116688.10
cg09306577	4.79679e-07	0.000158469485220398	ENSG00000116688.10_EST00000000000.0_12049222_12049362-ENSG00000116688.10_EST00000000000.0_12058827_12058935-0-1	639	0.45827	2.45048e-05	ENSG00000116688.10
cg05155371	0.000448256	0.0327028524757529	ENSG00000116688.10_EST00000000000.0_12049222_12049400-ENSG00000116688.10_EST00000000000.0_12052612_12052730-0-1	-45541	-0.32905	0.0216924	ENSG00000116688.10
cg15059389	0.000337691	0.0337586089046137	ENSG00000116688.10_EST00000000000.0_12049222_12049400-ENSG00000116688.10_EST00000000000.0_12056213_12056375-0-1	39152	0.33564	0.0226153	ENSG00000116688.10
cg15059389	1.22125e-06	0.000329479672246641	ENSG00000116688.10_EST00000000000.0_12052612_12052747-ENSG00000116688.10_EST00000000000.0_12056213_12056375-1-1	39152	0.44347	6.27814e-05	ENSG00000116688.10
cg15770654	4.13588e-05	0.00656318377188295	ENSG00000116688.10_EST00000000000.0_12052612_12052747-ENSG00000116688.10_EST00000000000.0_12057354_12057478-0-1	38583	-0.38044	0.00273594	ENSG00000116688.10
cg15059389	8.99682e-09	7.785725e-06	ENSG00000116688.10_EST00000000000.0_12052612_12052747-ENSG00000116688.10_EST00000000000.0_12059045_12059152-0-1	39152	-0.51442	4.5954e-07	ENSG00000116688.10
cg04205193	0.00103275	0.0713071258675285	ENSG00000116688.10_EST00000000000.0_12057354_12057478-ENSG00000116688.10_EST00000000000.0_12061458_12061611-0-1	39438	0.30872	0.0617359	ENSG00000116688.10
cg15059389	1.35778e-10	3.54428609160998e-07	ENSG00000116688.10_EST00000000000.0_12057354_12057478-ENSG00000116688.10_EST00000000000.0_12061826_12061893-0-1	39152	-0.56433	6.96372e-09	ENSG00000116688.10
cg09306577	0.000108203	0.0139395300778143	ENSG00000116688.10_EST00000000000.0_12061458_12061611-ENSG00000116688.10_EST00000000000.0_12061826_12061893-1-1	639	0.36074	0.00718299	ENSG00000116688.10
cg19022839	0.000418811	0.0303385183453435	ENSG00000116688.10_EST00000000000.0_12061458_12061611-ENSG00000116688.10_EST00000000000.0_12062039_12062160-0-1	-4778	-0.33064	0.0196575	ENSG00000116688.10
cg15059389	1.84469e-05	0.00382061259691378	ENSG00000116688.10_EST00000000000.0_12061458_12061611-ENSG00000116688.10_EST00000000000.0_12064566_12064670-0-1	39152	0.39606	0.00135974	ENSG00000116688.10
cg15059389	3.97534e-05	0.00584390637419659	ENSG00000116688.10_EST00000000000.0_12061458_12061611-ENSG00000116688.10_EST00000000000.0_12064882_12064984-0-1	39152	0.38122	0.00235492	ENSG00000116688.10
cg05155371	1.71232e-06	0.000425916897648027	ENSG00000116688.10_EST00000000000.0_12064566_12064670-ENSG00000116688.10_EST00000000000.0_12064882_12064984-1-1	-45541	-0.43795	8.76186e-05	ENSG00000116688.10
cg05155371	2.18164e-06	0.000514248058969406	ENSG00000116688.10_EST00000000000.0_12064566_12064670-ENSG00000116688.10_EST00000000000.0_12065768_12065988-0-1	-45541	0.43393	0.000111471	ENSG00000116688.10
cg15059389	2.14324e-06	0.000509785954756604	ENSG00000116688.10_EST00000000000.0_12064566_12064670-ENSG00000116688.10_EST00000000000.0_12066595_12066750-0-1	39152	0.43422	0.000110173	ENSG00000116688.10
cg10523319	0.00229757	0.0907763049407891	ENSG00000162496.4_EST00000000000.0_12639321_12639440-ENSG00000162496.4_EST00000000000.0_12632756_12632881-0-1	-8137	-0.2878	0.0864726	ENSG00000162496.4
cg10307152	0.0025337	0.0851501516769073	ENSG00000162496.4_EST00000000000.0_12677159_12677737-ENSG00000162496.4_EST00000000000.0_12627939_12628453-0-1	-37059	0.28513	0.0790297	ENSG00000162496.4
cg06408550	1.00318e-07	3.69704059825961e-05	ENSG00000142634.7_EST00000000000.0_15736433_15736775-ENSG00000142634.7_EST00000000000.0_15752367_15752514-0-1	-183	-0.48158	3.63423e-06	ENSG00000142634.7
cg06408550	3.46102e-07	9.52799406768236e-05	ENSG00000142634.7_EST00000000000.0_15736433_15736775-ENSG00000142634.7_EST00000000000.0_15753646_15753780-0-1	-183	0.46327	1.2593e-05	ENSG00000142634.7
cg06408550	1.14673e-06	0.000240349148220065	ENSG00000142634.7_EST00000000000.0_15736433_15736775-ENSG00000142634.7_EST00000000000.0_15755089_15755577-0-1	-183	0.44449	4.19105e-05	ENSG00000142634.7
cg17843487	0.0011245	0.053441459020387	ENSG00000142634.7_EST00000000000.0_15752367_15752514-ENSG00000142634.7_EST00000000000.0_15753646_15753780-1-1	20166	-0.30657	0.0417011	ENSG00000142634.7
cg17843487	0.0011245	0.0499599417604442	ENSG00000142634.7_EST00000000000.0_15752367_15752514-ENSG00000142634.7_EST00000000000.0_15755089_15756826-0-1	20166	0.30657	0.0380558	ENSG00000142634.7
cg09559551	0.00259691	0.089292618967759	ENSG00000116786.7_EST00000000000.0_16053509_16054327-ENSG00000116786.7_EST00000000000.0_16056292_16056424-0-1	-24582	-0.28446	0.0844482	ENSG00000116786.7
cg09559551	4.91741e-05	0.005050988962391	ENSG00000116786.7_EST00000000000.0_16056292_16056424-ENSG00000116786.7_EST00000000000.0_16057027_16057217-1-1	-24582	0.37699	0.00195263	ENSG00000116786.7
cg09559551	1.27821e-05	0.00151011268040507	ENSG00000116786.7_EST00000000000.0_16056292_16056424-ENSG00000116786.7_EST00000000000.0_16057687_16057752-0-1	-24582	-0.4029	0.000443359	ENSG00000116786.7
cg13196578	0.000978011	0.0480215846852181	ENSG00000116786.7_EST00000000000.0_16058384_16058543-ENSG00000116786.7_EST00000000000.0_16058845_16059024-1-1	-2660	-0.31009	0.036136	ENSG00000116786.7
cg13196578	0.00203864	0.0874122186224304	ENSG00000116786.7_EST00000000000.0_16058384_16058543-ENSG00000116786.7_EST00000000000.0_16059107_16059223-0-1	-2660	0.29103	0.0819805	ENSG00000116786.7
cg19759788	6.09211e-05	0.00864320257404331	ENSG00000162458.8_EST00000000000.0_16085255_16085343-ENSG00000162458.8_EST00000000000.0_16090988_16091180-0-1	1391	0.37266	0.0038936	ENSG00000162458.8
cg13484546	4.22369e-07	0.000165058212465878	ENSG00000162458.8_EST00000000000.0_16085255_16085343-ENSG00000162458.8_EST00000000000.0_16090994_16091180-0-1	1837	0.46023	2.58618e-05	ENSG00000162458.8
cg24670497	0.000727149	0.0523622032146253	ENSG00000162458.8_EST00000000000.0_16085255_16085343-ENSG00000162458.8_EST00000000000.0_16091448_16091728-0-1	-14975	0.31744	0.0405622	ENSG00000162458.8
cg04897742	1.29075e-05	0.00239265884827205	ENSG00000162458.8_EST00000000000.0_16085255_16085343-ENSG00000162458.8_EST00000000000.0_16091459_16091728-0-1	2046	-0.40272	0.000783271	ENSG00000162458.8
cg13484546	1.57302e-06	0.000455615657019818	ENSG00000162458.8_EST00000000000.0_16085255_16085343-ENSG00000162458.8_EST00000000000.0_16093871_16094054-0-1	1837	0.43934	9.55307e-05	ENSG00000162458.8
cg04897742	1.96919e-06	0.000543100796116505	ENSG00000162458.8_EST00000000000.0_16085279_16085343-ENSG00000162458.8_EST00000000000.0_16090988_16091180-0-1	2046	-0.43563	0.000119628	ENSG00000162458.8
cg22018967	0.00114878	0.0536577433524079	ENSG00000162458.8_EST00000000000.0_16085279_16085343-ENSG00000162458.8_EST00000000000.0_16091448_16091728-0-1	-9582	0.30602	0.0419435	ENSG00000162458.8
cg00862390	0.00128347	0.0834529914672244	ENSG00000162458.8_EST00000000000.0_16085279_16085343-ENSG00000162458.8_EST00000000000.0_16091459_16091728-0-1	-9586	-0.30319	0.0768061	ENSG00000162458.8
cg13484546	8.06668e-08	4.65997209059527e-05	ENSG00000162458.8_EST00000000000.0_16085279_16085343-ENSG00000162458.8_EST00000000000.0_16096904_16097073-0-1	1837	0.48469	4.93139e-06	ENSG00000162458.8
cg13484546	4.72663e-06	0.00107435725535855	ENSG00000162458.8_EST00000000000.0_16090988_16091180-ENSG00000162458.8_EST00000000000.0_16091448_16091728-0-1	1837	0.42073	0.000287773	ENSG00000162458.8
cg13484546	0.000642929	0.0573325471204966	ENSG00000162458.8_EST00000000000.0_16090994_16091180-ENSG00000162458.8_EST00000000000.0_16091459_16091712-0-1	1837	0.32044	0.0458674	ENSG00000162458.8
cg24670497	2.22283e-07	0.000101030750711779	ENSG00000162458.8_EST00000000000.0_16091459_16091712-ENSG00000162458.8_EST00000000000.0_16093871_16094054-0-1	-14975	-0.46994	1.35963e-05	ENSG00000162458.8
cg01815718	0.0015497	0.0971037621434745	ENSG00000162458.8_EST00000000000.0_16091459_16091712-ENSG00000162458.8_EST00000000000.0_16095023_16095125-0-1	-29801	-0.2983	0.0951036	ENSG00000162458.8
cg24670497	4.94496e-07	0.000185415068517295	ENSG00000162458.8_EST00000000000.0_16091459_16091712-ENSG00000162458.8_EST00000000000.0_16103665_16103782-0-1	-14975	0.4578	2.99953e-05	ENSG00000162458.8
cg24670497	3.77678e-06	0.000903776538922853	ENSG00000162458.8_EST00000000000.0_16091459_16091728-ENSG00000162458.8_EST00000000000.0_16095023_16095125-0-1	-14975	0.42462	0.000230521	ENSG00000162458.8
cg24670497	2.46643e-06	0.000644088544182112	ENSG00000162458.8_EST00000000000.0_16095023_16095125-ENSG00000162458.8_EST00000000000.0_16103665_16103782-0-1	-14975	0.43187	0.000149253	ENSG00000162458.8
cg14531560	0.00156569	0.0974515055971674	ENSG00000162458.8_EST00000000000.0_16096904_16097073-ENSG00000162458.8_EST00000000000.0_16101113_16101291-1-1	2269	0.29803	0.0956439	ENSG00000162458.8
cg11401784	0.000640368	0.0536446563068867	ENSG00000162458.8_EST00000000000.0_16101113_16101291-ENSG00000162458.8_EST00000000000.0_16103665_16103782-1-1	9162	-0.32053	0.0419261	ENSG00000162458.8
cg11401784	0.000640368	0.0525039103613129	ENSG00000162458.8_EST00000000000.0_16101113_16101291-ENSG00000162458.8_EST00000000000.0_16111043_16111824-0-1	9162	0.32053	0.0407094	ENSG00000162458.8
cg21421278	0.000377052	0.0159472051691651	ENSG00000173641.12_EST00000000000.0_16343569_16343702-ENSG00000173641.12_EST00000000000.0_16340525_16342254-0-1	-6490	-0.33309	0.00852177	ENSG00000173641.12
cg03260781	0.00104071	0.0549671535635562	ENSG00000173641.12_EST00000000000.0_16343569_16343702-ENSG00000173641.12_EST00000000000.0_16341869_16342254-0-1	210	0.30853	0.043329	ENSG00000173641.12
cg22492252	2.57799e-08	1.76923249818529e-05	ENSG00000173641.12_EST00000000000.0_16343584_16343702-ENSG00000173641.12_EST00000000000.0_16341869_16342254-0-1	-43382	0.5005	1.37548e-06	ENSG00000173641.12
cg07437033	1.06919e-05	0.00184217330072224	ENSG00000173641.12_EST00000000000.0_16344260_16344320-ENSG00000173641.12_EST00000000000.0_16343584_16343717-0-1	-43857	-0.40618	0.00057046	ENSG00000173641.12
cg22492252	0.000125094	0.0132979569906783	ENSG00000173641.12_EST00000000000.0_16344260_16344347-ENSG00000173641.12_EST00000000000.0_16341869_16342254-0-1	-43382	0.35765	0.00676672	ENSG00000173641.12
cg00261668	4.98834e-08	2.94264469406393e-05	ENSG00000173641.12_EST00000000000.0_16344260_16344500-ENSG00000173641.12_EST00000000000.0_16340525_16342254-0-1	228	-0.49145	2.67974e-06	ENSG00000173641.12
cg22492252	9.60572e-07	0.000281133772418058	ENSG00000173641.12_EST00000000000.0_16344260_16344500-ENSG00000173641.12_EST00000000000.0_16341869_16342254-0-1	-43382	0.44734	5.13085e-05	ENSG00000173641.12
cg22492252	5.70478e-05	0.00548038662429474	ENSG00000173641.12_EST00000000000.0_16344260_16344536-ENSG00000173641.12_EST00000000000.0_16341994_16342254-0-1	-43382	0.37399	0.00216668	ENSG00000173641.12
cg27210447	0.000118971	0.00997656058425655	ENSG00000173641.12_EST00000000000.0_16344260_16344536-ENSG00000173641.12_EST00000000000.0_16343584_16343717-0-1	2760	-0.35872	0.00467009	ENSG00000173641.12
cg18088494	0.000931293	0.0640598006533151	ENSG00000142627.9_EST00000000000.0_16458216_16458365-ENSG00000142627.9_EST00000000000.0_16450832_16451815-0-1	11561	0.31132	0.0533545	ENSG00000142627.9
cg01495321	5.20905e-07	0.000155792277156596	ENSG00000142627.9_EST00000000000.0_16459976_16460101-ENSG00000142627.9_EST00000000000.0_16458873_16458934-0-1	24	0.45699	2.39616e-05	ENSG00000142627.9
cg01495321	5.49433e-06	0.000974132385517966	ENSG00000142627.9_EST00000000000.0_16459976_16460101-ENSG00000142627.9_EST00000000000.0_16459675_16459863-0-1	24	-0.4181	0.000253476	ENSG00000142627.9
cg01495321	9.32284e-07	0.000244190495310778	ENSG00000142627.9_EST00000000000.0_16460963_16461062-ENSG00000142627.9_EST00000000000.0_16458559_16458768-0-1	24	-0.44782	4.27667e-05	ENSG00000142627.9
cg01495321	0.00011626	0.0132583092260236	ENSG00000142627.9_EST00000000000.0_16460963_16461062-ENSG00000142627.9_EST00000000000.0_16459675_16459863-0-1	24	-0.35921	0.00674052	ENSG00000142627.9
cg00107046	2.69455e-07	9.4270703335811e-05	ENSG00000142627.9_EST00000000000.0_16460963_16461062-ENSG00000142627.9_EST00000000000.0_16459976_16460101-0-1	-17020	0.46706	1.24312e-05	ENSG00000142627.9
cg00107046	3.94122e-07	0.000125526424175055	ENSG00000142627.9_EST00000000000.0_16460963_16461062-ENSG00000142627.9_EST00000000000.0_16460355_16460410-0-1	-17020	-0.46129	1.8112e-05	ENSG00000142627.9
cg13460168	0.000109454	0.0124254896439029	ENSG00000142627.9_EST00000000000.0_16461531_16461684-ENSG00000142627.9_EST00000000000.0_16460355_16460410-0-1	18958	0.36049	0.00618835	ENSG00000142627.9
cg13460168	0.000983646	0.0629988471942756	ENSG00000142627.9_EST00000000000.0_16462150_16462265-ENSG00000142627.9_EST00000000000.0_16459675_16459863-0-1	18958	-0.30995	0.0521694	ENSG00000142627.9
cg01495321	1.05615e-07	4.62346764727406e-05	ENSG00000142627.9_EST00000000000.0_16462150_16462265-ENSG00000142627.9_EST00000000000.0_16460355_16460410-0-1	24	0.48084	4.87903e-06	ENSG00000142627.9
cg15517098	0.000907065	0.0580421708461749	ENSG00000142627.9_EST00000000000.0_16462150_16462265-ENSG00000142627.9_EST00000000000.0_16460963_16461062-0-1	-18205	-0.31198	0.0466513	ENSG00000142627.9
cg01495321	1.08804e-06	0.000275183490080534	ENSG00000142627.9_EST00000000000.0_16462150_16462265-ENSG00000142627.9_EST00000000000.0_16461531_16461684-0-1	24	-0.44534	4.99302e-05	ENSG00000142627.9
cg27525524	0.00136212	0.0774058209234187	ENSG00000142627.9_EST00000000000.0_16464348_16464680-ENSG00000142627.9_EST00000000000.0_16461531_16461684-0-1	-14269	-0.30165	0.0691307	ENSG00000142627.9
cg27525524	0.00150483	0.0842668497412657	ENSG00000142627.9_EST00000000000.0_16464348_16464680-ENSG00000142627.9_EST00000000000.0_16462150_16462265-0-1	-14269	0.29906	0.077872	ENSG00000142627.9
cg21601498	0.000886691	0.0432924424385877	ENSG00000055070.11_EST00000000000.0_16693720_16693803-ENSG00000055070.11_EST00000000000.0_16721533_16721586-0-1	-14731	0.31254	0.0314544	ENSG00000055070.11
cg14791193	0.000723651	0.032588917754973	ENSG00000055070.11_EST00000000000.0_16693720_16693803-ENSG00000055070.11_EST00000000000.0_16721623_16721762-0-1	8898	0.31756	0.0215904	ENSG00000055070.11
cg15696407	3.93529e-05	0.00392211999701871	ENSG00000055070.11_EST00000000000.0_16693738_16693803-ENSG00000055070.11_EST00000000000.0_16717870_16717919-0-1	34157	-0.38142	0.0014067	ENSG00000055070.11
cg03885055	0.00010251	0.00737457036715396	ENSG00000055070.11_EST00000000000.0_16693738_16693803-ENSG00000055070.11_EST00000000000.0_16721533_16721586-0-1	29654	-0.36188	0.003178	ENSG00000055070.11
cg09252202	4.65672e-05	0.0048907681222843	ENSG00000055070.11_EST00000000000.0_16693738_16693803-ENSG00000187144.7_EST00000000000.0_16713612_16713796-0-0	335	0.37808	0.00187214	ENSG00000055070.11
cg21601498	3.45731e-06	0.00048332059117971	ENSG00000055070.11_EST00000000000.0_16719726_16719977-ENSG00000055070.11_EST00000000000.0_16721533_16721901-0-1	-14731	-0.42614	0.000102959	ENSG00000055070.11
cg21601498	0.000228753	0.0140909286857786	ENSG00000055070.11_EST00000000000.0_16721623_16721762-ENSG00000055070.11_EST00000000000.0_16721793_16721916-0-1	-14731	-0.34446	0.00728348	ENSG00000055070.11
cg18088712	0.0013509	0.0580835599694085	ENSG00000157191.13_EST00000000000.0_16767238_16767348-ENSG00000157191.13_EST00000000000.0_16775588_16775696-0-1	42980	0.30187	0.0466944	ENSG00000157191.13
cg23213892	0.000623627	0.0343336482754973	ENSG00000157191.13_EST00000000000.0_16767238_16767348-ENSG00000157191.13_EST00000000000.0_16778333_16778510-0-1	-3028	0.32117	0.0231333	ENSG00000157191.13
cg18088712	0.000258598	0.0178908582094281	ENSG00000157191.13_EST00000000000.0_16774365_16774469-ENSG00000157191.13_EST00000000000.0_16774555_16774636-1-1	42980	0.34171	0.00989614	ENSG00000157191.13
cg18088712	0.00131859	0.0571641209161259	ENSG00000157191.13_EST00000000000.0_16774365_16774469-ENSG00000157191.13_EST00000000000.0_16775588_16775696-1-1	42980	-0.30249	0.0456807	ENSG00000157191.13
cg18088712	4.46425e-08	1.8947244544432e-05	ENSG00000157191.13_EST00000000000.0_16774365_16774469-ENSG00000157191.13_EST00000000000.0_16778333_16778510-0-1	42980	-0.49299	1.5009e-06	ENSG00000157191.13
cg18088712	2.30876e-06	0.000387024705616709	ENSG00000157191.13_EST00000000000.0_16774365_16774469-ENSG00000157191.13_EST00000000000.0_16785337_16785545-0-1	42980	-0.43298	7.73739e-05	ENSG00000157191.13
cg18088712	0.00251129	0.0968195141195611	ENSG00000157191.13_EST00000000000.0_16778333_16778510-ENSG00000157191.13_EST00000000000.0_16782290_16782388-0-1	42980	-0.28538	0.0947467	ENSG00000157191.13
cg18088712	5.17102e-06	0.000726214978390361	ENSG00000157191.13_EST00000000000.0_16778333_16778510-ENSG00000157191.13_EST00000000000.0_16782313_16782388-1-1	42980	-0.41916	0.000174177	ENSG00000157191.13
cg18088712	9.48585e-05	0.00745875727901815	ENSG00000157191.13_EST00000000000.0_16778333_16778510-ENSG00000157191.13_EST00000000000.0_16785337_16785545-0-1	42980	-0.36351	0.00322385	ENSG00000157191.13
cg18088712	3.1851e-05	0.00347002285773175	ENSG00000157191.13_EST00000000000.0_16778333_16778510-ENSG00000157191.13_EST00000000000.0_16785337_16786346-0-1	42980	0.38558	0.00120012	ENSG00000157191.13
cg06911110	2.82681e-07	0.000118262309427948	ENSG00000117122.9_EST00000000000.0_17302138_17302225-ENSG00000117122.9_EST00000000000.0_17301003_17301518-0-1	-13359	-0.46634	1.67503e-05	ENSG00000117122.9
cg06911110	2.82681e-07	0.000118069715640606	ENSG00000117122.9_EST00000000000.0_17302138_17302225-ENSG00000117122.9_EST00000000000.0_17301764_17301837-1-1	-13359	0.46634	1.67122e-05	ENSG00000117122.9
cg27582013	5.15925e-05	0.00810909792355012	ENSG00000117122.9_EST00000000000.0_17303203_17303289-ENSG00000117122.9_EST00000000000.0_17301003_17301518-0-1	-17102	-0.37602	0.00358639	ENSG00000117122.9
cg18028575	0.000173315	0.023363761160249	ENSG00000117122.9_EST00000000000.0_17303604_17303690-ENSG00000117122.9_EST00000000000.0_17303203_17303289-0-1	24673	-0.3506	0.0139812	ENSG00000117122.9
cg06911110	0.00061486	0.0575063025070465	ENSG00000117122.9_EST00000000000.0_17303604_17303693-ENSG00000117122.9_EST00000000000.0_17301003_17301518-0-1	-13359	-0.32152	0.0460556	ENSG00000117122.9
cg27222219	3.05416e-05	0.00490531143866828	ENSG00000159363.13_EST00000000000.0_17312958_17313127-ENSG00000159363.13_EST00000000000.0_17312453_17312853-1-1	42424	-0.3864	0.00188001	ENSG00000159363.13
cg27222219	3.05416e-05	0.00628497533431534	ENSG00000159363.13_EST00000000000.0_17312958_17313127-ENSG00000159363.13_EST00000000000.0_17312476_17312853-0-1	42424	0.3864	0.0025853	ENSG00000159363.13
cg27222219	2.76264e-09	3.50120238638639e-06	ENSG00000159363.13_EST00000000000.0_17313300_17313451-ENSG00000159363.13_EST00000000000.0_17312453_17312853-1-1	42424	-0.52931	1.55832e-07	ENSG00000159363.13
cg27222219	2.76264e-09	3.50908818097139e-06	ENSG00000159363.13_EST00000000000.0_17313300_17313451-ENSG00000159363.13_EST00000000000.0_17312958_17313127-1-1	42424	0.52931	1.56639e-07	ENSG00000159363.13
cg27582013	1.29898e-05	0.0022645059539946	ENSG00000159363.13_EST00000000000.0_17316622_17316782-ENSG00000159363.13_EST00000000000.0_17313300_17313451-0-1	-48195	-0.4026	0.000735366	ENSG00000159363.13
cg27582013	7.30995e-06	0.00141898837827276	ENSG00000159363.13_EST00000000000.0_17316622_17316782-ENSG00000159363.13_EST00000000000.0_17313541_17313764-0-1	-48195	-0.41304	0.000409841	ENSG00000159363.13
cg27222219	4.06133e-05	0.00729466354930979	ENSG00000159363.13_EST00000000000.0_17316622_17316782-ENSG00000159363.13_EST00000000000.0_17314817_17314969-0-1	42424	0.3808	0.00313596	ENSG00000159363.13
cg18679190	0.00149065	0.087208053709656	ENSG00000159363.13_EST00000000000.0_17316670_17316782-ENSG00000159363.13_EST00000000000.0_17314817_17314969-0-1	-29642	-0.29931	0.0817152	ENSG00000159363.13
cg27222219	0.00113827	0.0941698534434044	ENSG00000159363.13_EST00000000000.0_17316670_17316782-ENSG00000159363.13_EST00000000000.0_17316382_17316498-0-1	42424	0.30626	0.091073	ENSG00000159363.13
cg27222219	0.000285913	0.0306896698268303	ENSG00000159363.13_EST00000000000.0_17318229_17318353-ENSG00000159363.13_EST00000000000.0_17314633_17314729-0-1	42424	-0.33944	0.0199605	ENSG00000159363.13
cg03861428	5.17888e-07	0.000180873170464837	ENSG00000159363.13_EST00000000000.0_17318229_17318353-ENSG00000159363.13_EST00000000000.0_17316186_17316265-0-1	42279	0.45708	2.90666e-05	ENSG00000159363.13
cg12070379	0.000115916	0.0149266361738599	ENSG00000159363.13_EST00000000000.0_17318229_17318353-ENSG00000159363.13_EST00000000000.0_17316382_17316498-0-1	42223	-0.35928	0.00783675	ENSG00000159363.13
cg27222219	5.3771e-09	5.72675136911773e-06	ENSG00000159363.13_EST00000000000.0_17318504_17318624-ENSG00000159363.13_EST00000000000.0_17316186_17316265-0-1	42424	-0.521	3.03262e-07	ENSG00000159363.13
cg15465571	0.00137261	0.0938118576895156	ENSG00000159363.13_EST00000000000.0_17318738_17318837-ENSG00000159363.13_EST00000000000.0_17316382_17316498-0-1	-215	0.30145	0.090583	ENSG00000159363.13
cg06911110	0.000711284	0.0558538730537127	ENSG00000159363.13_EST00000000000.0_17318738_17318837-ENSG00000159363.13_EST00000000000.0_17316622_17316782-0-1	-44452	0.31798	0.0442594	ENSG00000159363.13
cg27582013	0.00134399	0.0787291803267864	ENSG00000159363.13_EST00000000000.0_17318738_17318837-ENSG00000159363.13_EST00000000000.0_17316670_17316782-0-1	-48195	0.302	0.0708275	ENSG00000159363.13
cg06911110	2.74225e-05	0.00522381364089681	ENSG00000159363.13_EST00000000000.0_17318738_17318837-ENSG00000159363.13_EST00000000000.0_17318229_17318353-0-1	-44452	-0.38849	0.00203806	ENSG00000159363.13
cg03861428	9.39859e-05	0.012957816828696	ENSG00000159363.13_EST00000000000.0_17318738_17318837-ENSG00000159363.13_EST00000000000.0_17318504_17318624-0-1	42279	0.3637	0.00654399	ENSG00000159363.13
cg27222219	8.98663e-05	0.0129843171607791	ENSG00000159363.13_EST00000000000.0_17318738_17318897-ENSG00000159363.13_EST00000000000.0_17316622_17316782-0-1	42424	0.36464	0.00656015	ENSG00000159363.13
cg27222219	0.00123443	0.0848198605587395	ENSG00000159363.13_EST00000000000.0_17318738_17318897-ENSG00000159363.13_EST00000000000.0_17318504_17318624-1-1	42424	-0.30419	0.0785992	ENSG00000159363.13
cg07595554	0.000494313	0.0433352347882949	ENSG00000159363.13_EST00000000000.0_17318981_17319076-ENSG00000159363.13_EST00000000000.0_17318229_17318353-0-1	42165	-0.32674	0.0314936	ENSG00000159363.13
cg27222219	0.00144559	0.0905129721493693	ENSG00000159363.13_EST00000000000.0_17318981_17319076-ENSG00000159363.13_EST00000000000.0_17318504_17318624-0-1	42424	0.30011	0.086104	ENSG00000159363.13
cg07595554	0.00139818	0.0915470738918093	ENSG00000159363.13_EST00000000000.0_17322471_17322659-ENSG00000159363.13_EST00000000000.0_17318981_17319076-1-1	42165	0.30098	0.0875217	ENSG00000159363.13
cg10987625	0.00115767	0.0942905318267906	ENSG00000159363.13_EST00000000000.0_17322881_17322973-ENSG00000159363.13_EST00000000000.0_17320124_17320330-0-1	41727	0.30583	0.0912376	ENSG00000159363.13
cg03861428	1.73067e-06	0.000462170422590837	ENSG00000159363.13_EST00000000000.0_17322881_17322973-ENSG00000159363.13_EST00000000000.0_17322471_17322659-0-1	42279	-0.43777	9.7321e-05	ENSG00000159363.13
cg06911110	1.27986e-06	0.000366464051230992	ENSG00000159363.13_EST00000000000.0_17322881_17322973-ENSG00000159363.13_EST00000000000.0_17322582_17322659-0-1	-44452	0.44271	7.21475e-05	ENSG00000159363.13
cg08898568	0.00152113	0.0895036266546188	ENSG00000159363.13_EST00000000000.0_17326895_17327002-ENSG00000159363.13_EST00000000000.0_17323515_17323670-0-1	-14	0.29878	0.0847315	ENSG00000159363.13
cg06911110	8.58415e-05	0.0146596669772098	ENSG00000159363.13_EST00000000000.0_17326895_17327029-ENSG00000159363.13_EST00000000000.0_17322881_17322973-0-1	-44452	-0.3656	0.00765557	ENSG00000159363.13
cg06911110	1.32362e-06	0.000376005983073443	ENSG00000159363.13_EST00000000000.0_17326895_17327029-ENSG00000159363.13_EST00000000000.0_17323515_17323670-0-1	-44452	-0.44217	7.45568e-05	ENSG00000159363.13
cg27222219	4.29582e-08	2.73209334539364e-05	ENSG00000159363.13_EST00000000000.0_17326895_17327029-ENSG00000159363.13_EST00000000000.0_17326506_17326637-0-1	42424	0.49352	2.42227e-06	ENSG00000159363.13
cg27222219	1.22054e-08	1.04959417414966e-05	ENSG00000159363.13_EST00000000000.0_17326895_17327029-ENSG00000159363.13_EST00000000000.0_17326741_17326807-1-1	42424	-0.51045	6.87405e-07	ENSG00000159363.13
cg15465571	0.00164232	0.0994763923355364	ENSG00000159363.13_EST00000000000.0_17331869_17332051-ENSG00000159363.13_EST00000000000.0_17326741_17326807-0-1	-215	0.29677	0.0984405	ENSG00000159363.13
cg06911110	3.16352e-05	0.00548724103603908	ENSG00000159363.13_EST00000000000.0_17331869_17332051-ENSG00000159363.13_EST00000000000.0_17328815_17328868-0-1	-44452	0.38571	0.00217027	ENSG00000159363.13
cg27222219	0.000162211	0.0201514469515421	ENSG00000159363.13_EST00000000000.0_17331869_17332051-ENSG00000159363.13_EST00000000000.0_17330827_17330906-0-1	42424	-0.35205	0.0115389	ENSG00000159363.13
cg23732962	0.000419295	0.0380201123825615	ENSG00000159363.13_EST00000000000.0_17331869_17332051-ENSG00000159363.13_EST00000000000.0_17331187_17331316-0-1	-45309	-0.33061	0.0264675	ENSG00000159363.13
cg19270277	0.0014351	0.0880211631186861	ENSG00000159363.13_EST00000000000.0_17331869_17332051-ENSG00000159363.13_EST00000000000.0_17331509_17331567-1-1	-41428	0.3003	0.0827869	ENSG00000159363.13
cg03861428	0.00265023	0.0907215344704448	ENSG00000117118.5_EST00000000000.0_17354244_17354360-ENSG00000117118.5_EST00000000000.0_17345217_17345453-0-1	37	-0.2839	0.0863986	ENSG00000117118.5
cg27222219	0.000647076	0.035223762946247	ENSG00000117118.5_EST00000000000.0_17355095_17355231-ENSG00000117118.5_EST00000000000.0_17349103_17349225-0-1	182	0.32028	0.0239223	ENSG00000117118.5
cg27222219	0.000139638	0.0113751398256489	ENSG00000117118.5_EST00000000000.0_17371256_17371383-ENSG00000117118.5_EST00000000000.0_17345217_17345453-0-1	182	0.35529	0.00552668	ENSG00000117118.5
cg27222219	0.000239718	0.0197854475188849	ENSG00000117118.5_EST00000000000.0_17371256_17371383-ENSG00000117118.5_EST00000000000.0_17349103_17349225-0-1	182	0.34342	0.0112648	ENSG00000117118.5
cg10987625	0.00028029	0.0202114756279533	ENSG00000117118.5_EST00000000000.0_17371256_17371383-ENSG00000117118.5_EST00000000000.0_17350468_17350569-0-1	-515	0.33989	0.0115866	ENSG00000117118.5
cg27222219	0.000192413	0.0140924741882287	ENSG00000117118.5_EST00000000000.0_17371256_17371383-ENSG00000117118.5_EST00000000000.0_17355095_17355231-0-1	182	0.3483	0.00728453	ENSG00000117118.5
cg16027378	0.000200677	0.0143773181039262	ENSG00000117118.5_EST00000000000.0_17371256_17371383-ENSG00000117118.5_EST00000000000.0_17359555_17359640-0-1	-45118	-0.34738	0.00747097	ENSG00000117118.5
cg04394641	0.00128306	0.0613631228348338	ENSG00000117118.5_EST00000000000.0_17380443_17380665-ENSG00000117118.5_EST00000000000.0_17350468_17350569-0-1	-30361	0.30319	0.050349	ENSG00000117118.5
cg04394641	0.00031612	0.0240795816993464	ENSG00000117118.5_EST00000000000.0_17380443_17380665-ENSG00000117118.5_EST00000000000.0_17354244_17354360-0-1	-30361	0.33715	0.0145428	ENSG00000117118.5
cg12447589	0.00183109	0.0975885917658055	ENSG00000179051.9_EST00000000000.0_17740033_17740213-ENSG00000179051.9_EST00000000000.0_17738618_17738690-0-1	-595	-0.2939	0.0958254	ENSG00000179051.9
cg03847293	6.0553e-06	0.00123706121948102	ENSG00000179051.9_EST00000000000.0_17749201_17749332-ENSG00000179051.9_EST00000000000.0_17740033_17740213-0-1	-31712	-0.41639	0.00034492	ENSG00000179051.9
cg18026264	1.48205e-05	0.00176060896476712	ENSG00000127481.9_EST00000000000.0_19403234_19403396-ENSG00000127481.9_EST00000000000.0_19401000_19401390-1-1	41397	-0.40016	0.000538474	ENSG00000127481.9
cg18026264	4.76456e-05	0.00507890950769868	ENSG00000127481.9_EST00000000000.0_19403234_19403396-ENSG00000127481.9_EST00000000000.0_19401008_19401390-1-1	41397	0.37762	0.00196632	ENSG00000127481.9
cg18026264	5.11643e-08	2.22042129110493e-05	ENSG00000127481.9_EST00000000000.0_19404470_19404560-ENSG00000127481.9_EST00000000000.0_19401000_19401390-0-1	41397	-0.4911	1.84912e-06	ENSG00000127481.9
cg18026264	1.57375e-08	9.11887726861766e-06	ENSG00000127481.9_EST00000000000.0_19404470_19404560-ENSG00000127481.9_EST00000000000.0_19403234_19403396-1-1	41397	0.5071	5.69185e-07	ENSG00000127481.9
cg17850281	5.10265e-07	0.000127544975559789	ENSG00000127481.9_EST00000000000.0_19407843_19408067-ENSG00000127481.9_EST00000000000.0_19401008_19401390-0-1	275	0.45731	1.84919e-05	ENSG00000127481.9
cg17850281	0.000284239	0.0232924911778589	ENSG00000127481.9_EST00000000000.0_19407843_19408067-ENSG00000127481.9_EST00000000000.0_19403234_19403396-0-1	275	-0.33957	0.0139234	ENSG00000127481.9
cg10850580	0.00164796	0.0703213061683197	ENSG00000127481.9_EST00000000000.0_19410998_19411192-ENSG00000127481.9_EST00000000000.0_19401008_19401390-0-1	345	-0.29668	0.0605879	ENSG00000127481.9
cg18026264	0.00203704	0.0786547494277476	ENSG00000127481.9_EST00000000000.0_19410998_19411192-ENSG00000127481.9_EST00000000000.0_19401298_19401390-0-1	41397	-0.29105	0.0707283	ENSG00000127481.9
cg17850281	5.27312e-06	0.000777774220666351	ENSG00000127481.9_EST00000000000.0_19412639_19412764-ENSG00000127481.9_EST00000000000.0_19404470_19404560-0-1	275	0.41882	0.000190052	ENSG00000127481.9
cg18045831	0.000684375	0.0431709800811811	ENSG00000127481.9_EST00000000000.0_19413173_19413315-ENSG00000127481.9_EST00000000000.0_19407843_19408067-0-1	41115	-0.31892	0.0313373	ENSG00000127481.9
cg05787043	0.000145354	0.0129471508101811	ENSG00000127481.9_EST00000000000.0_19413173_19413315-ENSG00000127481.9_EST00000000000.0_19410998_19411192-0-1	577	-0.35443	0.00653595	ENSG00000127481.9
cg05787043	9.10368e-05	0.00811467565564195	ENSG00000127481.9_EST00000000000.0_19413173_19413315-ENSG00000127481.9_EST00000000000.0_19412639_19412764-1-1	577	0.36437	0.00358971	ENSG00000127481.9
cg18045831	0.000173579	0.0141545315678003	ENSG00000127481.9_EST00000000000.0_19415253_19415471-ENSG00000127481.9_EST00000000000.0_19410998_19411192-0-1	41115	-0.35057	0.00732468	ENSG00000127481.9
cg04891455	0.000690478	0.040909733238344	ENSG00000127481.9_EST00000000000.0_19415253_19415471-ENSG00000127481.9_EST00000000000.0_19412639_19412764-0-1	-482	-0.3187	0.0291655	ENSG00000127481.9
cg18026264	3.27683e-06	0.000540333269581426	ENSG00000127481.9_EST00000000000.0_19419313_19419412-ENSG00000127481.9_EST00000000000.0_19414310_19414423-0-1	41397	-0.42705	0.000118821	ENSG00000127481.9
cg18026264	6.53552e-05	0.00745011769364019	ENSG00000127481.9_EST00000000000.0_19419313_19419412-ENSG00000127481.9_EST00000000000.0_19415253_19415471-1-1	41397	0.37122	0.00321912	ENSG00000127481.9
cg18045831	0.00115765	0.0526881743847528	ENSG00000127481.9_EST00000000000.0_19419807_19419980-ENSG00000127481.9_EST00000000000.0_19414310_19414423-0-1	41115	-0.30583	0.0409072	ENSG00000127481.9
cg17445618	0.00187887	0.0798769526997316	ENSG00000127481.9_EST00000000000.0_19421400_19421519-ENSG00000127481.9_EST00000000000.0_19415253_19415471-0-1	41192	0.29321	0.0722978	ENSG00000127481.9
cg01624305	0.000157312	0.0143667033548299	ENSG00000127481.9_EST00000000000.0_19421400_19421519-ENSG00000127481.9_EST00000000000.0_19419313_19419412-0-1	256	0.35271	0.00746379	ENSG00000127481.9
cg00223950	0.00201344	0.0819662689987742	ENSG00000127481.9_EST00000000000.0_19423017_19423144-ENSG00000127481.9_EST00000000000.0_19422039_19422146-1-1	-548	0.29136	0.0748703	ENSG00000127481.9
cg17850281	3.0607e-06	0.000513691703892614	ENSG00000127481.9_EST00000000000.0_19423687_19423774-ENSG00000127481.9_EST00000000000.0_19420443_19420633-0-1	275	-0.42822	0.000111278	ENSG00000127481.9
cg17850281	0.00022248	0.0174784155418958	ENSG00000127481.9_EST00000000000.0_19423687_19423774-ENSG00000127481.9_EST00000000000.0_19422039_19422146-0-1	275	0.34508	0.00960259	ENSG00000127481.9
cg17850281	0.000401711	0.0283205135803855	ENSG00000127481.9_EST00000000000.0_19423687_19423774-ENSG00000127481.9_EST00000000000.0_19423017_19423144-1-1	275	-0.33161	0.0179843	ENSG00000127481.9
cg18026264	7.56676e-06	0.0010353958635834	ENSG00000127481.9_EST00000000000.0_19428014_19428121-ENSG00000127481.9_EST00000000000.0_19423687_19423774-0-1	41397	-0.41243	0.00027449	ENSG00000127481.9
cg15964018	0.000873594	0.040909733238344	ENSG00000127481.9_EST00000000000.0_19428014_19428121-ENSG00000127481.9_EST00000000000.0_19426091_19426171-0-1	-46590	-0.31291	0.0291655	ENSG00000127481.9
cg18045831	5.66631e-05	0.00678468884416859	ENSG00000127481.9_EST00000000000.0_19428014_19428135-ENSG00000127481.9_EST00000000000.0_19426091_19426149-0-1	41115	-0.37413	0.00285391	ENSG00000127481.9
cg18026264	2.63988e-06	0.000455626246678565	ENSG00000127481.9_EST00000000000.0_19428014_19428135-ENSG00000127481.9_EST00000000000.0_19426091_19426171-0-1	41397	-0.43072	9.55451e-05	ENSG00000127481.9
cg18026264	1.50146e-05	0.00177878043798731	ENSG00000127481.9_EST00000000000.0_19428014_19428135-ENSG00000127481.9_EST00000000000.0_19426870_19427067-1-1	41397	0.39991	0.000545474	ENSG00000127481.9
cg18026264	2.09016e-05	0.00233148838981585	ENSG00000127481.9_EST00000000000.0_19430578_19430751-ENSG00000127481.9_EST00000000000.0_19426091_19426149-0-1	41397	-0.39369	0.000760752	ENSG00000127481.9
cg18026264	0.000562352	0.0340176941607195	ENSG00000127481.9_EST00000000000.0_19440193_19440321-ENSG00000127481.9_EST00000000000.0_19436590_19436717-0-1	41397	0.32366	0.0228507	ENSG00000127481.9
cg18026264	0.00103078	0.0459351247137206	ENSG00000127481.9_EST00000000000.0_19440193_19440321-ENSG00000127481.9_EST00000000000.0_19437236_19437326-0-1	41397	-0.30877	0.0340756	ENSG00000127481.9
cg18045831	0.000995063	0.0537611710262486	ENSG00000127481.9_EST00000000000.0_19440193_19440321-ENSG00000127481.9_EST00000000000.0_19439018_19439361-1-1	41115	0.30966	0.0420483	ENSG00000127481.9
cg17850281	0.000801926	0.0431214955647522	ENSG00000127481.9_EST00000000000.0_19441892_19442131-ENSG00000127481.9_EST00000000000.0_19438134_19440564-0-1	275	-0.31503	0.0312887	ENSG00000127481.9
cg24742520	0.0029045	0.0928321573601081	ENSG00000127481.9_EST00000000000.0_19441892_19442131-ENSG00000127481.9_EST00000000000.0_19439018_19439361-0-1	-30289	0.28136	0.0892226	ENSG00000127481.9
ch.1.659111R	0.00199979	0.0857888718424975	ENSG00000127481.9_EST00000000000.0_19441892_19442131-ENSG00000127481.9_EST00000000000.0_19440193_19440321-0-1	-25654	0.29155	0.0798419	ENSG00000127481.9
cg16103595	0.00266676	0.0992739737442923	ENSG00000127481.9_EST00000000000.0_19443715_19443908-ENSG00000127481.9_EST00000000000.0_19440193_19440321-0-1	40970	-0.28373	0.0981535	ENSG00000127481.9
cg18931421	0.00141284	0.060797890429762	ENSG00000127481.9_EST00000000000.0_19443715_19443908-ENSG00000127481.9_EST00000000000.0_19441892_19442131-1-1	41044	0.30071	0.0497292	ENSG00000127481.9
cg06706670	0.00134324	0.061187813727622	ENSG00000127481.9_EST00000000000.0_19446674_19446842-ENSG00000127481.9_EST00000000000.0_19446051_19446195-1-1	-20412	0.30201	0.050149	ENSG00000127481.9
cg01624305	0.00222458	0.085592997482975	ENSG00000127481.9_EST00000000000.0_19447707_19447928-ENSG00000127481.9_EST00000000000.0_19446051_19446195-0-1	256	-0.28868	0.0795902	ENSG00000127481.9
cg18026264	1.54901e-06	0.0003020517143951	ENSG00000127481.9_EST00000000000.0_19449327_19449554-ENSG00000127481.9_EST00000000000.0_19446051_19446195-0-1	41397	0.4396	5.62404e-05	ENSG00000127481.9
cg17850281	4.55076e-05	0.0051848108774419	ENSG00000127481.9_EST00000000000.0_19449327_19449554-ENSG00000127481.9_EST00000000000.0_19446674_19446842-0-1	275	-0.37854	0.00201887	ENSG00000127481.9
cg17850281	2.94406e-07	8.37523941135249e-05	ENSG00000127481.9_EST00000000000.0_19449327_19449554-ENSG00000127481.9_EST00000000000.0_19447683_19447928-0-1	275	0.46573	1.06491e-05	ENSG00000127481.9
cg17850281	2.13498e-05	0.00352206008638016	ENSG00000127481.9_EST00000000000.0_19449327_19449554-ENSG00000127481.9_EST00000000000.0_19447707_19447928-0-1	275	-0.39329	0.00122315	ENSG00000127481.9
cg17850281	2.18059e-06	0.000392474493422708	ENSG00000127481.9_EST00000000000.0_19449327_19449554-ENSG00000127481.9_EST00000000000.0_19448428_19448506-1-1	275	-0.43393	7.87805e-05	ENSG00000127481.9
cg21808345	0.000601445	0.036662572901141	ENSG00000127481.9_EST00000000000.0_19467841_19468018-ENSG00000127481.9_EST00000000000.0_19464501_19464675-0-1	41228	0.32205	0.0252059	ENSG00000127481.9
cg05787043	0.00111972	0.0600526361793065	ENSG00000127481.9_EST00000000000.0_19467841_19468018-ENSG00000127481.9_EST00000000000.0_19465577_19465714-1-1	577	-0.30667	0.0489104	ENSG00000127481.9
cg17850281	3.1051e-05	0.00327104748683161	ENSG00000127481.9_EST00000000000.0_19473320_19473494-ENSG00000127481.9_EST00000000000.0_19470474_19470585-0-1	275	0.38607	0.00110854	ENSG00000127481.9
cg17850281	4.16227e-05	0.00500865377825022	ENSG00000127481.9_EST00000000000.0_19474487_19474621-ENSG00000127481.9_EST00000000000.0_19472517_19472600-0-1	275	0.38031	0.00193131	ENSG00000127481.9
cg21808345	0.000507928	0.0359746165437055	ENSG00000127481.9_EST00000000000.0_19478137_19478353-ENSG00000127481.9_EST00000000000.0_19474487_19474621-0-1	41228	0.32609	0.0245922	ENSG00000127481.9
cg06706670	0.00113411	0.0563528897957354	ENSG00000127481.9_EST00000000000.0_19478807_19478970-ENSG00000127481.9_EST00000000000.0_19477418_19478353-1-1	-20412	0.30635	0.0447894	ENSG00000127481.9
cg18045831	0.000525031	0.0351014242551626	ENSG00000127481.9_EST00000000000.0_19478807_19478970-ENSG00000127481.9_EST00000000000.0_19478137_19478353-1-1	41115	0.3253	0.0238095	ENSG00000127481.9
cg06833078	0.00194019	0.0856326341603602	ENSG00000127481.9_EST00000000000.0_19484309_19484491-ENSG00000127481.9_EST00000000000.0_19481935_19482162-0-1	40875	-0.29236	0.079653	ENSG00000127481.9
cg18026264	0.00138558	0.0624343600606015	ENSG00000127481.9_EST00000000000.0_19484309_19484491-ENSG00000127481.9_EST00000000000.0_19482765_19482917-0-1	41397	0.30121	0.0515306	ENSG00000127481.9
cg18026264	0.00189484	0.0853528377798457	ENSG00000127481.9_EST00000000000.0_19484309_19484491-ENSG00000127481.9_EST00000000000.0_19483261_19483419-1-1	41397	-0.29299	0.0792779	ENSG00000127481.9
cg24742520	0.00231058	0.0957024016254657	ENSG00000127481.9_EST00000000000.0_19488083_19488230-ENSG00000127481.9_EST00000000000.0_19484309_19484491-0-1	-30289	0.28765	0.0931734	ENSG00000127481.9
cg12798157	0.0010864	0.0709967448906301	ENSG00000053372.4_EST00000000000.0_19578033_19578357-ENSG00000053372.4_EST00000000000.0_19581276_19581334-0-1	22686	-0.30744	0.0613609	ENSG00000053372.4
cg23625458	0.00158961	0.0885995478652026	ENSG00000053372.4_EST00000000000.0_19578033_19578357-ENSG00000053372.4_EST00000000000.0_19583558_19583639-0-1	22108	0.29763	0.0835401	ENSG00000053372.4
cg24107872	0.00010701	0.0148489911909496	ENSG00000053372.4_EST00000000000.0_19584327_19584478-ENSG00000053372.4_EST00000000000.0_19584971_19585047-0-1	-90	0.36097	0.0077854	ENSG00000053372.4
cg24107872	0.00010701	0.0141805566498563	ENSG00000053372.4_EST00000000000.0_19584327_19584478-ENSG00000053372.4_EST00000000000.0_19585175_19586622-0-1	-90	-0.36097	0.00734118	ENSG00000053372.4
cg17850281	4.44645e-06	0.000889336332244736	ENSG00000127463.8_EST00000000000.0_19549118_19549328-ENSG00000127463.8_EST00000000000.0_19545438_19545881-0-1	-41001	-0.4218	0.000225665	ENSG00000127463.8
cg18026264	0.00119421	0.075751193970604	ENSG00000127463.8_EST00000000000.0_19549135_19549328-ENSG00000127463.8_EST00000000000.0_19545438_19545881-0-1	121	-0.30503	0.0671096	ENSG00000127463.8
cg23625458	0.000567781	0.0470641589526034	ENSG00000127463.8_EST00000000000.0_19549135_19549328-ENSG00000127463.8_EST00000000000.0_19546063_19546192-0-1	22095	-0.32343	0.0351916	ENSG00000127463.8
cg17850281	7.30656e-05	0.008278982879258	ENSG00000127463.8_EST00000000000.0_19549890_19550000-ENSG00000127463.8_EST00000000000.0_19545864_19545976-0-1	-41001	0.36894	0.00368519	ENSG00000127463.8
cg18026264	6.21602e-05	0.00851377941840675	ENSG00000127463.8_EST00000000000.0_19549890_19550000-ENSG00000127463.8_EST00000000000.0_19546063_19546192-0-1	121	-0.37225	0.00381838	ENSG00000127463.8
cg18026264	1.04949e-05	0.00174766380932925	ENSG00000127463.8_EST00000000000.0_19549890_19550000-ENSG00000127463.8_EST00000000000.0_19547258_19547342-0-1	121	-0.40652	0.000533596	ENSG00000127463.8
cg18026264	8.02044e-06	0.00141210727615283	ENSG00000127463.8_EST00000000000.0_19549890_19550000-ENSG00000127463.8_EST00000000000.0_19549118_19549328-0-1	121	0.41138	0.000407388	ENSG00000127463.8
cg01624305	6.90306e-05	0.00873197928598212	ENSG00000127463.8_EST00000000000.0_19549890_19550000-ENSG00000127463.8_EST00000000000.0_19549135_19549328-0-1	-41020	-0.3701	0.00394254	ENSG00000127463.8
cg18026264	1.36228e-06	0.000354491679848824	ENSG00000127463.8_EST00000000000.0_19549890_19550063-ENSG00000127463.8_EST00000000000.0_19545438_19545881-0-1	121	0.4417	6.90905e-05	ENSG00000127463.8
cg18026264	2.32872e-06	0.000536964310699589	ENSG00000127463.8_EST00000000000.0_19549890_19550063-ENSG00000127463.8_EST00000000000.0_19545864_19545976-0-1	121	0.43283	0.000117817	ENSG00000127463.8
cg17850281	2.54699e-06	0.000577229481611116	ENSG00000127463.8_EST00000000000.0_19549890_19550063-ENSG00000127463.8_EST00000000000.0_19546063_19546192-0-1	-41001	-0.43133	0.000129316	ENSG00000127463.8
cg18026264	2.23969e-07	8.83171375169342e-05	ENSG00000127463.8_EST00000000000.0_19549890_19550063-ENSG00000127463.8_EST00000000000.0_19547258_19547342-0-1	121	0.46983	1.14242e-05	ENSG00000127463.8
cg17850281	8.93627e-07	0.000256068138376786	ENSG00000127463.8_EST00000000000.0_19549890_19550063-ENSG00000127463.8_EST00000000000.0_19549118_19549328-1-1	-41001	0.4485	4.54219e-05	ENSG00000127463.8
cg01624305	0.000577034	0.0396981635309013	ENSG00000127463.8_EST00000000000.0_19549890_19550063-ENSG00000127463.8_EST00000000000.0_19549135_19549328-0-1	-41020	-0.32304	0.0280322	ENSG00000127463.8
cg17850281	0.00176264	0.0989850883001212	ENSG00000127463.8_EST00000000000.0_19553807_19553944-ENSG00000040487.8_EST00000000000.0_19651127_19651256-0-0	-41001	-0.29491	0.0977735	ENSG00000127463.8
cg18026264	1.32839e-07	5.8982532772673e-05	ENSG00000127463.8_EST00000000000.0_19553807_19553944-ENSG00000127463.8_EST00000000000.0_19546063_19546192-0-1	121	-0.47752	6.74892e-06	ENSG00000127463.8
cg18026264	0.000119202	0.0141249764539007	ENSG00000127463.8_EST00000000000.0_19553807_19553944-ENSG00000127463.8_EST00000000000.0_19547258_19547342-0-1	121	-0.35868	0.00730561	ENSG00000127463.8
cg12798157	0.000565439	0.0491401847992285	ENSG00000127463.8_EST00000000000.0_19553807_19553944-ENSG00000127463.8_EST00000000000.0_19549135_19549328-0-1	22673	0.32353	0.0372282	ENSG00000127463.8
cg17850281	0.000255001	0.026138613552929	ENSG00000127463.8_EST00000000000.0_19557338_19557457-ENSG00000127463.8_EST00000000000.0_19553807_19553944-1-1	-41001	0.34203	0.0161781	ENSG00000127463.8
cg17850281	0.00120649	0.0821514647248434	ENSG00000127463.8_EST00000000000.0_19564511_19564633-ENSG00000127463.8_EST00000000000.0_19559118_19559267-0-1	-41001	-0.30477	0.0750929	ENSG00000127463.8
cg17906803	0.000397846	0.0381075658803664	ENSG00000127463.8_EST00000000000.0_19564511_19564633-ENSG00000127463.8_EST00000000000.0_19559430_19559629-0-1	9347	0.33184	0.026544	ENSG00000127463.8
cg17457418	0.000170318	0.0155188876246131	ENSG00000127463.8_EST00000000000.0_19564511_19564633-ENSG00000127463.8_EST00000000000.0_19561624_19561746-0-1	14566	0.35098	0.00823481	ENSG00000127463.8
cg17457418	0.000100366	0.0145057896468146	ENSG00000127463.8_EST00000000000.0_19564511_19564633-ENSG00000127463.8_EST00000000000.0_19563636_19563732-1-1	14566	-0.36232	0.00755479	ENSG00000127463.8
cg18026264	8.04361e-08	4.03415581883994e-05	ENSG00000127463.8_EST00000000000.0_19566791_19566940-ENSG00000127463.8_EST00000000000.0_19565289_19565348-0-1	121	-0.48473	4.07166e-06	ENSG00000127463.8
cg18026264	4.80276e-05	0.00799056590614887	ENSG00000127463.8_EST00000000000.0_19566791_19566940-ENSG00000127463.8_EST00000000000.0_19566312_19566468-0-1	121	0.37746	0.00352014	ENSG00000127463.8
cg04891455	4.35739e-05	0.00766120204893154	ENSG00000127463.8_EST00000000000.0_19566791_19566940-ENSG00000127463.8_EST00000000000.0_19566312_19566479-1-1	-41758	-0.3794	0.0033362	ENSG00000127463.8
cg11376198	0.00037101	0.0362771047698288	ENSG00000127463.8_EST00000000000.0_19567510_19567636-ENSG00000127463.8_EST00000000000.0_19564511_19564633-0-1	22684	0.33346	0.0248646	ENSG00000127463.8
cg18026264	4.17526e-06	0.000848130463822773	ENSG00000127463.8_EST00000000000.0_19567510_19567636-ENSG00000127463.8_EST00000000000.0_19565725_19565796-0-1	121	-0.42289	0.000212413	ENSG00000127463.8
cg18026264	0.000132918	0.0162860355819076	ENSG00000127463.8_EST00000000000.0_19567510_19567636-ENSG00000127463.8_EST00000000000.0_19566312_19566468-0-1	121	0.35635	0.00876204	ENSG00000127463.8
cg17850281	3.36638e-05	0.00638016751296751	ENSG00000127463.8_EST00000000000.0_19567510_19567636-ENSG00000127463.8_EST00000000000.0_19566312_19566479-0-1	-41001	0.3845	0.0026377	ENSG00000127463.8
cg24107872	7.12066e-05	0.0113347285062114	ENSG00000127463.8_EST00000000000.0_19567510_19567636-ENSG00000127463.8_EST00000000000.0_19566791_19566940-1-1	-103	-0.36947	0.00550139	ENSG00000127463.8
cg01624305	1.85264e-05	0.0039103093958007	ENSG00000127463.8_EST00000000000.0_19568839_19568967-ENSG00000127463.8_EST00000000000.0_19565725_19565796-0-1	-41020	0.39597	0.00140114	ENSG00000127463.8
cg18026264	0.00148339	0.0897078929151232	ENSG00000127463.8_EST00000000000.0_19568839_19568967-ENSG00000127463.8_EST00000000000.0_19566312_19566468-0-1	121	0.29944	0.0850168	ENSG00000127463.8
cg17457418	9.7244e-06	0.00164400552484877	ENSG00000127463.8_EST00000000000.0_19568839_19568967-ENSG00000127463.8_EST00000000000.0_19566312_19566479-0-1	14566	-0.4079	0.00049402	ENSG00000127463.8
cg00690710	0.000174223	0.0179800425083782	ENSG00000127463.8_EST00000000000.0_19568839_19568967-ENSG00000127463.8_EST00000000000.0_19567510_19567636-1-1	37392	-0.35049	0.00995957	ENSG00000127463.8
cg07838106	0.000576715	0.0495411385692221	ENSG00000127463.8_EST00000000000.0_19570108_19570201-ENSG00000127463.8_EST00000000000.0_19566312_19566468-0-1	37397	-0.32306	0.0376304	ENSG00000127463.8
cg24107872	0.0012327	0.0774058209234187	ENSG00000127463.8_EST00000000000.0_19570108_19570201-ENSG00000127463.8_EST00000000000.0_19568839_19568967-1-1	-103	0.30422	0.0691307	ENSG00000127463.8
cg17850281	6.1518e-06	0.00114297297766749	ENSG00000127463.8_EST00000000000.0_19570444_19570509-ENSG00000053372.4_EST00000000000.0_19578033_19578357-0-0	-41001	-0.41611	0.000311929	ENSG00000127463.8
cg17850281	0.00127767	0.0907763049407891	ENSG00000127463.8_EST00000000000.0_19570444_19570509-ENSG00000127463.8_EST00000000000.0_19566791_19566940-0-1	-41001	-0.3033	0.0864726	ENSG00000127463.8
cg16103595	0.00188716	0.0972082240645795	ENSG00000127463.8_EST00000000000.0_19570444_19570509-ENSG00000127463.8_EST00000000000.0_19568839_19568967-0-1	-306	0.2931	0.095283	ENSG00000127463.8
cg16103595	0.00186619	0.0994763923355364	ENSG00000127463.8_EST00000000000.0_19570444_19570509-ENSG00000127463.8_EST00000000000.0_19570108_19570201-1-1	-306	-0.29339	0.0984405	ENSG00000127463.8
cg17850281	7.05379e-07	0.000212994744047304	ENSG00000127463.8_EST00000000000.0_19571400_19571524-ENSG00000127463.8_EST00000000000.0_19566791_19566940-0-1	-41001	-0.45225	3.58418e-05	ENSG00000127463.8
cg17850281	4.60846e-06	0.000913841803948897	ENSG00000127463.8_EST00000000000.0_19577909_19578003-ENSG00000053372.4_EST00000000000.0_19578033_19578357-0-0	-41001	-0.42118	0.000233699	ENSG00000127463.8
cg22402059	6.79556e-05	0.0105485836542063	ENSG00000127463.8_EST00000000000.0_19577909_19578003-ENSG00000127463.8_EST00000000000.0_19568839_19568967-0-1	119	0.37042	0.00501888	ENSG00000127463.8
cg14965477	0.000770297	0.0582764979853886	ENSG00000127463.8_EST00000000000.0_19577909_19578003-ENSG00000127463.8_EST00000000000.0_19570108_19570201-0-1	-41505	-0.31602	0.0469113	ENSG00000127463.8
cg12798157	0.00137808	0.0880211631186861	ENSG00000127463.8_EST00000000000.0_19577909_19578003-ENSG00000127463.8_EST00000000000.0_19570444_19570509-0-1	22673	-0.30135	0.0827869	ENSG00000127463.8
cg18026264	0.000439268	0.0392447753588295	ENSG00000127463.8_EST00000000000.0_19577909_19578016-ENSG00000053372.4_EST00000000000.0_19578033_19578357-0-0	121	0.32952	0.0275956	ENSG00000127463.8
cg18026264	0.000958521	0.0674244696237125	ENSG00000127463.8_EST00000000000.0_19577909_19578016-ENSG00000127463.8_EST00000000000.0_19567510_19567636-0-1	121	0.3106	0.057159	ENSG00000127463.8
cg10850580	0.000188391	0.0211514039966848	ENSG00000127463.8_EST00000000000.0_19577909_19578016-ENSG00000127463.8_EST00000000000.0_19570108_19570201-0-1	-40931	0.34877	0.0122796	ENSG00000127463.8
cg04141520	0.00125854	0.0834073029393347	ENSG00000127463.8_EST00000000000.0_19577909_19578016-ENSG00000127463.8_EST00000000000.0_19571400_19571524-0-1	33581	-0.30369	0.0767477	ENSG00000127463.8
cg20810288	1.27073e-05	0.00196974563292274	ENSG00000053371.8_EST00000000000.0_19632512_19632641-ENSG00000053371.8_EST00000000000.0_19630459_19630880-0-1	219	-0.40301	0.000619831	ENSG00000053371.8
cg07037032	0.00163538	0.0742584233302611	ENSG00000053371.8_EST00000000000.0_19632512_19632641-ENSG00000053371.8_EST00000000000.0_19630660_19630880-1-1	-24211	0.29689	0.0653299	ENSG00000053371.8
cg20810288	2.7682e-07	0.00010047238824388	ENSG00000053371.8_EST00000000000.0_19632512_19632641-ENSG00000162482.4_EST00000000000.0_19612679_19612866-0-0	219	0.46665	1.34943e-05	ENSG00000053371.8
cg20810288	8.10651e-11	2.39401468736617e-07	ENSG00000053371.8_EST00000000000.0_19632512_19632641-ENSG00000162482.4_EST00000000000.0_19614990_19615744-0-0	219	0.56994	3.98289e-09	ENSG00000053371.8
cg09356672	0.000484335	0.0392447753588295	ENSG00000053371.8_EST00000000000.0_19638321_19638401-ENSG00000040487.8_EST00000000000.0_19638822_19639383-0-0	26491	-0.32722	0.0275956	ENSG00000053371.8
cg20810288	1.10414e-07	4.9965880655666e-05	ENSG00000053371.8_EST00000000000.0_19638321_19638588-ENSG00000040487.8_EST00000000000.0_19638822_19639383-0-0	219	-0.4802	5.42326e-06	ENSG00000053371.8
cg20810288	2.05113e-08	1.39717548764898e-05	ENSG00000053371.8_EST00000000000.0_19638321_19638588-ENSG00000053371.8_EST00000000000.0_19633496_19633595-0-1	219	-0.50358	1.0063e-06	ENSG00000053371.8
cg20810288	1.34568e-08	1.01112082722513e-05	ENSG00000053371.8_EST00000000000.0_19638321_19638588-ENSG00000053371.8_EST00000000000.0_19633808_19633904-0-1	219	-0.50917	6.53919e-07	ENSG00000053371.8
cg20810288	9.91791e-09	8.05486549742371e-06	ENSG00000053371.8_EST00000000000.0_19638321_19638588-ENSG00000053371.8_EST00000000000.0_19634652_19634756-0-1	219	-0.51315	4.82828e-07	ENSG00000053371.8
cg20810288	7.41832e-09	6.50336289799403e-06	ENSG00000053371.8_EST00000000000.0_19638321_19638588-ENSG00000053371.8_EST00000000000.0_19634949_19635136-0-1	219	0.5169	3.62013e-07	ENSG00000053371.8
cg06839611	0.00149856	0.0427130373199925	ENSG00000077549.11_EST00000000000.0_19670852_19670928-ENSG00000077549.11_EST00000000000.0_19665317_19666111-0-1	413	0.29917	0.0308869	ENSG00000077549.11
cg03076210	0.00234799	0.066890779062455	ENSG00000077549.11_EST00000000000.0_19670852_19670928-ENSG00000077549.11_EST00000000000.0_19665853_19666111-1-1	-362	0.28721	0.056551	ENSG00000077549.11
cg03076210	0.000117949	0.007963819308511	ENSG00000077549.11_EST00000000000.0_19670852_19670928-ENSG00000077549.11_EST00000000000.0_19665854_19666111-1-1	-362	-0.35891	0.00350488	ENSG00000077549.11
cg25325159	0.00135016	0.0407481206008351	ENSG00000077549.11_EST00000000000.0_19670852_19670928-ENSG00000077549.11_EST00000000000.0_19669256_19669358-0-1	144	-0.30188	0.0290147	ENSG00000077549.11
cg03076210	1.56062e-05	0.00126818270984127	ENSG00000077549.11_EST00000000000.0_19671681_19671746-ENSG00000077549.11_EST00000000000.0_19665853_19666111-0-1	-362	0.39919	0.000355956	ENSG00000077549.11
cg25325159	1.90633e-08	7.41038532310839e-06	ENSG00000077549.11_EST00000000000.0_19671681_19671746-ENSG00000077549.11_EST00000000000.0_19665854_19666111-0-1	144	0.50456	4.30519e-07	ENSG00000077549.11
cg25325159	0.00413973	0.0831898772460509	ENSG00000077549.11_EST00000000000.0_19683129_19683245-ENSG00000077549.11_EST00000000000.0_19665317_19666111-0-1	144	0.27134	0.0764572	ENSG00000077549.11
cg15136975	0.00154518	0.0433940727269757	ENSG00000077549.11_EST00000000000.0_19683129_19683245-ENSG00000077549.11_EST00000000000.0_19665854_19666111-0-1	-30729	-0.29837	0.0315526	ENSG00000077549.11
cg25325159	2.56306e-05	0.00186384028763495	ENSG00000077549.11_EST00000000000.0_19683129_19683245-ENSG00000077549.11_EST00000000000.0_19669246_19669358-0-1	144	0.38979	0.000578929	ENSG00000077549.11
cg25325159	2.56524e-09	1.67916831267218e-06	ENSG00000077549.11_EST00000000000.0_19683129_19683245-ENSG00000077549.11_EST00000000000.0_19669256_19669358-0-1	144	-0.53022	5.79289e-08	ENSG00000077549.11
cg03076210	0.00100648	0.036551266185806	ENSG00000077549.11_EST00000000000.0_19683916_19684057-ENSG00000077549.11_EST00000000000.0_19665317_19666111-0-1	-362	0.30937	0.0251056	ENSG00000077549.11
cg06839611	5.90669e-05	0.00369169431190494	ENSG00000077549.11_EST00000000000.0_19683939_19684057-ENSG00000077549.11_EST00000000000.0_19671681_19671746-0-1	413	0.37329	0.00130024	ENSG00000077549.11
cg03076210	3.1647e-06	0.000364795669083877	ENSG00000077549.11_EST00000000000.0_19683939_19684057-ENSG00000077549.11_EST00000000000.0_19683129_19683245-0-1	-362	-0.42765	7.17196e-05	ENSG00000077549.11
cg25325159	4.6662e-08	1.44157547703468e-05	ENSG00000077549.11_EST00000000000.0_19705034_19705147-ENSG00000077549.11_EST00000000000.0_19665317_19666111-0-1	144	-0.49238	1.0505e-06	ENSG00000077549.11
cg25325159	5.51126e-06	0.000562824130571249	ENSG00000077549.11_EST00000000000.0_19705034_19705147-ENSG00000077549.11_EST00000000000.0_19670852_19670928-0-1	144	-0.41805	0.000125161	ENSG00000077549.11
cg25325159	1.05919e-06	0.00015533769348259	ENSG00000077549.11_EST00000000000.0_19705034_19705147-ENSG00000077549.11_EST00000000000.0_19671681_19671746-0-1	144	-0.44577	2.3864e-05	ENSG00000077549.11
cg25325159	2.7712e-06	0.000330253039978819	ENSG00000077549.11_EST00000000000.0_19705034_19705147-ENSG00000077549.11_EST00000000000.0_19683916_19684057-1-1	144	0.4299	6.29833e-05	ENSG00000077549.11
cg25325159	6.61605e-06	0.000647561954777535	ENSG00000077549.11_EST00000000000.0_19711999_19712120-ENSG00000077549.11_EST00000000000.0_19670852_19670928-0-1	144	-0.41482	0.000150306	ENSG00000077549.11
cg25325159	1.67603e-05	0.00133521083610362	ENSG00000077549.11_EST00000000000.0_19711999_19712120-ENSG00000077549.11_EST00000000000.0_19671681_19671746-0-1	144	-0.39786	0.000379362	ENSG00000077549.11
cg01832549	0.00347754	0.0976467084913249	ENSG00000077549.11_EST00000000000.0_19711999_19712120-ENSG00000077549.11_EST00000000000.0_19683129_19683245-0-1	-37077	0.27632	0.0959164	ENSG00000077549.11
cg25325159	0.000151601	0.00793380406354097	ENSG00000077549.11_EST00000000000.0_19711999_19712120-ENSG00000077549.11_EST00000000000.0_19683916_19684057-0-1	144	0.35352	0.00348757	ENSG00000077549.11
cg25325159	3.83256e-06	0.000423075536631945	ENSG00000077549.11_EST00000000000.0_19746155_19746244-ENSG00000077549.11_EST00000000000.0_19665854_19666111-0-1	144	0.42437	8.68569e-05	ENSG00000077549.11
cg25325159	0.00189912	0.0495756276310081	ENSG00000077549.11_EST00000000000.0_19811930_19811981-ENSG00000077549.11_EST00000000000.0_19683939_19684057-0-1	144	-0.29293	0.0376725	ENSG00000077549.11
cg20910385	0.000226627	0.00734507195055495	ENSG00000077549.11_EST00000000000.0_19811930_19811981-ENSG00000077549.11_EST00000000000.0_19711999_19712120-0-1	577	0.34467	0.00316267	ENSG00000077549.11
cg25325159	4.535e-06	0.000482403729740285	ENSG00000077549.11_EST00000000000.0_19811930_19812007-ENSG00000077549.11_EST00000000000.0_19683916_19684057-0-1	144	0.42145	0.000102719	ENSG00000077549.11
cg25325159	0.00442928	0.0938700682202582	ENSG00000077549.11_EST00000000000.0_19811930_19812007-ENSG00000077549.11_EST00000000000.0_19683939_19684057-0-1	144	0.26938	0.0906643	ENSG00000077549.11
cg20910385	0.00292052	0.0707097867209036	ENSG00000077549.11_EST00000000000.0_19811930_19812007-ENSG00000077549.11_EST00000000000.0_19711999_19712120-0-1	577	-0.28121	0.0610272	ENSG00000077549.11
cg25325159	8.9717e-07	0.000136925981158549	ENSG00000077549.11_EST00000000000.0_19811930_19812007-ENSG00000077549.11_EST00000000000.0_19775328_19775824-0-1	144	0.44843	2.029e-05	ENSG00000077549.11
cg19713429	0.00120341	0.0399267839975815	ENSG00000077549.11_EST00000000000.0_19811930_19812007-ENSG00000077549.11_EST00000000000.0_19810684_19811158-0-1	-1376	0.30484	0.0282438	ENSG00000077549.11
cg25325159	2.37613e-08	8.71075645971701e-06	ENSG00000077549.11_EST00000000000.0_19811930_19812066-ENSG00000077549.11_EST00000000000.0_19671681_19671746-0-1	144	-0.5016	5.37555e-07	ENSG00000077549.11
cg25325159	0.00094108	0.0403558403508332	ENSG00000077549.11_EST00000000000.0_19811930_19812066-ENSG00000077549.11_EST00000000000.0_19711999_19712120-0-1	144	0.31106	0.0286444	ENSG00000077549.11
cg25325159	3.21087e-09	1.98902516107056e-06	ENSG00000077549.11_EST00000000000.0_19811930_19812066-ENSG00000077549.11_EST00000000000.0_19746155_19746245-0-1	144	-0.52745	7.28427e-08	ENSG00000077549.11
cg21057046	0.00101954	0.0446823254193444	ENSG00000173436.9_EST00000000000.0_19923484_19923603-ENSG00000077549.11_EST00000000000.0_19711999_19712120-0-0	46720	-0.30905	0.0328349	ENSG00000173436.9
cg20686963	7.32718e-09	7.00322456666667e-06	ENSG00000158747.9_EST00000000000.0_19981505_19981693-ENSG00000158747.9_EST00000000000.0_19981817_19981928-1-1	-43706	0.51706	3.99338e-07	ENSG00000158747.9
cg09231412	0.000171736	0.0181777488969114	ENSG00000158747.9_EST00000000000.0_19981505_19981693-ENSG00000158747.9_EST00000000000.0_19983359_19983426-0-1	-43047	-0.3508	0.010095	ENSG00000158747.9
cg11247289	0.00104741	0.0646235303337387	ENSG00000158747.9_EST00000000000.0_19981505_19981693-ENSG00000158747.9_EST00000000000.0_19983359_19983462-0-1	24659	0.30837	0.0539818	ENSG00000158747.9
cg11247289	0.000489682	0.0386882303950284	ENSG00000158747.9_EST00000000000.0_19981505_19981693-ENSG00000158747.9_EST00000000000.0_19983359_19983569-0-1	24659	0.32696	0.0270705	ENSG00000158747.9
cg20686963	1.2588e-12	1.32290492581197e-08	ENSG00000158747.9_EST00000000000.0_19981505_19981693-ENSG00000158747.9_EST00000000000.0_19983359_19984945-0-1	-43706	-0.61169	6.89586e-11	ENSG00000158747.9
cg00755546	0.000362843	0.0292376633020975	ENSG00000158747.9_EST00000000000.0_19981817_19981928-ENSG00000158747.9_EST00000000000.0_19983359_19983426-0-1	4744	-0.33398	0.0187384	ENSG00000158747.9
cg01292939	0.000198389	0.0158031785342268	ENSG00000158747.9_EST00000000000.0_19981817_19981928-ENSG00000158747.9_EST00000000000.0_19983359_19983462-0-1	-43613	0.34763	0.0084265	ENSG00000158747.9
cg20686963	2.29724e-07	9.55816513539001e-05	ENSG00000158747.9_EST00000000000.0_19981817_19981928-ENSG00000158747.9_EST00000000000.0_19983359_19983569-0-1	-43706	0.46945	1.26433e-05	ENSG00000158747.9
cg13069918	0.00026643	0.0286409157367788	ENSG00000158747.9_EST00000000000.0_19981817_19981928-ENSG00000158747.9_EST00000000000.0_19983359_19984945-1-1	38696	0.34104	0.0182508	ENSG00000158747.9
cg20697630	0.000379028	0.0272922962205559	ENSG00000158828.5_EST00000000000.0_20966385_20966485-ENSG00000158828.5_EST00000000000.0_20972053_20972216-0-1	426	0.33297	0.0171244	ENSG00000158828.5
cg19758033	7.46021e-05	0.00879390402532078	ENSG00000158828.5_EST00000000000.0_20966385_20966485-ENSG00000158828.5_EST00000000000.0_20974998_20975125-0-1	27753	-0.36851	0.00397763	ENSG00000158828.5
cg14565919	0.000541571	0.0346215144441074	ENSG00000244038.2_EST00000000000.0_20980716_20980864-ENSG00000244038.2_EST00000000000.0_20979114_20979220-0-1	235	0.32456	0.0233905	ENSG00000244038.2
cg16383081	0.000196947	0.0187310839545813	ENSG00000244038.2_EST00000000000.0_20980716_20980864-ENSG00000244038.2_EST00000000000.0_20979344_20979464-0-1	237	0.34779	0.0105001	ENSG00000244038.2
cg16383081	0.00010324	0.0102842337747262	ENSG00000244038.2_EST00000000000.0_20980716_20980864-ENSG00000244038.2_EST00000000000.0_20980120_20980267-1-1	237	-0.36173	0.0048581	ENSG00000244038.2
cg20697630	2.18258e-12	1.62498691068783e-08	ENSG00000244038.2_EST00000000000.0_20981107_20981200-ENSG00000244038.2_EST00000000000.0_20979114_20979220-0-1	-27626	-0.60651	9.12209e-11	ENSG00000244038.2
cg17508639	0.000124242	0.0124406332916026	ENSG00000244038.2_EST00000000000.0_20981933_20982027-ENSG00000244038.2_EST00000000000.0_20979114_20979220-0-1	-28383	-0.3578	0.00619822	ENSG00000244038.2
cg20697630	4.8734e-05	0.00633047638144627	ENSG00000244038.2_EST00000000000.0_20981933_20982027-ENSG00000244038.2_EST00000000000.0_20980120_20980267-0-1	-27626	0.37717	0.00261049	ENSG00000244038.2
cg20697630	6.77106e-09	5.40145139659701e-06	ENSG00000244038.2_EST00000000000.0_20981933_20982027-ENSG00000244038.2_EST00000000000.0_20980716_20980864-0-1	-27626	0.51807	2.80982e-07	ENSG00000244038.2
cg20697630	9.30946e-09	6.82962026742174e-06	ENSG00000244038.2_EST00000000000.0_20981933_20982027-ENSG00000244038.2_EST00000000000.0_20981107_20981200-1-1	-27626	-0.51397	3.86804e-07	ENSG00000244038.2
cg20697630	5.62975e-07	0.00015310989194438	ENSG00000244038.2_EST00000000000.0_20982169_20982272-ENSG00000244038.2_EST00000000000.0_20979344_20979464-0-1	-27626	0.45578	2.34167e-05	ENSG00000244038.2
cg20697630	4.07179e-08	2.08781291562057e-05	ENSG00000244038.2_EST00000000000.0_20982169_20982272-ENSG00000244038.2_EST00000000000.0_20980120_20980267-0-1	-27626	0.49426	1.70427e-06	ENSG00000244038.2
cg20697630	5.03543e-09	4.35686586572438e-06	ENSG00000244038.2_EST00000000000.0_20982169_20982272-ENSG00000244038.2_EST00000000000.0_20980716_20980864-0-1	-27626	0.52183	2.08746e-07	ENSG00000244038.2
cg14151682	0.000438257	0.0286325602651415	ENSG00000244038.2_EST00000000000.0_20982169_20982272-ENSG00000244038.2_EST00000000000.0_20981107_20981200-0-1	-28074	0.32958	0.0182442	ENSG00000244038.2
cg14151682	0.00113733	0.0570603499475458	ENSG00000244038.2_EST00000000000.0_20982169_20982272-ENSG00000244038.2_EST00000000000.0_20981933_20982027-1-1	-28074	-0.30628	0.0455571	ENSG00000244038.2
cg20697630	1.42699e-06	0.000316201897896762	ENSG00000244038.2_EST00000000000.0_20982594_20982680-ENSG00000244038.2_EST00000000000.0_20980120_20980267-0-1	-27626	0.44094	5.95675e-05	ENSG00000244038.2
cg20697630	5.70644e-08	2.70327015556228e-05	ENSG00000244038.2_EST00000000000.0_20982594_20982680-ENSG00000244038.2_EST00000000000.0_20980716_20980864-0-1	-27626	0.48957	2.38973e-06	ENSG00000244038.2
cg14151682	0.00184231	0.0918298432113591	ENSG00000244038.2_EST00000000000.0_20982594_20982680-ENSG00000244038.2_EST00000000000.0_20981933_20982027-0-1	-28074	0.29374	0.0879025	ENSG00000244038.2
cg20697630	8.14661e-09	6.20286253331158e-06	ENSG00000244038.2_EST00000000000.0_20987374_20987484-ENSG00000244038.2_EST00000000000.0_20979344_20979464-0-1	-27626	0.5157	3.38755e-07	ENSG00000244038.2
cg20697630	9.03456e-09	6.69872690528984e-06	ENSG00000244038.2_EST00000000000.0_20987374_20987484-ENSG00000244038.2_EST00000000000.0_20980120_20980267-0-1	-27626	0.51436	3.76861e-07	ENSG00000244038.2
cg23993660	2.28036e-06	0.000453235204767987	ENSG00000244038.2_EST00000000000.0_20987374_20987484-ENSG00000244038.2_EST00000000000.0_20980716_20980864-0-1	-28174	-0.43319	9.4866e-05	ENSG00000244038.2
cg20697630	0.00229757	0.0885995478652026	ENSG00000244038.2_EST00000000000.0_20987374_20987484-ENSG00000244038.2_EST00000000000.0_20982169_20982272-0-1	-27626	0.2878	0.0835401	ENSG00000244038.2
cg23993660	0.00195201	0.0979810190905852	ENSG00000244038.2_EST00000000000.0_20987374_20987484-ENSG00000244038.2_EST00000000000.0_20982594_20982680-0-1	-28174	0.29219	0.096374	ENSG00000244038.2
cg20697630	0.00236404	0.0968195141195611	ENSG00000244038.2_EST00000000000.0_20987690_20987898-ENSG00000244038.2_EST00000000000.0_20980716_20980864-0-1	-27626	-0.28703	0.0947467	ENSG00000244038.2
cg20697630	0.000551465	0.0366071104598894	ENSG00000244038.2_EST00000000000.0_20987690_20987898-ENSG00000244038.2_EST00000000000.0_20981107_20981200-0-1	-27626	-0.32413	0.0251557	ENSG00000244038.2
cg20697630	0.000567649	0.0398556744905248	ENSG00000244038.2_EST00000000000.0_20987690_20987898-ENSG00000244038.2_EST00000000000.0_20982169_20982272-0-1	-27626	0.32344	0.0281729	ENSG00000244038.2
cg20697630	0.00144451	0.0631812132081761	ENSG00000244038.2_EST00000000000.0_20987690_20987898-ENSG00000244038.2_EST00000000000.0_20982594_20982680-0-1	-27626	0.30013	0.0523587	ENSG00000244038.2
cg19078903	7.83249e-05	0.00392277560159653	ENSG00000127483.12_EST00000000000.0_21074037_21074148-ENSG00000127483.12_EST00000000000.0_21069175_21071584-0-1	-1095	-0.3675	0.00140704	ENSG00000127483.12
cg19078903	7.83249e-05	0.004158983398862	ENSG00000127483.12_EST00000000000.0_21074037_21074148-ENSG00000127483.12_EST00000000000.0_21072036_21072149-1-1	-1095	0.3675	0.00151752	ENSG00000127483.12
cg19078903	0.00570718	0.0832344242377246	ENSG00000127483.12_EST00000000000.0_21091870_21092024-ENSG00000127483.12_EST00000000000.0_21076216_21076375-0-1	-1095	-0.26193	0.0765152	ENSG00000127483.12
cg05780577	0.0049702	0.0896602668046086	ENSG00000127483.12_EST00000000000.0_21097423_21097566-ENSG00000127483.12_EST00000000000.0_21072036_21072149-0-1	-65	-0.26602	0.0849453	ENSG00000127483.12
cg05780577	0.00479311	0.0885995478652026	ENSG00000127483.12_EST00000000000.0_21097423_21097566-ENSG00000127483.12_EST00000000000.0_21074037_21074148-0-1	-65	-0.26708	0.0835401	ENSG00000127483.12
cg21695487	2.24795e-05	0.00122591746775984	ENSG00000127483.12_EST00000000000.0_21097423_21097566-ENSG00000127483.12_EST00000000000.0_21083692_21083749-0-1	-860	-0.3923	0.000341078	ENSG00000127483.12
cg19078903	5.38542e-06	0.00040110585121779	ENSG00000127483.12_EST00000000000.0_21097423_21097566-ENSG00000127483.12_EST00000000000.0_21091870_21092024-1-1	-1095	-0.41845	8.10027e-05	ENSG00000127483.12
cg19078903	1.46624e-05	0.000872364929829519	ENSG00000127483.12_EST00000000000.0_21097423_21097566-ENSG00000127483.12_EST00000000000.0_21094077_21094157-1-1	-1095	0.40036	0.000220076	ENSG00000127483.12
cg21695487	0.000102192	0.00443263173225263	ENSG00000127483.12_EST00000000000.0_21099944_21100103-ENSG00000127483.12_EST00000000000.0_21083692_21083749-0-1	-860	-0.36194	0.00164707	ENSG00000127483.12
cg23097509	0.00141186	0.0423321111399465	ENSG00000127483.12_EST00000000000.0_21103090_21103243-ENSG00000127483.12_EST00000000000.0_21097423_21097566-0-1	-262	-0.30072	0.0305228	ENSG00000127483.12
cg21695487	0.000712245	0.0201403947119925	ENSG00000127483.12_EST00000000000.0_21106305_21106404-ENSG00000127483.12_EST00000000000.0_21083659_21083749-0-1	-860	-0.31795	0.0115297	ENSG00000127483.12
cg21695487	0.00483015	0.0890738578828914	ENSG00000127483.12_EST00000000000.0_21106305_21106404-ENSG00000127483.12_EST00000000000.0_21094077_21094157-0-1	-860	-0.26686	0.0841667	ENSG00000127483.12
cg19078903	0.00390866	0.0766591281671438	ENSG00000127483.12_EST00000000000.0_21106305_21106404-ENSG00000127483.12_EST00000000000.0_21099944_21101498-0-1	-1095	-0.27299	0.0682432	ENSG00000127483.12
cg05780577	0.00121203	0.0295232359772808	ENSG00000127483.12_EST00000000000.0_21106305_21106404-ENSG00000127483.12_EST00000000000.0_21102148_21102498-0-1	-65	-0.30465	0.0189743	ENSG00000127483.12
cg21695487	0.00396563	0.0717439542254847	ENSG00000127483.12_EST00000000000.0_21106305_21106404-ENSG00000127483.12_EST00000000000.0_21103090_21103243-1-1	-860	0.27257	0.0622688	ENSG00000127483.12
cg05780577	0.00347126	0.0567693354349252	ENSG00000127483.12_EST00000000000.0_21106329_21106404-ENSG00000127483.12_EST00000000000.0_21097423_21097566-0-1	-65	-0.27637	0.0452509	ENSG00000127483.12
cg05780577	0.00305177	0.0586551515820782	ENSG00000127483.12_EST00000000000.0_21106848_21107033-ENSG00000127483.12_EST00000000000.0_21106305_21106404-0-1	-65	-0.27999	0.047329	ENSG00000127483.12
cg21326881	0.0021824	0.0469230327137369	ENSG00000127483.12_EST00000000000.0_21113688_21113765-ENSG00000127483.12_EST00000000000.0_21076216_21076375-0-1	304	0.2892	0.0350451	ENSG00000127483.12
cg21695487	0.0005113	0.0176657799221471	ENSG00000127483.12_EST00000000000.0_21113688_21113765-ENSG00000127483.12_EST00000000000.0_21106305_21106404-0-1	-860	-0.32593	0.00973213	ENSG00000127483.12
cg19078903	0.000514221	0.0151089343619415	ENSG00000127483.12_EST00000000000.0_21113688_21113765-ENSG00000189410.7_EST00000000000.0_21050119_21050227-0-0	-1095	0.3258	0.00795777	ENSG00000127483.12
cg16718920	0.00344123	0.0606915891856536	ENSG00000127483.12_EST00000000000.0_21113688_21113805-ENSG00000127483.12_EST00000000000.0_21076216_21076375-0-1	-173	-0.27661	0.0496071	ENSG00000127483.12
cg21695487	0.00341054	0.0566659346826436	ENSG00000127483.12_EST00000000000.0_21113688_21113805-ENSG00000127483.12_EST00000000000.0_21091870_21092024-0-1	-860	0.27687	0.0451296	ENSG00000127483.12
cg21695487	0.00465609	0.0828847846336111	ENSG00000127483.12_EST00000000000.0_21113688_21113805-ENSG00000127483.12_EST00000000000.0_21097423_21097566-0-1	-860	0.26793	0.0760542	ENSG00000127483.12
cg00577361	0.000152247	0.00608913367573672	ENSG00000127483.12_EST00000000000.0_21113688_21113805-ENSG00000127483.12_EST00000000000.0_21103090_21103243-0-1	-866	-0.35342	0.00248255	ENSG00000127483.12
cg21695487	0.00137919	0.0305634060822244	ENSG00000127483.12_EST00000000000.0_21113688_21113805-ENSG00000127483.12_EST00000000000.0_21103191_21103243-0-1	-860	-0.30133	0.0198506	ENSG00000127483.12
cg21695487	0.000137665	0.0061156452090884	ENSG00000127483.12_EST00000000000.0_21113688_21113805-ENSG00000127483.12_EST00000000000.0_21106838_21107033-0-1	-860	-0.3556	0.00249592	ENSG00000127483.12
cg00577361	0.00540669	0.090988716643463	ENSG00000127483.12_EST00000000000.0_21113688_21113805-ENSG00000127483.12_EST00000000000.0_21106848_21107033-0-1	-866	-0.26353	0.0867698	ENSG00000127483.12
cg23992472	0.000124856	0.00613671267005505	ENSG00000075151.13_EST00000000000.0_21137231_21137377-ENSG00000075151.13_EST00000000000.0_21133703_21133993-1-1	-13	0.35769	0.00250676	ENSG00000075151.13
cg09135206	0.000185015	0.00907864889566079	ENSG00000075151.13_EST00000000000.0_21137231_21137377-ENSG00000075151.13_EST00000000000.0_21133741_21133993-1-1	-64	-0.34917	0.00414121	ENSG00000075151.13
cg09135206	0.00164683	0.0482217757382943	ENSG00000075151.13_EST00000000000.0_21175908_21176023-ENSG00000075151.13_EST00000000000.0_21151597_21151691-0-1	-64	0.2967	0.0363309	ENSG00000075151.13
cg09135206	0.000498086	0.0183800885335892	ENSG00000075151.13_EST00000000000.0_21175908_21176023-ENSG00000075151.13_EST00000000000.0_21154110_21154191-0-1	-64	0.32656	0.0102434	ENSG00000075151.13
cg05037270	0.00521645	0.099895181203911	ENSG00000075151.13_EST00000000000.0_21175908_21176023-ENSG00000075151.13_EST00000000000.0_21167349_21167521-1-1	744	0.26459	0.0990196	ENSG00000075151.13
cg10693773	0.00179965	0.044713943542	ENSG00000075151.13_EST00000000000.0_21186878_21187010-ENSG00000075151.13_EST00000000000.0_21177751_21177971-0-1	261	0.29436	0.0328669	ENSG00000075151.13
cg09135206	0.000749097	0.0244886210456211	ENSG00000075151.13_EST00000000000.0_21186878_21187010-ENSG00000075151.13_EST00000000000.0_21180053_21180170-0-1	-64	-0.31671	0.0148529	ENSG00000075151.13
cg08463298	0.00202294	0.0535981596295536	ENSG00000075151.13_EST00000000000.0_21212694_21212864-ENSG00000075151.13_EST00000000000.0_21190969_21191205-0-1	55	-0.29124	0.041874	ENSG00000075151.13
cg07384903	0.00126691	0.0251644982126899	ENSG00000075151.13_EST00000000000.0_21226190_21226406-ENSG00000075151.13_EST00000000000.0_21219980_21220129-0-1	215	-0.30352	0.0153893	ENSG00000075151.13
cg09135206	8.77612e-06	0.000680854509106952	ENSG00000075151.13_EST00000000000.0_21267984_21268111-ENSG00000075151.13_EST00000000000.0_21220010_21220129-0-1	-64	-0.40976	0.000160419	ENSG00000075151.13
cg09135206	1.48032e-06	0.000170386809972008	ENSG00000075151.13_EST00000000000.0_21267984_21268111-ENSG00000075151.13_EST00000000000.0_21221861_21221994-0-1	-64	0.44034	2.69377e-05	ENSG00000075151.13
cg05037270	0.00261668	0.0666067570349576	ENSG00000075151.13_EST00000000000.0_21267984_21268111-ENSG00000075151.13_EST00000000000.0_21226190_21226436-0-1	744	0.28425	0.0562361	ENSG00000075151.13
cg05037270	3.69748e-05	0.00211547734928141	ENSG00000075151.13_EST00000000000.0_21267984_21268111-ENSG00000075151.13_EST00000000000.0_21231376_21231464-0-1	744	-0.38265	0.000677612	ENSG00000075151.13
cg23992472	7.30303e-06	0.000592529368289638	ENSG00000075151.13_EST00000000000.0_21267984_21268111-ENSG00000075151.13_EST00000000000.0_21267740_21267888-0-1	-13	-0.41306	0.000133919	ENSG00000075151.13
cg09135206	0.00486832	0.085059551670701	ENSG00000075151.13_EST00000000000.0_21267984_21268111-ENSG00000075151.13_EST00000000000.0_21267752_21267888-0-1	-64	0.26663	0.0789062	ENSG00000075151.13
cg14170663	0.00634767	0.0987741170855603	ENSG00000075151.13_EST00000000000.0_21267984_21268823-ENSG00000075151.13_EST00000000000.0_21221861_21221994-0-1	101	-0.25873	0.0974903	ENSG00000075151.13
cg09135206	0.00308162	0.0655866154885585	ENSG00000075151.13_EST00000000000.0_21267984_21268823-ENSG00000075151.13_EST00000000000.0_21231376_21231464-1-1	-64	0.27972	0.0550709	ENSG00000075151.13
cg00982271	0.00039371	0.0171171447899155	ENSG00000117298.10_EST00000000000.0_21551743_21551933-ENSG00000117298.10_EST00000000000.0_21548240_21548335-1-1	762	0.33208	0.00934493	ENSG00000117298.10
cg05954918	0.00296727	0.0717439542254847	ENSG00000117298.10_EST00000000000.0_21554424_21554534-ENSG00000117298.10_EST00000000000.0_21548240_21548335-0-1	-26759	0.28077	0.0622688	ENSG00000117298.10
cg05954918	0.000531037	0.0195733938518239	ENSG00000117298.10_EST00000000000.0_21554424_21554534-ENSG00000117298.10_EST00000000000.0_21551743_21551933-0-1	-26759	-0.32503	0.011105	ENSG00000117298.10
cg23288818	0.000762696	0.028159634873987	ENSG00000117298.10_EST00000000000.0_21554424_21554534-ENSG00000117298.10_EST00000000000.0_21553652_21553719-1-1	-427	0.31627	0.0178445	ENSG00000117298.10
cg23288818	0.000107926	0.00678468884416859	ENSG00000117298.10_EST00000000000.0_21563239_21563337-ENSG00000117298.10_EST00000000000.0_21551743_21551933-0-1	-427	-0.36079	0.00285391	ENSG00000117298.10
cg16514473	4.91962e-05	0.00307538352073997	ENSG00000117298.10_EST00000000000.0_21563239_21563337-ENSG00000117298.10_EST00000000000.0_21560051_21560154-0-1	-21387	-0.37698	0.00102113	ENSG00000117298.10
cg16514473	8.07126e-05	0.00520224017439955	ENSG00000117298.10_EST00000000000.0_21563239_21563337-ENSG00000117298.10_EST00000000000.0_21562343_21562420-1-1	-21387	0.36688	0.00202714	ENSG00000117298.10
cg23288818	1.13573e-05	0.000931959969949145	ENSG00000117298.10_EST00000000000.0_21564627_21564737-ENSG00000117298.10_EST00000000000.0_21551743_21551933-0-1	-427	-0.40507	0.000239495	ENSG00000117298.10
cg10761088	0.000161407	0.00758112547120777	ENSG00000117298.10_EST00000000000.0_21564627_21564737-ENSG00000117298.10_EST00000000000.0_21554424_21554534-0-1	321	-0.35215	0.00329248	ENSG00000117298.10
cg23288818	0.000148107	0.00885067074950342	ENSG00000117298.10_EST00000000000.0_21571482_21571596-ENSG00000117298.10_EST00000000000.0_21551743_21551933-0-1	-427	-0.35402	0.00400985	ENSG00000117298.10
cg16514473	0.00223577	0.0586156612321242	ENSG00000117298.10_EST00000000000.0_21571482_21571596-ENSG00000117298.10_EST00000000000.0_21554424_21554534-0-1	-21387	-0.28854	0.0472846	ENSG00000117298.10
cg13212362	0.000207321	0.0109279873655316	ENSG00000117298.10_EST00000000000.0_21573714_21573856-ENSG00000117298.10_EST00000000000.0_21562343_21562420-0-1	-23971	0.34665	0.00525003	ENSG00000117298.10
cg16514473	0.00417353	0.0960027012233758	ENSG00000117298.10_EST00000000000.0_21573714_21573856-ENSG00000117298.10_EST00000000000.0_21564627_21564737-0-1	-21387	-0.2711	0.0936052	ENSG00000117298.10
cg05954918	0.00318966	0.07041891814927	ENSG00000117298.10_EST00000000000.0_21585186_21585332-ENSG00000117298.10_EST00000000000.0_21571482_21571596-0-1	-26759	-0.27875	0.0606971	ENSG00000117298.10
cg23288818	3.02842e-06	0.000334615869192225	ENSG00000117298.10_EST00000000000.0_21585186_21585332-ENSG00000117298.10_EST00000000000.0_21582440_21582631-0-1	-427	-0.4284	6.40658e-05	ENSG00000117298.10
cg23288818	5.1075e-06	0.000501680667577753	ENSG00000117298.10_EST00000000000.0_21585186_21585332-ENSG00000117298.10_EST00000000000.0_21584018_21584083-1-1	-427	0.41938	0.000107943	ENSG00000117298.10
cg16829306	0.00409846	0.0949431068065743	ENSG00000117298.10_EST00000000000.0_21586764_21586885-ENSG00000117298.10_EST00000000000.0_21582440_21582631-0-1	-489	-0.27163	0.0921533	ENSG00000117298.10
cg05954918	0.0025723	0.0641889353761498	ENSG00000117298.10_EST00000000000.0_21586764_21586885-ENSG00000117298.10_EST00000000000.0_21584018_21584083-0-1	-26759	0.28472	0.0534958	ENSG00000117298.10
cg00964400	0.00306981	0.0846768227924834	ENSG00000117298.10_EST00000000000.0_21586806_21586885-ENSG00000117298.10_EST00000000000.0_21584018_21584083-0-1	-37159	0.27982	0.0784161	ENSG00000117298.10
cg23288818	0.000203559	0.010614204287654	ENSG00000117298.10_EST00000000000.0_21599192_21599404-ENSG00000117298.10_EST00000000000.0_21573714_21573856-0-1	-427	-0.34706	0.00506164	ENSG00000117298.10
cg23288818	2.41816e-05	0.00168396248992669	ENSG00000117298.10_EST00000000000.0_21599192_21599404-ENSG00000117298.10_EST00000000000.0_21582440_21582631-0-1	-427	-0.39091	0.00050894	ENSG00000117298.10
cg16514473	9.45124e-05	0.00561903831290813	ENSG00000117298.10_EST00000000000.0_21599192_21599404-ENSG00000117298.10_EST00000000000.0_21585186_21585332-0-1	-21387	-0.36359	0.00223887	ENSG00000117298.10
cg23288818	0.000679457	0.0277785123607562	ENSG00000117298.10_EST00000000000.0_21599325_21599404-ENSG00000117298.10_EST00000000000.0_21582440_21582631-0-1	-427	-0.31909	0.0175317	ENSG00000117298.10
cg16514473	2.38541e-05	0.00166317676661344	ENSG00000117298.10_EST00000000000.0_21605684_21605825-ENSG00000117298.10_EST00000000000.0_21584018_21584083-0-1	-21387	0.39117	0.000501176	ENSG00000117298.10
cg10761088	9.60276e-05	0.00676455136907412	ENSG00000117298.10_EST00000000000.0_21605684_21605825-ENSG00000117298.10_EST00000000000.0_21585186_21585332-0-1	321	0.36325	0.00284339	ENSG00000117298.10
cg10761088	0.000767754	0.0305448349044738	ENSG00000117298.10_EST00000000000.0_21605684_21605825-ENSG00000117298.10_EST00000000000.0_21586806_21586885-0-1	321	0.31611	0.019835	ENSG00000117298.10
cg16514473	6.18074e-06	0.000579445408025427	ENSG00000117298.10_EST00000000000.0_21605684_21605825-ENSG00000117298.10_EST00000000000.0_21599192_21599404-1-1	-21387	-0.41603	0.000129957	ENSG00000117298.10
cg10761088	0.00128621	0.03632788838926	ENSG00000117298.10_EST00000000000.0_21616563_21616649-ENSG00000117298.10_EST00000000000.0_21586764_21586885-0-1	321	0.30313	0.0249075	ENSG00000117298.10
cg16514473	0.00386297	0.0849128636474313	ENSG00000117298.10_EST00000000000.0_21616563_21616649-ENSG00000117298.10_EST00000000000.0_21599239_21599404-0-1	-21387	-0.27333	0.0787217	ENSG00000117298.10
cg23288818	0.000958479	0.0290684132271301	ENSG00000117298.10_EST00000000000.0_21616563_21616649-ENSG00000117298.10_EST00000000000.0_21599325_21599404-0-1	-427	0.3106	0.0186004	ENSG00000117298.10
cg00228796	0.00272938	0.0711425820587559	ENSG00000117298.10_EST00000000000.0_21616563_21616750-ENSG00000117298.10_EST00000000000.0_21605684_21606042-0-1	-1261	-0.28309	0.0615478	ENSG00000117298.10
cg02108176	3.87904e-07	0.000108756314069865	ENSG00000090686.11_EST00000000000.0_22021559_22021714-ENSG00000090686.11_EST00000000000.0_22013684_22013732-0-1	-506	0.46153	1.50081e-05	ENSG00000090686.11
cg02108176	0.00170765	0.0790441817234924	ENSG00000090686.11_EST00000000000.0_22033237_22033361-ENSG00000090686.11_EST00000000000.0_22027991_22028095-0-1	-506	-0.29575	0.0712271	ENSG00000090686.11
cg02108176	0.000643235	0.0416132211075891	ENSG00000090686.11_EST00000000000.0_22033237_22033361-ENSG00000090686.11_EST00000000000.0_22030005_22030111-0-1	-506	-0.32042	0.0298287	ENSG00000090686.11
cg02108176	6.68112e-05	0.00661087714194305	ENSG00000090686.11_EST00000000000.0_22033237_22033361-ENSG00000090686.11_EST00000000000.0_22030755_22030885-0-1	-506	-0.37077	0.00276183	ENSG00000090686.11
cg24334174	0.000343149	0.022356579109944	ENSG00000090686.11_EST00000000000.0_22033237_22033361-ENSG00000090686.11_EST00000000000.0_22032619_22032680-0-1	31242	0.33527	0.0131992	ENSG00000090686.11
cg21876283	0.00162843	0.0756066591377286	ENSG00000090686.11_EST00000000000.0_22033237_22033361-ENSG00000090686.11_EST00000000000.0_22032960_22033082-1-1	39585	-0.297	0.0669317	ENSG00000090686.11
cg02108176	1.97931e-06	0.000384695198940571	ENSG00000090686.11_EST00000000000.0_22056197_22056322-ENSG00000090686.11_EST00000000000.0_22041882_22041950-0-1	-506	0.43555	7.67905e-05	ENSG00000090686.11
cg02108176	8.88247e-05	0.00908493133881436	ENSG00000090686.11_EST00000000000.0_22056197_22056322-ENSG00000090686.11_EST00000000000.0_22047529_22047656-0-1	-506	0.36489	0.00414529	ENSG00000090686.11
cg24334174	0.000408756	0.0314509566013285	ENSG00000090686.11_EST00000000000.0_22056197_22056322-ENSG00000090686.11_EST00000000000.0_22048143_22048257-0-1	31242	0.33121	0.0206165	ENSG00000090686.11
cg02108176	1.06566e-05	0.00142414834355198	ENSG00000090686.11_EST00000000000.0_22056197_22056322-ENSG00000090686.11_EST00000000000.0_22050391_22051612-0-1	-506	0.40624	0.000411876	ENSG00000090686.11
cg02108176	1.1943e-05	0.00155665611530405	ENSG00000090686.11_EST00000000000.0_22056197_22056322-ENSG00000090686.11_EST00000000000.0_22054344_22055212-0-1	-506	-0.40415	0.000461296	ENSG00000090686.11
cg24334174	2.69288e-05	0.00400955448887135	ENSG00000090686.11_EST00000000000.0_22056197_22056322-ENSG00000090686.11_EST00000000000.0_22055063_22055212-1-1	31242	-0.38884	0.00144842	ENSG00000090686.11
cg02108176	9.42882e-06	0.00141271672503783	ENSG00000187942.7_EST00000000000.0_22148695_22151714-ENSG00000117298.10_EST00000000000.0_21551743_21551933-0-0	-29165	-0.40846	0.000407589	ENSG00000187942.7
cg02108176	1.50073e-05	0.00204159239463763	ENSG00000187942.7_EST00000000000.0_22148695_22151714-ENSG00000142798.11_EST00000000000.0_22154523_22154645-0-0	-29165	0.39992	0.000648188	ENSG00000187942.7
cg02790379	0.00173467	0.0823242946672641	ENSG00000187942.7_EST00000000000.0_22148695_22151714-ENSG00000142798.11_EST00000000000.0_22154748_22154919-0-0	2011	0.29533	0.0753169	ENSG00000187942.7
cg02108176	2.27178e-06	0.000466058423433695	ENSG00000187942.7_EST00000000000.0_22148695_22151714-ENSG00000142798.11_EST00000000000.0_22155328_22155572-0-0	-29165	0.43325	9.83432e-05	ENSG00000187942.7
cg02108176	2.66882e-07	8.9329868881719e-05	ENSG00000187942.7_EST00000000000.0_22148695_22151714-ENSG00000142798.11_EST00000000000.0_22186670_22186728-0-0	-29165	0.4672	1.1595e-05	ENSG00000187942.7
cg02108176	1.19894e-07	4.82170490116166e-05	ENSG00000187942.7_EST00000000000.0_22148695_22151714-ENSG00000142798.11_EST00000000000.0_22191336_22191566-0-0	-29165	0.47901	5.16556e-06	ENSG00000187942.7
cg26820209	5.91775e-06	0.000710042380382179	ENSG00000142798.11_EST00000000000.0_22150109_22150212-ENSG00000142798.11_EST00000000000.0_22148738_22149981-0-1	39536	-0.41679	0.000169079	ENSG00000142798.11
cg26820209	5.91775e-06	0.00071250932486298	ENSG00000142798.11_EST00000000000.0_22150109_22150212-ENSG00000187942.7_EST00000000000.0_22150403_22150456-0-0	39536	0.41679	0.000169889	ENSG00000142798.11
cg26820209	0.000333088	0.0173807022890842	ENSG00000142798.11_EST00000000000.0_22150614_22150697-ENSG00000142798.11_EST00000000000.0_22148738_22149981-0-1	39536	-0.33595	0.0095328	ENSG00000142798.11
cg26820209	0.000863772	0.0376170819187623	ENSG00000142798.11_EST00000000000.0_22150614_22150697-ENSG00000142798.11_EST00000000000.0_22150109_22150212-0-1	39536	0.31319	0.0260847	ENSG00000142798.11
cg27522078	0.00297112	0.0908792804452422	ENSG00000142798.11_EST00000000000.0_22150799_22150869-ENSG00000142798.11_EST00000000000.0_22148738_22149981-0-1	26215	0.28073	0.0866209	ENSG00000142798.11
cg26820209	0.000296297	0.0144627888949772	ENSG00000142798.11_EST00000000000.0_22151030_22151108-ENSG00000142798.11_EST00000000000.0_22148738_22149981-0-1	39536	-0.33863	0.00752608	ENSG00000142798.11
cg16583536	0.00254456	0.0845846880180207	ENSG00000142798.11_EST00000000000.0_22151030_22151108-ENSG00000142798.11_EST00000000000.0_22150614_22150697-0-1	18894	0.28502	0.0782946	ENSG00000142798.11
cg26820209	0.000325972	0.0198821067854445	ENSG00000142798.11_EST00000000000.0_22151197_22151272-ENSG00000142798.11_EST00000000000.0_22148738_22149981-0-1	39536	-0.33645	0.0113356	ENSG00000142798.11
cg25138553	0.00163557	0.0588872963285525	ENSG00000142798.11_EST00000000000.0_22154523_22154645-ENSG00000142798.11_EST00000000000.0_22150799_22150869-0-1	-39949	0.29688	0.0475966	ENSG00000142798.11
cg26820209	0.000126143	0.00910919329963636	ENSG00000142798.11_EST00000000000.0_22154523_22154645-ENSG00000187942.7_EST00000000000.0_22148695_22151714-0-0	39536	-0.35747	0.00415912	ENSG00000142798.11
cg01794853	0.00184044	0.0698557803731209	ENSG00000142798.11_EST00000000000.0_22154748_22154919-ENSG00000142798.11_EST00000000000.0_22151030_22151108-0-1	1384	0.29376	0.0600119	ENSG00000142798.11
cg01794853	0.00131951	0.0456138288889424	ENSG00000142798.11_EST00000000000.0_22155328_22155572-ENSG00000142798.11_EST00000000000.0_22151030_22151108-0-1	1384	0.30247	0.0337454	ENSG00000142798.11
cg01794853	0.000486106	0.0271003528105245	ENSG00000142798.11_EST00000000000.0_22155328_22155572-ENSG00000142798.11_EST00000000000.0_22154356_22154412-0-1	1384	0.32713	0.0169605	ENSG00000142798.11
cg24109161	0.000502266	0.0261282682024332	ENSG00000142798.11_EST00000000000.0_22155876_22156097-ENSG00000142798.11_EST00000000000.0_22154523_22154645-0-1	-49797	-0.32636	0.0161703	ENSG00000142798.11
cg27522078	0.00275348	0.0935792798928357	ENSG00000142798.11_EST00000000000.0_22155876_22156097-ENSG00000142798.11_EST00000000000.0_22155328_22155572-0-1	26215	-0.28284	0.0902592	ENSG00000142798.11
cg26820209	0.00139429	0.0487809970884659	ENSG00000142798.11_EST00000000000.0_22156486_22156584-ENSG00000142798.11_EST00000000000.0_22154523_22154645-0-1	39536	0.30105	0.0368748	ENSG00000142798.11
cg24109161	0.000348705	0.0198086097526635	ENSG00000142798.11_EST00000000000.0_22157956_22158055-ENSG00000142798.11_EST00000000000.0_22157475_22157583-0-1	-49797	0.3349	0.0112824	ENSG00000142798.11
cg25138553	0.00344224	0.0894530449218873	ENSG00000142798.11_EST00000000000.0_22158988_22159099-ENSG00000142798.11_EST00000000000.0_22157956_22158055-0-1	-39949	0.2766	0.0846605	ENSG00000142798.11
cg25138553	0.00171057	0.0623395682822239	ENSG00000142798.11_EST00000000000.0_22158988_22159099-ENSG00000142798.11_EST00000000000.0_22158145_22158289-0-1	-39949	-0.2957	0.0514257	ENSG00000142798.11
cg25138553	0.00295098	0.0870524219707999	ENSG00000142798.11_EST00000000000.0_22159761_22159877-ENSG00000142798.11_EST00000000000.0_22158145_22158289-0-1	-39949	-0.28092	0.0815174	ENSG00000142798.11
cg15011041	0.00276614	0.0957024016254657	ENSG00000142798.11_EST00000000000.0_22159960_22160107-ENSG00000142798.11_EST00000000000.0_22158145_22158289-0-1	146	-0.28272	0.0931734	ENSG00000142798.11
cg26820209	0.00246074	0.0862692720875958	ENSG00000142798.11_EST00000000000.0_22160031_22160107-ENSG00000142798.11_EST00000000000.0_22159761_22159877-0-1	39536	0.28593	0.0804781	ENSG00000142798.11
cg15011041	0.000651906	0.031020504271287	ENSG00000142798.11_EST00000000000.0_22160309_22160418-ENSG00000142798.11_EST00000000000.0_22159960_22160107-0-1	146	-0.3201	0.0202445	ENSG00000142798.11
cg15011041	0.00107167	0.0461273074600604	ENSG00000142798.11_EST00000000000.0_22160309_22160418-ENSG00000142798.11_EST00000000000.0_22160031_22160107-1-1	146	0.30779	0.0342605	ENSG00000142798.11
cg26820209	0.000547117	0.0321387794846873	ENSG00000142798.11_EST00000000000.0_22161172_22161438-ENSG00000142798.11_EST00000000000.0_22148738_22149981-0-1	39536	0.32432	0.021214	ENSG00000142798.11
cg26820209	0.000233808	0.013469844822289	ENSG00000142798.11_EST00000000000.0_22161172_22161438-ENSG00000142798.11_EST00000000000.0_22157956_22158055-0-1	39536	0.34398	0.00687543	ENSG00000142798.11
cg14380609	0.00116822	0.0505380865857353	ENSG00000142798.11_EST00000000000.0_22161172_22161438-ENSG00000142798.11_EST00000000000.0_22158145_22158289-0-1	376	0.3056	0.0386529	ENSG00000142798.11
cg26820209	7.97734e-05	0.00570479726031464	ENSG00000142798.11_EST00000000000.0_22161172_22161438-ENSG00000142798.11_EST00000000000.0_22159960_22160107-0-1	39536	-0.36712	0.00228341	ENSG00000142798.11
cg16054502	2.77396e-06	0.000395627330026572	ENSG00000142798.11_EST00000000000.0_22161172_22161438-ENSG00000142798.11_EST00000000000.0_22160309_22160418-0-1	-39627	0.42989	7.96002e-05	ENSG00000142798.11
cg12274479	0.00243216	0.0851023573817824	ENSG00000142798.11_EST00000000000.0_22161902_22162130-ENSG00000142798.11_EST00000000000.0_22161172_22161438-0-1	725	0.28625	0.0789679	ENSG00000142798.11
cg12274479	0.0030225	0.0888080382426989	ENSG00000142798.11_EST00000000000.0_22161902_22162130-ENSG00000142798.11_EST00000000000.0_22161172_22161840-0-1	725	-0.28026	0.0838174	ENSG00000142798.11
cg26820209	0.00065677	0.0292518570296534	ENSG00000142798.11_EST00000000000.0_22162033_22162130-ENSG00000142798.11_EST00000000000.0_22159761_22159877-0-1	39536	0.31992	0.0187488	ENSG00000142798.11
cg26820209	1.84472e-05	0.00172897658207222	ENSG00000142798.11_EST00000000000.0_22162033_22162130-ENSG00000142798.11_EST00000000000.0_22160031_22160107-0-1	39536	0.39605	0.000526319	ENSG00000142798.11
cg26820209	0.00190405	0.0640093242729391	ENSG00000142798.11_EST00000000000.0_22162033_22162130-ENSG00000142798.11_EST00000000000.0_22160309_22160418-0-1	39536	0.29286	0.0532982	ENSG00000142798.11
cg00359395	0.000598301	0.0275163713656034	ENSG00000142798.11_EST00000000000.0_22163295_22163499-ENSG00000142798.11_EST00000000000.0_22161902_22162130-0-1	-35637	0.32217	0.0173182	ENSG00000142798.11
cg27522078	0.00266676	0.0788140202252235	ENSG00000142798.11_EST00000000000.0_22165318_22165499-ENSG00000142798.11_EST00000000000.0_22161902_22162130-0-1	26215	0.28373	0.070927	ENSG00000142798.11
cg24109161	0.000320633	0.0169102737628385	ENSG00000142798.11_EST00000000000.0_22166315_22166510-ENSG00000142798.11_EST00000000000.0_22163295_22163499-0-1	-49797	-0.33683	0.00919854	ENSG00000142798.11
cg01794853	0.000195824	0.0132476496110985	ENSG00000142798.11_EST00000000000.0_22168032_22168166-ENSG00000142798.11_EST00000000000.0_22166315_22166510-0-1	1384	0.34792	0.00673333	ENSG00000142798.11
cg01794853	0.00059073	0.0271780177602041	ENSG00000142798.11_EST00000000000.0_22168032_22168166-ENSG00000142798.11_EST00000000000.0_22167594_22167778-0-1	1384	-0.32248	0.0170263	ENSG00000142798.11
cg24109161	0.000217757	0.0132030943868209	ENSG00000142798.11_EST00000000000.0_22169263_22169414-ENSG00000142798.11_EST00000000000.0_22167594_22167778-0-1	-49797	-0.34556	0.00670339	ENSG00000142798.11
cg24109161	0.00187379	0.0647573816757815	ENSG00000142798.11_EST00000000000.0_22169263_22169414-ENSG00000142798.11_EST00000000000.0_22168495_22168635-0-1	-49797	0.29328	0.0541265	ENSG00000142798.11
cg24109161	0.00316717	0.0987741170855603	ENSG00000142798.11_EST00000000000.0_22169263_22169414-ENSG00000142798.11_EST00000000000.0_22168732_22168873-0-1	-49797	-0.27895	0.0974903	ENSG00000142798.11
cg24109161	0.00059763	0.0274512289384298	ENSG00000142798.11_EST00000000000.0_22169790_22169931-ENSG00000142798.11_EST00000000000.0_22168032_22168166-0-1	-49797	-0.3222	0.0172591	ENSG00000142798.11
cg24109161	0.00330214	0.0974515055971674	ENSG00000142798.11_EST00000000000.0_22170641_22170792-ENSG00000142798.11_EST00000000000.0_22161902_22162130-0-1	-49797	-0.27778	0.0956439	ENSG00000142798.11
cg24109161	0.00205651	0.0658199730823849	ENSG00000142798.11_EST00000000000.0_22170641_22170792-ENSG00000142798.11_EST00000000000.0_22168032_22168166-0-1	-49797	-0.2908	0.0553425	ENSG00000142798.11
cg24109161	0.00261143	0.0876171011526767	ENSG00000142798.11_EST00000000000.0_22170641_22170792-ENSG00000142798.11_EST00000000000.0_22168732_22168873-0-1	-49797	-0.2843	0.0822476	ENSG00000142798.11
cg15011041	0.00232596	0.0796767305016261	ENSG00000142798.11_EST00000000000.0_22172601_22172748-ENSG00000142798.11_EST00000000000.0_22168732_22168873-0-1	146	0.28747	0.0720399	ENSG00000142798.11
cg02729506	0.00107014	0.0423794267313972	ENSG00000142798.11_EST00000000000.0_22172689_22172748-ENSG00000142798.11_EST00000000000.0_22169263_22169414-0-1	-379	0.30782	0.030569	ENSG00000142798.11
cg26820209	0.00113869	0.0407750663980883	ENSG00000142798.11_EST00000000000.0_22172689_22172748-ENSG00000142798.11_EST00000000000.0_22170641_22170792-0-1	39536	0.30625	0.0290397	ENSG00000142798.11
cg27522078	0.000373277	0.0227825036710058	ENSG00000142798.11_EST00000000000.0_22173847_22173985-ENSG00000142798.11_EST00000000000.0_22172689_22172748-0-1	26215	-0.33332	0.0135207	ENSG00000142798.11
cg26820209	0.000621091	0.0295589746262313	ENSG00000142798.11_EST00000000000.0_22174451_22174586-ENSG00000142798.11_EST00000000000.0_22150614_22150697-0-1	39536	0.32127	0.0190028	ENSG00000142798.11
cg24109161	0.00113895	0.0498032197749441	ENSG00000142798.11_EST00000000000.0_22174451_22174586-ENSG00000142798.11_EST00000000000.0_22172601_22172748-0-1	-49797	-0.30624	0.0378987	ENSG00000142798.11
cg26820209	0.000181652	0.0109829455019106	ENSG00000142798.11_EST00000000000.0_22174451_22174586-ENSG00000142798.11_EST00000000000.0_22172689_22172748-0-1	39536	0.34957	0.00528436	ENSG00000142798.11
cg01794853	0.00111377	0.0437770370388468	ENSG00000142798.11_EST00000000000.0_22178039_22178190-ENSG00000142798.11_EST00000000000.0_22176534_22176685-0-1	1384	0.30681	0.0319317	ENSG00000142798.11
cg01794853	0.000871328	0.035570395688911	ENSG00000142798.11_EST00000000000.0_22178039_22178190-ENSG00000142798.11_EST00000000000.0_22176856_22176991-1-1	1384	-0.31298	0.0242322	ENSG00000142798.11
cg24109161	0.00152103	0.0538100320099614	ENSG00000142798.11_EST00000000000.0_22178284_22178419-ENSG00000142798.11_EST00000000000.0_22175386_22175524-0-1	-49797	-0.29879	0.0421009	ENSG00000142798.11
cg03902951	2.00713e-05	0.0018562959146826	ENSG00000142798.11_EST00000000000.0_22180686_22180836-ENSG00000142798.11_EST00000000000.0_22179193_22179325-0-1	66	0.39446	0.000575927	ENSG00000142798.11
cg03902951	4.59178e-06	0.00058755082878752	ENSG00000142798.11_EST00000000000.0_22180686_22180836-ENSG00000142798.11_EST00000000000.0_22179412_22179563-0-1	66	-0.42124	0.000132445	ENSG00000142798.11
cg03902951	0.00131474	0.0573515198544834	ENSG00000142798.11_EST00000000000.0_22181104_22181258-ENSG00000142798.11_EST00000000000.0_22180726_22180836-0-1	66	0.30257	0.0458882	ENSG00000142798.11
cg26820209	0.00208967	0.0664410126928128	ENSG00000142798.11_EST00000000000.0_22181797_22181889-ENSG00000142798.11_EST00000000000.0_22181104_22181258-0-1	39536	-0.29037	0.0560488	ENSG00000142798.11
cg15011041	0.000983293	0.0420791296050976	ENSG00000142798.11_EST00000000000.0_22181797_22181939-ENSG00000142798.11_EST00000000000.0_22151030_22151108-0-1	146	0.30996	0.0302849	ENSG00000142798.11
cg24109161	0.00196522	0.0652323542386762	ENSG00000142798.11_EST00000000000.0_22181797_22181939-ENSG00000142798.11_EST00000000000.0_22179412_22179563-0-1	-49797	-0.29201	0.0546537	ENSG00000142798.11
cg26820209	0.000398892	0.0222434562989389	ENSG00000142798.11_EST00000000000.0_22182016_22182168-ENSG00000142798.11_EST00000000000.0_22180726_22180836-0-1	39536	0.33178	0.0131118	ENSG00000142798.11
cg00359395	3.2974e-06	0.000451017463580957	ENSG00000142798.11_EST00000000000.0_22182016_22182168-ENSG00000142798.11_EST00000000000.0_22181797_22181889-0-1	-35637	-0.42695	9.42933e-05	ENSG00000142798.11
cg00359395	5.79139e-05	0.00517919631621917	ENSG00000142798.11_EST00000000000.0_22182016_22182168-ENSG00000142798.11_EST00000000000.0_22181797_22181939-0-1	-35637	0.37369	0.00201613	ENSG00000142798.11
cg26820209	0.00353748	0.0898212022092109	ENSG00000142798.11_EST00000000000.0_22183778_22183878-ENSG00000142798.11_EST00000000000.0_22181797_22181889-0-1	39536	0.27583	0.0851602	ENSG00000142798.11
cg26820209	6.19807e-05	0.00500265951902109	ENSG00000142798.11_EST00000000000.0_22183778_22183878-ENSG00000142798.11_EST00000000000.0_22181797_22181939-0-1	39536	0.37231	0.00192833	ENSG00000142798.11
cg24109161	0.000152107	0.00984765750690547	ENSG00000142798.11_EST00000000000.0_22183778_22183878-ENSG00000142798.11_EST00000000000.0_22182016_22182168-0-1	-49797	-0.35344	0.00459571	ENSG00000142798.11
cg17517480	0.000413835	0.0209304935888555	ENSG00000142798.11_EST00000000000.0_22183778_22183878-ENSG00000142798.11_EST00000000000.0_22182280_22182405-0-1	39752	-0.33092	0.0121161	ENSG00000142798.11
cg17517480	0.000478206	0.0233043824115336	ENSG00000142798.11_EST00000000000.0_22183778_22183878-ENSG00000142798.11_EST00000000000.0_22183508_22183688-0-1	39752	0.32752	0.013933	ENSG00000142798.11
cg26820209	0.000474029	0.0263323779811067	ENSG00000142798.11_EST00000000000.0_22186059_22186169-ENSG00000142798.11_EST00000000000.0_22183508_22183688-0-1	39536	-0.32773	0.0163351	ENSG00000142798.11
cg26820209	0.000465955	0.0228612930304621	ENSG00000142798.11_EST00000000000.0_22186059_22186169-ENSG00000142798.11_EST00000000000.0_22183778_22183878-0-1	39536	0.32813	0.0135862	ENSG00000142798.11
cg15009352	0.00366359	0.0981787282041999	ENSG00000142798.11_EST00000000000.0_22186670_22186728-ENSG00000142798.11_EST00000000000.0_22183778_22183878-0-1	135	-0.27484	0.0966507	ENSG00000142798.11
cg26820209	0.000534056	0.0269083007751938	ENSG00000142798.11_EST00000000000.0_22186670_22186728-ENSG00000142798.11_EST00000000000.0_22186059_22186169-0-1	39536	0.3249	0.0168053	ENSG00000142798.11
cg26820209	0.00104165	0.0455807681168151	ENSG00000142798.11_EST00000000000.0_22186670_22186728-ENSG00000142798.11_EST00000000000.0_22186328_22186495-0-1	39536	-0.3085	0.0337116	ENSG00000142798.11
cg03977084	0.00291107	0.0915470738918093	ENSG00000142798.11_EST00000000000.0_22188250_22188336-ENSG00000142798.11_EST00000000000.0_22182280_22182405-0-1	-49989	0.2813	0.0875217	ENSG00000142798.11
cg27522078	0.00161217	0.0541329527879759	ENSG00000142798.11_EST00000000000.0_22188250_22188336-ENSG00000142798.11_EST00000000000.0_22183508_22183688-0-1	26215	0.29726	0.042437	ENSG00000142798.11
cg26820209	0.000813724	0.034910564909741	ENSG00000142798.11_EST00000000000.0_22188250_22188336-ENSG00000142798.11_EST00000000000.0_22183778_22183878-0-1	39536	0.31467	0.0236368	ENSG00000142798.11
cg26820209	0.000840851	0.0387699133098302	ENSG00000142798.11_EST00000000000.0_22188250_22188336-ENSG00000142798.11_EST00000000000.0_22186328_22186495-0-1	39536	-0.31386	0.0271432	ENSG00000142798.11
cg26820209	0.0028614	0.0949431068065743	ENSG00000142798.11_EST00000000000.0_22188481_22188608-ENSG00000142798.11_EST00000000000.0_22183778_22183878-0-1	39536	-0.28178	0.0921533	ENSG00000142798.11
cg26820209	0.00151526	0.0593494289639407	ENSG00000142798.11_EST00000000000.0_22188481_22188608-ENSG00000142798.11_EST00000000000.0_22186059_22186169-0-1	39536	-0.29888	0.0481182	ENSG00000142798.11
cg26820209	0.00111774	0.0469113090721076	ENSG00000142798.11_EST00000000000.0_22188481_22188608-ENSG00000142798.11_EST00000000000.0_22186670_22186728-0-1	39536	0.30672	0.035033	ENSG00000142798.11
cg26820209	9.27795e-05	0.00704418372710009	ENSG00000142798.11_EST00000000000.0_22191778_22191858-ENSG00000142798.11_EST00000000000.0_22186059_22186169-0-1	39536	0.36397	0.00299677	ENSG00000142798.11
cg18221576	0.00194609	0.0792106173127407	ENSG00000142798.11_EST00000000000.0_22191778_22191858-ENSG00000142798.11_EST00000000000.0_22188481_22188608-0-1	-49856	0.29228	0.0714286	ENSG00000142798.11
cg26820209	0.00177473	0.0655141919171542	ENSG00000142798.11_EST00000000000.0_22191778_22191858-ENSG00000142798.11_EST00000000000.0_22190593_22190706-0-1	39536	0.29473	0.0549809	ENSG00000142798.11
cg26820209	0.00239317	0.0767742043971362	ENSG00000142798.11_EST00000000000.0_22191778_22191858-ENSG00000142798.11_EST00000000000.0_22191336_22191566-0-1	39536	-0.28669	0.0683819	ENSG00000142798.11
cg13357518	0.00324487	0.0946492247136952	ENSG00000142798.11_EST00000000000.0_22192210_22192302-ENSG00000142798.11_EST00000000000.0_22188250_22188336-0-1	-443	0.27827	0.0917348	ENSG00000142798.11
cg03977084	0.000158031	0.0102550967664791	ENSG00000142798.11_EST00000000000.0_22192210_22192302-ENSG00000142798.11_EST00000000000.0_22190593_22190706-0-1	-49989	0.35261	0.00483995	ENSG00000142798.11
cg26820209	4.40899e-05	0.00442996175264408	ENSG00000142798.11_EST00000000000.0_22192210_22192302-ENSG00000142798.11_EST00000000000.0_22191336_22191566-0-1	39536	-0.37917	0.00164592	ENSG00000142798.11
cg26820209	0.000107284	0.00914153283942915	ENSG00000142798.11_EST00000000000.0_22192210_22192302-ENSG00000142798.11_EST00000000000.0_22191778_22191858-0-1	39536	0.36092	0.00417804	ENSG00000142798.11
cg25138553	0.00221133	0.0734311388304058	ENSG00000142798.11_EST00000000000.0_22199352_22199584-ENSG00000142798.11_EST00000000000.0_22199113_22199253-0-1	-39949	0.28884	0.0643312	ENSG00000142798.11
cg26820209	1.39745e-05	0.00139849688465229	ENSG00000142798.11_EST00000000000.0_22199490_22199584-ENSG00000142798.11_EST00000000000.0_22191778_22191858-0-1	39536	0.40125	0.000402639	ENSG00000142798.11
cg26820209	4.82046e-05	0.00479326311350592	ENSG00000142798.11_EST00000000000.0_22199490_22199584-ENSG00000142798.11_EST00000000000.0_22192210_22192302-0-1	39536	0.37738	0.0018231	ENSG00000142798.11
cg26820209	0.000937018	0.0401033091741274	ENSG00000142798.11_EST00000000000.0_22199490_22199584-ENSG00000142798.11_EST00000000000.0_22199113_22199253-0-1	39536	-0.31116	0.0284187	ENSG00000142798.11
cg26820209	0.0031631	0.0907763049407891	ENSG00000142798.11_EST00000000000.0_22200418_22200504-ENSG00000142798.11_EST00000000000.0_22198679_22198870-0-1	39536	-0.27898	0.0864726	ENSG00000142798.11
cg26820209	3.98169e-06	0.000524464941856502	ENSG00000142798.11_EST00000000000.0_22200418_22200504-ENSG00000142798.11_EST00000000000.0_22199113_22199253-0-1	39536	-0.42371	0.000114266	ENSG00000142798.11
cg26820209	0.000234374	0.0129892338123872	ENSG00000142798.11_EST00000000000.0_22200418_22200504-ENSG00000142798.11_EST00000000000.0_22199352_22199584-0-1	39536	-0.34392	0.00656356	ENSG00000142798.11
cg26820209	0.00139356	0.0544258904483652	ENSG00000142798.11_EST00000000000.0_22200418_22200504-ENSG00000142798.11_EST00000000000.0_22199490_22199584-0-1	39536	0.30106	0.0427423	ENSG00000142798.11
cg15011041	0.000695347	0.0347382195169082	ENSG00000142798.11_EST00000000000.0_22200418_22200504-ENSG00000142798.11_EST00000000000.0_22199868_22199917-1-1	146	-0.31853	0.0234938	ENSG00000142798.11
cg15009352	0.00303718	0.0847743040783809	ENSG00000142798.11_EST00000000000.0_22200899_22201026-ENSG00000142798.11_EST00000000000.0_22199113_22199253-0-1	135	0.28012	0.0785381	ENSG00000142798.11
cg06641279	0.00107066	0.0588096304352622	ENSG00000142798.11_EST00000000000.0_22200899_22201026-ENSG00000142798.11_EST00000000000.0_22199352_22199584-0-1	43771	-0.30781	0.0475071	ENSG00000142798.11
cg26820209	0.00200196	0.0636128843654147	ENSG00000142798.11_EST00000000000.0_22200899_22201026-ENSG00000142798.11_EST00000000000.0_22199868_22199917-0-1	39536	0.29152	0.0528519	ENSG00000142798.11
cg26820209	0.00140012	0.0525329315777783	ENSG00000142798.11_EST00000000000.0_22201109_22201199-ENSG00000142798.11_EST00000000000.0_22198679_22198870-0-1	39536	-0.30094	0.0407422	ENSG00000142798.11
cg26820209	0.00267439	0.0840027280048669	ENSG00000142798.11_EST00000000000.0_22201109_22201199-ENSG00000142798.11_EST00000000000.0_22199113_22199253-0-1	39536	0.28365	0.0775134	ENSG00000142798.11
cg26820209	0.00119043	0.0565133484283491	ENSG00000142798.11_EST00000000000.0_22201109_22201199-ENSG00000142798.11_EST00000000000.0_22199352_22199584-0-1	39536	-0.30511	0.0449688	ENSG00000142798.11
cg21385314	0.000498621	0.0278562788637838	ENSG00000142798.11_EST00000000000.0_22201109_22201199-ENSG00000142798.11_EST00000000000.0_22199868_22199917-0-1	39733	-0.32653	0.0175989	ENSG00000142798.11
cg26820209	6.33219e-05	0.00534905439117908	ENSG00000142798.11_EST00000000000.0_22201109_22201222-ENSG00000142798.11_EST00000000000.0_22199868_22199917-0-1	39536	0.37187	0.00210084	ENSG00000142798.11
cg26820209	0.000829902	0.0416700661712932	ENSG00000142798.11_EST00000000000.0_22201384_22201495-ENSG00000142798.11_EST00000000000.0_22199113_22199253-0-1	39536	-0.31419	0.0298817	ENSG00000142798.11
cg26820209	8.60159e-05	0.00637738170216436	ENSG00000142798.11_EST00000000000.0_22201384_22201495-ENSG00000142798.11_EST00000000000.0_22199490_22199584-0-1	39536	0.36556	0.00263604	ENSG00000142798.11
cg26820209	0.001375	0.0529258707030892	ENSG00000142798.11_EST00000000000.0_22201384_22201495-ENSG00000142798.11_EST00000000000.0_22199868_22199917-0-1	39536	0.30141	0.0411573	ENSG00000142798.11
cg26820209	7.77807e-05	0.0069578788339777	ENSG00000142798.11_EST00000000000.0_22201384_22201495-ENSG00000142798.11_EST00000000000.0_22200899_22201026-0-1	39536	-0.36764	0.00295063	ENSG00000142798.11
cg26820209	0.0027063	0.0818792038880431	ENSG00000142798.11_EST00000000000.0_22202122_22202240-ENSG00000142798.11_EST00000000000.0_22199868_22199917-0-1	39536	0.28332	0.0747594	ENSG00000142798.11
cg26820209	0.000594505	0.0280246732269978	ENSG00000142798.11_EST00000000000.0_22203005_22203145-ENSG00000142798.11_EST00000000000.0_22201109_22201222-0-1	39536	0.32233	0.017738	ENSG00000142798.11
cg26820209	0.000338751	0.0222068493327485	ENSG00000142798.11_EST00000000000.0_22205070_22205156-ENSG00000142798.11_EST00000000000.0_22203005_22203145-0-1	39536	-0.33556	0.0130829	ENSG00000142798.11
cg26820209	0.00130756	0.048921658292207	ENSG00000142798.11_EST00000000000.0_22205487_22205614-ENSG00000142798.11_EST00000000000.0_22202722_22202898-0-1	39536	-0.30271	0.0370099	ENSG00000142798.11
cg26820209	0.000162144	0.0111489556240048	ENSG00000142798.11_EST00000000000.0_22205487_22205614-ENSG00000142798.11_EST00000000000.0_22205070_22205156-0-1	39536	-0.35205	0.00538609	ENSG00000142798.11
cg03977084	0.00247597	0.0767742043971362	ENSG00000142798.11_EST00000000000.0_22206600_22206747-ENSG00000142798.11_EST00000000000.0_22204679_22204746-0-1	-49989	0.28577	0.0683819	ENSG00000142798.11
cg06641279	0.000663388	0.0341935610104862	ENSG00000142798.11_EST00000000000.0_22206600_22206747-ENSG00000142798.11_EST00000000000.0_22204926_22204984-0-1	43771	0.31968	0.0230121	ENSG00000142798.11
cg24109161	0.00162327	0.0594544325699746	ENSG00000142798.11_EST00000000000.0_22207832_22207995-ENSG00000142798.11_EST00000000000.0_22206600_22206747-0-1	-49797	-0.29708	0.048233	ENSG00000142798.11
cg03977084	0.00273384	0.0977926828250955	ENSG00000142798.11_EST00000000000.0_22211021_22211167-ENSG00000142798.11_EST00000000000.0_22205070_22205156-0-1	-49989	0.28304	0.096099	ENSG00000142798.11
cg13357518	0.00158521	0.057669504868789	ENSG00000142798.11_EST00000000000.0_22213913_22214167-ENSG00000142798.11_EST00000000000.0_22211260_22211411-0-1	-443	0.2977	0.0462454	ENSG00000142798.11
cg14380609	0.000839838	0.0343998517774459	ENSG00000142798.11_EST00000000000.0_22214431_22214559-ENSG00000142798.11_EST00000000000.0_22211813_22211944-0-1	376	0.31389	0.0231917	ENSG00000142798.11
cg03977084	0.00238211	0.0860353640968749	ENSG00000142798.11_EST00000000000.0_22214431_22214559-ENSG00000142798.11_EST00000000000.0_22213913_22214167-1-1	-49989	-0.28682	0.0801587	ENSG00000142798.11
cg06641279	0.000366345	0.01844351054475	ENSG00000142798.11_EST00000000000.0_22216474_22216634-ENSG00000142798.11_EST00000000000.0_22213728_22213827-0-1	43771	0.33376	0.0102914	ENSG00000142798.11
cg26820209	0.00161024	0.0585934429911773	ENSG00000142798.11_EST00000000000.0_22216474_22216634-ENSG00000142798.11_EST00000000000.0_22215161_22215214-0-1	39536	0.29729	0.0472625	ENSG00000142798.11
cg26820209	0.000297826	0.0171720852577689	ENSG00000142798.11_EST00000000000.0_22216920_22216978-ENSG00000142798.11_EST00000000000.0_22213913_22214167-0-1	39536	-0.33851	0.00938487	ENSG00000142798.11
cg15009352	0.00103201	0.0384108291516714	ENSG00000142798.11_EST00000000000.0_22217078_22217187-ENSG00000142798.11_EST00000000000.0_22213728_22213827-0-1	135	-0.30874	0.0268189	ENSG00000142798.11
cg26820209	1.96741e-05	0.00182596440919447	ENSG00000142798.11_EST00000000000.0_22217078_22217187-ENSG00000142798.11_EST00000000000.0_22215161_22215214-0-1	39536	0.39484	0.000564141	ENSG00000142798.11
cg06641279	0.00208989	0.0738111105516245	ENSG00000142798.11_EST00000000000.0_22217078_22217187-ENSG00000142798.11_EST00000000000.0_22216309_22216634-0-1	43771	-0.29036	0.0647851	ENSG00000142798.11
cg26820209	0.000133907	0.00857913978528722	ENSG00000142798.11_EST00000000000.0_22217078_22217187-ENSG00000142798.11_EST00000000000.0_22216474_22216634-0-1	39536	-0.35619	0.00385702	ENSG00000142798.11
cg26820209	0.000242627	0.0136759389081049	ENSG00000142798.11_EST00000000000.0_22217078_22217187-ENSG00000142798.11_EST00000000000.0_22216920_22216978-1-1	39536	0.34315	0.00701097	ENSG00000142798.11
cg26820209	0.000141875	0.0107269506213784	ENSG00000142798.11_EST00000000000.0_22222668_22222764-ENSG00000142798.11_EST00000000000.0_22213913_22214167-0-1	39536	-0.35495	0.00513003	ENSG00000142798.11
cg06641279	8.74819e-05	0.00682601330994301	ENSG00000142798.11_EST00000000000.0_22222668_22222764-ENSG00000142798.11_EST00000000000.0_22214431_22214559-0-1	43771	0.3652	0.00287774	ENSG00000142798.11
cg26820209	0.00146273	0.0511737765917125	ENSG00000142798.11_EST00000000000.0_22222668_22222803-ENSG00000142798.11_EST00000000000.0_22214431_22214559-0-1	39536	-0.2998	0.0392996	ENSG00000142798.11
cg27522078	0.00181008	0.0568580258498386	ENSG00000142798.11_EST00000000000.0_22222668_22222803-ENSG00000142798.11_EST00000000000.0_22216474_22216634-0-1	26215	0.2942	0.0453525	ENSG00000142798.11
cg26820209	0.000612338	0.0286868063328767	ENSG00000142798.11_EST00000000000.0_22222668_22222803-ENSG00000142798.11_EST00000000000.0_22217078_22217187-0-1	39536	-0.32161	0.0182872	ENSG00000142798.11
cg25138553	0.00280517	0.0925355134267124	ENSG00000142798.11_EST00000000000.0_22222668_22222803-ENSG00000142798.11_EST00000000000.0_22222415_22222459-1-1	-39949	0.28233	0.0888303	ENSG00000142798.11
cg26820209	2.48262e-05	0.00220385364298323	ENSG00000142798.11_EST00000000000.0_22263648_22263790-ENSG00000142798.11_EST00000000000.0_22216920_22216978-0-1	39536	0.3904	0.000711978	ENSG00000142798.11
cg11572548	0.000270401	0.0136386039927868	ENSG00000070831.11_EST00000000000.0_22412932_22413041-ENSG00000070831.11_EST00000000000.0_22413162_22413283-0-1	22521	0.3407	0.00698624	ENSG00000070831.11
cg02060627	2.05583e-06	0.000284507212805293	ENSG00000070831.11_EST00000000000.0_22412932_22413041-ENSG00000070831.11_EST00000000000.0_22413162_22413359-1-1	-708	0.43492	5.21067e-05	ENSG00000070831.11
cg12578844	0.00376348	0.0742584233302611	ENSG00000004487.10_EST00000000000.0_23395032_23395174-ENSG00000004487.10_EST00000000000.0_23398617_23398690-0-1	271	0.27407	0.0653299	ENSG00000004487.10
cg04886391	0.00261143	0.0623395682822239	ENSG00000004487.10_EST00000000000.0_23395032_23395174-ENSG00000004487.10_EST00000000000.0_23403721_23403853-0-1	-232	-0.2843	0.0514257	ENSG00000004487.10
cg22683154	0.00191286	0.051288323031385	ENSG00000004487.10_EST00000000000.0_23406046_23406160-ENSG00000004487.10_EST00000000000.0_23407939_23408066-1-1	-753	-0.29273	0.0394223	ENSG00000004487.10
cg22683154	0.00247352	0.0538100320099614	ENSG00000004487.10_EST00000000000.0_23406046_23406160-ENSG00000004487.10_EST00000000000.0_23408713_23408859-0-1	-753	0.28579	0.0421009	ENSG00000004487.10
cg16272777	0.000747841	0.0449137616482466	ENSG00000125944.12_EST00000000000.0_23644976_23645181-ENSG00000125944.12_EST00000000000.0_23636886_23637559-0-1	23965	-0.31675	0.0330606	ENSG00000125944.12
cg18167329	3.38743e-12	2.02966267812799e-08	ENSG00000125944.12_EST00000000000.0_23648021_23648156-ENSG00000125944.12_EST00000000000.0_23644976_23645181-1-1	23686	0.6023	1.26236e-10	ENSG00000125944.12
cg18167329	3.0783e-11	9.69909698698699e-08	ENSG00000125944.12_EST00000000000.0_23648021_23648156-ENSG00000125944.12_EST00000000000.0_23644976_23645190-0-1	23686	-0.58019	1.15117e-09	ENSG00000125944.12
cg22450158	0.000284378	0.0181808172236215	ENSG00000125944.12_EST00000000000.0_23660011_23660124-ENSG00000125944.12_EST00000000000.0_23644976_23645181-0-1	188	-0.33956	0.010098	ENSG00000125944.12
cg18167329	1.31773e-07	4.66964914654326e-05	ENSG00000125944.12_EST00000000000.0_23660011_23660124-ENSG00000125944.12_EST00000000000.0_23644976_23645190-0-1	23686	-0.47764	4.94502e-06	ENSG00000125944.12
cg18167329	0.000323038	0.0258005585530852	ENSG00000125944.12_EST00000000000.0_23660011_23660124-ENSG00000125944.12_EST00000000000.0_23650049_23650225-1-1	23686	0.33665	0.015893	ENSG00000125944.12
cg02978140	0.00100576	0.0608179055150129	ENSG00000117318.8_EST00000000000.0_23885618_23886285-ENSG00000117318.8_EST00000000000.0_23884409_23884906-0-1	-5549	-0.30939	0.0497537	ENSG00000117318.8
cg02978140	0.00109455	0.0713405068963507	ENSG00000117318.8_EST00000000000.0_23885618_23886285-ENSG00000117318.8_EST00000000000.0_23885426_23885510-0-1	-5549	0.30725	0.0617737	ENSG00000117318.8
cg11252261	0.00011257	0.00468863540502958	ENSG00000142676.8_EST00000000000.0_24020297_24020403-ENSG00000011007.7_EST00000000000.0_24075511_24075567-0-0	-206	0.3599	0.00177258	ENSG00000142676.8
cg11252261	8.61766e-05	0.00310354818462417	ENSG00000142676.8_EST00000000000.0_24020297_24020403-ENSG00000011007.7_EST00000000000.0_24076332_24076438-0-0	-206	0.36552	0.00103333	ENSG00000142676.8
cg11252261	0.00589088	0.0853046937002636	ENSG00000142676.8_EST00000000000.0_24020297_24020403-ENSG00000142676.8_EST00000000000.0_24021150_24021885-0-1	-206	-0.26098	0.0792157	ENSG00000142676.8
cg11252261	0.000186596	0.00643673302812108	ENSG00000142676.8_EST00000000000.0_24020297_24020403-ENSG00000142676.8_EST00000000000.0_24022288_24022618-0-1	-206	-0.34898	0.00266843	ENSG00000142676.8
cg11252261	6.04622e-05	0.00312191237474281	ENSG00000142676.8_EST00000000000.0_24020297_24020403-ENSG00000142676.8_EST00000000000.0_24022834_24022915-0-1	-206	0.37281	0.00104103	ENSG00000142676.8
cg08883487	0.00558249	0.0742584233302611	ENSG00000142676.8_EST00000000000.0_24020297_24020403-ENSG00000169641.9_EST00000000000.0_23410523_23415546-0-0	-21038	0.26258	0.0653299	ENSG00000142676.8
cg11252261	8.89595e-07	8.60284935527931e-05	ENSG00000142676.8_EST00000000000.0_24021150_24021281-ENSG00000011007.7_EST00000000000.0_24075511_24075567-0-0	-206	0.44857	1.10377e-05	ENSG00000142676.8
cg11252261	0.00440617	0.0676280243198119	ENSG00000142676.8_EST00000000000.0_24021150_24021281-ENSG00000011007.7_EST00000000000.0_24077335_24078520-0-0	-206	-0.26954	0.0573864	ENSG00000142676.8
cg11252261	0.000100022	0.0044290706863333	ENSG00000142676.8_EST00000000000.0_24021150_24021281-ENSG00000142676.8_EST00000000000.0_24022288_24022398-0-1	-206	-0.3624	0.00164551	ENSG00000142676.8
cg11252261	0.00444539	0.0536291186469023	ENSG00000142676.8_EST00000000000.0_24021150_24021281-ENSG00000142676.8_EST00000000000.0_24022288_24022618-0-1	-206	0.26928	0.0419087	ENSG00000142676.8
cg11252261	9.6441e-05	0.00388723907026201	ENSG00000142676.8_EST00000000000.0_24021150_24021281-ENSG00000142676.8_EST00000000000.0_24022834_24022915-0-1	-206	0.36316	0.00138986	ENSG00000142676.8
cg08883487	0.00204756	0.037444140767346	ENSG00000142676.8_EST00000000000.0_24021150_24021885-ENSG00000011007.7_EST00000000000.0_24076332_24076438-0-0	-21038	0.29091	0.0259174	ENSG00000142676.8
cg08883487	0.00142764	0.028221805573115	ENSG00000142676.8_EST00000000000.0_24021150_24021885-ENSG00000142676.8_EST00000000000.0_24022288_24022398-0-1	-21038	-0.30044	0.0179015	ENSG00000142676.8
cg08883487	0.00111496	0.0260818130382367	ENSG00000142676.8_EST00000000000.0_24021150_24021885-ENSG00000142676.8_EST00000000000.0_24022834_24022915-0-1	-21038	0.30678	0.016129	ENSG00000142676.8
cg11252261	0.00236404	0.0490559162155802	ENSG00000142676.8_EST00000000000.0_24022288_24022398-ENSG00000011007.7_EST00000000000.0_24077335_24078520-0-0	-206	-0.28703	0.037146	ENSG00000142676.8
cg11252261	0.00146324	0.0276726047532889	ENSG00000142676.8_EST00000000000.0_24022288_24022398-ENSG00000117318.8_EST00000000000.0_23885618_23886285-0-0	-206	-0.29979	0.0174439	ENSG00000142676.8
cg08883487	0.00175549	0.0334588643207143	ENSG00000142676.8_EST00000000000.0_24022288_24022398-ENSG00000142676.8_EST00000000000.0_24022834_24022915-0-1	-21038	-0.29502	0.0223501	ENSG00000142676.8
cg16902244	0.00229376	0.0923656941051152	ENSG00000011007.7_EST00000000000.0_24077335_24078520-ENSG00000011007.7_EST00000000000.0_24078897_24079008-0-1	47819	0.28785	0.0885965	ENSG00000011007.7
cg23617676	0.00216461	0.0962587583113473	ENSG00000011007.7_EST00000000000.0_24077335_24078520-ENSG00000011007.7_EST00000000000.0_24080853_24080950-0-1	47670	-0.28942	0.0939535	ENSG00000011007.7
cg10955293	0.000308487	0.0266939131388567	ENSG00000011007.7_EST00000000000.0_24078897_24079008-ENSG00000011007.7_EST00000000000.0_24080590_24080745-0-1	47916	0.33771	0.0166255	ENSG00000011007.7
cg10955293	0.00109806	0.0614583652757877	ENSG00000011007.7_EST00000000000.0_24078897_24079008-ENSG00000011007.7_EST00000000000.0_24080853_24080950-0-1	47916	-0.30717	0.0504496	ENSG00000011007.7
cg19696976	0.00107908	0.0602016185146322	ENSG00000011007.7_EST00000000000.0_24078897_24079008-ENSG00000011007.7_EST00000000000.0_24082764_24082875-0-1	47757	0.30761	0.0490768	ENSG00000011007.7
cg10881360	0.00139187	0.0763738810373639	ENSG00000011007.7_EST00000000000.0_24080853_24080950-ENSG00000011007.7_EST00000000000.0_24082333_24082513-0-1	75	0.30109	0.0678763	ENSG00000011007.7
cg10881360	0.00131261	0.0692296680508578	ENSG00000011007.7_EST00000000000.0_24080853_24080950-ENSG00000011007.7_EST00000000000.0_24082764_24082875-0-1	75	-0.30261	0.0592723	ENSG00000011007.7
cg20037384	0.000758231	0.0502998340394244	ENSG00000011007.7_EST00000000000.0_24082333_24082513-ENSG00000011007.7_EST00000000000.0_24086002_24088549-0-1	51	0.31641	0.038403	ENSG00000011007.7
cg10498717	1.98291e-09	3.03944257028113e-06	ENSG00000117308.9_EST00000000000.0_24124607_24124720-ENSG00000117308.9_EST00000000000.0_24123187_24123272-0-1	-619	0.53337	1.2813e-07	ENSG00000117308.9
cg10498717	2.85817e-08	2.22121880758808e-05	ENSG00000117308.9_EST00000000000.0_24124607_24124720-ENSG00000117308.9_EST00000000000.0_24123366_24123432-0-1	-619	0.49911	1.85018e-06	ENSG00000117308.9
cg10498717	7.98286e-05	0.0138132221706018	ENSG00000117308.9_EST00000000000.0_24124607_24124720-ENSG00000117308.9_EST00000000000.0_24123582_24123637-0-1	-619	0.36711	0.00710018	ENSG00000117308.9
cg11659749	1.96428e-05	0.00432863069661223	ENSG00000117308.9_EST00000000000.0_24124607_24124720-ENSG00000117308.9_EST00000000000.0_24123584_24123637-0-1	-8860	-0.39487	0.00159883	ENSG00000117308.9
cg10498717	8.21866e-10	1.57560474117232e-06	ENSG00000117308.9_EST00000000000.0_24124607_24124720-ENSG00000117308.9_EST00000000000.0_24124185_24124361-1-1	-619	-0.54389	5.30131e-08	ENSG00000117308.9
cg04856657	1.45774e-05	0.00136977094451187	ENSG00000188529.9_EST00000000000.0_24298340_24298502-ENSG00000188529.9_EST00000000000.0_24292941_24294213-0-1	-20802	0.40046	0.000392196	ENSG00000188529.9
cg04856657	4.32518e-05	0.00391771113154559	ENSG00000188529.9_EST00000000000.0_24298340_24298502-ENSG00000188529.9_EST00000000000.0_24293797_24294446-0-1	-20802	-0.37955	0.00140463	ENSG00000188529.9
cg04856657	2.81483e-08	1.12861262311558e-05	ENSG00000188529.9_EST00000000000.0_24298340_24298502-ENSG00000188529.9_EST00000000000.0_24295567_24297929-0-1	-20802	0.49931	7.60476e-07	ENSG00000188529.9
cg04856657	3.04406e-08	1.19534388861589e-05	ENSG00000188529.9_EST00000000000.0_24306681_24306784-ENSG00000188529.9_EST00000000000.0_24295567_24297929-0-1	-20802	0.49825	8.23654e-07	ENSG00000188529.9
cg26022257	0.000901937	0.0331407858139711	ENSG00000188529.9_EST00000000000.0_24306681_24306784-ENSG00000188529.9_EST00000000000.0_24305203_24305307-0-1	-31117	0.31212	0.0220765	ENSG00000188529.9
cg06784429	0.00034805	0.021160425313814	ENSG00000188529.9_EST00000000000.0_24306681_24306846-ENSG00000188529.9_EST00000000000.0_24305203_24305307-0-1	-202	0.33494	0.0122871	ENSG00000188529.9
cg14222140	0.00175265	0.0566305393244176	ENSG00000001461.11_EST00000000000.0_24746038_24746130-ENSG00000001461.11_EST00000000000.0_24759594_24759703-0-1	-30343	-0.29506	0.0450893	ENSG00000001461.11
cg09059178	2.7254e-06	0.00034685084855463	ENSG00000001461.11_EST00000000000.0_24746038_24746130-ENSG00000001461.11_EST00000000000.0_24766662_24766730-0-1	-85	0.43019	6.71068e-05	ENSG00000001461.11
cg14222140	0.000570998	0.0259342872325064	ENSG00000001461.11_EST00000000000.0_24746038_24746130-ENSG00000001461.11_EST00000000000.0_24775971_24776116-0-1	-30343	-0.3233	0.0160038	ENSG00000001461.11
cg11329235	0.000882691	0.0384467494503906	ENSG00000133226.10_EST00000000000.0_24975417_24975520-ENSG00000133226.10_EST00000000000.0_24976462_24976577-1-1	-334	0.31265	0.0268546	ENSG00000133226.10
cg23022344	0.00144108	0.0449896434749997	ENSG00000133226.10_EST00000000000.0_24977900_24978103-ENSG00000133226.10_EST00000000000.0_24978925_24979119-1-1	-128	0.30019	0.0331365	ENSG00000133226.10
cg10698549	0.000848276	0.0325291665612567	ENSG00000133226.10_EST00000000000.0_24977990_24978103-ENSG00000133226.10_EST00000000000.0_24978925_24979119-0-1	376	-0.31364	0.0215398	ENSG00000133226.10
cg10698549	6.93935e-05	0.00444653844028713	ENSG00000133226.10_EST00000000000.0_24977990_24978103-ENSG00000133226.10_EST00000000000.0_24979404_24979523-0-1	376	0.37	0.00165403	ENSG00000133226.10
cg09895325	0.00315317	0.0760134311661175	ENSG00000133226.10_EST00000000000.0_24977990_24978103-ENSG00000133226.10_EST00000000000.0_24981346_24981614-0-1	-1412	0.27907	0.0674232	ENSG00000133226.10
cg11329235	9.29881e-06	0.000836284940035967	ENSG00000133226.10_EST00000000000.0_24978925_24979119-ENSG00000133226.10_EST00000000000.0_24979404_24979523-1-1	-334	-0.40871	0.000208565	ENSG00000133226.10
cg11329235	1.86994e-07	4.14574644176426e-05	ENSG00000133226.10_EST00000000000.0_24978925_24979119-ENSG00000133226.10_EST00000000000.0_24979419_24979523-0-1	-334	-0.47251	4.22677e-06	ENSG00000133226.10
cg11329235	8.99964e-05	0.00580609949208599	ENSG00000133226.10_EST00000000000.0_24978925_24979119-ENSG00000133226.10_EST00000000000.0_24981346_24981614-0-1	-334	-0.36461	0.00233596	ENSG00000133226.10
cg11329235	6.08935e-09	3.16845938641848e-06	ENSG00000133226.10_EST00000000000.0_24978925_24979119-ENSG00000133226.10_EST00000000000.0_24981346_24981620-0-1	-334	0.51942	1.3648e-07	ENSG00000133226.10
cg11329235	4.3068e-07	7.7677419935507e-05	ENSG00000133226.10_EST00000000000.0_24978925_24979119-ENSG00000133226.10_EST00000000000.0_24987801_24987887-0-1	-334	-0.45993	9.65888e-06	ENSG00000133226.10
cg11329235	2.61386e-10	3.14884031895174e-07	ENSG00000133226.10_EST00000000000.0_24979419_24979523-ENSG00000133226.10_EST00000000000.0_24981346_24981614-0-1	-334	-0.55705	5.85287e-09	ENSG00000133226.10
cg11329235	1.55339e-09	1.15873618906942e-06	ENSG00000133226.10_EST00000000000.0_24979419_24979523-ENSG00000133226.10_EST00000000000.0_24981346_24981620-0-1	-334	0.53632	3.495e-08	ENSG00000133226.10
cg11329235	4.65011e-05	0.00359116739076792	ENSG00000133226.10_EST00000000000.0_24979419_24979523-ENSG00000133226.10_EST00000000000.0_24987210_24987290-0-1	-334	0.3781	0.00125357	ENSG00000133226.10
cg11329235	7.8719e-08	2.14690535611303e-05	ENSG00000133226.10_EST00000000000.0_24979419_24979523-ENSG00000133226.10_EST00000000000.0_24989151_24989295-0-1	-334	-0.48504	1.76908e-06	ENSG00000133226.10
cg11329235	3.20087e-05	0.0022189397302335	ENSG00000133226.10_EST00000000000.0_24981346_24981614-ENSG00000133226.10_EST00000000000.0_24987801_24987887-0-1	-334	-0.38548	0.000717781	ENSG00000133226.10
cg26155475	0.000721764	0.0249097375792207	ENSG00000169504.9_EST00000000000.0_25071873_25072116-ENSG00000169504.9_EST00000000000.0_25167264_25170815-0-1	368	0.31762	0.015188	ENSG00000169504.9
cg26155475	0.000924263	0.0357882847357312	ENSG00000169504.9_EST00000000000.0_25071873_25072116-ENSG00000204178.5_EST00000000000.0_25810607_25810765-0-0	368	0.31151	0.0244256	ENSG00000169504.9
cg03648483	0.00338557	0.0786943122013402	ENSG00000169504.9_EST00000000000.0_25124233_25124342-ENSG00000169504.9_EST00000000000.0_25166351_25166532-0-1	952	-0.27707	0.0707779	ENSG00000169504.9
cg03648483	0.000210035	0.00915719215105517	ENSG00000169504.9_EST00000000000.0_25124233_25124342-ENSG00000169504.9_EST00000000000.0_25167264_25170815-0-1	952	0.34637	0.0041874	ENSG00000169504.9
cg17462478	5.88458e-06	0.000987115592076103	ENSG00000117614.5_EST00000000000.0_25554609_25554726-ENSG00000117614.5_EST00000000000.0_25549456_25549922-0-1	40	0.41689	0.000257962	ENSG00000117614.5
cg09860717	0.000102149	0.010216101531133	ENSG00000117616.11_EST00000000000.0_25572935_25573023-ENSG00000117616.11_EST00000000000.0_25570041_25570124-0-1	-7502	-0.36195	0.00481572	ENSG00000117616.11
cg25386802	0.000177448	0.0142054891438072	ENSG00000117616.11_EST00000000000.0_25572935_25573023-ENSG00000117616.11_EST00000000000.0_25571641_25571792-0-1	30	0.35008	0.00735991	ENSG00000117616.11
cg17462478	4.19299e-07	0.000123828877443376	ENSG00000117616.11_EST00000000000.0_25572935_25573023-ENSG00000117616.11_EST00000000000.0_25571670_25571792-0-1	-14961	-0.46034	1.7781e-05	ENSG00000117616.11
cg09860717	0.000467917	0.0307072315545328	ENSG00000117616.11_EST00000000000.0_25572935_25573520-ENSG00000117616.11_EST00000000000.0_25568747_25569196-0-1	-7502	0.32803	0.0199763	ENSG00000117616.11
cg09860717	0.000923263	0.0528817898927837	ENSG00000117616.11_EST00000000000.0_25572935_25573520-ENSG00000117616.11_EST00000000000.0_25570041_25570124-0-1	-7502	0.31153	0.041107	ENSG00000117616.11
cg09860717	0.000475116	0.0338034771040235	ENSG00000117616.11_EST00000000000.0_25572935_25573520-ENSG00000117616.11_EST00000000000.0_25570915_25570967-0-1	-7502	0.32767	0.0226559	ENSG00000117616.11
ch.1.850602F	0.0031978	0.0587347177760854	ENSG00000183726.6_EST00000000000.0_25664408_25664947-ENSG00000183726.6_EST00000000000.0_25679373_25679465-0-1	20865	-0.27868	0.0474178	ENSG00000183726.6
cg19897979	0.00732848	0.0992739737442923	ENSG00000183726.6_EST00000000000.0_25664408_25664947-ENSG00000183726.6_EST00000000000.0_25687151_25688852-0-1	23404	0.25436	0.0981535	ENSG00000183726.6
cg14580349	0.00708871	0.096959133245959	ENSG00000183726.6_EST00000000000.0_25666965_25667070-ENSG00000183726.6_EST00000000000.0_25669452_25669564-0-1	123	-0.25538	0.0949248	ENSG00000183726.6
cg17987483	0.00320507	0.0554944664871706	ENSG00000183726.6_EST00000000000.0_25666965_25667070-ENSG00000183726.6_EST00000000000.0_25683284_25683344-0-1	-4043	-0.27862	0.043894	ENSG00000183726.6
cg14580349	8.73401e-05	0.00482973883669113	ENSG00000183726.6_EST00000000000.0_25666965_25667070-ENSG00000183726.6_EST00000000000.0_25687151_25688852-0-1	123	-0.36524	0.00184132	ENSG00000183726.6
cg24936468	6.10005e-05	0.00330693636895561	ENSG00000183726.6_EST00000000000.0_25669452_25669564-ENSG00000183726.6_EST00000000000.0_25678117_25678184-0-1	-1040	-0.37263	0.00112471	ENSG00000183726.6
cg24936468	0.000200268	0.00706861513889761	ENSG00000183726.6_EST00000000000.0_25669452_25669564-ENSG00000183726.6_EST00000000000.0_25679373_25679465-0-1	-1040	0.34742	0.00301025	ENSG00000183726.6
cg07186460	0.000958176	0.0231863943335275	ENSG00000183726.6_EST00000000000.0_25669452_25669564-ENSG00000183726.6_EST00000000000.0_25683284_25683344-0-1	-904	-0.31061	0.0138356	ENSG00000183726.6
cg23205692	0.00236281	0.0467175531525934	ENSG00000183726.6_EST00000000000.0_25679373_25679465-ENSG00000188672.10_EST00000000000.0_25712202_25712306-0-0	44	0.28704	0.0348396	ENSG00000183726.6
cg10202693	0.000364994	0.0275825589353254	ENSG00000162430.12_EST00000000000.0_26127534_26127651-ENSG00000162430.12_EST00000000000.0_26135071_26135280-0-1	16042	-0.33384	0.0173719	ENSG00000162430.12
cg14149304	0.000903791	0.0572781537730138	ENSG00000162430.12_EST00000000000.0_26131633_26131766-ENSG00000162430.12_EST00000000000.0_26135071_26135280-1-1	18740	0.31207	0.045805	ENSG00000162430.12
cg19897113	3.18526e-09	3.07251778993129e-06	ENSG00000162430.12_EST00000000000.0_26131633_26131766-ENSG00000162430.12_EST00000000000.0_26137945_26138026-0-1	-42965	-0.52755	1.30141e-07	ENSG00000162430.12
cg14149304	0.00139283	0.0716791315457057	ENSG00000162430.12_EST00000000000.0_26131633_26131766-ENSG00000162430.12_EST00000000000.0_26138182_26138370-0-1	18740	-0.30108	0.0621921	ENSG00000162430.12
cg19897113	8.14918e-14	1.61138627643678e-09	ENSG00000162430.12_EST00000000000.0_26131633_26131766-ENSG00000162430.12_EST00000000000.0_26139178_26139272-0-1	-42965	-0.63615	3.33113e-12	ENSG00000162430.12
cg14149304	0.000429257	0.0297629721273152	ENSG00000162430.12_EST00000000000.0_26131633_26131766-ENSG00000162430.12_EST00000000000.0_26139178_26139283-0-1	18740	-0.33006	0.0191724	ENSG00000162430.12
cg14149304	0.000213387	0.0204970562928778	ENSG00000162430.12_EST00000000000.0_26131633_26131766-ENSG00000162430.12_EST00000000000.0_26140372_26140484-0-1	18740	-0.34601	0.0117936	ENSG00000162430.12
cg22871604	0.0007044	0.0417758751572327	ENSG00000162430.12_EST00000000000.0_26135071_26135280-ENSG00000162430.12_EST00000000000.0_26138182_26138370-0-1	19529	0.31822	0.0299881	ENSG00000162430.12
cg19897113	4.02819e-05	0.00582451656524081	ENSG00000162430.12_EST00000000000.0_26135517_26135641-ENSG00000162430.12_EST00000000000.0_26136174_26136311-1-1	-42965	0.38096	0.00234529	ENSG00000162430.12
cg19897113	3.88751e-05	0.00630317149638223	ENSG00000162430.12_EST00000000000.0_26135517_26135641-ENSG00000162430.12_EST00000000000.0_26137945_26138026-0-1	-42965	-0.38166	0.0025952	ENSG00000162430.12
cg11828509	5.96632e-06	0.000945107057618143	ENSG00000162430.12_EST00000000000.0_26135517_26135641-ENSG00000162430.12_EST00000000000.0_26138182_26138370-0-1	19556	0.41665	0.000243842	ENSG00000162430.12
cg19897113	8.19647e-10	1.12633114636336e-06	ENSG00000162430.12_EST00000000000.0_26135517_26135641-ENSG00000162430.12_EST00000000000.0_26139178_26139272-0-1	-42965	-0.54392	3.3513e-08	ENSG00000162430.12
cg19897113	6.12364e-06	0.000964068141179702	ENSG00000162430.12_EST00000000000.0_26136174_26136311-ENSG00000162430.12_EST00000000000.0_26137945_26138026-1-1	-42965	-0.41619	0.000250203	ENSG00000162430.12
cg19897113	1.47837e-05	0.00192270911789266	ENSG00000162430.12_EST00000000000.0_26136174_26136311-ENSG00000162430.12_EST00000000000.0_26138182_26138370-0-1	-42965	0.4002	0.000601826	ENSG00000162430.12
cg13876650	0.000343964	0.0302050516390545	ENSG00000162430.12_EST00000000000.0_26136174_26136311-ENSG00000162430.12_EST00000000000.0_26139178_26139283-0-1	19338	-0.33521	0.0195433	ENSG00000162430.12
cg19897113	9.76073e-05	0.00987423328244275	ENSG00000162430.12_EST00000000000.0_26136174_26136311-ENSG00000162430.12_EST00000000000.0_26140372_26140484-0-1	-42965	0.36291	0.0046104	ENSG00000162430.12
cg19897113	0.00149757	0.0788857528782271	ENSG00000162430.12_EST00000000000.0_26136174_26136311-ENSG00000162430.12_EST00000000000.0_26140568_26140669-0-1	-42965	0.29919	0.0710267	ENSG00000162430.12
cg19897113	3.72709e-08	1.91001783060477e-05	ENSG00000162430.12_EST00000000000.0_26137945_26138026-ENSG00000162430.12_EST00000000000.0_26138182_26138370-1-1	-42965	0.49548	1.51778e-06	ENSG00000162430.12
cg19897113	6.11988e-12	3.22968153633218e-08	ENSG00000162430.12_EST00000000000.0_26137945_26138026-ENSG00000162430.12_EST00000000000.0_26139178_26139283-0-1	-42965	-0.59654	2.49325e-10	ENSG00000162430.12
cg19897113	5.08671e-08	2.42783416484622e-05	ENSG00000162430.12_EST00000000000.0_26137945_26138026-ENSG00000162430.12_EST00000000000.0_26140372_26140484-0-1	-42965	-0.49118	2.07943e-06	ENSG00000162430.12
cg19897113	1.19447e-07	4.62483970843184e-05	ENSG00000162430.12_EST00000000000.0_26137945_26138026-ENSG00000162430.12_EST00000000000.0_26140568_26140669-0-1	-42965	-0.47906	4.88089e-06	ENSG00000162430.12
cg19897113	4.53455e-08	2.21311804522559e-05	ENSG00000162430.12_EST00000000000.0_26139178_26139283-ENSG00000162430.12_EST00000000000.0_26142039_26144712-0-1	-42965	0.49278	1.84008e-06	ENSG00000162430.12
cg06092310	4.64623e-05	0.00579052984610384	ENSG00000162430.12_EST00000000000.0_26140372_26140484-ENSG00000162430.12_EST00000000000.0_26140568_26140669-1-1	-28749	0.37812	0.00232789	ENSG00000162430.12
cg06092310	4.64623e-05	0.00512293974479681	ENSG00000162430.12_EST00000000000.0_26140372_26140484-ENSG00000162430.12_EST00000000000.0_26142039_26144712-0-1	-28749	-0.37812	0.00198784	ENSG00000162430.12
cg00224299	6.65685e-07	0.000202034516879676	ENSG00000117640.13_EST00000000000.0_26149487_26149619-ENSG00000117640.13_EST00000000000.0_26150112_26150239-0-1	40866	0.45316	3.35196e-05	ENSG00000117640.13
cg12749636	6.40819e-06	0.00116312939423473	ENSG00000117640.13_EST00000000000.0_26149487_26149619-ENSG00000117640.13_EST00000000000.0_26150135_26150239-0-1	-18689	-0.41539	0.000319028	ENSG00000117640.13
cg20787693	2.76226e-07	0.000101472229480737	ENSG00000117640.13_EST00000000000.0_26149487_26149619-ENSG00000117640.13_EST00000000000.0_26153106_26153198-0-1	2243	0.46669	1.36747e-05	ENSG00000117640.13
cg13876650	0.000125205	0.0128993712750349	ENSG00000117640.13_EST00000000000.0_26149487_26149619-ENSG00000117640.13_EST00000000000.0_26153106_26153211-0-1	874	-0.35763	0.00650229	ENSG00000117640.13
cg00224299	0.000173507	0.0174800272383763	ENSG00000117640.13_EST00000000000.0_26149487_26149619-ENSG00000117640.13_EST00000000000.0_26153106_26153317-0-1	40866	-0.35058	0.00960441	ENSG00000117640.13
cg13876650	0.000331387	0.0280411061781225	ENSG00000117640.13_EST00000000000.0_26149510_26149619-ENSG00000117640.13_EST00000000000.0_26150112_26150239-1-1	874	0.33607	0.0177504	ENSG00000117640.13
cg00465927	0.000145956	0.0163990692754294	ENSG00000117640.13_EST00000000000.0_26149510_26149619-ENSG00000117640.13_EST00000000000.0_26150135_26150239-1-1	44983	0.35434	0.00884258	ENSG00000117640.13
cg16724196	0.00156665	0.0960645091894691	ENSG00000117640.13_EST00000000000.0_26149510_26149619-ENSG00000117640.13_EST00000000000.0_26152793_26152902-0-1	-18681	-0.29801	0.093692	ENSG00000117640.13
cg16724196	3.79269e-06	0.000775444197539877	ENSG00000117640.13_EST00000000000.0_26149510_26149619-ENSG00000117640.13_EST00000000000.0_26153106_26153198-0-1	-18681	0.42455	0.000189303	ENSG00000117640.13
cg15979146	1.90752e-08	1.33955078425961e-05	ENSG00000117640.13_EST00000000000.0_26149510_26149619-ENSG00000117640.13_EST00000000000.0_26153106_26153211-0-1	15837	-0.50455	9.51428e-07	ENSG00000117640.13
cg11828509	5.18241e-05	0.00818435311187476	ENSG00000117640.13_EST00000000000.0_26149510_26149619-ENSG00000117640.13_EST00000000000.0_26156036_26156321-0-1	1092	0.37593	0.00362879	ENSG00000117640.13
cg11828509	4.38909e-06	0.000867994193548387	ENSG00000117640.13_EST00000000000.0_26149510_26149619-ENSG00000223474.2_EST00000000000.0_26145212_26147288-0-0	1092	0.42202	0.000218664	ENSG00000117640.13
cg00224299	3.35417e-07	0.000117552713916714	ENSG00000117640.13_EST00000000000.0_26152793_26152902-ENSG00000117640.13_EST00000000000.0_26153106_26153198-1-1	40866	0.46375	1.66263e-05	ENSG00000117640.13
cg00465927	0.000290505	0.0215460603303514	ENSG00000117640.13_EST00000000000.0_26152793_26152902-ENSG00000117640.13_EST00000000000.0_26153106_26153211-0-1	44983	0.33908	0.0125763	ENSG00000117640.13
cg00224299	3.52881e-09	3.84991467856681e-06	ENSG00000117640.13_EST00000000000.0_26152793_26152902-ENSG00000117640.13_EST00000000000.0_26153106_26153317-1-1	40866	-0.52628	1.76807e-07	ENSG00000117640.13
cg00224299	5.9938e-06	0.00110935255872179	ENSG00000117640.13_EST00000000000.0_26152793_26152902-ENSG00000117640.13_EST00000000000.0_26156000_26156060-0-1	40866	0.41657	0.000300057	ENSG00000117640.13
cg20787693	5.72227e-05	0.00860633333333334	ENSG00000117640.13_EST00000000000.0_26152793_26152902-ENSG00000127423.6_EST00000000000.0_26158414_26158649-0-0	2243	-0.37393	0.00387285	ENSG00000117640.13
cg15979146	0.000111997	0.0134180861285814	ENSG00000117640.13_EST00000000000.0_26152793_26152902-ENSG00000223474.2_EST00000000000.0_26145212_26147288-0-0	15837	0.36001	0.00684375	ENSG00000117640.13
cg06092310	0.000149754	0.0174113885597991	ENSG00000117640.13_EST00000000000.0_26153106_26153317-ENSG00000117640.13_EST00000000000.0_26156000_26156060-0-1	-47213	0.35378	0.00955444	ENSG00000117640.13
cg06092310	0.000739248	0.0478525215199077	ENSG00000117640.13_EST00000000000.0_26153106_26153317-ENSG00000117640.13_EST00000000000.0_26156036_26156321-0-1	-47213	-0.31703	0.0359687	ENSG00000117640.13
cg20787693	0.000154907	0.0193406235830879	ENSG00000117640.13_EST00000000000.0_26153106_26153317-ENSG00000117640.13_EST00000000000.0_26156109_26156321-1-1	2243	-0.35305	0.0109414	ENSG00000117640.13
cg00224299	2.02051e-06	0.000473710095750796	ENSG00000117640.13_EST00000000000.0_26153106_26153317-ENSG00000117640.13_EST00000000000.0_26156178_26156322-0-1	40866	-0.43521	0.000100363	ENSG00000117640.13
cg20787693	2.83237e-06	0.000612698593234002	ENSG00000117640.13_EST00000000000.0_26153106_26153317-ENSG00000117640.13_EST00000000000.0_26158412_26158702-0-1	2243	0.42953	0.00013997	ENSG00000117640.13
cg00224299	0.000592707	0.0497320464213613	ENSG00000117632.16_EST00000000000.0_26227982_26228173-ENSG00000117632.16_EST00000000000.0_26226609_26227578-1-1	-47485	-0.3224	0.0378277	ENSG00000117632.16
cg00224299	1.79812e-05	0.00410290152053664	ENSG00000117632.16_EST00000000000.0_26227982_26228173-ENSG00000117632.16_EST00000000000.0_26227086_26227578-0-1	-47485	0.39654	0.0014915	ENSG00000117632.16
cg26314868	0.000893317	0.070061737283746	ENSG00000117632.16_EST00000000000.0_26227982_26228173-ENSG00000117632.16_EST00000000000.0_26227232_26227578-1-1	24	0.31236	0.0602625	ENSG00000117632.16
cg26937868	0.000103592	0.0106790569733602	ENSG00000117632.16_EST00000000000.0_26228103_26228173-ENSG00000117632.16_EST00000000000.0_26227086_26227578-0-1	-30881	0.36166	0.00510075	ENSG00000117632.16
cg05749067	0.000367095	0.0329111063864014	ENSG00000142684.7_EST00000000000.0_26496433_26496674-ENSG00000142684.7_EST00000000000.0_26496909_26498551-0-1	20959	-0.33371	0.0218757	ENSG00000142684.7
cg24348240	0.000321294	0.0294966056100346	ENSG00000142669.8_EST00000000000.0_26606335_26606694-ENSG00000142669.8_EST00000000000.0_26607256_26607941-0-1	5786	0.33678	0.0189493	ENSG00000142669.8
cg25601319	0.000405101	0.0193969726354454	ENSG00000117713.13_EST00000000000.0_27094281_27094490-ENSG00000117713.13_EST00000000000.0_27099306_27099478-0-1	-685	0.33142	0.0109795	ENSG00000117713.13
cg23721345	0.00271959	0.0887494821375738	ENSG00000117713.13_EST00000000000.0_27097610_27097817-ENSG00000117713.13_EST00000000000.0_27099303_27099478-0-1	21000	0.28319	0.0837479	ENSG00000117713.13
cg23721345	0.00280609	0.0839578128712585	ENSG00000117713.13_EST00000000000.0_27097610_27097817-ENSG00000117713.13_EST00000000000.0_27099837_27099987-0-1	21000	0.28232	0.077454	ENSG00000117713.13
cg23721345	0.00117622	0.0368838263913135	ENSG00000117713.13_EST00000000000.0_27097610_27097817-ENSG00000117713.13_EST00000000000.0_27100071_27100208-0-1	21000	0.30542	0.0254152	ENSG00000117713.13
cg25601319	0.000632501	0.0309477205223473	ENSG00000117713.13_EST00000000000.0_27097720_27097817-ENSG00000117713.13_EST00000000000.0_27099303_27099478-0-1	-685	0.32083	0.0201879	ENSG00000117713.13
cg14851949	0.000798964	0.0328807216857991	ENSG00000117713.13_EST00000000000.0_27097720_27097817-ENSG00000117713.13_EST00000000000.0_27099306_27099478-0-1	-679	-0.31512	0.0218473	ENSG00000117713.13
cg19242583	0.000354316	0.0177400898981905	ENSG00000117713.13_EST00000000000.0_27097720_27097817-ENSG00000117713.13_EST00000000000.0_27099837_27099987-0-1	33793	-0.33453	0.00978682	ENSG00000117713.13
cg13867915	0.000833234	0.0371999737122619	ENSG00000117713.13_EST00000000000.0_27099837_27099987-ENSG00000117713.13_EST00000000000.0_27100820_27101711-0-1	27515	0.31409	0.0257063	ENSG00000117713.13
cg13867915	0.000328958	0.0159393685434734	ENSG00000117713.13_EST00000000000.0_27099837_27099987-ENSG00000117713.13_EST00000000000.0_27101471_27101711-0-1	27515	-0.33624	0.00851602	ENSG00000117713.13
cg24089723	0.00157678	0.0566962377186998	ENSG00000117713.13_EST00000000000.0_27100071_27100208-ENSG00000117713.13_EST00000000000.0_27100293_27100389-1-1	-3437	-0.29784	0.0451699	ENSG00000117713.13
cg24089723	0.00157678	0.0522772298046078	ENSG00000117713.13_EST00000000000.0_27100071_27100208-ENSG00000117713.13_EST00000000000.0_27100820_27101711-0-1	-3437	0.29784	0.0404647	ENSG00000117713.13
cg25601319	0.000532452	0.0223552172832425	ENSG00000117713.13_EST00000000000.0_27101471_27101711-ENSG00000117713.13_EST00000000000.0_27102068_27102198-0-1	-685	-0.32497	0.0131974	ENSG00000117713.13
cg06083525	0.000892419	0.0783658231856739	ENSG00000142751.7_EST00000000000.0_27216177_27216788-ENSG00000142751.7_EST00000000000.0_27210651_27210781-0-1	169	-0.31238	0.0703833	ENSG00000142751.7
cg13235717	0.00063609	0.0722848858546571	ENSG00000142751.7_EST00000000000.0_27216177_27216788-ENSG00000142751.7_EST00000000000.0_27215460_27215616-0-1	-28283	0.3207	0.0629283	ENSG00000142751.7
cg19239018	0.00104612	0.0834073029393347	ENSG00000090273.8_EST00000000000.0_27267948_27268151-ENSG00000090273.8_EST00000000000.0_27272059_27272177-0-1	380	-0.3084	0.0767477	ENSG00000090273.8
cg04971263	6.44829e-06	0.00154265305994452	ENSG00000090273.8_EST00000000000.0_27269151_27269267-ENSG00000090273.8_EST00000000000.0_27269362_27269429-0-1	279	-0.41527	0.000455868	ENSG00000090273.8
ch.1.897769F	1.40904e-05	0.00397760306350423	ENSG00000090273.8_EST00000000000.0_27269151_27269267-ENSG00000090273.8_EST00000000000.0_27269362_27269556-0-1	-6281	-0.4011	0.00143305	ENSG00000090273.8
cg02107269	5.63129e-05	0.0101146328372922	ENSG00000090273.8_EST00000000000.0_27269151_27269267-ENSG00000090273.8_EST00000000000.0_27272621_27273353-0-1	21409	-0.37425	0.00475428	ENSG00000090273.8
cg19239018	0.000165944	0.0250868079662063	ENSG00000090273.8_EST00000000000.0_27271881_27271964-ENSG00000090273.8_EST00000000000.0_27272059_27272177-0-1	380	-0.35155	0.0153286	ENSG00000090273.8
cg19239018	0.000165944	0.0236395139142347	ENSG00000090273.8_EST00000000000.0_27271881_27271964-ENSG00000090273.8_EST00000000000.0_27272621_27273353-0-1	380	0.35155	0.0141974	ENSG00000090273.8
cg10115022	0.00263465	0.0893428578999752	ENSG00000090020.5_EST00000000000.0_27428876_27429049-ENSG00000090020.5_EST00000000000.0_27427694_27427766-0-1	34470	-0.28406	0.0845188	ENSG00000090020.5
cg07359379	0.00238921	0.0766227943055083	ENSG00000090020.5_EST00000000000.0_27440317_27440777-ENSG00000090020.5_EST00000000000.0_27434139_27434356-0-1	-48110	0.28674	0.0681972	ENSG00000090020.5
cg07961632	0.000636256	0.0592355418170085	ENSG00000186501.8_EST00000000000.0_27660449_27660545-ENSG00000186501.8_EST00000000000.0_27660642_27660772-1-1	19770	0.32069	0.047981	ENSG00000186501.8
cg03750567	5.5244e-05	0.00858518431496896	ENSG00000186501.8_EST00000000000.0_27660449_27660545-ENSG00000186501.8_EST00000000000.0_27660642_27661387-0-1	27986	0.37464	0.00386012	ENSG00000186501.8
cg00851518	4.76498e-05	0.00783090863242994	ENSG00000186501.8_EST00000000000.0_27660449_27660545-ENSG00000186501.8_EST00000000000.0_27661870_27662890-0-1	28001	-0.37762	0.00342943	ENSG00000186501.8
cg25133130	3.252e-05	0.0063827752853377	ENSG00000186501.8_EST00000000000.0_27660642_27660772-ENSG00000186501.8_EST00000000000.0_27661870_27662036-0-1	39034	0.38517	0.00263935	ENSG00000186501.8
cg25133130	3.252e-05	0.00767505435901632	ENSG00000186501.8_EST00000000000.0_27660642_27660772-ENSG00000186501.8_EST00000000000.0_27661870_27662890-0-1	39034	-0.38517	0.0033436	ENSG00000186501.8
cg25132696	0.000282035	0.0217873857636882	ENSG00000158195.6_EST00000000000.0_27736186_27736700-ENSG00000158195.6_EST00000000000.0_27730730_27734840-0-1	9	-0.33975	0.0127622	ENSG00000158195.6
cg25132696	0.000282035	0.0194935974757719	ENSG00000158195.6_EST00000000000.0_27736186_27736700-ENSG00000158195.6_EST00000000000.0_27734691_27734840-0-1	9	0.33975	0.0110467	ENSG00000158195.6
cg19784449	0.00129935	0.0628825589283599	ENSG00000158195.6_EST00000000000.0_27745455_27745589-ENSG00000158195.6_EST00000000000.0_27739066_27739221-0-1	-213	0.30287	0.052035	ENSG00000158195.6
cg24717891	9.97336e-06	0.00102291145498718	ENSG00000117758.8_EST00000000000.0_28099746_28099936-ENSG00000117758.8_EST00000000000.0_28116073_28116142-1-1	-328	0.40744	0.000270123	ENSG00000117758.8
cg17860485	0.000268896	0.0194067663927976	ENSG00000117758.8_EST00000000000.0_28099746_28099936-ENSG00000117758.8_EST00000000000.0_28120044_28120143-0-1	-47016	-0.34083	0.0109866	ENSG00000117758.8
cg17860485	2.1552e-05	0.001882123818298	ENSG00000117758.8_EST00000000000.0_28099746_28099936-ENSG00000117758.8_EST00000000000.0_28138674_28138779-0-1	-47016	-0.39311	0.000586149	ENSG00000117758.8
cg17860485	1.20304e-06	0.000197721118412047	ENSG00000117758.8_EST00000000000.0_28099746_28099936-ENSG00000117758.8_EST00000000000.0_28144362_28144434-0-1	-47016	-0.44372	3.26025e-05	ENSG00000117758.8
cg17860485	6.91391e-07	0.00012926480262943	ENSG00000117758.8_EST00000000000.0_28099746_28099936-ENSG00000117758.8_EST00000000000.0_28146161_28146243-0-1	-47016	-0.45256	1.88069e-05	ENSG00000117758.8
cg24717891	6.77887e-05	0.00578347859730046	ENSG00000117758.8_EST00000000000.0_28099746_28099936-ENSG00000126705.7_EST00000000000.0_27873772_27878700-0-0	-328	-0.37048	0.00232387	ENSG00000117758.8
cg01698708	0.000201579	0.0129590426271929	ENSG00000117758.8_EST00000000000.0_28099746_28099936-ENSG00000158195.6_EST00000000000.0_27730730_27734840-0-0	306	-0.34728	0.00654484	ENSG00000117758.8
cg27634501	4.36181e-06	0.000540281557725818	ENSG00000117758.8_EST00000000000.0_28128189_28128326-ENSG00000117751.12_EST00000000000.0_28173539_28173603-0-0	102	0.42213	0.0001188	ENSG00000117758.8
cg27634501	1.99286e-05	0.00176999416652121	ENSG00000117758.8_EST00000000000.0_28128189_28128326-ENSG00000117758.8_EST00000000000.0_28138503_28138571-0-1	102	0.39459	0.000542133	ENSG00000117758.8
cg17860485	0.00169139	0.0629988471942756	ENSG00000117758.8_EST00000000000.0_28128189_28128326-ENSG00000117758.8_EST00000000000.0_28138674_28138779-0-1	-47016	0.296	0.0521694	ENSG00000117758.8
cg24717891	0.000912988	0.0400893001639186	ENSG00000117758.8_EST00000000000.0_28128189_28128326-ENSG00000117758.8_EST00000000000.0_28144362_28144419-0-1	-328	0.31181	0.0284027	ENSG00000117758.8
cg27634501	0.000172438	0.0127037539662515	ENSG00000117758.8_EST00000000000.0_28128189_28128326-ENSG00000117758.8_EST00000000000.0_28144362_28144434-0-1	102	0.35071	0.00637063	ENSG00000117758.8
cg11986810	0.000300429	0.0203945666532296	ENSG00000117751.12_EST00000000000.0_28165210_28165363-ENSG00000117751.12_EST00000000000.0_28173539_28173603-0-1	451	0.33831	0.011721	ENSG00000117751.12
cg06875162	0.000627351	0.0362488995860694	ENSG00000117751.12_EST00000000000.0_28165210_28165363-ENSG00000117751.12_EST00000000000.0_28176733_28176811-0-1	27684	0.32103	0.0248401	ENSG00000117751.12
cg13564456	5.22217e-09	4.00706889610803e-06	ENSG00000117751.12_EST00000000000.0_28167525_28167745-ENSG00000117751.12_EST00000000000.0_28169697_28169841-1-1	472	-0.52137	1.86845e-07	ENSG00000117751.12
cg27553626	2.00426e-05	0.00220600203334988	ENSG00000117751.12_EST00000000000.0_28167525_28167745-ENSG00000117751.12_EST00000000000.0_28173539_28173603-0-1	1603	-0.39449	0.00071279	ENSG00000117751.12
cg13564456	2.14962e-09	2.06390030449717e-06	ENSG00000117751.12_EST00000000000.0_28167525_28167745-ENSG00000117751.12_EST00000000000.0_28176604_28176943-0-1	472	0.53239	7.67434e-08	ENSG00000117751.12
cg07318049	1.95382e-05	0.00347004645163507	ENSG00000130770.12_EST00000000000.0_28562644_28562781-ENSG00000130770.12_EST00000000000.0_28562872_28562940-0-1	-439	-0.39497	0.00120019	ENSG00000130770.12
cg17602823	6.49043e-05	0.00707816358477808	ENSG00000130770.12_EST00000000000.0_28562653_28562781-ENSG00000130770.12_EST00000000000.0_28562872_28562940-0-1	23923	-0.37137	0.00301583	ENSG00000130770.12
cg17602823	2.77332e-07	9.29443964257437e-05	ENSG00000130770.12_EST00000000000.0_28562665_28562781-ENSG00000130770.12_EST00000000000.0_28564272_28564616-0-1	23923	-0.46663	1.2203e-05	ENSG00000130770.12
cg03262242	2.3107e-06	0.000477461297081078	ENSG00000130770.12_EST00000000000.0_28562665_28562781-ENSG00000130770.12_EST00000000000.0_28564348_28564611-0-1	-3144	0.43296	0.000101396	ENSG00000130770.12
cg03262242	0.000315437	0.0255917415613038	ENSG00000130770.12_EST00000000000.0_28562872_28562940-ENSG00000130770.12_EST00000000000.0_28564272_28564616-0-1	-3144	-0.3372	0.0157272	ENSG00000130770.12
cg23738833	0.00042291	0.0367488659836543	ENSG00000180198.9_EST00000000000.0_28863259_28863387-ENSG00000180198.9_EST00000000000.0_28864344_28864676-0-1	-74	0.33041	0.0252816	ENSG00000180198.9
cg22163490	7.75775e-05	0.00888719175651878	ENSG00000245178.1_EST00000000000.0_28835913_28837109-ENSG00000180198.9_EST00000000000.0_28843237_28843379-0-0	7643	-0.3677	0.0040321	ENSG00000245178.1
cg17022488	7.59172e-06	0.00116810126531893	ENSG00000116350.9_EST00000000000.0_29485886_29485998-ENSG00000116350.9_EST00000000000.0_29476615_29476704-0-1	-46100	0.41237	0.000320756	ENSG00000116350.9
cg17022488	4.70313e-05	0.00702482898805906	ENSG00000116350.9_EST00000000000.0_29485886_29485998-ENSG00000116350.9_EST00000000000.0_29481208_29481422-1-1	-46100	-0.37788	0.00298622	ENSG00000116350.9
cg17022488	3.16895e-05	0.00395276691776522	ENSG00000116350.9_EST00000000000.0_29508158_29508410-ENSG00000116350.9_EST00000000000.0_29481208_29481422-0-1	-46100	0.38568	0.00142139	ENSG00000116350.9
cg17022488	9.16326e-10	1.24449951198007e-06	ENSG00000116350.9_EST00000000000.0_29508158_29508410-ENSG00000116350.9_EST00000000000.0_29485886_29485998-0-1	-46100	0.54261	3.85681e-08	ENSG00000116350.9
cg17022488	9.61254e-10	1.29284992542116e-06	ENSG00000116350.9_EST00000000000.0_29508158_29508410-ENSG00000116350.9_EST00000000000.0_29486887_29487029-0-1	-46100	-0.54204	4.05734e-08	ENSG00000116350.9
cg20976977	0.000538164	0.0271590544878634	ENSG00000162512.11_EST00000000000.0_31347144_31347435-ENSG00000162512.11_EST00000000000.0_31342314_31346224-0-1	24566	-0.32471	0.017012	ENSG00000162512.11
cg20976977	0.000538164	0.0281702691860683	ENSG00000162512.11_EST00000000000.0_31347144_31347435-ENSG00000162512.11_EST00000000000.0_31345982_31346224-1-1	24566	0.32471	0.017854	ENSG00000162512.11
cg27559870	0.00019439	0.0123715515316542	ENSG00000162512.11_EST00000000000.0_31349399_31350012-ENSG00000162512.11_EST00000000000.0_31342314_31346224-0-1	-632	-0.34808	0.00615366	ENSG00000162512.11
cg27559870	0.00019439	0.0126517268297891	ENSG00000162512.11_EST00000000000.0_31349399_31350012-ENSG00000162512.11_EST00000000000.0_31347144_31347435-0-1	-632	0.34808	0.00633507	ENSG00000162512.11
cg07841367	6.68691e-08	1.64082355633665e-05	ENSG00000134644.10_EST00000000000.0_31413998_31414119-ENSG00000134644.10_EST00000000000.0_31405710_31406189-0-1	-202	0.48735	1.24778e-06	ENSG00000134644.10
cg07841367	2.98956e-09	1.63851812622965e-06	ENSG00000134644.10_EST00000000000.0_31413998_31414119-ENSG00000134644.10_EST00000000000.0_31409490_31409682-1-1	-202	-0.52834	5.59037e-08	ENSG00000134644.10
cg17462417	0.003502	0.0775195225749841	ENSG00000134644.10_EST00000000000.0_31437521_31437757-ENSG00000134644.10_EST00000000000.0_31425081_31425210-0-1	-10673	-0.27612	0.069273	ENSG00000134644.10
cg23281075	0.000123707	0.00661145422514184	ENSG00000134644.10_EST00000000000.0_31438829_31439044-ENSG00000134644.10_EST00000000000.0_31425081_31425210-0-1	-111	0.35789	0.00276213	ENSG00000134644.10
cg23281075	0.00122343	0.0361966588694464	ENSG00000134644.10_EST00000000000.0_31438829_31439044-ENSG00000134644.10_EST00000000000.0_31426561_31426828-0-1	-111	-0.30442	0.0247914	ENSG00000134644.10
cg23711166	0.000372457	0.0152544308266829	ENSG00000134644.10_EST00000000000.0_31440014_31440157-ENSG00000134644.10_EST00000000000.0_31438829_31439125-1-1	-34134	-0.33337	0.00805615	ENSG00000134644.10
cg01013685	0.000238447	0.0106395893375167	ENSG00000134644.10_EST00000000000.0_31440072_31440157-ENSG00000134644.10_EST00000000000.0_31437521_31437757-0-1	2981	0.34354	0.0050764	ENSG00000134644.10
cg08243849	0.00399941	0.0867974527384037	ENSG00000134644.10_EST00000000000.0_31478700_31478878-ENSG00000134644.10_EST00000000000.0_31454159_31454252-0-1	169	0.27233	0.0811897	ENSG00000134644.10
cg11531932	0.00330228	0.0646014568396495	ENSG00000060688.8_EST00000000000.0_31769458_31769617-ENSG00000060688.8_EST00000000000.0_31764760_31764853-0-1	315	-0.27778	0.053953	ENSG00000060688.8
cg25220359	1.76352e-05	0.00210205872031356	ENSG00000142910.9_EST00000000000.0_32042735_32043059-ENSG00000142910.9_EST00000000000.0_32045889_32046561-0-1	41656	0.3969	0.000672218	ENSG00000142910.9
cg05536984	0.0021423	0.0948922805206574	ENSG00000142910.9_EST00000000000.0_32042735_32043059-ENSG00000142910.9_EST00000000000.0_32048750_32048842-0-1	41419	-0.2897	0.0920693	ENSG00000142910.9
cg25220359	0.000119001	0.0127958964315039	ENSG00000142910.9_EST00000000000.0_32042735_32043059-ENSG00000142910.9_EST00000000000.0_32048750_32049176-0-1	41656	0.35872	0.00643394	ENSG00000142910.9
cg25220359	1.6833e-05	0.00202362466451038	ENSG00000142910.9_EST00000000000.0_32042735_32043059-ENSG00000142910.9_EST00000000000.0_32050279_32050402-0-1	41656	0.39778	0.000641113	ENSG00000142910.9
cg25220359	7.13629e-05	0.00821265977163727	ENSG00000142910.9_EST00000000000.0_32042735_32043059-ENSG00000142910.9_EST00000000000.0_32050487_32050635-0-1	41656	0.36942	0.00364674	ENSG00000142910.9
cg25220359	1.55015e-05	0.00189127599809415	ENSG00000142910.9_EST00000000000.0_32042735_32043059-ENSG00000142910.9_EST00000000000.0_32050752_32050941-0-1	41656	0.39932	0.000589493	ENSG00000142910.9
cg07047963	7.04832e-05	0.0073598000082737	ENSG00000142910.9_EST00000000000.0_32048750_32048842-ENSG00000142910.9_EST00000000000.0_32050752_32050941-0-1	40847	0.36968	0.00317052	ENSG00000142910.9
cg25220359	0.000298061	0.0244401844791008	ENSG00000142910.9_EST00000000000.0_32048750_32049176-ENSG00000142910.9_EST00000000000.0_32050279_32050402-0-1	41656	0.33849	0.0148159	ENSG00000142910.9
cg25220359	7.97704e-05	0.00920496657068742	ENSG00000142910.9_EST00000000000.0_32048750_32049176-ENSG00000142910.9_EST00000000000.0_32050487_32050637-0-1	41656	-0.36712	0.00421589	ENSG00000142910.9
cg24694743	9.47632e-06	0.00128999619903015	ENSG00000142910.9_EST00000000000.0_32049062_32049176-ENSG00000142910.9_EST00000000000.0_32050279_32050402-1-1	45897	0.40837	0.000363458	ENSG00000142910.9
cg24694743	8.15123e-06	0.00113969309936934	ENSG00000142910.9_EST00000000000.0_32049062_32049176-ENSG00000142910.9_EST00000000000.0_32050487_32050635-0-1	45897	-0.41109	0.000310782	ENSG00000142910.9
cg25220359	2.71563e-06	0.000485898390900611	ENSG00000142910.9_EST00000000000.0_32050279_32050402-ENSG00000142910.9_EST00000000000.0_32050487_32050637-1-1	41656	0.43025	0.000103664	ENSG00000142910.9
cg24694743	0.00183981	0.082804335487047	ENSG00000142910.9_EST00000000000.0_32050279_32050402-ENSG00000142910.9_EST00000000000.0_32050752_32050941-0-1	45897	-0.29377	0.0759398	ENSG00000142910.9
cg25220359	8.52857e-05	0.00828147888710969	ENSG00000142910.9_EST00000000000.0_32050279_32050402-ENSG00000142910.9_EST00000000000.0_32051041_32051086-0-1	41656	-0.36573	0.00368667	ENSG00000142910.9
cg10823804	0.000858439	0.047699729459885	ENSG00000142910.9_EST00000000000.0_32050279_32050402-ENSG00000142910.9_EST00000000000.0_32051354_32051477-0-1	805	0.31335	0.0358156	ENSG00000142910.9
cg25220359	0.000574985	0.0379278683237241	ENSG00000142910.9_EST00000000000.0_32050279_32050402-ENSG00000142910.9_EST00000000000.0_32051354_32051869-0-1	41656	0.32313	0.0263776	ENSG00000142910.9
cg08169827	0.000146973	0.0129515602169514	ENSG00000142910.9_EST00000000000.0_32050487_32050635-ENSG00000142910.9_EST00000000000.0_32050752_32050941-0-1	12650	0.35419	0.00653933	ENSG00000142910.9
cg08169827	9.75246e-07	0.000218781384653033	ENSG00000142910.9_EST00000000000.0_32050487_32050635-ENSG00000142910.9_EST00000000000.0_32051354_32051477-0-1	12650	-0.4471	3.71762e-05	ENSG00000142910.9
cg14869028	1.95052e-06	0.000373933979685226	ENSG00000142910.9_EST00000000000.0_32050487_32050637-ENSG00000142910.9_EST00000000000.0_32051041_32051086-0-1	45	-0.43579	7.40245e-05	ENSG00000142910.9
cg10823804	4.9223e-05	0.00671646088077032	ENSG00000142910.9_EST00000000000.0_32050487_32050637-ENSG00000142910.9_EST00000000000.0_32051354_32051477-0-1	805	0.37697	0.00281761	ENSG00000142910.9
cg27510041	0.000205892	0.0175029064453378	ENSG00000142910.9_EST00000000000.0_32050752_32050941-ENSG00000142910.9_EST00000000000.0_32051041_32051086-1-1	6848	-0.34681	0.00962088	ENSG00000142910.9
cg14869028	0.00129648	0.0652842663859769	ENSG00000142910.9_EST00000000000.0_32051354_32051477-ENSG00000142910.9_EST00000000000.0_32052311_32052356-1-1	45	0.30293	0.0547129	ENSG00000142910.9
cg14869028	0.00129648	0.0713731439487475	ENSG00000142910.9_EST00000000000.0_32051354_32051477-ENSG00000142910.9_EST00000000000.0_32052440_32053287-0-1	45	-0.30293	0.0618115	ENSG00000142910.9
cg05003322	0.000919936	0.0495895308421954	ENSG00000084636.11_EST00000000000.0_32120915_32121103-ENSG00000084636.11_EST00000000000.0_32117848_32118454-0-1	-214	0.31162	0.0376866	ENSG00000084636.11
cg16553500	0.000438931	0.0270190118530131	ENSG00000084636.11_EST00000000000.0_32120915_32121103-ENSG00000084636.11_EST00000000000.0_32119468_32119644-0-1	-52	0.32954	0.0168925	ENSG00000084636.11
cg16553500	0.000390823	0.024763427748571	ENSG00000084636.11_EST00000000000.0_32120915_32121103-ENSG00000084636.11_EST00000000000.0_32120393_32120459-1-1	-52	-0.33225	0.0150679	ENSG00000084636.11
cg23305408	1.30525e-10	2.47006224609444e-07	ENSG00000084636.11_EST00000000000.0_32124089_32124178-ENSG00000084636.11_EST00000000000.0_32120393_32120459-0-1	-219	0.56476	4.17962e-09	ENSG00000084636.11
cg23305408	3.36624e-10	4.85868275362319e-07	ENSG00000084636.11_EST00000000000.0_32124089_32124178-ENSG00000084636.11_EST00000000000.0_32120915_32121103-0-1	-219	-0.5542	1.07541e-08	ENSG00000084636.11
cg23305408	9.0031e-09	5.48778454896615e-06	ENSG00000084636.11_EST00000000000.0_32124089_32124178-ENSG00000084636.11_EST00000000000.0_32122634_32122669-1-1	-219	0.51441	2.8694e-07	ENSG00000084636.11
cg06871798	0.000529833	0.0336250986409509	ENSG00000084636.11_EST00000000000.0_32138325_32138441-ENSG00000084636.11_EST00000000000.0_32134403_32134456-0-1	38617	0.32509	0.0224944	ENSG00000084636.11
cg06871798	0.00153845	0.0653655626173522	ENSG00000084636.11_EST00000000000.0_32138325_32138441-ENSG00000084636.11_EST00000000000.0_32136203_32136247-0-1	38617	0.29849	0.054802	ENSG00000084636.11
cg07927219	0.00213944	0.0902327152864391	ENSG00000084636.11_EST00000000000.0_32138325_32138441-ENSG00000084636.11_EST00000000000.0_32137216_32137260-0-1	13422	-0.28973	0.0857385	ENSG00000084636.11
cg15677989	0.0016283	0.0697640238809275	ENSG00000084636.11_EST00000000000.0_32138325_32138441-ENSG00000084636.11_EST00000000000.0_32138197_32138238-1-1	38567	-0.297	0.0599051	ENSG00000084636.11
cg19100596	0.00166099	0.0712701826515978	ENSG00000084636.11_EST00000000000.0_32150124_32150231-ENSG00000084636.11_EST00000000000.0_32148795_32148848-0-1	441	0.29648	0.0616982	ENSG00000084636.11
cg19100596	0.00236874	0.0981787282041999	ENSG00000084636.11_EST00000000000.0_32150124_32150231-ENSG00000084636.11_EST00000000000.0_32148935_32148970-0-1	441	0.28697	0.0966507	ENSG00000084636.11
cg19100596	0.0010741	0.0467297359139785	ENSG00000084636.11_EST00000000000.0_32150124_32150231-ENSG00000084636.11_EST00000000000.0_32149308_32149349-0-1	441	0.30773	0.0348516	ENSG00000084636.11
cg26833120	0.00138365	0.0586551515820782	ENSG00000084636.11_EST00000000000.0_32150124_32150231-ENSG00000084636.11_EST00000000000.0_32149551_32149604-0-1	-352	0.30125	0.047329	ENSG00000084636.11
cg26833120	0.000586757	0.0311413165198899	ENSG00000084636.11_EST00000000000.0_32150124_32150231-ENSG00000084636.11_EST00000000000.0_32149710_32149832-1-1	-352	-0.32264	0.0203547	ENSG00000084636.11
cg23305408	1.37931e-08	7.4930021580903e-06	ENSG00000084636.11_EST00000000000.0_32151240_32151371-ENSG00000084636.11_EST00000000000.0_32148795_32148848-0-1	-219	0.50884	4.3723e-07	ENSG00000084636.11
cg23305408	4.15242e-08	1.7243393338724e-05	ENSG00000084636.11_EST00000000000.0_32151240_32151371-ENSG00000084636.11_EST00000000000.0_32149551_32149604-0-1	-219	0.49399	1.33013e-06	ENSG00000084636.11
cg23305408	2.5463e-05	0.00247044767396237	ENSG00000084636.11_EST00000000000.0_32151240_32151371-ENSG00000084636.11_EST00000000000.0_32150124_32150231-0-1	-219	-0.38992	0.000811642	ENSG00000084636.11
cg23305408	7.56273e-09	4.83028554044381e-06	ENSG00000084636.11_EST00000000000.0_32151240_32151371-ENSG00000084636.11_EST00000000000.0_32150422_32150457-1-1	-219	0.51665	2.4051e-07	ENSG00000084636.11
cg19100596	0.000220062	0.0169125310925471	ENSG00000084636.11_EST00000000000.0_32155342_32155452-ENSG00000084636.11_EST00000000000.0_32151240_32151371-0-1	441	-0.34533	0.00920022	ENSG00000084636.11
cg23305408	2.60068e-06	0.000406894414834964	ENSG00000084636.11_EST00000000000.0_32155342_32155452-ENSG00000084636.11_EST00000000000.0_32154068_32154103-0-1	-219	0.43098	8.26394e-05	ENSG00000084636.11
cg23305408	4.44705e-05	0.00543051806898629	ENSG00000084636.11_EST00000000000.0_32155342_32155452-ENSG00000084636.11_EST00000000000.0_32154651_32154686-1-1	-219	0.379	0.00214169	ENSG00000084636.11
cg23305408	3.05011e-08	1.36451090650711e-05	ENSG00000084636.11_EST00000000000.0_32164084_32164207-ENSG00000084636.11_EST00000000000.0_32161689_32161742-0-1	-219	0.49822	9.75357e-07	ENSG00000084636.11
cg23305408	1.19303e-06	0.000223459933798757	ENSG00000084636.11_EST00000000000.0_32164084_32164207-ENSG00000084636.11_EST00000000000.0_32162821_32162901-0-1	-219	0.44385	3.82181e-05	ENSG00000084636.11
cg23305408	1.38757e-07	4.29040900546448e-05	ENSG00000084636.11_EST00000000000.0_32164084_32164207-ENSG00000084636.11_EST00000000000.0_32163507_32163773-1-1	-219	-0.47688	4.43084e-06	ENSG00000084636.11
cg07288476	1.00481e-05	0.00117065968474312	ENSG00000084636.11_EST00000000000.0_32165414_32165531-ENSG00000084636.11_EST00000000000.0_32162821_32162901-0-1	10566	0.40731	0.000321615	ENSG00000084636.11
cg07288476	6.05427e-05	0.00555278796017666	ENSG00000084636.11_EST00000000000.0_32165642_32165716-ENSG00000084636.11_EST00000000000.0_32163507_32163773-0-1	10566	-0.37278	0.00220327	ENSG00000084636.11
cg23305408	0.000179166	0.0145660849122927	ENSG00000084636.11_EST00000000000.0_32165642_32165716-ENSG00000116478.7_EST00000000000.0_32793137_32793278-0-0	-219	-0.34987	0.00759398	ENSG00000084636.11
cg23305408	2.90989e-05	0.00365688126374928	ENSG00000084636.11_EST00000000000.0_32167722_32167828-ENSG00000084636.11_EST00000000000.0_32162821_32162901-0-1	-219	0.38734	0.00128371	ENSG00000084636.11
cg23305408	2.51851e-06	0.000399198706899345	ENSG00000084636.11_EST00000000000.0_32167722_32167828-ENSG00000084636.11_EST00000000000.0_32163507_32163773-0-1	-219	-0.43152	8.05144e-05	ENSG00000084636.11
cg23305408	5.49324e-09	3.8151170344425e-06	ENSG00000084636.11_EST00000000000.0_32167722_32167828-ENSG00000084636.11_EST00000000000.0_32165414_32165531-0-1	-219	-0.52073	1.74699e-07	ENSG00000084636.11
cg23305408	9.61242e-09	5.77539597252471e-06	ENSG00000084636.11_EST00000000000.0_32167722_32167828-ENSG00000084636.11_EST00000000000.0_32165642_32165716-1-1	-219	0.51356	3.07176e-07	ENSG00000084636.11
cg23305408	7.29114e-05	0.00660299251452507	ENSG00000084636.11_EST00000000000.0_32169438_32169768-ENSG00000084636.11_EST00000000000.0_32163507_32163773-0-1	-219	0.36898	0.00275783	ENSG00000084636.11
cg23305408	0.00153421	0.0632285015873016	ENSG00000084636.11_EST00000000000.0_32169438_32169768-ENSG00000084636.11_EST00000000000.0_32164084_32164207-0-1	-219	0.29856	0.0524131	ENSG00000084636.11
cg13299148	0.000171233	0.0166069327029936	ENSG00000084636.11_EST00000000000.0_32169438_32169768-ENSG00000084636.11_EST00000000000.0_32165414_32165531-0-1	513	0.35086	0.00898337	ENSG00000084636.11
cg05003322	0.00143756	0.0444722909317656	ENSG00000084636.11_EST00000000000.0_32169438_32169768-ENSG00000084636.11_EST00000000000.0_32165642_32165716-0-1	-214	-0.30026	0.0326227	ENSG00000084636.11
cg23305408	4.72408e-06	0.000648112553248647	ENSG00000084636.11_EST00000000000.0_32169438_32169768-ENSG00000084636.11_EST00000000000.0_32167722_32167828-0-1	-219	-0.42074	0.00015048	ENSG00000084636.11
cg23268630	7.21174e-05	0.00616257287448511	ENSG00000134668.7_EST00000000000.0_32258279_32258368-ENSG00000134668.7_EST00000000000.0_32256025_32256892-0-1	-17337	0.3692	0.00251952	ENSG00000134668.7
cg23268630	0.000541776	0.0270632054062012	ENSG00000134668.7_EST00000000000.0_32258279_32258368-ENSG00000134668.7_EST00000000000.0_32257816_32258002-1-1	-17337	-0.32455	0.0169264	ENSG00000134668.7
cg24533678	0.000299835	0.0193424401113036	ENSG00000134668.7_EST00000000000.0_32258879_32258971-ENSG00000134668.7_EST00000000000.0_32257816_32258002-0-1	-27454	0.33836	0.0109426	ENSG00000134668.7
cg24533678	0.000237414	0.015510609666801	ENSG00000134668.7_EST00000000000.0_32258879_32258971-ENSG00000134668.7_EST00000000000.0_32258279_32258368-0-1	-27454	-0.34363	0.00822945	ENSG00000134668.7
cg09502809	0.00185227	0.0624839240134704	ENSG00000134668.7_EST00000000000.0_32258920_32259029-ENSG00000134668.7_EST00000000000.0_32256084_32256853-0-1	-33480	-0.29359	0.0515832	ENSG00000134668.7
cg00831358	6.54417e-05	0.0051143387325292	ENSG00000134668.7_EST00000000000.0_32258920_32259029-ENSG00000134668.7_EST00000000000.0_32257816_32258002-0-1	-27571	-0.3712	0.0019835	ENSG00000134668.7
cg00831358	3.07934e-05	0.00327482882049395	ENSG00000134668.7_EST00000000000.0_32258920_32259029-ENSG00000134668.7_EST00000000000.0_32258279_32258368-0-1	-27571	0.38624	0.00111023	ENSG00000134668.7
cg17803965	0.00157059	0.0579006224717356	ENSG00000134668.7_EST00000000000.0_32259101_32259498-ENSG00000134668.7_EST00000000000.0_32258279_32258368-0-1	160	0.29795	0.0465009	ENSG00000134668.7
cg09502809	0.00320713	0.0923044103669566	ENSG00000134668.7_EST00000000000.0_32259101_32259498-ENSG00000134668.7_EST00000000000.0_32258920_32259029-0-1	-33480	0.2786	0.0885188	ENSG00000134668.7
cg00988548	0.000904118	0.0373655263191788	ENSG00000134668.7_EST00000000000.0_32259725_32259836-ENSG00000134668.7_EST00000000000.0_32256025_32256892-0-1	39842	-0.31206	0.025851	ENSG00000134668.7
cg03886315	8.94792e-05	0.00624424251004234	ENSG00000134668.7_EST00000000000.0_32259725_32259836-ENSG00000134668.7_EST00000000000.0_32257816_32258002-0-1	-729	0.36473	0.00256248	ENSG00000134668.7
cg00988548	0.00272404	0.0996258628361595	ENSG00000134668.7_EST00000000000.0_32259725_32259836-ENSG00000134668.7_EST00000000000.0_32258879_32258971-0-1	39842	-0.28314	0.0986328	ENSG00000134668.7
cg24533678	0.000194628	0.0131026572495501	ENSG00000134668.7_EST00000000000.0_32259725_32259836-ENSG00000134668.7_EST00000000000.0_32259101_32259498-1-1	-27454	0.34805	0.00663862	ENSG00000134668.7
cg24533678	0.00130969	0.0601808522255626	ENSG00000134668.7_EST00000000000.0_32259725_32259836-ENSG00000134668.7_EST00000000000.0_32259401_32259498-0-1	-27454	-0.30267	0.0490529	ENSG00000134668.7
cg00988548	0.000115572	0.00827587974107441	ENSG00000134668.7_EST00000000000.0_32262194_32262316-ENSG00000134668.7_EST00000000000.0_32256025_32256892-0-1	39842	-0.35934	0.00368344	ENSG00000134668.7
cg00988548	0.000365705	0.0216513154663902	ENSG00000134668.7_EST00000000000.0_32262194_32262316-ENSG00000134668.7_EST00000000000.0_32258279_32258368-0-1	39842	-0.3338	0.0126551	ENSG00000134668.7
cg03886315	0.000689202	0.0332174369176059	ENSG00000134668.7_EST00000000000.0_32263808_32263924-ENSG00000134668.7_EST00000000000.0_32256084_32256853-0-1	-729	0.31875	0.0221394	ENSG00000134668.7
cg03886315	0.00116052	0.051158008811118	ENSG00000134668.7_EST00000000000.0_32263808_32263924-ENSG00000134668.7_EST00000000000.0_32257816_32258002-0-1	-729	0.30576	0.0392843	ENSG00000134668.7
cg00988548	6.90046e-06	0.000816311406948992	ENSG00000134668.7_EST00000000000.0_32263808_32263924-ENSG00000134668.7_EST00000000000.0_32258279_32258368-0-1	39842	-0.41407	0.00020216	ENSG00000134668.7
cg00988548	9.0339e-06	0.00100243276829255	ENSG00000134668.7_EST00000000000.0_32263808_32263924-ENSG00000134668.7_EST00000000000.0_32258879_32258971-0-1	39842	-0.40924	0.000263152	ENSG00000134668.7
cg19225369	3.30643e-05	0.00339636706293585	ENSG00000134668.7_EST00000000000.0_32263808_32263924-ENSG00000134668.7_EST00000000000.0_32258920_32259029-0-1	-26051	0.38485	0.00116593	ENSG00000134668.7
cg03886315	0.00020606	0.0147851266960472	ENSG00000134668.7_EST00000000000.0_32263808_32263924-ENSG00000134668.7_EST00000000000.0_32259101_32259498-0-1	-729	0.34679	0.00774243	ENSG00000134668.7
cg00988548	0.000441804	0.0234466388248534	ENSG00000134668.7_EST00000000000.0_32264043_32264202-ENSG00000134668.7_EST00000000000.0_32256025_32256892-0-1	39842	-0.32939	0.0140473	ENSG00000134668.7
cg25821168	0.000479301	0.0226147339874789	ENSG00000134668.7_EST00000000000.0_32264043_32264202-ENSG00000134668.7_EST00000000000.0_32257816_32258002-0-1	51	-0.32747	0.0133899	ENSG00000134668.7
cg23268630	0.00101699	0.0417238945978282	ENSG00000134668.7_EST00000000000.0_32264043_32264202-ENSG00000134668.7_EST00000000000.0_32258279_32258368-0-1	-17337	0.30911	0.0299348	ENSG00000134668.7
cg07802625	0.00177111	0.0657473984582923	ENSG00000134668.7_EST00000000000.0_32264043_32264202-ENSG00000134668.7_EST00000000000.0_32258920_32259029-0-1	13	-0.29478	0.0552516	ENSG00000134668.7
cg00831358	0.00348945	0.0993374395103772	ENSG00000134668.7_EST00000000000.0_32264043_32264202-ENSG00000134668.7_EST00000000000.0_32263808_32263924-1-1	-27571	-0.27622	0.098249	ENSG00000134668.7
cg00831358	0.000285006	0.0198698061604682	ENSG00000134668.7_EST00000000000.0_32264043_32264264-ENSG00000134668.7_EST00000000000.0_32262191_32262316-0-1	-27571	0.33951	0.0113254	ENSG00000134668.7
cg13173369	5.01826e-05	0.00413162734197863	ENSG00000184007.10_EST00000000000.0_32375639_32375713-ENSG00000184007.10_EST00000000000.0_32373793_32374561-0-1	36171	0.37658	0.00150463	ENSG00000184007.10
cg13173369	5.21892e-08	1.64940782754454e-05	ENSG00000184007.10_EST00000000000.0_32375639_32375713-ENSG00000184007.10_EST00000000000.0_32374135_32374561-0-1	36171	-0.49082	1.25675e-06	ENSG00000184007.10
cg13173369	1.19958e-08	5.50523645397312e-06	ENSG00000184007.10_EST00000000000.0_32377297_32377427-ENSG00000184007.10_EST00000000000.0_32374135_32374561-0-1	36171	-0.51067	2.88294e-07	ENSG00000184007.10
cg13173369	6.36274e-09	3.4366314301032e-06	ENSG00000184007.10_EST00000000000.0_32377297_32377427-ENSG00000212673.1_EST00000000000.0_32379174_32380745-0-0	36171	0.51886	1.52315e-07	ENSG00000184007.10
cg13173369	2.41278e-06	0.000309294749829519	ENSG00000184007.10_EST00000000000.0_32381496_32381588-ENSG00000184007.10_EST00000000000.0_32374135_32374561-0-1	36171	-0.43224	5.7928e-05	ENSG00000184007.10
cg13173369	0.00193073	0.0625084813779558	ENSG00000184007.10_EST00000000000.0_32381496_32381588-ENSG00000184007.10_EST00000000000.0_32374309_32374561-0-1	36171	0.29249	0.0516096	ENSG00000184007.10
cg13173369	0.000698955	0.0305656367485608	ENSG00000184007.10_EST00000000000.0_32381496_32381588-ENSG00000184007.10_EST00000000000.0_32375639_32375713-1-1	36171	-0.3184	0.0198545	ENSG00000184007.10
cg13173369	2.48146e-05	0.00190353150137977	ENSG00000184007.10_EST00000000000.0_32381496_32381588-ENSG00000184007.10_EST00000000000.0_32377297_32377427-1-1	36171	0.39041	0.000594141	ENSG00000184007.10
cg16401270	0.00354811	0.0936905639491583	ENSG00000184007.10_EST00000000000.0_32384571_32384724-ENSG00000184007.10_EST00000000000.0_32375639_32375713-0-1	-3708	0.27575	0.0904208	ENSG00000184007.10
cg13173369	0.00024486	0.0112412344516628	ENSG00000184007.10_EST00000000000.0_32384571_32384724-ENSG00000184007.10_EST00000000000.0_32377297_32377427-0-1	36171	0.34294	0.00544269	ENSG00000184007.10
cg13173369	0.00062812	0.0296633006063627	ENSG00000184007.10_EST00000000000.0_32384571_32384969-ENSG00000184007.10_EST00000000000.0_32375639_32375713-0-1	36171	-0.321	0.0190926	ENSG00000184007.10
cg13173369	0.000897651	0.0324949189548114	ENSG00000184007.10_EST00000000000.0_32384571_32384969-ENSG00000184007.10_EST00000000000.0_32381496_32381588-0-1	36171	0.31224	0.0215122	ENSG00000184007.10
cg16308229	0.00268948	0.0844493612186836	ENSG00000184007.10_EST00000000000.0_32403588_32403988-ENSG00000184007.10_EST00000000000.0_32384601_32385259-0-1	-26840	0.28349	0.0781129	ENSG00000184007.10
cg27539046	0.00153028	0.0440636080792324	ENSG00000121774.11_EST00000000000.0_32479783_32479978-ENSG00000121774.11_EST00000000000.0_32498789_32498935-0-1	-28178	0.29863	0.0322169	ENSG00000121774.11
cg02996314	0.00505162	0.0972082240645795	ENSG00000121774.11_EST00000000000.0_32479783_32479978-ENSG00000121774.11_EST00000000000.0_32503436_32503637-0-1	-5	0.26554	0.095283	ENSG00000121774.11
cg11833275	0.00132275	0.0417140799383943	ENSG00000121774.11_EST00000000000.0_32497125_32497241-ENSG00000121774.11_EST00000000000.0_32503436_32503637-0-1	220	-0.30241	0.0299259	ENSG00000121774.11
cg13173369	3.22438e-08	1.01175515351783e-05	ENSG00000121774.11_EST00000000000.0_32497125_32497241-ENSG00000121774.11_EST00000000000.0_32504153_32504220-0-1	-35082	-0.49746	6.5478e-07	ENSG00000121774.11
cg13173369	1.70322e-07	3.57574258149268e-05	ENSG00000121774.11_EST00000000000.0_32497125_32497241-ENSG00000121774.11_EST00000000000.0_32508128_32508225-0-1	-35082	-0.47388	3.47636e-06	ENSG00000121774.11
cg06447341	0.00050744	0.0196668130282739	ENSG00000121774.11_EST00000000000.0_32497125_32497241-ENSG00000121774.11_EST00000000000.0_32508128_32509472-0-1	-26500	-0.32611	0.011175	ENSG00000121774.11
cg06512514	0.000341014	0.0163830639448586	ENSG00000121774.11_EST00000000000.0_32498789_32498935-ENSG00000121774.11_EST00000000000.0_32502511_32502644-1-1	-289	-0.33541	0.00883176	ENSG00000121774.11
cg06512514	0.00380411	0.0788140202252235	ENSG00000121774.11_EST00000000000.0_32498789_32498935-ENSG00000121774.11_EST00000000000.0_32503436_32503637-0-1	-289	0.27376	0.070927	ENSG00000121774.11
cg13173369	2.40343e-05	0.00163274601805655	ENSG00000121774.11_EST00000000000.0_32498789_32498935-ENSG00000121774.11_EST00000000000.0_32504153_32504220-0-1	-35082	-0.39102	0.000489882	ENSG00000121774.11
cg13173369	2.0823e-09	1.33071730864198e-06	ENSG00000121774.11_EST00000000000.0_32498789_32498935-ENSG00000121774.11_EST00000000000.0_32505116_32505174-0-1	-35082	-0.53277	4.22598e-08	ENSG00000121774.11
cg13173369	0.000896776	0.0315805261119406	ENSG00000121774.11_EST00000000000.0_32498789_32498935-ENSG00000121774.11_EST00000000000.0_32508128_32508225-0-1	-35082	-0.31226	0.0207307	ENSG00000121774.11
ch.1.32283278R	0.00034048	0.0146304885186007	ENSG00000121774.11_EST00000000000.0_32498789_32498935-ENSG00000121774.11_EST00000000000.0_32508128_32509472-0-1	31261	0.33545	0.0076359	ENSG00000121774.11
cg13173369	2.43896e-08	8.21395080711085e-06	ENSG00000121774.11_EST00000000000.0_32502511_32502644-ENSG00000121774.11_EST00000000000.0_32503436_32503637-1-1	-35082	0.50125	4.95379e-07	ENSG00000121774.11
cg13173369	1.70876e-08	6.31541795129327e-06	ENSG00000121774.11_EST00000000000.0_32502511_32502644-ENSG00000121774.11_EST00000000000.0_32504153_32504220-0-1	-35082	-0.50601	3.47378e-07	ENSG00000121774.11
cg13173369	3.9703e-09	2.14604095923035e-06	ENSG00000121774.11_EST00000000000.0_32502511_32502644-ENSG00000121774.11_EST00000000000.0_32505116_32505174-0-1	-35082	-0.52481	8.08303e-08	ENSG00000121774.11
cg27539046	0.00328965	0.0693820976884785	ENSG00000121774.11_EST00000000000.0_32502511_32502644-ENSG00000121774.11_EST00000000000.0_32508128_32508225-0-1	-28178	-0.27788	0.0594467	ENSG00000121774.11
ch.1.32283278R	0.00361855	0.0895036266546188	ENSG00000121774.11_EST00000000000.0_32502511_32502644-ENSG00000121774.11_EST00000000000.0_32508128_32509472-0-1	31261	0.27519	0.0847315	ENSG00000121774.11
cg17517854	2.44258e-07	0.000113558835721412	ENSG00000084652.10_EST00000000000.0_32645917_32646022-ENSG00000084652.10_EST00000000000.0_32650126_32650217-0-1	36	-0.46853	1.58894e-05	ENSG00000084652.10
cg08129048	0.00129254	0.0898776095690903	ENSG00000084652.10_EST00000000000.0_32646843_32647178-ENSG00000084652.10_EST00000000000.0_32650126_32650217-1-1	42286	0.303	0.0852321	ENSG00000084652.10
cg22348752	0.000282639	0.0316091123205617	ENSG00000084652.10_EST00000000000.0_32657912_32658031-ENSG00000084652.10_EST00000000000.0_32658258_32658332-1-1	20825	-0.3397	0.020752	ENSG00000084652.10
cg22348752	6.42118e-05	0.0121246891823242	ENSG00000084652.10_EST00000000000.0_32657912_32658031-ENSG00000084652.10_EST00000000000.0_32658809_32658901-0-1	20825	0.37158	0.00599727	ENSG00000084652.10
cg17105151	2.57852e-06	0.000709382596543765	ENSG00000084652.10_EST00000000000.0_32657912_32658031-ENSG00000084652.10_EST00000000000.0_32660503_32663886-0-1	21005	0.43112	0.000168865	ENSG00000084652.10
cg10204320	0.000531237	0.0628361748527934	ENSG00000084623.7_EST00000000000.0_32688139_32688231-ENSG00000084623.7_EST00000000000.0_32690011_32690076-0-1	20747	-0.32502	0.0519815	ENSG00000084623.7
cg01804679	0.000768786	0.0887494821375738	ENSG00000084623.7_EST00000000000.0_32688139_32688231-ENSG00000084623.7_EST00000000000.0_32691772_32691896-0-1	19774	-0.31607	0.0837479	ENSG00000084623.7
cg17105151	1.80559e-11	1.28724288351255e-07	ENSG00000084623.7_EST00000000000.0_32688139_32688231-ENSG00000084623.7_EST00000000000.0_32691772_32691921-0-1	-21237	0.58569	1.70674e-09	ENSG00000084623.7
cg01154193	0.000165123	0.0300751062879206	ENSG00000084623.7_EST00000000000.0_32688139_32688231-ENSG00000084623.7_EST00000000000.0_32692004_32692131-0-1	-16572	-0.35166	0.0194343	ENSG00000084623.7
cg09024089	0.000889516	0.096434789706173	ENSG00000084623.7_EST00000000000.0_32688139_32688231-ENSG00000084623.7_EST00000000000.0_32696528_32696620-0-1	-45682	0.31246	0.0942164	ENSG00000084623.7
cg17105151	1.34413e-07	9.63825471807963e-05	ENSG00000084623.7_EST00000000000.0_32688139_32688231-ENSG00000160055.15_EST00000000000.0_32687468_32687619-0-0	-21237	0.47735	1.27844e-05	ENSG00000084623.7
cg17105151	1.59764e-07	0.000109654172915861	ENSG00000084623.7_EST00000000000.0_32689635_32689722-ENSG00000084623.7_EST00000000000.0_32690011_32690076-1-1	-21237	-0.47482	1.51662e-05	ENSG00000084623.7
cg17105151	2.50398e-07	0.000155454691947891	ENSG00000084623.7_EST00000000000.0_32689635_32689722-ENSG00000084623.7_EST00000000000.0_32691772_32691896-0-1	-21237	-0.46816	2.38889e-05	ENSG00000084623.7
cg21093060	0.000262871	0.040390980024013	ENSG00000084623.7_EST00000000000.0_32689635_32689722-ENSG00000084623.7_EST00000000000.0_32691772_32691921-0-1	-42836	-0.34134	0.0286769	ENSG00000084623.7
cg07222263	1.17434e-05	0.00424666904767682	ENSG00000084623.7_EST00000000000.0_32689635_32689722-ENSG00000084623.7_EST00000000000.0_32694100_32694210-0-1	-42374	0.40446	0.00155958	ENSG00000084623.7
cg26821750	6.68263e-08	5.62934677425309e-05	ENSG00000084623.7_EST00000000000.0_32689635_32689722-ENSG00000084623.7_EST00000000000.0_32694328_32694417-0-1	666	-0.48736	6.34079e-06	ENSG00000084623.7
cg26821750	6.35829e-07	0.000319209515837816	ENSG00000084623.7_EST00000000000.0_32689635_32689722-ENSG00000084623.7_EST00000000000.0_32694736_32694809-0-1	666	-0.45388	6.02827e-05	ENSG00000084623.7
cg17105151	1.3924e-07	9.85247911804584e-05	ENSG00000084623.7_EST00000000000.0_32689635_32689722-ENSG00000084623.7_EST00000000000.0_32696528_32696620-0-1	-21237	-0.47683	1.3166e-05	ENSG00000084623.7
cg17105151	4.74514e-09	7.61612596507214e-06	ENSG00000084623.7_EST00000000000.0_32689635_32689722-ENSG00000184007.10_EST00000000000.0_32372022_32374561-0-0	-21237	0.52258	4.46883e-07	ENSG00000084623.7
cg02252828	2.79466e-07	0.000168411683982439	ENSG00000084623.7_EST00000000000.0_32690011_32690076-ENSG00000084623.7_EST00000000000.0_32691772_32691896-0-1	16074	-0.46651	2.65478e-05	ENSG00000084623.7
cg14995716	8.32698e-06	0.00330788342545779	ENSG00000084623.7_EST00000000000.0_32690011_32690076-ENSG00000084623.7_EST00000000000.0_32691772_32691921-0-1	389	0.41071	0.00112515	ENSG00000084623.7
cg13704271	0.000392492	0.0498875370337863	ENSG00000084623.7_EST00000000000.0_32690011_32690076-ENSG00000084623.7_EST00000000000.0_32694736_32694809-0-1	-21265	-0.33216	0.0379842	ENSG00000084623.7
cg13704271	0.000290131	0.0503680820249621	ENSG00000084623.7_EST00000000000.0_32690011_32690076-ENSG00000084623.7_EST00000000000.0_32696528_32696620-0-1	-21265	-0.33911	0.0384762	ENSG00000084623.7
cg17517854	9.05908e-11	4.12430850063857e-07	ENSG00000084623.7_EST00000000000.0_32690011_32690076-ENSG00000084623.7_EST00000000000.0_32696716_32697205-0-1	-42206	0.56874	8.63253e-09	ENSG00000084623.7
cg17517854	9.85639e-06	0.00400350167073863	ENSG00000084623.7_EST00000000000.0_32691772_32691896-ENSG00000084623.7_EST00000000000.0_32692004_32692131-0-1	-42206	0.40766	0.00144552	ENSG00000084623.7
cg13704271	4.14275e-06	0.00136991618857943	ENSG00000084623.7_EST00000000000.0_32691772_32691921-ENSG00000084623.7_EST00000000000.0_32694736_32694809-0-1	-21265	-0.42302	0.000392262	ENSG00000084623.7
cg13704271	0.000368851	0.0552970128129935	ENSG00000084623.7_EST00000000000.0_32691772_32691921-ENSG00000084623.7_EST00000000000.0_32696528_32696620-0-1	-21265	-0.3336	0.0436851	ENSG00000084623.7
cg17517854	8.60951e-11	3.97816719837822e-07	ENSG00000084623.7_EST00000000000.0_32691772_32691921-ENSG00000084623.7_EST00000000000.0_32696716_32697205-0-1	-42206	0.56929	8.16004e-09	ENSG00000084623.7
cg07222263	1.33582e-07	9.58209954227249e-05	ENSG00000084623.7_EST00000000000.0_32692004_32692131-ENSG00000084623.7_EST00000000000.0_32694100_32694210-0-1	-42374	-0.47744	1.26843e-05	ENSG00000084623.7
cg07222263	1.06733e-05	0.004254871057226	ENSG00000084623.7_EST00000000000.0_32692004_32692131-ENSG00000084623.7_EST00000000000.0_32694328_32694417-0-1	-42374	0.40621	0.00156347	ENSG00000084623.7
cg17105151	0.000185909	0.0298515208860264	ENSG00000084623.7_EST00000000000.0_32692004_32692131-ENSG00000084623.7_EST00000000000.0_32694736_32694809-0-1	-21237	-0.34906	0.0192454	ENSG00000084623.7
cg07222263	0.000116952	0.0236901328746336	ENSG00000084623.7_EST00000000000.0_32692004_32692131-ENSG00000084623.7_EST00000000000.0_32696528_32696620-0-1	-42374	0.35909	0.0142354	ENSG00000084623.7
cg07222263	0.000657502	0.0727568565654916	ENSG00000084623.7_EST00000000000.0_32692004_32692131-ENSG00000084623.7_EST00000000000.0_32696716_32697205-0-1	-42374	-0.31989	0.063522	ENSG00000084623.7
cg26821750	9.96588e-10	2.40943651942927e-06	ENSG00000084623.7_EST00000000000.0_32694100_32694210-ENSG00000084623.7_EST00000000000.0_32696716_32697205-0-1	666	0.54162	9.42935e-08	ENSG00000084623.7
cg26821750	3.7541e-12	4.18153507810321e-08	ENSG00000084623.7_EST00000000000.0_32694328_32694417-ENSG00000084623.7_EST00000000000.0_32696716_32697205-0-1	666	0.60131	3.55841e-10	ENSG00000084623.7
cg26821750	1.81779e-09	3.78377331772053e-06	ENSG00000084623.7_EST00000000000.0_32694736_32694809-ENSG00000084623.7_EST00000000000.0_32696528_32696620-0-1	666	-0.53442	1.72758e-07	ENSG00000084623.7
cg26821750	1.81779e-09	3.78487444292683e-06	ENSG00000084623.7_EST00000000000.0_32694736_32694809-ENSG00000084623.7_EST00000000000.0_32696716_32697205-0-1	666	0.53442	1.72842e-07	ENSG00000084623.7
cg11683242	0.000347944	0.038418056250319	ENSG00000116478.7_EST00000000000.0_32757687_32757819-ENSG00000116478.7_EST00000000000.0_32768222_32768334-1-1	-41130	0.33495	0.026826	ENSG00000116478.7
cg00556029	4.67843e-10	1.04243379569231e-06	ENSG00000116478.7_EST00000000000.0_32757687_32757819-ENSG00000116478.7_EST00000000000.0_32790080_32790154-0-1	44346	-0.55044	3.01881e-08	ENSG00000116478.7
cg00556029	1.00316e-05	0.00321337635284678	ENSG00000116478.7_EST00000000000.0_32757741_32757819-ENSG00000116478.7_EST00000000000.0_32768222_32768334-1-1	44346	-0.40734	0.00108241	ENSG00000116478.7
cg14975122	0.00123952	0.0885995478652026	ENSG00000116478.7_EST00000000000.0_32757741_32757819-ENSG00000116478.7_EST00000000000.0_32782266_32782383-0-1	4137	0.30408	0.0835401	ENSG00000116478.7
cg04249754	0.000646543	0.0585085341231425	ENSG00000116478.7_EST00000000000.0_32757741_32757819-ENSG00000116478.7_EST00000000000.0_32790080_32790154-0-1	-42204	0.3203	0.0471742	ENSG00000116478.7
cg00556029	8.14333e-07	0.000285392593384867	ENSG00000116478.7_EST00000000000.0_32757741_32757819-ENSG00000116478.7_EST00000000000.0_32793137_32793278-0-1	44346	0.44997	5.2307e-05	ENSG00000116478.7
cg00556029	1.81233e-05	0.00376222128494854	ENSG00000116478.7_EST00000000000.0_32768222_32768334-ENSG00000116478.7_EST00000000000.0_32782266_32782383-1-1	44346	0.39639	0.00133212	ENSG00000116478.7
cg00556029	2.2068e-05	0.0051531713364506	ENSG00000116478.7_EST00000000000.0_32768222_32768334-ENSG00000116478.7_EST00000000000.0_32790080_32790154-0-1	44346	-0.39266	0.00200329	ENSG00000116478.7
cg27513308	0.000369282	0.0373655263191788	ENSG00000116478.7_EST00000000000.0_32768222_32768334-ENSG00000116478.7_EST00000000000.0_32792540_32792678-0-1	39966	-0.33357	0.025851	ENSG00000116478.7
cg11683242	2.46247e-06	0.000676123575289185	ENSG00000116478.7_EST00000000000.0_32768222_32768334-ENSG00000116478.7_EST00000000000.0_32793137_32793278-0-1	-41130	0.4319	0.000159026	ENSG00000116478.7
cg07092593	0.000379468	0.0431306266530778	ENSG00000116478.7_EST00000000000.0_32768222_32768334-ENSG00000116478.7_EST00000000000.0_32794669_32794741-0-1	44046	0.33294	0.0312984	ENSG00000116478.7
cg00556029	5.64277e-06	0.00129211624358529	ENSG00000116478.7_EST00000000000.0_32768222_32768334-ENSG00000116478.7_EST00000000000.0_32794669_32794761-0-1	44346	-0.41763	0.000364205	ENSG00000116478.7
cg11683242	2.57867e-09	3.67175655430712e-06	ENSG00000116478.7_EST00000000000.0_32782266_32782383-ENSG00000116478.7_EST00000000000.0_32790080_32790154-1-1	-41130	-0.53016	1.65975e-07	ENSG00000116478.7
cg11683242	1.17109e-08	1.11955491976621e-05	ENSG00000116478.7_EST00000000000.0_32782266_32782383-ENSG00000116478.7_EST00000000000.0_32792540_32792678-1-1	-41130	0.51099	7.50981e-07	ENSG00000116478.7
cg00556029	3.06624e-06	0.000803566300366301	ENSG00000116478.7_EST00000000000.0_32782266_32782383-ENSG00000116478.7_EST00000000000.0_32794669_32794741-0-1	44346	-0.42819	0.000198077	ENSG00000116478.7
cg26115470	0.000294309	0.0340963744416907	ENSG00000116478.7_EST00000000000.0_32782266_32782383-ENSG00000116478.7_EST00000000000.0_32794669_32794761-0-1	147	-0.33878	0.0229233	ENSG00000116478.7
cg07092593	0.000116655	0.0171474980578935	ENSG00000116478.7_EST00000000000.0_32782266_32782383-ENSG00000116478.7_EST00000000000.0_32796179_32796287-0-1	44046	-0.35914	0.00936746	ENSG00000116478.7
cg09072560	0.000125984	0.0158606532340634	ENSG00000116478.7_EST00000000000.0_32792540_32792678-ENSG00000116478.7_EST00000000000.0_32793137_32793278-1-1	44531	0.3575	0.00846605	ENSG00000116478.7
cg14975122	4.80835e-05	0.00907313028899701	ENSG00000116478.7_EST00000000000.0_32792540_32792678-ENSG00000116478.7_EST00000000000.0_32794669_32794741-0-1	4137	-0.37744	0.00413748	ENSG00000116478.7
cg11683242	1.72732e-05	0.00383681127620191	ENSG00000116478.7_EST00000000000.0_32793137_32793278-ENSG00000116478.7_EST00000000000.0_32794669_32794741-0-1	-41130	-0.39729	0.00136677	ENSG00000116478.7
cg00556029	1.48627e-05	0.00397175321753188	ENSG00000116478.7_EST00000000000.0_32793137_32793278-ENSG00000116478.7_EST00000000000.0_32796179_32796287-0-1	44346	0.4001	0.00143027	ENSG00000116478.7
cg04967775	0.000620164	0.0567859156365262	ENSG00000116478.7_EST00000000000.0_32793137_32793278-ENSG00000116478.7_EST00000000000.0_32797075_32797183-0-1	-194	0.32131	0.0452712	ENSG00000116478.7
cg11683242	0.000964053	0.0751341574708353	ENSG00000116478.7_EST00000000000.0_32793137_32793278-ENSG00000116478.7_EST00000000000.0_32797691_32797843-0-1	-41130	0.31045	0.0663601	ENSG00000116478.7
cg27513308	0.000399388	0.0406628236629973	ENSG00000116478.7_EST00000000000.0_32796179_32796287-ENSG00000116478.7_EST00000000000.0_32797691_32797843-0-1	39966	-0.33175	0.0289315	ENSG00000116478.7
cg00556029	2.66913e-09	3.77297766230384e-06	ENSG00000116478.7_EST00000000000.0_32797277_32797407-ENSG00000116478.7_EST00000000000.0_32797691_32797843-1-1	44346	0.52973	1.72071e-07	ENSG00000116478.7
cg00556029	3.61335e-12	3.10304054892602e-08	ENSG00000116478.7_EST00000000000.0_32797277_32797407-ENSG00000116478.7_EST00000000000.0_32798302_32798350-0-1	44346	-0.60168	2.31705e-10	ENSG00000116478.7
cg00556029	0.000242154	0.0251202793943282	ENSG00000116478.7_EST00000000000.0_32797691_32797843-ENSG00000116478.7_EST00000000000.0_32798618_32798986-0-1	44346	0.34319	0.0153542	ENSG00000116478.7
cg01586952	0.000424167	0.028765686128804	ENSG00000160058.13_EST00000000000.0_32834048_32834151-ENSG00000160058.13_EST00000000000.0_32830707_32832255-0-1	31776	0.33034	0.0183503	ENSG00000160058.13
cg05018441	0.000242948	0.0198034871185097	ENSG00000160058.13_EST00000000000.0_32834048_32834151-ENSG00000160058.13_EST00000000000.0_32831897_32832255-1-1	-42659	0.34312	0.0112786	ENSG00000160058.13
cg05018441	5.69195e-07	0.000147336485947559	ENSG00000160058.13_EST00000000000.0_32834048_32834151-ENSG00000162526.5_EST00000000000.0_32829196_32829913-0-0	-42659	-0.45561	2.22974e-05	ENSG00000160058.13
cg15482893	0.000271289	0.0212805142346483	ENSG00000160058.13_EST00000000000.0_32841863_32842342-ENSG00000160058.13_EST00000000000.0_32830707_32832255-0-1	-22382	0.34063	0.0123775	ENSG00000160058.13
cg04885470	0.000450873	0.0302406371512482	ENSG00000160058.13_EST00000000000.0_32841863_32842342-ENSG00000160058.13_EST00000000000.0_32830772_32834151-1-1	518	-0.32891	0.0195736	ENSG00000160058.13
cg05018441	5.70519e-06	0.000881601980490897	ENSG00000160058.13_EST00000000000.0_32841863_32842342-ENSG00000160058.13_EST00000000000.0_32831897_32832255-0-1	-42659	0.41744	0.000223074	ENSG00000160058.13
cg05018441	0.000169687	0.0176788032923674	ENSG00000160058.13_EST00000000000.0_32841863_32842342-ENSG00000160058.13_EST00000000000.0_32834048_32834151-1-1	-42659	-0.35106	0.00974151	ENSG00000160058.13
cg15482893	0.000180052	0.0160042075865592	ENSG00000160058.13_EST00000000000.0_32841863_32842342-ENSG00000160058.13_EST00000000000.0_32834827_32834939-1-1	-22382	-0.34976	0.0085615	ENSG00000160058.13
cg05018441	3.26301e-06	0.000574546344767141	ENSG00000160058.13_EST00000000000.0_32841863_32842342-ENSG00000162526.5_EST00000000000.0_32827798_32828447-0-0	-42659	-0.42713	0.000128505	ENSG00000160058.13
cg05018441	9.09719e-06	0.00127290615319545	ENSG00000160058.13_EST00000000000.0_32841863_32842342-ENSG00000162526.5_EST00000000000.0_32829196_32829913-0-0	-42659	-0.40911	0.000357554	ENSG00000160058.13
cg05018441	3.55447e-07	0.000103331757105603	ENSG00000160058.13_EST00000000000.0_32843571_32843649-ENSG00000160058.13_EST00000000000.0_32834048_32834151-0-1	-42659	0.46287	1.40042e-05	ENSG00000160058.13
cg05018441	7.40366e-05	0.00850854488249477	ENSG00000160058.13_EST00000000000.0_32843571_32843649-ENSG00000160058.13_EST00000000000.0_32841863_32842342-1-1	-42659	-0.36866	0.00381535	ENSG00000160058.13
cg05936895	0.000734008	0.042809131015242	ENSG00000160058.13_EST00000000000.0_32843571_32843649-ENSG00000160058.13_EST00000000000.0_32842288_32842342-1-1	-43121	0.31721	0.0309911	ENSG00000160058.13
cg05018441	0.000243506	0.0216742399390476	ENSG00000160058.13_EST00000000000.0_32852380_32852496-ENSG00000160058.13_EST00000000000.0_32843571_32843649-0-1	-42659	0.34307	0.0126741	ENSG00000160058.13
cg18182038	0.000580843	0.0404879899168517	ENSG00000160058.13_EST00000000000.0_32852380_32852496-ENSG00000160058.13_EST00000000000.0_32843828_32843884-0-1	-128	-0.32289	0.0287667	ENSG00000160058.13
cg16396527	0.00237424	0.0663303353941867	ENSG00000162521.12_EST00000000000.0_33116818_33116923-ENSG00000162521.12_EST00000000000.0_33116957_33117033-0-1	-849	0.28691	0.0559247	ENSG00000162521.12
cg16396527	9.8871e-06	0.000884212374117592	ENSG00000162521.12_EST00000000000.0_33116818_33116923-ENSG00000162521.12_EST00000000000.0_33117515_33117662-0-1	-849	0.4076	0.000223963	ENSG00000162521.12
cg16396527	5.6146e-05	0.00393271124792096	ENSG00000162521.12_EST00000000000.0_33116818_33116923-ENSG00000162521.12_EST00000000000.0_33117518_33117662-0-1	-849	-0.37431	0.00141162	ENSG00000162521.12
cg16396527	0.00178745	0.0572011331958457	ENSG00000162521.12_EST00000000000.0_33116818_33116923-ENSG00000162521.12_EST00000000000.0_33133826_33133999-0-1	-849	-0.29454	0.045722	ENSG00000162521.12
cg16396527	1.36192e-05	0.00113952864039387	ENSG00000162521.12_EST00000000000.0_33116835_33116923-ENSG00000162521.12_EST00000000000.0_33133826_33133999-0-1	-849	0.40173	0.000310727	ENSG00000162521.12
cg16396527	0.000343658	0.0139448147761392	ENSG00000162521.12_EST00000000000.0_33133920_33133999-ENSG00000162521.12_EST00000000000.0_33134340_33134455-0-1	-849	0.33523	0.00718708	ENSG00000162521.12
cg16396527	0.000274442	0.0149084238586006	ENSG00000162521.12_EST00000000000.0_33134340_33134455-ENSG00000162521.12_EST00000000000.0_33134573_33134733-1-1	-849	-0.34037	0.007824	ENSG00000162521.12
cg16396527	2.71444e-05	0.00195674066074923	ENSG00000162521.12_EST00000000000.0_33134340_33134455-ENSG00000162521.12_EST00000000000.0_33134646_33134733-0-1	-849	0.38868	0.000614832	ENSG00000162521.12
cg23016766	0.00038155	0.0180765752112857	ENSG00000162521.12_EST00000000000.0_33134340_33134455-ENSG00000162521.12_EST00000000000.0_33134857_33134958-0-1	-46	-0.33281	0.0100248	ENSG00000162521.12
cg16396527	0.00215451	0.0611423406447217	ENSG00000162521.12_EST00000000000.0_33134573_33134733-ENSG00000162521.12_EST00000000000.0_33138392_33138502-0-1	-849	-0.28954	0.0500992	ENSG00000162521.12
cg16396527	0.000128165	0.00809260380848676	ENSG00000162521.12_EST00000000000.0_33134646_33134733-ENSG00000162521.12_EST00000000000.0_33134832_33134958-0-1	-849	0.35713	0.00357585	ENSG00000162521.12
cg16396527	7.61441e-05	0.00505477677526382	ENSG00000162521.12_EST00000000000.0_33134646_33134733-ENSG00000162521.12_EST00000000000.0_33134857_33134958-0-1	-849	0.36808	0.00195486	ENSG00000162521.12
cg16396527	2.45942e-05	0.00181769682034701	ENSG00000162521.12_EST00000000000.0_33134646_33134733-ENSG00000162521.12_EST00000000000.0_33138243_33138300-0-1	-849	-0.39058	0.000561036	ENSG00000162521.12
cg11954384	3.28433e-10	4.38485485444445e-07	ENSG00000162520.10_EST00000000000.0_33149859_33149983-ENSG00000162520.10_EST00000000000.0_33145961_33147461-0-1	-1215	0.55448	9.37538e-09	ENSG00000162520.10
cg11954384	3.28433e-10	4.38485485444445e-07	ENSG00000162520.10_EST00000000000.0_33149859_33149983-ENSG00000162520.10_EST00000000000.0_33149611_33149690-0-1	-1215	-0.55448	9.37714e-09	ENSG00000162520.10
cg04779013	0.00230445	0.0807541185865364	ENSG00000162520.10_EST00000000000.0_33160466_33161645-ENSG00000162520.10_EST00000000000.0_33145961_33147461-0-1	-465	0.28772	0.0733479	ENSG00000162520.10
cg13898557	0.00224024	0.07143567963302	ENSG00000134684.6_EST00000000000.0_33246649_33246746-ENSG00000134684.6_EST00000000000.0_33240840_33241692-0-1	-46521	-0.28849	0.0618873	ENSG00000134684.6
ch.1.1078655R	0.000969963	0.0441712439313492	ENSG00000134684.6_EST00000000000.0_33246649_33246746-ENSG00000134684.6_EST00000000000.0_33244983_33245124-0-1	-9162	-0.3103	0.03232	ENSG00000134684.6
ch.1.1078655R	0.00111575	0.0440636080792324	ENSG00000134684.6_EST00000000000.0_33246649_33246746-ENSG00000134684.6_EST00000000000.0_33245686_33245879-0-1	-9162	0.30676	0.0322169	ENSG00000134684.6
cg23150609	0.00216099	0.0758674605944841	ENSG00000134684.6_EST00000000000.0_33248005_33248140-ENSG00000134684.6_EST00000000000.0_33240840_33241692-0-1	238	-0.28946	0.0672437	ENSG00000134684.6
cg23150609	0.00205789	0.0768185016555132	ENSG00000134684.6_EST00000000000.0_33248005_33248140-ENSG00000134684.6_EST00000000000.0_33245686_33245879-0-1	238	-0.29078	0.0684282	ENSG00000134684.6
cg23150609	0.00169602	0.0586939730259841	ENSG00000134684.6_EST00000000000.0_33248005_33248140-ENSG00000134684.6_EST00000000000.0_33246649_33246746-0-1	238	0.29593	0.0473734	ENSG00000134684.6
cg23150609	0.000775668	0.034603777382036	ENSG00000134684.6_EST00000000000.0_33251963_33252048-ENSG00000134684.6_EST00000000000.0_33244983_33245124-0-1	238	-0.31585	0.0233742	ENSG00000134684.6
cg17880604	3.88819e-07	8.64059723532132e-05	ENSG00000134684.6_EST00000000000.0_33251963_33252048-ENSG00000134684.6_EST00000000000.0_33245686_33245879-0-1	-13399	0.4615	1.11023e-05	ENSG00000134684.6
cg14831266	1.71678e-05	0.00162082104273301	ENSG00000134684.6_EST00000000000.0_33263364_33263444-ENSG00000134684.6_EST00000000000.0_33245686_33245879-0-1	151	-0.39741	0.000485299	ENSG00000134684.6
cg17880604	0.000213041	0.0141845599297859	ENSG00000134684.6_EST00000000000.0_33263364_33263444-ENSG00000134684.6_EST00000000000.0_33246649_33246746-0-1	-13399	-0.34605	0.00734439	ENSG00000134684.6
cg26430083	0.00319882	0.0899281843766439	ENSG00000134684.6_EST00000000000.0_33263364_33263444-ENSG00000134684.6_EST00000000000.0_33252541_33252676-0-1	-83	0.27867	0.0853041	ENSG00000134684.6
cg26430083	0.00212903	0.0707097867209036	ENSG00000134684.6_EST00000000000.0_33263364_33263444-ENSG00000134684.6_EST00000000000.0_33256763_33256855-0-1	-83	-0.28986	0.0610272	ENSG00000134684.6
cg23150609	0.000252056	0.0141329936794479	ENSG00000134684.6_EST00000000000.0_33272083_33272212-ENSG00000116497.13_EST00000000000.0_33282368_33282583-0-0	238	-0.34229	0.00731089	ENSG00000134684.6
cg23150609	0.000855965	0.0361230953038075	ENSG00000134684.6_EST00000000000.0_33272083_33272212-ENSG00000134684.6_EST00000000000.0_33248005_33248140-0-1	238	-0.31342	0.0247246	ENSG00000134684.6
cg09856869	5.1178e-05	0.00421587561262291	ENSG00000134684.6_EST00000000000.0_33272083_33272212-ENSG00000134684.6_EST00000000000.0_33252541_33252676-0-1	3068	-0.37618	0.00154474	ENSG00000134684.6
cg02504327	0.000720966	0.0341990236673595	ENSG00000134684.6_EST00000000000.0_33272083_33272212-ENSG00000134684.6_EST00000000000.0_33263364_33263444-0-1	-11	0.31765	0.0230173	ENSG00000134684.6
cg23925199	0.000720169	0.0334088851935388	ENSG00000134684.6_EST00000000000.0_33276192_33276367-ENSG00000134684.6_EST00000000000.0_33251963_33252048-0-1	-10892	0.31767	0.0223057	ENSG00000134684.6
cg23150609	0.00276885	0.0817560772303336	ENSG00000134684.6_EST00000000000.0_33276192_33276367-ENSG00000134684.6_EST00000000000.0_33272083_33272212-0-1	238	0.28269	0.0745938	ENSG00000134684.6
cg23925199	0.000548356	0.029335063123139	ENSG00000134684.6_EST00000000000.0_33276512_33276658-ENSG00000134684.6_EST00000000000.0_33256763_33256855-0-1	-10892	0.32427	0.0188152	ENSG00000134684.6
cg13898557	0.00133389	0.0488783538282106	ENSG00000134684.6_EST00000000000.0_33282789_33283754-ENSG00000116497.13_EST00000000000.0_33282368_33282583-0-0	-46521	-0.30219	0.0369693	ENSG00000134684.6
cg06635431	0.00109222	0.0478740940529522	ENSG00000134684.6_EST00000000000.0_33282789_33283754-ENSG00000116497.13_EST00000000000.0_33290498_33291030-0-0	141	0.30731	0.0359943	ENSG00000134684.6
cg13898557	0.000931629	0.0395392406967538	ENSG00000134684.6_EST00000000000.0_33282789_33283754-ENSG00000116497.13_EST00000000000.0_33290914_33291086-0-0	-46521	-0.31131	0.0278851	ENSG00000134684.6
cg06635431	0.00158852	0.0581020564310571	ENSG00000134684.6_EST00000000000.0_33282789_33283754-ENSG00000116497.13_EST00000000000.0_33291699_33291824-0-0	141	0.29765	0.046716	ENSG00000134684.6
cg13898557	0.00201954	0.0697640238809275	ENSG00000134684.6_EST00000000000.0_33282789_33283754-ENSG00000116497.13_EST00000000000.0_33291699_33292061-0-0	-46521	-0.29128	0.0599051	ENSG00000134684.6
cg13898557	0.00271642	0.0894530449218873	ENSG00000134684.6_EST00000000000.0_33282789_33283754-ENSG00000134684.6_EST00000000000.0_33248005_33248140-0-1	-46521	-0.28322	0.0846605	ENSG00000134684.6
cg06635431	0.00315293	0.0965727588208303	ENSG00000134684.6_EST00000000000.0_33282789_33283754-ENSG00000134684.6_EST00000000000.0_33252541_33252676-0-1	141	0.27907	0.0943925	ENSG00000134684.6
cg13898557	0.000671063	0.035042342574457	ENSG00000134684.6_EST00000000000.0_33282789_33283754-ENSG00000134684.6_EST00000000000.0_33263364_33263444-0-1	-46521	-0.3194	0.0237535	ENSG00000134684.6
cg12140975	0.000974831	0.0553445656734199	ENSG00000121900.12_EST00000000000.0_33361156_33361245-ENSG00000121900.12_EST00000000000.0_33360196_33360480-0-1	-15422	0.31017	0.0437419	ENSG00000121900.12
cg03340318	3.19285e-05	0.00402441723472246	ENSG00000121900.12_EST00000000000.0_33361156_33361245-ENSG00000121900.12_EST00000000000.0_33360906_33361040-0-1	22809	0.38553	0.00145506	ENSG00000121900.12
cg00249030	4.17962e-06	0.000661787814838816	ENSG00000004455.11_EST00000000000.0_33478808_33479003-ENSG00000004455.11_EST00000000000.0_33473585_33476434-0-1	44278	-0.42287	0.000154693	ENSG00000004455.11
cg00249030	0.000289257	0.0167843413675719	ENSG00000004455.11_EST00000000000.0_33478808_33479003-ENSG00000004455.11_EST00000000000.0_33476079_33476434-1-1	44278	0.33918	0.00910895	ENSG00000004455.11
cg00249030	0.00038305	0.0283235655891047	ENSG00000004455.11_EST00000000000.0_33478808_33479003-ENSG00000004455.11_EST00000000000.0_33476356_33476434-0-1	44278	0.33272	0.0179875	ENSG00000004455.11
cg00249030	0.000206984	0.0171720852577689	ENSG00000004455.11_EST00000000000.0_33478808_33479003-ENSG00000004455.11_EST00000000000.0_33478649_33478728-0-1	44278	0.34669	0.00938487	ENSG00000004455.11
cg13640100	0.000333404	0.0191461132735162	ENSG00000134686.11_EST00000000000.0_33794613_33794705-ENSG00000134686.11_EST00000000000.0_33791426_33791562-0-1	712	-0.33593	0.0107998	ENSG00000134686.11
cg02487499	1.42557e-05	0.00150304496860696	ENSG00000134686.11_EST00000000000.0_33795672_33795813-ENSG00000134686.11_EST00000000000.0_33790175_33790620-0-1	41752	0.40088	0.000440842	ENSG00000134686.11
cg02487499	2.56666e-07	6.6866253038812e-05	ENSG00000134686.11_EST00000000000.0_33795672_33795813-ENSG00000134686.11_EST00000000000.0_33794471_33794747-1-1	41752	0.46779	7.9571e-06	ENSG00000134686.11
cg02487499	3.3729e-13	3.47852714144412e-09	ENSG00000134686.11_EST00000000000.0_33795672_33795813-ENSG00000134686.11_EST00000000000.0_33794522_33794611-0-1	41752	-0.62373	1.04455e-11	ENSG00000134686.11
cg02487499	0.000103561	0.00873623039200211	ENSG00000134686.11_EST00000000000.0_33795672_33795813-ENSG00000134686.11_EST00000000000.0_33794613_33794705-0-1	41752	-0.36166	0.00394516	ENSG00000134686.11
cg24426733	0.00101847	0.046313515747607	ENSG00000134686.11_EST00000000000.0_33795720_33795813-ENSG00000134686.11_EST00000000000.0_33794613_33794705-0-1	42688	0.30907	0.0344475	ENSG00000134686.11
cg24426733	0.000195324	0.0129174095039521	ENSG00000134686.11_EST00000000000.0_33795720_33795813-ENSG00000134686.11_EST00000000000.0_33795672_33795718-0-1	42688	-0.34797	0.00651403	ENSG00000134686.11
cg02487499	0.000447603	0.027708604478104	ENSG00000134686.11_EST00000000000.0_33796949_33797063-ENSG00000134686.11_EST00000000000.0_33790175_33790620-0-1	41752	0.32908	0.017474	ENSG00000134686.11
cg02487499	1.71617e-06	0.000287633294142374	ENSG00000134686.11_EST00000000000.0_33796949_33797063-ENSG00000134686.11_EST00000000000.0_33794471_33794747-0-1	41752	0.43791	5.28401e-05	ENSG00000134686.11
cg02487499	0.000107856	0.00657127552583033	ENSG00000134686.11_EST00000000000.0_33796949_33797063-ENSG00000134686.11_EST00000000000.0_33794522_33794611-0-1	41752	-0.36081	0.00274025	ENSG00000134686.11
cg02487499	2.64792e-08	1.18723662607642e-05	ENSG00000134686.11_EST00000000000.0_33796949_33797063-ENSG00000134686.11_EST00000000000.0_33794613_33794705-0-1	41752	-0.50014	8.14894e-07	ENSG00000134686.11
cg02487499	9.60272e-08	3.1567555929181e-05	ENSG00000134686.11_EST00000000000.0_33796949_33797063-ENSG00000134686.11_EST00000000000.0_33794708_33794747-0-1	41752	-0.4822	2.94424e-06	ENSG00000134686.11
cg02487499	3.64525e-05	0.00325412108058753	ENSG00000134686.11_EST00000000000.0_33796949_33797063-ENSG00000134686.11_EST00000000000.0_33795672_33795718-0-1	41752	-0.38293	0.00110089	ENSG00000134686.11
cg02487499	4.67428e-09	3.29487155763875e-06	ENSG00000134686.11_EST00000000000.0_33796949_33797063-ENSG00000134686.11_EST00000000000.0_33795672_33795813-1-1	41752	0.52276	1.44065e-07	ENSG00000134686.11
cg02487499	1.34941e-06	0.000239770950622965	ENSG00000134686.11_EST00000000000.0_33796949_33797063-ENSG00000134686.11_EST00000000000.0_33795720_33795813-0-1	41752	-0.44185	4.17833e-05	ENSG00000134686.11
cg02487499	9.64973e-14	1.49482913928572e-09	ENSG00000134686.11_EST00000000000.0_33797876_33797990-ENSG00000134686.11_EST00000000000.0_33794522_33794611-0-1	41752	-0.6347	2.98362e-12	ENSG00000134686.11
cg02487499	1.40629e-06	0.000247445225108225	ENSG00000134686.11_EST00000000000.0_33797876_33797990-ENSG00000134686.11_EST00000000000.0_33794613_33794705-0-1	41752	-0.44118	4.34624e-05	ENSG00000134686.11
cg02487499	0.000956618	0.0446726398176108	ENSG00000134686.11_EST00000000000.0_33797876_33797990-ENSG00000134686.11_EST00000000000.0_33795720_33795813-0-1	41752	-0.31065	0.0328242	ENSG00000134686.11
cg02487499	0.000488145	0.0262204386535124	ENSG00000134686.11_EST00000000000.0_33797876_33798005-ENSG00000134686.11_EST00000000000.0_33794471_33794747-0-1	41752	-0.32703	0.0162458	ENSG00000134686.11
cg02487499	4.33377e-05	0.00503667169608183	ENSG00000134686.11_EST00000000000.0_33797876_33798005-ENSG00000134686.11_EST00000000000.0_33795672_33795813-0-1	41752	0.37951	0.0019453	ENSG00000134686.11
cg02487499	1.82997e-06	0.000304051145726884	ENSG00000134686.11_EST00000000000.0_33799700_33799893-ENSG00000134684.6_EST00000000000.0_33272083_33272212-0-0	41752	-0.43685	5.67346e-05	ENSG00000134686.11
cg14713217	0.00264679	0.0898212022092109	ENSG00000134686.11_EST00000000000.0_33799700_33799893-ENSG00000134686.11_EST00000000000.0_33796949_33797063-0-1	28097	-0.28393	0.0851602	ENSG00000134686.11
cg14210447	0.000112331	0.00737115552063085	ENSG00000116560.6_EST00000000000.0_35653574_35653691-ENSG00000116560.6_EST00000000000.0_35648533_35650194-0-1	29253	-0.35994	0.0031762	ENSG00000116560.6
cg21248774	0.000136974	0.00810905559831557	ENSG00000116560.6_EST00000000000.0_35653574_35653691-ENSG00000116560.6_EST00000000000.0_35652602_35652723-0-1	202	0.35571	0.00358614	ENSG00000116560.6
cg21248774	9.43093e-05	0.00611172511373645	ENSG00000116560.6_EST00000000000.0_35653574_35653691-ENSG00000116560.6_EST00000000000.0_35652804_35652852-0-1	202	-0.36363	0.00249383	ENSG00000116560.6
cg21248774	1.33218e-09	1.05735783868665e-06	ENSG00000116560.6_EST00000000000.0_35654604_35654688-ENSG00000116560.6_EST00000000000.0_35648533_35650194-0-1	202	0.53816	3.07993e-08	ENSG00000116560.6
cg00956639	0.00342144	0.0895036266546188	ENSG00000116560.6_EST00000000000.0_35654604_35654688-ENSG00000116560.6_EST00000000000.0_35653574_35653691-0-1	929	-0.27678	0.0847315	ENSG00000116560.6
cg09119797	0.000515978	0.020853285445749	ENSG00000116560.6_EST00000000000.0_35654787_35654983-ENSG00000116560.6_EST00000000000.0_35653574_35653691-0-1	-585	0.32572	0.0120597	ENSG00000116560.6
cg09119797	0.00214015	0.0654611256235154	ENSG00000116560.6_EST00000000000.0_35654787_35654983-ENSG00000116560.6_EST00000000000.0_35654604_35654688-0-1	-585	-0.28972	0.0549212	ENSG00000116560.6
cg00956639	0.00186619	0.060923553664138	ENSG00000116560.6_EST00000000000.0_35656099_35656194-ENSG00000116560.6_EST00000000000.0_35648533_35650194-0-1	929	0.29339	0.0498765	ENSG00000116560.6
cg14781541	0.00240905	0.0685645434734918	ENSG00000116560.6_EST00000000000.0_35656099_35656194-ENSG00000116560.6_EST00000000000.0_35653574_35653691-0-1	-231	-0.28651	0.0584829	ENSG00000116560.6
cg00956639	4.11907e-06	0.000455619855748665	ENSG00000116560.6_EST00000000000.0_35656099_35656194-ENSG00000116560.6_EST00000000000.0_35654604_35654688-0-1	929	-0.42312	9.55397e-05	ENSG00000116560.6
cg00956639	1.33521e-05	0.00113019880245538	ENSG00000116560.6_EST00000000000.0_35656099_35656194-ENSG00000116560.6_EST00000000000.0_35654787_35654983-0-1	929	0.40209	0.000307326	ENSG00000116560.6
cg09119797	0.00101082	0.0392148892100193	ENSG00000116560.6_EST00000000000.0_35656295_35656596-ENSG00000116560.6_EST00000000000.0_35654604_35654688-0-1	-585	0.30926	0.0275655	ENSG00000116560.6
cg14210447	0.00413455	0.0996258628361595	ENSG00000116560.6_EST00000000000.0_35656942_35657130-ENSG00000116560.6_EST00000000000.0_35656099_35656194-0-1	29253	0.27137	0.0986328	ENSG00000116560.6
cg21248774	0.000926601	0.0333151698519755	ENSG00000116560.6_EST00000000000.0_35657823_35658749-ENSG00000116560.6_EST00000000000.0_35656295_35656596-0-1	202	0.31144	0.0222271	ENSG00000116560.6
cg21248774	0.0012634	0.0442627774276108	ENSG00000116560.6_EST00000000000.0_35657823_35658749-ENSG00000116560.6_EST00000000000.0_35656942_35657130-0-1	202	-0.30359	0.0324134	ENSG00000116560.6
cg15388210	6.34225e-05	0.00894340908235295	ENSG00000020129.10_EST00000000000.0_36025927_36026895-ENSG00000020129.10_EST00000000000.0_36030616_36031093-0-1	-17248	0.37184	0.00406422	ENSG00000020129.10
cg11835197	0.000950962	0.0681555689365786	ENSG00000020129.10_EST00000000000.0_36027993_36028234-ENSG00000020129.10_EST00000000000.0_36029368_36029510-0-1	15440	0.3108	0.0580126	ENSG00000020129.10
cg10709343	0.00110393	0.0622249398937819	ENSG00000020129.10_EST00000000000.0_36028803_36029027-ENSG00000020129.10_EST00000000000.0_36030616_36031093-0-1	818	-0.30704	0.0512951	ENSG00000020129.10
cg22851880	0.00108139	0.0719886526643091	ENSG00000020129.10_EST00000000000.0_36029368_36029510-ENSG00000020129.10_EST00000000000.0_36032424_36032875-0-1	15627	-0.30756	0.0625774	ENSG00000020129.10
cg02711976	3.52146e-05	0.00479222776228747	ENSG00000142687.11_EST00000000000.0_35917236_35917377-ENSG00000142687.11_EST00000000000.0_35915468_35915606-0-1	334	0.38361	0.00182245	ENSG00000142687.11
cg11254582	0.000301619	0.012143453183035	ENSG00000126067.7_EST00000000000.0_36074847_36075009-ENSG00000126067.7_EST00000000000.0_36067185_36068975-0-1	-185	-0.33822	0.00600904	ENSG00000126067.7
cg11254582	0.000301619	0.0121605789889899	ENSG00000126067.7_EST00000000000.0_36074847_36075009-ENSG00000126067.7_EST00000000000.0_36070834_36070883-0-1	-185	0.33822	0.00601979	ENSG00000126067.7
cg21460382	0.00281524	0.0629988471942756	ENSG00000126067.7_EST00000000000.0_36096875_36096945-ENSG00000126067.7_EST00000000000.0_36074847_36075009-0-1	14510	0.28223	0.0521694	ENSG00000126067.7
cg09863786	2.54034e-05	0.00145726615343786	ENSG00000126067.7_EST00000000000.0_36101911_36102033-ENSG00000126067.7_EST00000000000.0_36067185_36068975-0-1	-4255	-0.38996	0.000424039	ENSG00000126067.7
cg11254582	1.01079e-07	2.06938259822699e-05	ENSG00000126067.7_EST00000000000.0_36101911_36102033-ENSG00000126067.7_EST00000000000.0_36074847_36075009-0-1	-185	-0.48147	1.68466e-06	ENSG00000126067.7
cg11254582	7.08715e-08	1.57785174644653e-05	ENSG00000126067.7_EST00000000000.0_36101911_36102033-ENSG00000126067.7_EST00000000000.0_36096875_36096945-0-1	-185	0.48653	1.18367e-06	ENSG00000126067.7
cg11988019	0.00427243	0.0753953435180147	ENSG00000126067.7_EST00000000000.0_36106943_36107445-ENSG00000126067.7_EST00000000000.0_36067185_36068975-0-1	-38654	-0.27043	0.0666667	ENSG00000126067.7
cg11254582	0.000970661	0.0304165573542211	ENSG00000126067.7_EST00000000000.0_36106943_36107445-ENSG00000126067.7_EST00000000000.0_36074847_36075009-0-1	-185	-0.31028	0.0197227	ENSG00000126067.7
cg06814637	0.000986611	0.0505228560864685	ENSG00000116863.8_EST00000000000.0_36557295_36557426-ENSG00000116863.8_EST00000000000.0_36558698_36559208-0-1	-199	0.30987	0.0386381	ENSG00000116863.8
cg20872472	0.000208335	0.0179776608849064	ENSG00000116863.8_EST00000000000.0_36557511_36557695-ENSG00000116863.8_EST00000000000.0_36558023_36558123-1-1	45808	-0.34655	0.00995761	ENSG00000116863.8
cg20872472	0.000208335	0.0187150319219415	ENSG00000116863.8_EST00000000000.0_36557511_36557695-ENSG00000116863.8_EST00000000000.0_36558698_36559208-0-1	45808	0.34655	0.0104881	ENSG00000116863.8
cg24626850	3.84337e-05	0.00724650502038472	ENSG00000054116.7_EST00000000000.0_36603397_36603579-ENSG00000054116.7_EST00000000000.0_36602546_36602923-1-1	153	-0.38189	0.00310951	ENSG00000054116.7
cg08000336	1.75938e-05	0.00356889179836001	ENSG00000054116.7_EST00000000000.0_36603397_36603579-ENSG00000054116.7_EST00000000000.0_36602655_36602923-0-1	6108	-0.39695	0.0012436	ENSG00000054116.7
cg08000336	5.26377e-07	0.000172473539440204	ENSG00000054116.7_EST00000000000.0_36605321_36605420-ENSG00000054116.7_EST00000000000.0_36603397_36603579-1-1	6108	-0.45683	2.73802e-05	ENSG00000054116.7
cg04902049	3.34358e-07	0.000121535591023481	ENSG00000054116.7_EST00000000000.0_36605321_36605420-ENSG00000054116.7_EST00000000000.0_36603497_36603579-0-1	7350	0.4638	1.73558e-05	ENSG00000054116.7
cg08000336	1.00383e-07	4.84443246261217e-05	ENSG00000054116.7_EST00000000000.0_36605321_36605420-ENSG00000054116.7_EST00000000000.0_36603685_36603833-0-1	6108	-0.48157	5.19552e-06	ENSG00000054116.7
cg08000336	4.37998e-06	0.000893287588456009	ENSG00000054116.7_EST00000000000.0_36605670_36605767-ENSG00000054116.7_EST00000000000.0_36603397_36603579-0-1	6108	-0.42206	0.000226986	ENSG00000054116.7
cg13690873	0.00140577	0.0975885917658055	ENSG00000054116.7_EST00000000000.0_36605670_36605767-ENSG00000054116.7_EST00000000000.0_36603497_36603579-0-1	-27659	-0.30084	0.0958254	ENSG00000054116.7
cg08909156	0.00164796	0.0971037621434745	ENSG00000054116.7_EST00000000000.0_36605670_36605767-ENSG00000054116.7_EST00000000000.0_36605321_36605420-1-1	930	0.29668	0.0951036	ENSG00000054116.7
cg08000336	2.1322e-09	2.70401723449231e-06	ENSG00000054116.7_EST00000000000.0_36605670_36605767-ENSG00000116871.10_EST00000000000.0_36621566_36622064-0-0	6108	-0.53248	1.10183e-07	ENSG00000054116.7
cg27294164	8.78904e-08	4.37968922320382e-05	ENSG00000054116.7_EST00000000000.0_36614693_36615098-ENSG00000054116.7_EST00000000000.0_36602173_36602923-0-1	-29957	0.48347	4.54997e-06	ENSG00000054116.7
cg04902049	0.000853481	0.0588699666493923	ENSG00000054116.7_EST00000000000.0_36614693_36615098-ENSG00000054116.7_EST00000000000.0_36603397_36603579-0-1	7350	-0.31349	0.0475742	ENSG00000054116.7
cg27294164	1.55327e-06	0.000398025747195566	ENSG00000054116.7_EST00000000000.0_36614693_36615098-ENSG00000054116.7_EST00000000000.0_36605670_36605767-0-1	-29957	-0.43955	8.01998e-05	ENSG00000054116.7
cg08435079	5.07093e-06	0.00100746103850325	ENSG00000054116.7_EST00000000000.0_36614938_36615070-ENSG00000054116.7_EST00000000000.0_36602173_36602923-0-1	72	0.41951	0.000264858	ENSG00000054116.7
cg04902049	0.000217402	0.0218867483203977	ENSG00000054116.7_EST00000000000.0_36614938_36615070-ENSG00000054116.7_EST00000000000.0_36605321_36605420-0-1	7350	-0.3456	0.0128401	ENSG00000054116.7
cg19822229	0.00158528	0.0518796754160075	ENSG00000054116.7_EST00000000000.0_36614938_36615097-ENSG00000054116.7_EST00000000000.0_36603497_36603579-0-1	932	-0.2977	0.0400317	ENSG00000054116.7
cg04902049	2.81733e-06	0.000600466653576805	ENSG00000116871.10_EST00000000000.0_36621803_36622064-ENSG00000116871.10_EST00000000000.0_36622816_36622891-0-1	1268	0.42962	0.00013625	ENSG00000116871.10
cg04902049	3.25737e-06	0.000674028167867526	ENSG00000116871.10_EST00000000000.0_36621803_36622064-ENSG00000116871.10_EST00000000000.0_36636572_36636916-1-1	1268	-0.42716	0.000158377	ENSG00000116871.10
cg04902049	2.29867e-07	8.64171014492754e-05	ENSG00000116871.10_EST00000000000.0_36621803_36622064-ENSG00000116871.10_EST00000000000.0_36637114_36637182-0-1	1268	0.46944	1.11045e-05	ENSG00000116871.10
cg04902049	7.66857e-06	0.00131218164766165	ENSG00000116871.10_EST00000000000.0_36621803_36622064-ENSG00000116871.10_EST00000000000.0_36638065_36638228-0-1	1268	0.41219	0.000371167	ENSG00000116871.10
cg04902049	7.38371e-07	0.00021320631475699	ENSG00000116871.10_EST00000000000.0_36621803_36622064-ENSG00000116871.10_EST00000000000.0_36638965_36639079-0-1	1268	0.45152	3.58944e-05	ENSG00000116871.10
cg04902049	5.39046e-07	0.000166147819155175	ENSG00000116871.10_EST00000000000.0_36621803_36622064-ENSG00000116871.10_EST00000000000.0_36641800_36641922-0-1	1268	0.45646	2.60873e-05	ENSG00000116871.10
cg04902049	4.17744e-06	0.000813909096104208	ENSG00000116871.10_EST00000000000.0_36621803_36622064-ENSG00000116871.10_EST00000000000.0_36642318_36642443-0-1	1268	0.42288	0.000201362	ENSG00000116871.10
cg04902049	0.000780799	0.0493221933674828	ENSG00000116871.10_EST00000000000.0_36636572_36636916-ENSG00000116871.10_EST00000000000.0_36640499_36640609-0-1	1268	0.31569	0.0374074	ENSG00000116871.10
cg04902049	0.000587053	0.0373288853388302	ENSG00000116871.10_EST00000000000.0_36636572_36636916-ENSG00000116871.10_EST00000000000.0_36641800_36641922-0-1	1268	0.32263	0.025818	ENSG00000116871.10
cg08000336	0.000182359	0.0211306145870118	ENSG00000116871.10_EST00000000000.0_36636572_36636916-ENSG00000116871.10_EST00000000000.0_36641800_36642182-0-1	26	-0.34948	0.0122632	ENSG00000116871.10
cg04902049	1.05081e-08	8.38563892709096e-06	ENSG00000116871.10_EST00000000000.0_36638065_36638141-ENSG00000116871.10_EST00000000000.0_36638965_36639079-0-1	1268	0.5124	5.10715e-07	ENSG00000116871.10
cg27181349	0.000967086	0.05646070607741	ENSG00000116871.10_EST00000000000.0_36638065_36638141-ENSG00000116871.10_EST00000000000.0_36640499_36640609-0-1	-46326	-0.31037	0.0449088	ENSG00000116871.10
cg08000336	3.33452e-05	0.00454528950767132	ENSG00000116871.10_EST00000000000.0_36638065_36638141-ENSG00000116871.10_EST00000000000.0_36641800_36641922-0-1	26	0.38468	0.00170177	ENSG00000116871.10
cg04902049	7.04976e-07	0.000205311855139104	ENSG00000116871.10_EST00000000000.0_36638065_36638228-ENSG00000116871.10_EST00000000000.0_36642298_36642443-0-1	1268	0.45226	3.4216e-05	ENSG00000116871.10
cg08909156	0.00153104	0.0899281843766439	ENSG00000116871.10_EST00000000000.0_36638965_36639079-ENSG00000116871.10_EST00000000000.0_36640499_36640609-1-1	-5152	0.29861	0.0853041	ENSG00000116871.10
cg04902049	7.74615e-06	0.00132587080120249	ENSG00000116871.10_EST00000000000.0_36638965_36639079-ENSG00000116871.10_EST00000000000.0_36641800_36642182-0-1	1268	-0.41201	0.000375964	ENSG00000116871.10
cg04902049	2.00318e-07	7.76307266652327e-05	ENSG00000116871.10_EST00000000000.0_36638965_36639079-ENSG00000116871.10_EST00000000000.0_36642298_36642443-0-1	1268	0.47149	9.64758e-06	ENSG00000116871.10
cg04902049	7.97141e-07	0.000225201939330871	ENSG00000116871.10_EST00000000000.0_36640499_36640609-ENSG00000116871.10_EST00000000000.0_36641800_36641922-0-1	1268	0.45031	3.85662e-05	ENSG00000116871.10
cg04902049	7.97141e-07	0.000225982610421321	ENSG00000116871.10_EST00000000000.0_36640499_36640609-ENSG00000116871.10_EST00000000000.0_36641800_36642182-1-1	1268	-0.45031	3.87603e-05	ENSG00000116871.10
cg04902049	5.79942e-08	3.04215281852784e-05	ENSG00000116871.10_EST00000000000.0_36641800_36641922-ENSG00000116871.10_EST00000000000.0_36642019_36642182-0-1	1268	-0.48935	2.80126e-06	ENSG00000116871.10
cg04902049	6.44337e-08	3.30214092771574e-05	ENSG00000116871.10_EST00000000000.0_36641800_36641922-ENSG00000116871.10_EST00000000000.0_36642298_36642443-0-1	1268	0.48787	3.13509e-06	ENSG00000116871.10
cg06790326	6.80966e-05	0.00562437973664796	ENSG00000116871.10_EST00000000000.0_36641800_36641922-ENSG00000116871.10_EST00000000000.0_36643474_36643802-0-1	-310	0.37038	0.0022417	ENSG00000116871.10
cg27294164	0.00171924	0.0924790496669886	ENSG00000116871.10_EST00000000000.0_36642019_36642182-ENSG00000116871.10_EST00000000000.0_36642298_36642443-0-1	-36039	0.29557	0.0887522	ENSG00000116871.10
cg00438309	0.0015549	0.0906200704888157	ENSG00000116871.10_EST00000000000.0_36642019_36642182-ENSG00000116871.10_EST00000000000.0_36642318_36642443-0-1	-958	-0.29821	0.0862511	ENSG00000116871.10
cg04902049	1.8597e-06	0.000434183835063388	ENSG00000116871.10_EST00000000000.0_36642318_36642443-ENSG00000116871.10_EST00000000000.0_36643474_36643802-1-1	1268	-0.43658	8.98222e-05	ENSG00000116871.10
cg08000336	1.17849e-07	5.20796818618716e-05	ENSG00000116871.10_EST00000000000.0_36642318_36642443-ENSG00000116871.10_EST00000000000.0_36644020_36644197-0-1	26	0.47926	5.72926e-06	ENSG00000116871.10
cg20570544	0.00053628	0.0346466314503226	ENSG00000116871.10_EST00000000000.0_36642318_36642443-ENSG00000116871.10_EST00000000000.0_36644286_36644423-0-1	32411	-0.3248	0.0234121	ENSG00000116871.10
cg08000336	1.4332e-05	0.00215223927233756	ENSG00000116871.10_EST00000000000.0_36643474_36643802-ENSG00000116871.10_EST00000000000.0_36644286_36644424-0-1	26	-0.40078	0.000691909	ENSG00000116871.10
cg04194405	0.00106799	0.0623842211639869	ENSG00000116871.10_EST00000000000.0_36643474_36643802-ENSG00000116871.10_EST00000000000.0_36644522_36644626-0-1	967	0.30787	0.0514781	ENSG00000116871.10
cg21545605	0.000832085	0.0601608605052062	ENSG00000116871.10_EST00000000000.0_36643474_36643802-ENSG00000116871.10_EST00000000000.0_36644561_36644626-0-1	-30699	-0.31412	0.0490291	ENSG00000116871.10
cg04194405	0.000554382	0.0405485777270809	ENSG00000116871.10_EST00000000000.0_36643474_36643802-ENSG00000116871.10_EST00000000000.0_36644863_36644916-0-1	967	0.324	0.0288242	ENSG00000116871.10
cg04194405	0.000116606	0.0142862149023379	ENSG00000116871.10_EST00000000000.0_36643474_36643802-ENSG00000116871.10_EST00000000000.0_36645267_36645357-0-1	967	0.35915	0.0074123	ENSG00000116871.10
cg04194405	0.000110672	0.0116218093464302	ENSG00000116871.10_EST00000000000.0_36643474_36643802-ENSG00000116871.10_EST00000000000.0_36645475_36645668-0-1	967	0.36026	0.00568246	ENSG00000116871.10
cg04194405	0.00011411	0.0123626889991818	ENSG00000116871.10_EST00000000000.0_36643474_36643802-ENSG00000126067.7_EST00000000000.0_36067185_36068975-0-0	967	0.35961	0.00614804	ENSG00000116871.10
cg04902049	0.000269619	0.0251582790697675	ENSG00000116871.10_EST00000000000.0_36644020_36644197-ENSG00000116871.10_EST00000000000.0_36644286_36644423-0-1	1268	-0.34077	0.0153846	ENSG00000116871.10
cg04902049	6.52926e-06	0.00115488738343319	ENSG00000116871.10_EST00000000000.0_36644020_36644197-ENSG00000116871.10_EST00000000000.0_36644286_36644424-1-1	1268	0.41505	0.000316047	ENSG00000116871.10
cg04902049	4.33243e-06	0.000841944197284251	ENSG00000116871.10_EST00000000000.0_36644020_36644197-ENSG00000116871.10_EST00000000000.0_36644522_36644626-0-1	1268	-0.42225	0.000210316	ENSG00000116871.10
cg08000336	1.02695e-05	0.00165210589780042	ENSG00000116871.10_EST00000000000.0_36644020_36644197-ENSG00000116871.10_EST00000000000.0_36645849_36646433-0-1	26	-0.40691	0.000497045	ENSG00000116871.10
cg04902049	7.19903e-05	0.0102109969949075	ENSG00000116871.10_EST00000000000.0_36644047_36644197-ENSG00000116871.10_EST00000000000.0_36644286_36644423-0-1	1268	-0.36924	0.00481204	ENSG00000116871.10
cg27181349	0.000325252	0.027281917404046	ENSG00000116871.10_EST00000000000.0_36644047_36644197-ENSG00000116871.10_EST00000000000.0_36644286_36644424-0-1	-46326	0.3365	0.0171157	ENSG00000116871.10
cg04902049	2.38921e-07	8.95172977570478e-05	ENSG00000116871.10_EST00000000000.0_36644047_36644197-ENSG00000116871.10_EST00000000000.0_36644863_36644916-0-1	1268	0.46886	1.16289e-05	ENSG00000116871.10
cg04902049	5.44754e-08	2.91779422235306e-05	ENSG00000116871.10_EST00000000000.0_36644047_36644197-ENSG00000116871.10_EST00000000000.0_36645113_36645158-0-1	1268	0.49022	2.64957e-06	ENSG00000116871.10
cg04902049	7.13942e-05	0.0085470011789223	ENSG00000116871.10_EST00000000000.0_36644047_36644197-ENSG00000116871.10_EST00000000000.0_36645267_36645357-0-1	1268	0.36941	0.00383724	ENSG00000116871.10
cg00438309	0.00194084	0.0854976805869796	ENSG00000116871.10_EST00000000000.0_36644047_36644197-ENSG00000116871.10_EST00000000000.0_36645475_36645668-0-1	-958	0.29235	0.079465	ENSG00000116871.10
cg08000336	0.00068056	0.0483440907504363	ENSG00000116871.10_EST00000000000.0_36644286_36644423-ENSG00000116871.10_EST00000000000.0_36644561_36644626-0-1	26	0.31905	0.0364489	ENSG00000116871.10
cg04902049	0.000504875	0.0378401554903193	ENSG00000116871.10_EST00000000000.0_36644286_36644423-ENSG00000116871.10_EST00000000000.0_36644863_36644916-0-1	1268	0.32623	0.0263021	ENSG00000116871.10
cg04902049	6.88311e-05	0.0083932274301056	ENSG00000116871.10_EST00000000000.0_36644286_36644423-ENSG00000116871.10_EST00000000000.0_36645267_36645357-0-1	1268	-0.37016	0.0037513	ENSG00000116871.10
cg08000336	5.30531e-06	0.00098589955246282	ENSG00000116871.10_EST00000000000.0_36644286_36644423-ENSG00000116871.10_EST00000000000.0_36645849_36646433-0-1	26	-0.41872	0.000257538	ENSG00000116871.10
cg02975505	0.000302096	0.0274865600959382	ENSG00000116871.10_EST00000000000.0_36644286_36644424-ENSG00000116871.10_EST00000000000.0_36644522_36644626-1-1	3988	0.33819	0.0172916	ENSG00000116871.10
cg11787186	0.000962322	0.0666339838129307	ENSG00000116871.10_EST00000000000.0_36644286_36644424-ENSG00000116871.10_EST00000000000.0_36644863_36644916-0-1	12079	0.3105	0.0562674	ENSG00000116871.10
cg04902049	9.48721e-07	0.000259960627090106	ENSG00000116871.10_EST00000000000.0_36644286_36644424-ENSG00000116871.10_EST00000000000.0_36645267_36645357-0-1	1268	0.44754	4.63162e-05	ENSG00000116871.10
cg00039326	0.00163782	0.0930569668345928	ENSG00000116871.10_EST00000000000.0_36644522_36644626-ENSG00000116871.10_EST00000000000.0_36644863_36644916-1-1	-5335	0.29685	0.089539	ENSG00000116871.10
cg08458912	0.000658728	0.0487396176417416	ENSG00000116871.10_EST00000000000.0_36644522_36644626-ENSG00000116871.10_EST00000000000.0_36645116_36645158-0-1	23055	0.31985	0.0368344	ENSG00000116871.10
cg04902049	2.04662e-05	0.00372606348982115	ENSG00000116871.10_EST00000000000.0_36644522_36644626-ENSG00000116871.10_EST00000000000.0_36645475_36645668-0-1	1268	-0.39409	0.00131613	ENSG00000116871.10
cg04902049	9.10626e-06	0.00149459819028205	ENSG00000116871.10_EST00000000000.0_36644522_36644626-ENSG00000116871.10_EST00000000000.0_36645849_36646433-0-1	1268	-0.40909	0.000437712	ENSG00000116871.10
cg04902049	1.32851e-05	0.00202940856966223	ENSG00000116871.10_EST00000000000.0_36644561_36644626-ENSG00000116871.10_EST00000000000.0_36645113_36645158-0-1	1268	-0.40219	0.000643506	ENSG00000116871.10
cg02975505	0.000847412	0.0537768065279218	ENSG00000116871.10_EST00000000000.0_36644561_36644626-ENSG00000116871.10_EST00000000000.0_36645116_36645158-0-1	3988	-0.31367	0.0420658	ENSG00000116871.10
cg08435079	0.000315996	0.0293130726433971	ENSG00000116871.10_EST00000000000.0_36644863_36644916-ENSG00000116871.10_EST00000000000.0_36645113_36645158-0-1	-6010	-0.33716	0.0187977	ENSG00000116871.10
cg24626850	0.000137885	0.0163576686446378	ENSG00000116871.10_EST00000000000.0_36644863_36644916-ENSG00000116871.10_EST00000000000.0_36645116_36645158-1-1	-5929	-0.35556	0.00881326	ENSG00000116871.10
cg04902049	4.67776e-05	0.00654568736782814	ENSG00000116871.10_EST00000000000.0_36645113_36645158-ENSG00000116871.10_EST00000000000.0_36645267_36645357-0-1	1268	0.37799	0.00272678	ENSG00000116871.10
cg04902049	7.20859e-05	0.00980964222171243	ENSG00000116871.10_EST00000000000.0_36645113_36645158-ENSG00000116871.10_EST00000000000.0_36645475_36645668-0-1	1268	-0.36921	0.0045722	ENSG00000116871.10
cg08000336	6.89348e-06	0.00120081196914594	ENSG00000116871.10_EST00000000000.0_36645113_36645158-ENSG00000116871.10_EST00000000000.0_36645849_36646433-0-1	26	-0.41409	0.000332456	ENSG00000116871.10
cg09890687	7.51985e-05	0.00603749281291981	ENSG00000054118.9_EST00000000000.0_36724983_36725085-ENSG00000054118.9_EST00000000000.0_36748134_36748285-0-1	-48033	0.36834	0.00245617	ENSG00000054118.9
cg26661718	8.57672e-05	0.00678473530757499	ENSG00000054118.9_EST00000000000.0_36724983_36725085-ENSG00000054118.9_EST00000000000.0_36748134_36748301-1-1	27997	-0.36562	0.00285399	ENSG00000054118.9
cg12900942	0.00317737	0.0833649334624823	ENSG00000054118.9_EST00000000000.0_36756975_36757147-ENSG00000054118.9_EST00000000000.0_36766487_36766685-0-1	-618	-0.27886	0.0766894	ENSG00000054118.9
cg13898697	0.00317125	0.0887494821375738	ENSG00000054118.9_EST00000000000.0_36762184_36762371-ENSG00000054118.9_EST00000000000.0_36766487_36766685-1-1	-48244	0.27891	0.0837479	ENSG00000054118.9
cg14153650	0.00186177	0.0697371546873973	ENSG00000054118.9_EST00000000000.0_36767154_36767297-ENSG00000054118.9_EST00000000000.0_36769397_36769749-0-1	-2325	0.29346	0.0598696	ENSG00000054118.9
cg14153650	0.00088767	0.0388217476026279	ENSG00000054118.9_EST00000000000.0_36767154_36767297-ENSG00000054118.9_EST00000000000.0_36769397_36770958-0-1	-2325	-0.31251	0.0271871	ENSG00000054118.9
cg20570544	0.000410971	0.0217891228913464	ENSG00000054118.9_EST00000000000.0_36767154_36767297-ENSG00000214193.5_EST00000000000.0_36772199_36772356-0-0	-36426	-0.33108	0.0127638	ENSG00000054118.9
cg07787248	3.6083e-06	0.00050218575860451	ENSG00000181817.5_EST00000000000.0_36863368_36863493-ENSG00000181817.5_EST00000000000.0_36859031_36859754-0-1	-11850	-0.4254	0.000108083	ENSG00000181817.5
cg08168306	5.93113e-08	2.15400527687766e-05	ENSG00000181817.5_EST00000000000.0_36863368_36863493-ENSG00000196182.6_EST00000000000.0_36824338_36824423-0-0	-281	0.48903	1.77692e-06	ENSG00000181817.5
cg16711866	0.00151946	0.0799215942148815	ENSG00000116898.7_EST00000000000.0_36929747_36930038-ENSG00000116898.7_EST00000000000.0_36921319_36921526-0-1	5618	0.29881	0.0723496	ENSG00000116898.7
cg14249266	0.00171408	0.0910473771151343	ENSG00000116898.7_EST00000000000.0_36929747_36930038-ENSG00000116898.7_EST00000000000.0_36923524_36923582-0-1	-583	-0.29565	0.0868444	ENSG00000116898.7
cg19816734	0.00119717	0.0633005234969038	ENSG00000116898.7_EST00000000000.0_36929747_36930038-ENSG00000116898.7_EST00000000000.0_36929407_36929451-0-1	324	-0.30497	0.0524948	ENSG00000116898.7
cg03884414	0.000986121	0.0689757877524358	ENSG00000134697.6_EST00000000000.0_38034452_38034903-ENSG00000134697.6_EST00000000000.0_38033274_38033365-0-1	-43	-0.30988	0.0589609	ENSG00000134697.6
cg27518043	4.77459e-07	0.000164740903382467	ENSG00000134697.6_EST00000000000.0_38039944_38040057-ENSG00000134697.6_EST00000000000.0_38034452_38034903-0-1	-389	0.45834	2.57922e-05	ENSG00000134697.6
cg27518043	4.77459e-07	0.000164835151494462	ENSG00000134697.6_EST00000000000.0_38039944_38040057-ENSG00000134697.6_EST00000000000.0_38034626_38034902-0-1	-389	-0.45834	2.58151e-05	ENSG00000134697.6
cg26685501	3.09161e-07	0.000118262309427948	ENSG00000134697.6_EST00000000000.0_38040266_38040424-ENSG00000134697.6_EST00000000000.0_38034452_38034903-0-1	-41619	-0.46499	1.67492e-05	ENSG00000134697.6
cg02930200	0.000260779	0.0317468906624751	ENSG00000134697.6_EST00000000000.0_38040266_38040424-ENSG00000134697.6_EST00000000000.0_38039944_38040057-0-1	-39156	-0.34152	0.0208764	ENSG00000134697.6
cg17004373	0.00111338	0.0728919909023224	ENSG00000134697.6_EST00000000000.0_38048379_38048524-ENSG00000134697.6_EST00000000000.0_38039944_38040057-0-1	197	-0.30682	0.0636822	ENSG00000134697.6
cg26685501	0.000309746	0.0298155516291073	ENSG00000134697.6_EST00000000000.0_38048379_38048524-ENSG00000134697.6_EST00000000000.0_38040266_38040424-0-1	-41619	-0.33762	0.0192161	ENSG00000134697.6
cg26685501	1.04094e-06	0.000302039852277259	ENSG00000134697.6_EST00000000000.0_38048379_38048524-ENSG00000134697.6_EST00000000000.0_38041196_38041300-0-1	-41619	-0.44605	5.62355e-05	ENSG00000134697.6
cg17004373	0.00109017	0.0686196586430518	ENSG00000134697.6_EST00000000000.0_38048379_38048524-ENSG00000134697.6_EST00000000000.0_38046943_38047146-0-1	197	0.30735	0.0585507	ENSG00000134697.6
cg26685501	6.30592e-05	0.00830233113453474	ENSG00000134697.6_EST00000000000.0_38056307_38056446-ENSG00000134697.6_EST00000000000.0_38047824_38047937-0-1	-41619	-0.37195	0.00369869	ENSG00000134697.6
cg26685501	1.47336e-06	0.000395830797308067	ENSG00000134697.6_EST00000000000.0_38056307_38056446-ENSG00000134697.6_EST00000000000.0_38048379_38048537-0-1	-41619	-0.44042	7.96623e-05	ENSG00000134697.6
cg26685501	2.1912e-05	0.00368628255768809	ENSG00000134697.6_EST00000000000.0_38056307_38056446-ENSG00000134697.6_EST00000000000.0_38049468_38049534-0-1	-41619	-0.39279	0.00129725	ENSG00000134697.6
cg26685501	1.77526e-06	0.00045956910359635	ENSG00000134697.6_EST00000000000.0_38056307_38056446-ENSG00000134697.6_EST00000000000.0_38052912_38053096-0-1	-41619	0.43735	9.6634e-05	ENSG00000134697.6
cg17004373	0.001375	0.0805921090043826	ENSG00000134697.6_EST00000000000.0_38056351_38056446-ENSG00000134697.6_EST00000000000.0_38047824_38047937-0-1	197	-0.30141	0.0731354	ENSG00000134697.6
cg13779907	0.000219439	0.022275100253315	ENSG00000197982.10_EST00000000000.0_38272651_38274404-ENSG00000196449.3_EST00000000000.0_38268616_38269669-0-0	-42578	0.34539	0.0131374	ENSG00000197982.10
cg17829314	0.000558784	0.0484321693101697	ENSG00000197982.10_EST00000000000.0_38272651_38274404-ENSG00000196449.3_EST00000000000.0_38269974_38270116-0-0	1366	-0.32381	0.0365412	ENSG00000197982.10
cg00664416	8.00833e-05	0.0139655886534628	ENSG00000197982.10_EST00000000000.0_38272651_38274404-ENSG00000196449.3_EST00000000000.0_38272529_38272648-0-0	-11459	0.36704	0.0072004	ENSG00000197982.10
cg17829314	0.000129862	0.0165954425244937	ENSG00000197982.10_EST00000000000.0_38272651_38274404-ENSG00000197982.10_EST00000000000.0_38274650_38275121-0-1	1366	0.35685	0.00897538	ENSG00000197982.10
cg00664416	4.90719e-05	0.00544399533452228	ENSG00000197982.10_EST00000000000.0_38274203_38274404-ENSG00000196449.3_EST00000000000.0_38272773_38272887-0-0	-11459	-0.37703	0.0021488	ENSG00000197982.10
cg00664416	0.000107669	0.0110394161640442	ENSG00000197982.10_EST00000000000.0_38274203_38274404-ENSG00000197982.10_EST00000000000.0_38274650_38275126-0-1	-11459	0.36084	0.00531999	ENSG00000197982.10
cg23631842	1.86418e-05	0.00432941967160387	ENSG00000196449.3_EST00000000000.0_38269974_38270116-ENSG00000197982.10_EST00000000000.0_38273419_38273978-0-0	-13973	0.39586	0.00159919	ENSG00000196449.3
cg17829314	9.33404e-05	0.0125377521967237	ENSG00000196449.3_EST00000000000.0_38272529_38272648-ENSG00000197982.10_EST00000000000.0_38273419_38273978-0-0	160	-0.36385	0.00626046	ENSG00000196449.3
cg10122079	0.000988247	0.0831898772460509	ENSG00000196449.3_EST00000000000.0_38272773_38272887-ENSG00000196449.3_EST00000000000.0_38269974_38270116-0-1	-41632	0.30983	0.0764572	ENSG00000196449.3
cg01967642	0.000404359	0.0368198045493566	ENSG00000196449.3_EST00000000000.0_38272773_38272887-ENSG00000197982.10_EST00000000000.0_38273419_38273978-0-0	-44381	-0.33146	0.0253514	ENSG00000196449.3
cg12746947	0.0011051	0.0807152326356521	ENSG00000196449.3_EST00000000000.0_38272773_38272887-ENSG00000197982.10_EST00000000000.0_38274203_38274404-0-0	-46763	-0.30701	0.0732946	ENSG00000196449.3
cg02460018	0.00157104	0.0913329163214273	ENSG00000196449.3_EST00000000000.0_38273464_38273857-ENSG00000196449.3_EST00000000000.0_38272773_38272887-0-1	-12456	0.29794	0.0872193	ENSG00000196449.3
cg16227703	1.20943e-05	0.00323474249573371	ENSG00000183431.7_EST00000000000.0_38435243_38435407-ENSG00000183431.7_EST00000000000.0_38425792_38425847-0-1	21628	0.40392	0.00109223	ENSG00000183431.7
cg27442140	9.19043e-05	0.013490558935976	ENSG00000183431.7_EST00000000000.0_38444392_38444499-ENSG00000183431.7_EST00000000000.0_38433716_38433806-0-1	-383	-0.36417	0.0068895	ENSG00000183431.7
cg10784030	2.44604e-07	9.9699090812392e-05	ENSG00000183431.7_EST00000000000.0_38444392_38444499-ENSG00000183431.7_EST00000000000.0_38435243_38435407-0-1	-43905	-0.46851	1.33629e-05	ENSG00000183431.7
cg10784030	3.58615e-07	0.000132855587085811	ENSG00000183431.7_EST00000000000.0_38444392_38444499-ENSG00000183431.7_EST00000000000.0_38442556_38442625-1-1	-43905	0.46273	1.95069e-05	ENSG00000183431.7
cg17077180	4.43701e-05	0.00926650759361751	ENSG00000183386.5_EST00000000000.0_38464646_38464820-ENSG00000183431.7_EST00000000000.0_38455542_38456593-0-0	-9490	0.37904	0.00425192	ENSG00000183386.5
cg20697886	0.000912655	0.072857981074014	ENSG00000183386.5_EST00000000000.0_38464929_38465104-ENSG00000183386.5_EST00000000000.0_38463635_38463804-0-1	-19695	0.31182	0.0636421	ENSG00000183386.5
cg07077978	1.27747e-07	7.24893624893311e-05	ENSG00000183520.7_EST00000000000.0_38478414_38478537-ENSG00000183520.7_EST00000000000.0_38482031_38482092-1-1	29741	-0.47809	8.82907e-06	ENSG00000183520.7
cg07077978	8.25218e-07	0.000304856733867889	ENSG00000183520.7_EST00000000000.0_38478414_38478537-ENSG00000183520.7_EST00000000000.0_38483340_38483442-0-1	29741	0.44976	5.69142e-05	ENSG00000183520.7
cg07077978	2.66396e-06	0.000757585639368344	ENSG00000183520.7_EST00000000000.0_38478414_38478537-ENSG00000183520.7_EST00000000000.0_38484136_38484249-0-1	29741	0.43057	0.000183816	ENSG00000183520.7
cg07077978	3.64816e-07	0.000161469884657236	ENSG00000183520.7_EST00000000000.0_38478414_38478537-ENSG00000183520.7_EST00000000000.0_38484925_38485055-0-1	29741	0.46247	2.51212e-05	ENSG00000183520.7
cg27442140	0.000159753	0.0240858252312595	ENSG00000183520.7_EST00000000000.0_38478451_38478537-ENSG00000183520.7_EST00000000000.0_38483340_38483442-0-1	-22204	-0.35238	0.014547	ENSG00000183520.7
cg27537203	0.000297944	0.0358877635651331	ENSG00000183520.7_EST00000000000.0_38483340_38483442-ENSG00000183520.7_EST00000000000.0_38484136_38484249-1-1	34831	0.3385	0.0245146	ENSG00000183520.7
cg27537203	0.000123354	0.0229983196926608	ENSG00000183520.7_EST00000000000.0_38483340_38483442-ENSG00000183520.7_EST00000000000.0_38484731_38484824-0-1	34831	-0.35795	0.0136912	ENSG00000183520.7
cg27442140	0.000231556	0.0287443254540375	ENSG00000183520.7_EST00000000000.0_38483340_38483442-ENSG00000183520.7_EST00000000000.0_38484925_38485055-0-1	-22204	0.34419	0.0183336	ENSG00000183520.7
cg06452576	0.000835969	0.075939540686846	ENSG00000183520.7_EST00000000000.0_38483340_38483442-ENSG00000183520.7_EST00000000000.0_38488371_38488481-0-1	206	-0.314	0.0673333	ENSG00000183520.7
cg07077978	5.98861e-08	4.08318137366986e-05	ENSG00000183520.7_EST00000000000.0_38483340_38483442-ENSG00000183520.7_EST00000000000.0_38489217_38489520-0-1	29741	0.4889	4.13698e-06	ENSG00000183520.7
cg16227703	1.63068e-05	0.00344576348128448	ENSG00000183520.7_EST00000000000.0_38484925_38485055-ENSG00000183520.7_EST00000000000.0_38488371_38488481-0-1	-193	-0.39837	0.00118906	ENSG00000183520.7
cg16227703	6.59928e-06	0.00153762050709327	ENSG00000183520.7_EST00000000000.0_38484925_38485055-ENSG00000183520.7_EST00000000000.0_38489217_38490496-0-1	-193	0.41486	0.000453909	ENSG00000183520.7
cg07077978	2.89773e-07	0.000135996451891588	ENSG00000183520.7_EST00000000000.0_38488371_38488481-ENSG00000183520.7_EST00000000000.0_38489217_38489520-0-1	29741	0.46597	2.0105e-05	ENSG00000183520.7
cg07077978	2.89773e-07	0.000135713480802108	ENSG00000183520.7_EST00000000000.0_38488371_38488481-ENSG00000183520.7_EST00000000000.0_38489217_38490496-0-1	29741	-0.46597	2.00414e-05	ENSG00000183520.7
cg17495092	3.93177e-07	9.37587661408616e-05	ENSG00000174574.9_EST00000000000.0_39456960_39457272-ENSG00000174574.9_EST00000000000.0_39463843_39463983-1-1	-130	0.46133	1.23403e-05	ENSG00000174574.9
cg17495092	0.00146425	0.063155981475109	ENSG00000174574.9_EST00000000000.0_39456960_39457272-ENSG00000174574.9_EST00000000000.0_39466644_39466778-1-1	-130	-0.29978	0.0523316	ENSG00000174574.9
cg25214684	7.09166e-06	0.000877459912345636	ENSG00000174574.9_EST00000000000.0_39456960_39457272-ENSG00000174574.9_EST00000000000.0_39469019_39469090-0-1	204	-0.41358	0.000221807	ENSG00000174574.9
cg17495092	5.88174e-08	2.20958439390689e-05	ENSG00000174574.9_EST00000000000.0_39456960_39457272-ENSG00000174574.9_EST00000000000.0_39469717_39470053-0-1	-130	-0.48915	1.83537e-06	ENSG00000174574.9
cg25214684	0.000427802	0.0245716258274744	ENSG00000174574.9_EST00000000000.0_39457168_39457272-ENSG00000168653.6_EST00000000000.0_39500064_39500308-0-0	204	0.33014	0.0149166	ENSG00000174574.9
cg17495092	0.000226597	0.0129288179934544	ENSG00000174574.9_EST00000000000.0_39457168_39457272-ENSG00000174574.9_EST00000000000.0_39463843_39463983-1-1	-130	0.34468	0.0065237	ENSG00000174574.9
cg17495092	5.64116e-05	0.0059676131639486	ENSG00000174574.9_EST00000000000.0_39457168_39457272-ENSG00000174574.9_EST00000000000.0_39469019_39469090-0-1	-130	-0.37422	0.00241934	ENSG00000174574.9
cg17495092	7.27943e-13	5.93308457674419e-09	ENSG00000174574.9_EST00000000000.0_39463843_39463983-ENSG00000174574.9_EST00000000000.0_39466644_39466778-1-1	-130	0.61676	2.27328e-11	ENSG00000174574.9
cg17495092	5.32743e-12	2.43081790972222e-08	ENSG00000174574.9_EST00000000000.0_39463843_39463983-ENSG00000174574.9_EST00000000000.0_39469717_39470433-0-1	-130	-0.5979	1.66348e-10	ENSG00000174574.9
cg17495092	5.4763e-09	3.77726777322138e-06	ENSG00000174574.9_EST00000000000.0_39466644_39466778-ENSG00000174574.9_EST00000000000.0_39469717_39470053-0-1	-130	0.52077	1.7236e-07	ENSG00000174574.9
cg17495092	0.00175669	0.0679955688021156	ENSG00000174574.9_EST00000000000.0_39466644_39466778-ENSG00000174574.9_EST00000000000.0_39469717_39470433-0-1	-130	-0.295	0.0578134	ENSG00000174574.9
cg17495092	2.54851e-06	0.000397376435262196	ENSG00000174574.9_EST00000000000.0_39469019_39469090-ENSG00000174574.9_EST00000000000.0_39469717_39470053-0-1	-130	0.43132	8.00371e-05	ENSG00000174574.9
cg17495092	4.55739e-06	0.000625163991622712	ENSG00000174574.9_EST00000000000.0_39469019_39469090-ENSG00000174574.9_EST00000000000.0_39469717_39470433-0-1	-130	-0.42137	0.000143631	ENSG00000174574.9
cg05005073	0.00318358	0.0706139483344523	ENSG00000127603.16_EST00000000000.0_39823047_39823447-ENSG00000127603.16_EST00000000000.0_39824813_39824936-0-1	-33662	-0.2788	0.0609168	ENSG00000127603.16
cg08259526	0.000221851	0.0128894457125679	ENSG00000127603.16_EST00000000000.0_39824369_39824545-ENSG00000127603.16_EST00000000000.0_39824813_39824936-1-1	23335	-0.34515	0.00649476	ENSG00000127603.16
cg08259526	0.000436745	0.022016532654072	ENSG00000127603.16_EST00000000000.0_39824369_39824545-ENSG00000127603.16_EST00000000000.0_39826465_39826673-0-1	23335	0.32966	0.0129388	ENSG00000127603.16
cg08259526	0.00139575	0.0473761852010401	ENSG00000127603.16_EST00000000000.0_39888046_39888207-ENSG00000127603.16_EST00000000000.0_39893127_39893286-0-1	23335	0.30102	0.0355009	ENSG00000127603.16
cg09071280	0.00298826	0.0889700562248996	ENSG00000127603.16_EST00000000000.0_39888402_39888572-ENSG00000127603.16_EST00000000000.0_39893633_39893764-0-1	-5036	0.28057	0.0840266	ENSG00000127603.16
cg05671762	0.000976765	0.0360971372416248	ENSG00000127603.16_EST00000000000.0_39888402_39888572-ENSG00000127603.16_EST00000000000.0_39893633_39893959-0-1	24739	-0.31012	0.0247004	ENSG00000127603.16
cg22233974	0.000884632	0.0356445871602808	ENSG00000127603.16_EST00000000000.0_39893127_39893286-ENSG00000127603.16_EST00000000000.0_39893633_39893764-0-1	-477	0.3126	0.0242964	ENSG00000127603.16
cg22233974	0.000851312	0.0343868558940806	ENSG00000127603.16_EST00000000000.0_39893127_39893286-ENSG00000127603.16_EST00000000000.0_39893633_39893959-1-1	-477	-0.31355	0.0231811	ENSG00000127603.16
cg08876103	0.00188524	0.0607758822294615	ENSG00000127603.16_EST00000000000.0_39893127_39893286-ENSG00000127603.16_EST00000000000.0_39894914_39894998-1-1	25335	-0.29312	0.0497047	ENSG00000127603.16
cg08876103	0.00127052	0.0437999148721331	ENSG00000127603.16_EST00000000000.0_39893127_39893286-ENSG00000127603.16_EST00000000000.0_39895499_39895740-0-1	25335	-0.30345	0.0319519	ENSG00000127603.16
cg20286956	0.0013707	0.0449137616482466	ENSG00000127603.16_EST00000000000.0_39893127_39893286-ENSG00000127603.16_EST00000000000.0_39901230_39901433-0-1	930	0.30149	0.0330606	ENSG00000127603.16
cg19812272	0.00135049	0.0469326484711122	ENSG00000127603.16_EST00000000000.0_39896374_39896580-ENSG00000127603.16_EST00000000000.0_39898207_39898326-1-1	90	-0.30187	0.0350573	ENSG00000127603.16
cg08876103	0.000485366	0.0214043540207384	ENSG00000127603.16_EST00000000000.0_39898207_39898326-ENSG00000127603.16_EST00000000000.0_39898720_39898827-1-1	25335	-0.32717	0.0124707	ENSG00000127603.16
cg08876103	0.00104127	0.0440446950847382	ENSG00000127603.16_EST00000000000.0_39898207_39898326-ENSG00000127603.16_EST00000000000.0_39900086_39900304-0-1	25335	0.30851	0.0321964	ENSG00000127603.16
cg08259526	0.00289036	0.0861302011751361	ENSG00000127603.16_EST00000000000.0_39900086_39900304-ENSG00000127603.16_EST00000000000.0_39903439_39903680-0-1	23335	0.2815	0.0802862	ENSG00000127603.16
cg18794145	0.00145919	0.049197606481046	ENSG00000127603.16_EST00000000000.0_39900086_39900304-ENSG00000127603.16_EST00000000000.0_39903449_39903680-0-1	-39	0.29987	0.0372831	ENSG00000127603.16
cg08876103	0.00317023	0.0719588848994378	ENSG00000127603.16_EST00000000000.0_39901230_39901433-ENSG00000127603.16_EST00000000000.0_39945470_39945666-0-1	25335	-0.27892	0.0625387	ENSG00000127603.16
cg00349607	0.00146496	0.047233502679758	ENSG00000127603.16_EST00000000000.0_39903449_39903680-ENSG00000127603.16_EST00000000000.0_39904946_39905172-1-1	-300	-0.29976	0.0353641	ENSG00000127603.16
cg00349607	0.000185224	0.0103092479064186	ENSG00000127603.16_EST00000000000.0_39903449_39903680-ENSG00000127603.16_EST00000000000.0_39906896_39906997-0-1	-300	0.34914	0.00487405	ENSG00000127603.16
cg00349607	0.00041978	0.0230851184570532	ENSG00000127603.16_EST00000000000.0_39903449_39903680-ENSG00000127603.16_EST00000000000.0_39907624_39907725-0-1	-300	0.33059	0.0137583	ENSG00000127603.16
cg00349607	0.000179756	0.0112352476220279	ENSG00000127603.16_EST00000000000.0_39903449_39903680-ENSG00000127603.16_EST00000000000.0_39907819_39907992-0-1	-300	0.3498	0.00543859	ENSG00000127603.16
cg08876103	0.000546704	0.0223981003152766	ENSG00000127603.16_EST00000000000.0_39906675_39906797-ENSG00000127603.16_EST00000000000.0_39906896_39906997-1-1	25335	-0.32434	0.0132303	ENSG00000127603.16
cg08876103	0.000723628	0.0275065141362937	ENSG00000127603.16_EST00000000000.0_39906675_39906797-ENSG00000127603.16_EST00000000000.0_39907624_39907725-0-1	25335	0.31756	0.0173093	ENSG00000127603.16
cg19812272	0.00201712	0.0674012460041282	ENSG00000127603.16_EST00000000000.0_39906675_39906797-ENSG00000127603.16_EST00000000000.0_39907819_39907992-0-1	90	0.29132	0.0571267	ENSG00000127603.16
cg01634153	0.000160674	0.00989435676363059	ENSG00000127603.16_EST00000000000.0_39906675_39906797-ENSG00000127603.16_EST00000000000.0_39908084_39908239-0-1	24517	-0.35225	0.004622	ENSG00000127603.16
cg05005073	0.000219351	0.0117490924034839	ENSG00000127603.16_EST00000000000.0_39906675_39906797-ENSG00000127603.16_EST00000000000.0_39908386_39908583-0-1	-33662	-0.3454	0.00576155	ENSG00000127603.16
cg01634153	0.00079871	0.0321387794846873	ENSG00000127603.16_EST00000000000.0_39906896_39906997-ENSG00000127603.16_EST00000000000.0_39907624_39907725-1-1	24517	0.31513	0.021214	ENSG00000127603.16
cg01634153	0.000841157	0.032457503538842	ENSG00000127603.16_EST00000000000.0_39906896_39906997-ENSG00000127603.16_EST00000000000.0_39907819_39907992-0-1	24517	-0.31385	0.0214802	ENSG00000127603.16
cg01634153	0.00145818	0.0450120265466744	ENSG00000127603.16_EST00000000000.0_39906896_39906997-ENSG00000127603.16_EST00000000000.0_39908386_39908583-0-1	24517	-0.29989	0.0331582	ENSG00000127603.16
cg08876103	3.93748e-05	0.00331241004372529	ENSG00000127603.16_EST00000000000.0_39907624_39907725-ENSG00000127603.16_EST00000000000.0_39909118_39909246-0-1	25335	-0.38141	0.00112728	ENSG00000127603.16
cg00349607	0.000655794	0.0318810536979653	ENSG00000127603.16_EST00000000000.0_39907819_39907992-ENSG00000127603.16_EST00000000000.0_39909118_39909246-0-1	-300	0.31996	0.0209936	ENSG00000127603.16
cg11676353	0.00246212	0.0805921090043826	ENSG00000127603.16_EST00000000000.0_39909118_39909246-ENSG00000127603.16_EST00000000000.0_39910334_39910507-1-1	1013	-0.28592	0.0731354	ENSG00000127603.16
cg11676353	0.00105136	0.0410742174729002	ENSG00000127603.16_EST00000000000.0_39909118_39909246-ENSG00000127603.16_EST00000000000.0_39913104_39913259-0-1	1013	0.30827	0.0293179	ENSG00000127603.16
cg08876103	0.000504943	0.0229089645368817	ENSG00000127603.16_EST00000000000.0_39913705_39913824-ENSG00000127603.16_EST00000000000.0_39917828_39918022-0-1	25335	-0.32623	0.0136229	ENSG00000127603.16
cg08876103	0.000475297	0.0219932333702406	ENSG00000127603.16_EST00000000000.0_39913705_39913824-ENSG00000127603.16_EST00000000000.0_39918356_39918484-0-1	25335	-0.32766	0.0129206	ENSG00000127603.16
cg08876103	0.00108254	0.0364967540776506	ENSG00000127603.16_EST00000000000.0_39913705_39913824-ENSG00000127603.16_EST00000000000.0_39950273_39950402-0-1	25335	-0.30753	0.0250558	ENSG00000127603.16
cg08259526	0.000431906	0.0202747837328696	ENSG00000127603.16_EST00000000000.0_39916724_39916883-ENSG00000127603.16_EST00000000000.0_39919379_39919522-0-1	23335	0.32992	0.0116359	ENSG00000127603.16
cg04000234	0.00439242	0.0960027012233758	ENSG00000127603.16_EST00000000000.0_39918356_39918484-ENSG00000127603.16_EST00000000000.0_39920581_39920769-0-1	21864	-0.26963	0.0936052	ENSG00000127603.16
cg08876103	0.000835056	0.0328379237773246	ENSG00000127603.16_EST00000000000.0_39918356_39918484-ENSG00000127603.16_EST00000000000.0_39924042_39924162-0-1	25335	-0.31403	0.0218095	ENSG00000127603.16
cg08876103	2.54272e-05	0.00193210009161	ENSG00000127603.16_EST00000000000.0_39918356_39918484-ENSG00000127603.16_EST00000000000.0_39924758_39924921-0-1	25335	-0.38994	0.000605127	ENSG00000127603.16
cg14656441	0.00184908	0.0332752299119373	ENSG00000127603.16_EST00000000000.0_39918356_39918484-ENSG00000127603.16_EST00000000000.0_39924795_39924921-0-1	-46918	0.29364	0.022188	ENSG00000127603.16
cg01634153	0.000206479	0.0120391663711808	ENSG00000127603.16_EST00000000000.0_39918356_39918484-ENSG00000131236.11_EST00000000000.0_40537122_40537924-0-0	24517	-0.34674	0.00594188	ENSG00000127603.16
cg08876103	0.00115274	0.0453608054054054	ENSG00000127603.16_EST00000000000.0_39919379_39919522-ENSG00000127603.16_EST00000000000.0_39924758_39924921-0-1	25335	-0.30594	0.0334992	ENSG00000127603.16
cg08876103	0.00191092	0.0586728214991554	ENSG00000127603.16_EST00000000000.0_39920581_39920769-ENSG00000127603.16_EST00000000000.0_39927555_39927709-0-1	25335	-0.29276	0.0473511	ENSG00000127603.16
cg08876103	1.44282e-06	0.000205363879740519	ENSG00000127603.16_EST00000000000.0_39924042_39924162-ENSG00000127603.16_EST00000000000.0_39924758_39924921-1-1	25335	-0.44076	3.42265e-05	ENSG00000127603.16
cg08876103	1.98597e-05	0.00159271164898228	ENSG00000127603.16_EST00000000000.0_39924042_39924162-ENSG00000127603.16_EST00000000000.0_39924795_39924921-0-1	25335	0.39466	0.000474819	ENSG00000127603.16
cg08876103	0.00115888	0.0464353131351824	ENSG00000127603.16_EST00000000000.0_39924042_39924162-ENSG00000127603.16_EST00000000000.0_39926304_39926466-0-1	25335	0.3058	0.0345654	ENSG00000127603.16
cg01634153	8.56265e-05	0.00595650757615739	ENSG00000127603.16_EST00000000000.0_39924042_39924162-ENSG00000127603.16_EST00000000000.0_39926416_39926466-0-1	24517	0.36565	0.00241367	ENSG00000127603.16
cg01634153	0.000245569	0.0127160852732731	ENSG00000127603.16_EST00000000000.0_39924042_39924162-ENSG00000127603.16_EST00000000000.0_39927555_39927709-0-1	24517	-0.34288	0.00637908	ENSG00000127603.16
cg22233974	0.00131951	0.0474675545096921	ENSG00000127603.16_EST00000000000.0_39924042_39924162-ENSG00000127603.16_EST00000000000.0_39934287_39934404-0-1	-477	-0.30247	0.0355884	ENSG00000127603.16
cg22233974	0.00011991	0.00796785477072579	ENSG00000127603.16_EST00000000000.0_39924042_39924162-ENSG00000131236.11_EST00000000000.0_40535362_40535546-0-0	-477	-0.35856	0.00350694	ENSG00000127603.16
cg08876103	0.00418006	0.0958846512308424	ENSG00000127603.16_EST00000000000.0_39924758_39924921-ENSG00000127603.16_EST00000000000.0_39929284_39929358-0-1	25335	-0.27106	0.093432	ENSG00000127603.16
cg08876103	0.00109267	0.0364248816514516	ENSG00000127603.16_EST00000000000.0_39924795_39924921-ENSG00000127603.16_EST00000000000.0_39929284_39929358-0-1	25335	-0.3073	0.0249938	ENSG00000127603.16
cg01634153	0.000149131	0.00955936735228411	ENSG00000127603.16_EST00000000000.0_39924795_39924921-ENSG00000127603.16_EST00000000000.0_39934287_39934404-0-1	24517	0.35387	0.00442284	ENSG00000127603.16
cg01634153	0.000803895	0.0338034771040235	ENSG00000127603.16_EST00000000000.0_39924795_39924921-ENSG00000127603.16_EST00000000000.0_39945470_39945666-0-1	24517	-0.31497	0.0226559	ENSG00000127603.16
cg09071280	0.00213158	0.065485516655517	ENSG00000127603.16_EST00000000000.0_39926304_39926466-ENSG00000127603.16_EST00000000000.0_39945470_39945666-0-1	-5036	0.28983	0.054951	ENSG00000127603.16
cg20286956	0.00143809	0.0507287673659999	ENSG00000127603.16_EST00000000000.0_39926304_39926466-ENSG00000127603.16_EST00000000000.0_39950273_39950402-0-1	930	0.30025	0.0388462	ENSG00000127603.16
cg08876103	0.00403852	0.0907215344704448	ENSG00000127603.16_EST00000000000.0_39927555_39927709-ENSG00000127603.16_EST00000000000.0_39929284_39929358-1-1	25335	-0.27205	0.0863986	ENSG00000127603.16
cg08876103	7.9597e-05	0.00597558491472426	ENSG00000127603.16_EST00000000000.0_39927555_39927709-ENSG00000127603.16_EST00000000000.0_39934287_39934404-0-1	25335	0.36717	0.00242369	ENSG00000127603.16
cg15522353	0.00349977	0.0915974382349105	ENSG00000127603.16_EST00000000000.0_39927555_39927709-ENSG00000127603.16_EST00000000000.0_39950273_39950402-0-1	570	-0.27614	0.0875976	ENSG00000127603.16
cg01634153	4.87559e-05	0.00420078124036292	ENSG00000127603.16_EST00000000000.0_39934287_39934404-ENSG00000127603.16_EST00000000000.0_39935219_39935287-0-1	24517	0.37716	0.00153745	ENSG00000127603.16
cg05005073	0.000195134	0.0114849024851234	ENSG00000127603.16_EST00000000000.0_39945470_39945666-ENSG00000127603.16_EST00000000000.0_39950273_39950402-0-1	-33662	-0.34799	0.00559495	ENSG00000127603.16
cg08876103	0.0039594	0.0970300353003625	ENSG00000127603.16_EST00000000000.0_39945470_39945681-ENSG00000127603.16_EST00000000000.0_39950273_39950402-1-1	25335	-0.27262	0.0950141	ENSG00000127603.16
cg01634153	0.000356555	0.0211306145870118	ENSG00000127603.16_EST00000000000.0_39945470_39945681-ENSG00000127603.16_EST00000000000.0_39951210_39952651-0-1	24517	-0.33438	0.0122632	ENSG00000127603.16
cg10243676	0.000156027	0.0116222520100594	ENSG00000090621.8_EST00000000000.0_40027745_40027860-ENSG00000090621.8_EST00000000000.0_40026488_40026794-0-1	-17491	-0.35289	0.00568278	ENSG00000090621.8
cg16384492	0.000632765	0.028529182629154	ENSG00000090621.8_EST00000000000.0_40027745_40027860-ENSG00000090621.8_EST00000000000.0_40027400_40027459-0-1	-7981	0.32082	0.0181524	ENSG00000090621.8
cg15623149	0.000773598	0.0387287655858127	ENSG00000090621.8_EST00000000000.0_40027745_40027875-ENSG00000090621.8_EST00000000000.0_40027359_40027459-1-1	-1086	-0.31592	0.0271068	ENSG00000090621.8
cg10243676	0.00059021	0.0292108946490155	ENSG00000090621.8_EST00000000000.0_40027745_40027875-ENSG00000090621.8_EST00000000000.0_40027400_40027459-0-1	-17491	0.3225	0.0187176	ENSG00000090621.8
cg12425180	0.000477978	0.0239832254607949	ENSG00000090621.8_EST00000000000.0_40027995_40028052-ENSG00000090621.8_EST00000000000.0_40027357_40027459-0-1	-9157	0.32753	0.0144658	ENSG00000090621.8
cg10243676	5.29257e-05	0.005050820837175	ENSG00000090621.8_EST00000000000.0_40027995_40028088-ENSG00000090621.8_EST00000000000.0_40026488_40026794-0-1	-17491	-0.37551	0.00195252	ENSG00000090621.8
cg10243676	9.41472e-05	0.00820085182314155	ENSG00000090621.8_EST00000000000.0_40027995_40028088-ENSG00000090621.8_EST00000000000.0_40027224_40027459-0-1	-17491	-0.36367	0.00363872	ENSG00000090621.8
cg10243676	0.000770115	0.0365393752773417	ENSG00000090621.8_EST00000000000.0_40027995_40028088-ENSG00000090621.8_EST00000000000.0_40027357_40027459-0-1	-17491	0.31603	0.0250932	ENSG00000090621.8
cg07478773	0.000529032	0.0299781269876325	ENSG00000090621.8_EST00000000000.0_40029286_40029413-ENSG00000090621.8_EST00000000000.0_40026488_40026794-0-1	-1331	-0.32512	0.0193524	ENSG00000090621.8
cg10243676	0.000101315	0.00894900012417571	ENSG00000090621.8_EST00000000000.0_40029286_40029413-ENSG00000090621.8_EST00000000000.0_40027224_40027459-0-1	-17491	-0.36213	0.004067	ENSG00000090621.8
cg11742479	0.00117632	0.0525809208857852	ENSG00000090621.8_EST00000000000.0_40029286_40029413-ENSG00000090621.8_EST00000000000.0_40027357_40027459-0-1	-15942	0.30542	0.0407916	ENSG00000090621.8
cg15057250	4.77956e-05	0.00504600799631082	ENSG00000090621.8_EST00000000000.0_40029286_40029413-ENSG00000090621.8_EST00000000000.0_40027400_40027459-0-1	-17047	0.37756	0.00195003	ENSG00000090621.8
cg15057250	0.00169525	0.0615794719784174	ENSG00000090621.8_EST00000000000.0_40029286_40029413-ENSG00000090621.8_EST00000000000.0_40027745_40027860-0-1	-17047	-0.29594	0.0505759	ENSG00000090621.8
cg16384492	2.69339e-06	0.000408533302884194	ENSG00000090621.8_EST00000000000.0_40029286_40029413-ENSG00000090621.8_EST00000000000.0_40027995_40028052-0-1	-7981	0.43038	8.30487e-05	ENSG00000090621.8
cg16384492	0.000480582	0.0282126158789037	ENSG00000090621.8_EST00000000000.0_40029286_40029413-ENSG00000090621.8_EST00000000000.0_40027995_40028088-1-1	-7981	-0.3274	0.0178919	ENSG00000090621.8
cg10243676	7.75785e-06	0.000928161393449262	ENSG00000090621.8_EST00000000000.0_40029508_40029594-ENSG00000090621.8_EST00000000000.0_40026488_40026794-0-1	-17491	-0.41198	0.000238279	ENSG00000090621.8
cg15057250	0.000305578	0.0200748177342971	ENSG00000090621.8_EST00000000000.0_40029508_40029594-ENSG00000090621.8_EST00000000000.0_40027359_40027459-0-1	-17047	0.33793	0.0114825	ENSG00000090621.8
cg10243676	0.00222834	0.076158017941331	ENSG00000090621.8_EST00000000000.0_40033423_40033518-ENSG00000090621.8_EST00000000000.0_40029286_40029413-0-1	-17491	0.28863	0.0676037	ENSG00000090621.8
cg15057250	0.000678315	0.0337520431143035	ENSG00000090621.8_EST00000000000.0_40033423_40033518-ENSG00000090621.8_EST00000000000.0_40030095_40030163-0-1	-17047	0.31914	0.0226103	ENSG00000090621.8
cg15057250	0.000489076	0.0281437087394115	ENSG00000090621.8_EST00000000000.0_40033423_40033518-ENSG00000090621.8_EST00000000000.0_40030143_40030214-0-1	-17047	0.32699	0.0178319	ENSG00000090621.8
cg10243676	1.08861e-05	0.00120864258072808	ENSG00000090621.8_EST00000000000.0_40033423_40033518-ENSG00000090621.8_EST00000000000.0_40030358_40030445-0-1	-17491	0.40585	0.000335184	ENSG00000090621.8
cg15057250	0.00175131	0.0696494797138021	ENSG00000090621.8_EST00000000000.0_40033423_40033518-ENSG00000090621.8_EST00000000000.0_40030778_40031050-1-1	-17047	-0.29508	0.0597633	ENSG00000090621.8
cg07478773	0.00095199	0.0428180375206659	ENSG00000090621.8_EST00000000000.0_40034474_40034529-ENSG00000090621.8_EST00000000000.0_40029508_40029594-0-1	-1331	0.31077	0.0310006	ENSG00000090621.8
cg01858866	0.00270276	0.0890240163750413	ENSG00000090621.8_EST00000000000.0_40034474_40034529-ENSG00000090621.8_EST00000000000.0_40030778_40031050-0-1	-2446	0.28336	0.0840966	ENSG00000090621.8
cg10243676	0.00118581	0.0470150092227242	ENSG00000090621.8_EST00000000000.0_40034474_40034529-ENSG00000090621.8_EST00000000000.0_40033423_40033518-0-1	-17491	0.30521	0.0351427	ENSG00000090621.8
cg12425180	0.00104761	0.0423794267313972	ENSG00000090621.8_EST00000000000.0_40034497_40034611-ENSG00000090621.8_EST00000000000.0_40030358_40030445-0-1	-9157	0.30836	0.030569	ENSG00000090621.8
cg10243676	0.000148231	0.0122254359840657	ENSG00000090621.8_EST00000000000.0_40034497_40034611-ENSG00000090621.8_EST00000000000.0_40030778_40031050-0-1	-17491	-0.354	0.0060617	ENSG00000090621.8
cg10243676	0.00115152	0.0517605646964549	ENSG00000090621.8_EST00000000000.0_40034497_40034611-ENSG00000090621.8_EST00000000000.0_40033423_40033518-0-1	-17491	0.30596	0.0399052	ENSG00000090621.8
cg15123755	0.000377705	0.0263965817868676	ENSG00000090621.8_EST00000000000.0_40035535_40035674-ENSG00000090621.8_EST00000000000.0_40030778_40031050-0-1	33348	-0.33305	0.0163881	ENSG00000090621.8
cg10243676	0.000982235	0.0480887739781968	ENSG00000090621.8_EST00000000000.0_40035535_40035674-ENSG00000090621.8_EST00000000000.0_40034474_40034529-0-1	-17491	0.30998	0.0362007	ENSG00000090621.8
cg15057250	0.000238852	0.0149849081390288	ENSG00000090621.8_EST00000000000.0_40036906_40037021-ENSG00000090621.8_EST00000000000.0_40030778_40031050-0-1	-17047	-0.3435	0.00787402	ENSG00000090621.8
cg10243676	2.78534e-05	0.00336954714373758	ENSG00000090621.8_EST00000000000.0_40036906_40037021-ENSG00000090621.8_EST00000000000.0_40033423_40033518-0-1	-17491	0.38818	0.00115297	ENSG00000090621.8
cg10243676	0.00195332	0.0737045464505295	ENSG00000090621.8_EST00000000000.0_40036906_40037021-ENSG00000090621.8_EST00000000000.0_40034474_40034529-0-1	-17491	0.29218	0.0646607	ENSG00000090621.8
cg10243676	0.0011253	0.0511149732446519	ENSG00000090621.8_EST00000000000.0_40036906_40037021-ENSG00000090621.8_EST00000000000.0_40035535_40035674-1-1	-17491	-0.30655	0.0392385	ENSG00000090621.8
cg10243676	2.12578e-05	0.00206464973193799	ENSG00000090621.8_EST00000000000.0_40038065_40038156-ENSG00000090621.8_EST00000000000.0_40034497_40034611-0-1	-17491	0.39337	0.000657477	ENSG00000090621.8
cg10243676	0.000135782	0.0105656373440152	ENSG00000090621.8_EST00000000000.0_40038065_40038156-ENSG00000090621.8_EST00000000000.0_40035535_40035674-0-1	-17491	-0.35589	0.00502963	ENSG00000090621.8
cg10243676	1.09074e-08	6.18689135826665e-06	ENSG00000090621.8_EST00000000000.0_40038065_40038156-ENSG00000090621.8_EST00000000000.0_40036906_40037021-0-1	-17491	0.51192	3.37552e-07	ENSG00000090621.8
cg04977528	0.00153157	0.0620767519929045	ENSG00000090621.8_EST00000000000.0_40038065_40038258-ENSG00000090621.8_EST00000000000.0_40034474_40034529-0-1	48887	0.2986	0.0511392	ENSG00000090621.8
cg20140662	0.0017693	0.0595516714591977	ENSG00000090621.8_EST00000000000.0_40038065_40038258-ENSG00000090621.8_EST00000000000.0_40035267_40035361-0-1	-49887	-0.29481	0.0483485	ENSG00000090621.8
cg11948339	0.00144158	0.0517605646964549	ENSG00000090621.8_EST00000000000.0_40038065_40038258-ENSG00000090621.8_EST00000000000.0_40035535_40035674-0-1	2489	-0.30018	0.0399052	ENSG00000090621.8
cg22862450	0.000385706	0.0223360562994721	ENSG00000090621.8_EST00000000000.0_40041431_40041895-ENSG00000090621.8_EST00000000000.0_40034497_40034611-0-1	-17051	0.33256	0.0131837	ENSG00000090621.8
cg15057250	2.0105e-07	5.4916260819646e-05	ENSG00000090621.8_EST00000000000.0_40041431_40041895-ENSG00000090621.8_EST00000000000.0_40035267_40035361-0-1	-17047	0.47143	6.13722e-06	ENSG00000090621.8
cg16510040	0.00210676	0.0777802739311389	ENSG00000090621.8_EST00000000000.0_40041431_40041895-ENSG00000090621.8_EST00000000000.0_40035535_40035674-0-1	-30	-0.29015	0.0696072	ENSG00000090621.8
cg16510040	0.00018341	0.0141845599297859	ENSG00000090621.8_EST00000000000.0_40041431_40041895-ENSG00000090621.8_EST00000000000.0_40036906_40037021-0-1	-30	0.34936	0.00734439	ENSG00000090621.8
cg19314945	3.48343e-06	0.000651163256431875	ENSG00000084072.12_EST00000000000.0_40211047_40211170-ENSG00000084072.12_EST00000000000.0_40214575_40214760-1-1	-768	0.42601	0.000151403	ENSG00000084072.12
cg19314945	2.35461e-10	4.68669709554832e-07	ENSG00000084072.12_EST00000000000.0_40211047_40211170-ENSG00000084072.12_EST00000000000.0_40218582_40218938-0-1	-768	-0.55823	1.02565e-08	ENSG00000084072.12
cg19314945	6.84771e-11	1.93651908237106e-07	ENSG00000084072.12_EST00000000000.0_40211047_40211170-ENSG00000084072.12_EST00000000000.0_40218959_40219379-0-1	-768	-0.57175	2.98864e-09	ENSG00000084072.12
cg10052561	0.00172346	0.0981141737484948	ENSG00000084072.12_EST00000000000.0_40214575_40214760-ENSG00000084072.12_EST00000000000.0_40218582_40218724-1-1	-20669	-0.2955	0.0965583	ENSG00000084072.12
cg19314945	1.72421e-05	0.00230815248680432	ENSG00000084072.12_EST00000000000.0_40214575_40214760-ENSG00000084072.12_EST00000000000.0_40218582_40218938-0-1	-768	-0.39733	0.000752028	ENSG00000084072.12
cg19314945	3.98319e-07	0.00012154131195408	ENSG00000084072.12_EST00000000000.0_40214575_40214760-ENSG00000084072.12_EST00000000000.0_40218959_40219379-0-1	-768	-0.46113	1.73583e-05	ENSG00000084072.12
cg18285309	0.000973079	0.0652593549626574	ENSG00000084072.12_EST00000000000.0_40214575_40214760-ENSG00000084072.12_EST00000000000.0_40228189_40228323-0-1	-625	0.31022	0.0546833	ENSG00000084072.12
cg01656955	0.00195298	0.093233486954081	ENSG00000084072.12_EST00000000000.0_40214575_40214760-ENSG00000116985.6_EST00000000000.0_40229384_40229463-0-0	-19888	0.29218	0.0897778	ENSG00000084072.12
cg19314945	0.00034058	0.0253023209301649	ENSG00000084072.12_EST00000000000.0_40218582_40218724-ENSG00000084072.12_EST00000000000.0_40218959_40219116-0-1	-768	0.33544	0.0154932	ENSG00000084072.12
cg16040504	0.00101715	0.0569220341534785	ENSG00000084072.12_EST00000000000.0_40218582_40218724-ENSG00000084072.12_EST00000000000.0_40218959_40219379-0-1	-652	-0.3091	0.0454137	ENSG00000084072.12
cg19509030	3.72196e-06	0.000676781674304688	ENSG00000084072.12_EST00000000000.0_40218582_40218724-ENSG00000116985.6_EST00000000000.0_40229223_40229463-0-0	-19941	0.42487	0.000159218	ENSG00000084072.12
cg19314945	3.93761e-08	2.10164825396825e-05	ENSG00000084072.12_EST00000000000.0_40218582_40218724-ENSG00000116985.6_EST00000000000.0_40229384_40229463-0-0	-768	0.49472	1.71856e-06	ENSG00000084072.12
cg01511126	0.000332854	0.0145877413117872	ENSG00000131236.11_EST00000000000.0_40506255_40506455-ENSG00000131236.11_EST00000000000.0_40525742_40525842-0-1	220	0.33597	0.00760943	ENSG00000131236.11
cg27072323	0.000794972	0.0272780697583032	ENSG00000131236.11_EST00000000000.0_40506421_40506473-ENSG00000131236.11_EST00000000000.0_40529899_40530042-0-1	953	-0.31525	0.0171128	ENSG00000131236.11
cg06809635	0.000545388	0.0201417250592746	ENSG00000131236.11_EST00000000000.0_40525006_40525130-ENSG00000131236.11_EST00000000000.0_40525739_40525802-0-1	27452	0.3244	0.011531	ENSG00000131236.11
cg06809635	3.44474e-05	0.00212981274074074	ENSG00000131236.11_EST00000000000.0_40525006_40525130-ENSG00000131236.11_EST00000000000.0_40525742_40525842-1-1	27452	-0.38405	0.0006832	ENSG00000131236.11
cg05303289	1.96273e-05	0.00135524633899575	ENSG00000131236.11_EST00000000000.0_40525006_40525130-ENSG00000131236.11_EST00000000000.0_40529899_40530042-0-1	213	-0.39488	0.000386721	ENSG00000131236.11
cg27072323	0.00107544	0.0275583420842827	ENSG00000131236.11_EST00000000000.0_40525009_40525130-ENSG00000131236.11_EST00000000000.0_40525739_40525802-0-1	953	-0.3077	0.017351	ENSG00000131236.11
cg05303289	0.0011496	0.0393493107130046	ENSG00000131236.11_EST00000000000.0_40525009_40525130-ENSG00000131236.11_EST00000000000.0_40525742_40525842-1-1	213	-0.306	0.027694	ENSG00000131236.11
cg02998018	0.00446127	0.096192148317247	ENSG00000131236.11_EST00000000000.0_40525009_40525130-ENSG00000131236.11_EST00000000000.0_40527407_40527484-0-1	-123	-0.26917	0.0938662	ENSG00000131236.11
cg15719572	5.96023e-06	0.000536748122275472	ENSG00000131236.11_EST00000000000.0_40525009_40525130-ENSG00000131236.11_EST00000000000.0_40529899_40530042-0-1	414	-0.41667	0.00011776	ENSG00000131236.11
cg17595347	0.000139027	0.00828839735323742	ENSG00000131236.11_EST00000000000.0_40525009_40525130-ENSG00000131236.11_EST00000000000.0_40531887_40531967-0-1	970	0.35539	0.00369071	ENSG00000131236.11
cg06809635	0.00543209	0.0971037621434745	ENSG00000131236.11_EST00000000000.0_40525009_40525130-ENSG00000131236.11_EST00000000000.0_40531887_40531986-0-1	27452	-0.2634	0.0951036	ENSG00000131236.11
cg15719572	3.90707e-05	0.00311949040046327	ENSG00000131236.11_EST00000000000.0_40525009_40525130-ENSG00000131236.11_EST00000000000.0_40533212_40533372-0-1	414	-0.38157	0.00104	ENSG00000131236.11
cg15719572	0.000478357	0.0205076042140907	ENSG00000131236.11_EST00000000000.0_40525739_40525802-ENSG00000131236.11_EST00000000000.0_40527407_40527484-0-1	414	-0.32751	0.0118004	ENSG00000131236.11
cg27072323	0.000138914	0.00617687868795331	ENSG00000131236.11_EST00000000000.0_40525739_40525802-ENSG00000131236.11_EST00000000000.0_40529899_40530042-0-1	953	-0.3554	0.00252702	ENSG00000131236.11
cg26690232	0.00295752	0.0724396532918865	ENSG00000131236.11_EST00000000000.0_40525739_40525802-ENSG00000131236.11_EST00000000000.0_40530146_40530230-0-1	250	-0.28086	0.063125	ENSG00000131236.11
cg05303289	0.0001805	0.00862124333788536	ENSG00000131236.11_EST00000000000.0_40525739_40525802-ENSG00000131236.11_EST00000000000.0_40531887_40531967-0-1	213	-0.34971	0.00388148	ENSG00000131236.11
cg06809635	0.000414474	0.0164755038088635	ENSG00000131236.11_EST00000000000.0_40525742_40525842-ENSG00000131236.11_EST00000000000.0_40527407_40527484-1-1	27452	0.33088	0.00889319	ENSG00000131236.11
cg05303289	0.000370289	0.0171961288706383	ENSG00000131236.11_EST00000000000.0_40525742_40525842-ENSG00000131236.11_EST00000000000.0_40529899_40530042-0-1	213	-0.33351	0.00940322	ENSG00000131236.11
cg05303289	0.000125348	0.00682645417811404	ENSG00000131236.11_EST00000000000.0_40525742_40525842-ENSG00000131236.11_EST00000000000.0_40530146_40530231-0-1	213	0.35761	0.00287807	ENSG00000131236.11
cg17595347	0.000416498	0.017140197553018	ENSG00000131236.11_EST00000000000.0_40525742_40525842-ENSG00000131236.11_EST00000000000.0_40531887_40531972-0-1	970	0.33077	0.00936225	ENSG00000131236.11
cg27072323	0.000513831	0.0206403836367195	ENSG00000131236.11_EST00000000000.0_40525742_40525842-ENSG00000131236.11_EST00000000000.0_40531887_40531986-0-1	953	-0.32582	0.011902	ENSG00000131236.11
cg05303289	0.00068564	0.0263935303517434	ENSG00000131236.11_EST00000000000.0_40525742_40525842-ENSG00000131236.11_EST00000000000.0_40533212_40533372-0-1	213	-0.31887	0.0163855	ENSG00000131236.11
cg17595347	9.72481e-05	0.00591315008557556	ENSG00000131236.11_EST00000000000.0_40527407_40527484-ENSG00000131236.11_EST00000000000.0_40529899_40530042-1-1	970	-0.36299	0.00239099	ENSG00000131236.11
cg17595347	0.00066263	0.0263289431221301	ENSG00000131236.11_EST00000000000.0_40527407_40527484-ENSG00000131236.11_EST00000000000.0_40530146_40530230-0-1	970	0.3197	0.0163325	ENSG00000131236.11
cg17595347	0.000216693	0.0106244151563269	ENSG00000131236.11_EST00000000000.0_40527407_40527484-ENSG00000131236.11_EST00000000000.0_40530146_40530231-0-1	970	0.34567	0.00506774	ENSG00000131236.11
cg17595347	0.00372374	0.0792493912384867	ENSG00000131236.11_EST00000000000.0_40527407_40527484-ENSG00000131236.11_EST00000000000.0_40531887_40531986-0-1	970	0.27437	0.0714791	ENSG00000131236.11
cg15719572	0.000258495	0.0110965057122278	ENSG00000131236.11_EST00000000000.0_40527407_40527484-ENSG00000131236.11_EST00000000000.0_40533212_40533389-0-1	414	-0.34172	0.00535383	ENSG00000131236.11
cg21410633	0.00422866	0.0839578128712585	ENSG00000131236.11_EST00000000000.0_40529899_40530042-ENSG00000131236.11_EST00000000000.0_40530146_40530231-1-1	19774	-0.27073	0.077454	ENSG00000131236.11
cg15719572	1.02065e-06	0.000136374185533077	ENSG00000131236.11_EST00000000000.0_40529899_40530042-ENSG00000131236.11_EST00000000000.0_40531887_40531967-0-1	414	0.44637	2.01812e-05	ENSG00000131236.11
cg05303289	0.000434403	0.0176279113218335	ENSG00000131236.11_EST00000000000.0_40529899_40530042-ENSG00000131236.11_EST00000000000.0_40531887_40531986-0-1	213	-0.32978	0.00970687	ENSG00000131236.11
cg17595347	0.000725209	0.0264411023390135	ENSG00000131236.11_EST00000000000.0_40529899_40530042-ENSG00000131236.11_EST00000000000.0_40533212_40533389-0-1	970	-0.3175	0.0164254	ENSG00000131236.11
cg26690232	0.00043355	0.0177455471631893	ENSG00000131236.11_EST00000000000.0_40529899_40530042-ENSG00000131236.11_EST00000000000.0_40535362_40535436-0-1	250	0.32983	0.00979157	ENSG00000131236.11
cg17595347	0.00151758	0.0418411288719056	ENSG00000131236.11_EST00000000000.0_40529899_40530042-ENSG00000131236.11_EST00000000000.0_40535362_40535546-0-1	970	-0.29884	0.0300506	ENSG00000131236.11
cg27072323	0.000541367	0.0219913403106419	ENSG00000131236.11_EST00000000000.0_40529899_40530042-ENSG00000131236.11_EST00000000000.0_40535831_40535954-0-1	953	0.32457	0.0129189	ENSG00000131236.11
cg25879365	0.00515678	0.0928321573601081	ENSG00000131236.11_EST00000000000.0_40530146_40530230-ENSG00000131236.11_EST00000000000.0_40531887_40531967-0-1	4153	0.26493	0.0892226	ENSG00000131236.11
cg27072323	1.05183e-06	0.000139258877050162	ENSG00000131236.11_EST00000000000.0_40530146_40530230-ENSG00000131236.11_EST00000000000.0_40533212_40533372-0-1	953	0.44588	2.073e-05	ENSG00000131236.11
cg17595347	0.000404207	0.0162285343416252	ENSG00000131236.11_EST00000000000.0_40530146_40530230-ENSG00000131236.11_EST00000000000.0_40535362_40535436-0-1	970	0.33147	0.00871968	ENSG00000131236.11
cg27072323	0.000526836	0.021379140511377	ENSG00000131236.11_EST00000000000.0_40530146_40530230-ENSG00000131236.11_EST00000000000.0_40535362_40535546-0-1	953	0.32522	0.0124522	ENSG00000131236.11
cg17595347	5.93744e-05	0.00379381784782172	ENSG00000131236.11_EST00000000000.0_40531887_40531967-ENSG00000131236.11_EST00000000000.0_40536102_40536184-0-1	970	0.37318	0.00134703	ENSG00000131236.11
cg06809635	0.000517266	0.014869942777221	ENSG00000131236.11_EST00000000000.0_40531887_40531972-ENSG00000131236.11_EST00000000000.0_40533212_40533372-0-1	27452	0.32566	0.00779983	ENSG00000131236.11
cg17595347	0.00105293	0.0334204411764706	ENSG00000131236.11_EST00000000000.0_40531887_40531986-ENSG00000131236.11_EST00000000000.0_40535362_40535436-0-1	970	0.30823	0.0223155	ENSG00000131236.11
cg26690232	0.00212517	0.0581954761788744	ENSG00000131236.11_EST00000000000.0_40531887_40531986-ENSG00000131236.11_EST00000000000.0_40535362_40535546-0-1	250	-0.28991	0.0468243	ENSG00000131236.11
cg05303289	1.32362e-06	0.000166704488044608	ENSG00000131236.11_EST00000000000.0_40531887_40531986-ENSG00000131236.11_EST00000000000.0_40535831_40535954-0-1	213	0.44217	2.61955e-05	ENSG00000131236.11
cg27072323	1.57371e-09	1.06663665526369e-06	ENSG00000131236.11_EST00000000000.0_40533212_40533372-ENSG00000131236.11_EST00000000000.0_40535362_40535546-0-1	953	0.53616	3.11171e-08	ENSG00000131236.11
cg21410633	0.00199375	0.0455672717751004	ENSG00000131236.11_EST00000000000.0_40533212_40533372-ENSG00000131236.11_EST00000000000.0_40535831_40535954-0-1	19774	0.29163	0.0337004	ENSG00000131236.11
cg06809635	0.000331936	0.0138886011781336	ENSG00000131236.11_EST00000000000.0_40533212_40533389-ENSG00000131236.11_EST00000000000.0_40535362_40535436-0-1	27452	0.33603	0.00714994	ENSG00000131236.11
cg17595347	1.81441e-05	0.0012808951878477	ENSG00000131236.11_EST00000000000.0_40533212_40533389-ENSG00000131236.11_EST00000000000.0_40535362_40535546-1-1	970	-0.39637	0.000360403	ENSG00000131236.11
cg17595347	0.000386892	0.0134828504244117	ENSG00000131236.11_EST00000000000.0_40533212_40533389-ENSG00000131236.11_EST00000000000.0_40535831_40535954-0-1	970	0.33249	0.00688339	ENSG00000131236.11
cg17595347	3.93372e-05	0.00317514331012737	ENSG00000131236.11_EST00000000000.0_40533212_40533389-ENSG00000131236.11_EST00000000000.0_40536102_40536184-0-1	970	0.38143	0.00106475	ENSG00000131236.11
cg15719572	0.00131997	0.0404167239008231	ENSG00000131236.11_EST00000000000.0_40533212_40533389-ENSG00000131236.11_EST00000000000.0_40536508_40536651-0-1	414	0.30246	0.0287013	ENSG00000131236.11
cg17595347	4.77229e-05	0.00357833420705277	ENSG00000131236.11_EST00000000000.0_40533212_40533389-ENSG00000131236.11_EST00000000000.0_40537122_40537207-0-1	970	0.37759	0.00124807	ENSG00000131236.11
cg17595347	0.000314613	0.0153406756218906	ENSG00000131236.11_EST00000000000.0_40535362_40535436-ENSG00000131236.11_EST00000000000.0_40535831_40535954-0-1	970	0.33726	0.00811441	ENSG00000131236.11
cg17595347	0.000171741	0.0074185272273037	ENSG00000131236.11_EST00000000000.0_40535362_40535436-ENSG00000131236.11_EST00000000000.0_40536102_40536184-0-1	970	0.3508	0.00320157	ENSG00000131236.11
cg05303289	1.8724e-05	0.0013061862354474	ENSG00000131236.11_EST00000000000.0_40535362_40535436-ENSG00000131236.11_EST00000000000.0_40537122_40537228-0-1	213	0.39577	0.00036923	ENSG00000131236.11
cg15719572	0.000100458	0.00642678998602	ENSG00000131236.11_EST00000000000.0_40535362_40535546-ENSG00000131236.11_EST00000000000.0_40537122_40537207-0-1	414	0.36231	0.00266259	ENSG00000131236.11
cg15719572	0.00108642	0.031435855602081	ENSG00000131236.11_EST00000000000.0_40535362_40535546-ENSG00000131236.11_EST00000000000.0_40537122_40537228-0-1	414	0.30744	0.0206038	ENSG00000131236.11
cg17595347	0.000222427	0.011078843207094	ENSG00000131236.11_EST00000000000.0_40535362_40535546-ENSG00000131236.11_EST00000000000.0_40537122_40537924-0-1	970	-0.34509	0.00534363	ENSG00000131236.11
cg27072323	7.06908e-08	1.79141176103501e-05	ENSG00000131236.11_EST00000000000.0_40535831_40535954-ENSG00000131236.11_EST00000000000.0_40536102_40536184-1-1	953	-0.48656	1.39831e-06	ENSG00000131236.11
cg27072323	5.12306e-08	1.39725254164605e-05	ENSG00000131236.11_EST00000000000.0_40535831_40535954-ENSG00000131236.11_EST00000000000.0_40536508_40536651-0-1	953	0.49108	1.00648e-06	ENSG00000131236.11
cg15719572	6.16713e-05	0.00378923840559698	ENSG00000131236.11_EST00000000000.0_40535831_40535954-ENSG00000131236.11_EST00000000000.0_40537122_40537207-0-1	414	0.37241	0.00134486	ENSG00000131236.11
cg27072323	0.00159677	0.0466273338513463	ENSG00000131236.11_EST00000000000.0_40535831_40535954-ENSG00000131236.11_EST00000000000.0_40537122_40537228-0-1	953	-0.29751	0.0347557	ENSG00000131236.11
cg15719572	4.71375e-05	0.00349855312601731	ENSG00000131236.11_EST00000000000.0_40535831_40535954-ENSG00000131236.11_EST00000000000.0_40537122_40537924-0-1	414	-0.37783	0.00121298	ENSG00000131236.11
cg17595347	3.01426e-05	0.00191643770459423	ENSG00000131236.11_EST00000000000.0_40536102_40536184-ENSG00000131236.11_EST00000000000.0_40536508_40536651-1-1	970	-0.38665	0.000599419	ENSG00000131236.11
cg17595347	0.00319178	0.0732785477526279	ENSG00000131236.11_EST00000000000.0_40536102_40536184-ENSG00000131236.11_EST00000000000.0_40537122_40537207-0-1	970	0.27873	0.064127	ENSG00000131236.11
cg05303289	2.70302e-05	0.00174493001985518	ENSG00000131236.11_EST00000000000.0_40536102_40536184-ENSG00000131236.11_EST00000000000.0_40537122_40537228-0-1	213	0.38876	0.000532497	ENSG00000131236.11
cg05303289	0.000378439	0.0143596189682186	ENSG00000131236.11_EST00000000000.0_40536102_40536184-ENSG00000131236.11_EST00000000000.0_40537122_40537924-0-1	213	-0.333	0.00745883	ENSG00000131236.11
cg15719572	0.00329052	0.0697640238809275	ENSG00000131236.11_EST00000000000.0_40536102_40536184-ENSG00000171793.8_EST00000000000.0_41454266_41454382-0-0	414	0.27788	0.0599051	ENSG00000131236.11
cg25275331	0.00291863	0.0797870627788118	ENSG00000084073.4_EST00000000000.0_40723779_40724066-ENSG00000084073.4_EST00000000000.0_40733458_40733544-0-1	156	0.28123	0.0721944	ENSG00000084073.4
cg10512203	0.00222537	0.0850153040932864	ENSG00000084070.6_EST00000000000.0_40882452_40882768-ENSG00000084070.6_EST00000000000.0_40887648_40888998-1-1	-29617	-0.28867	0.0788447	ENSG00000084070.6
cg00068503	0.00173645	0.0759742589061145	ENSG00000084070.6_EST00000000000.0_40882452_40882768-ENSG00000187801.9_EST00000000000.0_40916328_40916760-0-0	-27809	-0.2953	0.0673783	ENSG00000084070.6
cg00068503	0.00268164	0.0990541549080262	ENSG00000084070.6_EST00000000000.0_40882452_40882768-ENSG00000187801.9_EST00000000000.0_40922617_40922743-0-0	-27809	-0.28357	0.0978682	ENSG00000084070.6
cg11140287	0.00145011	0.0705176420038854	ENSG00000171793.8_EST00000000000.0_41445007_41445501-ENSG00000171793.8_EST00000000000.0_41448950_41449128-1-1	-2658	-0.30003	0.0608067	ENSG00000171793.8
cg11140287	4.02534e-06	0.000644093984952769	ENSG00000171793.8_EST00000000000.0_41445427_41445501-ENSG00000171793.8_EST00000000000.0_41453044_41453144-0-1	-2658	-0.42352	0.00014926	ENSG00000171793.8
cg11140287	3.80657e-06	0.000616390041280474	ENSG00000171793.8_EST00000000000.0_41445427_41445501-ENSG00000171793.8_EST00000000000.0_41454266_41454382-0-1	-2658	-0.42448	0.000141033	ENSG00000171793.8
cg11140287	0.000633017	0.0346849607775932	ENSG00000171793.8_EST00000000000.0_41448950_41449128-ENSG00000171793.8_EST00000000000.0_41457437_41457517-0-1	-2658	0.32081	0.0234448	ENSG00000171793.8
cg11140287	0.00184544	0.0792851267535153	ENSG00000171793.8_EST00000000000.0_41448950_41449128-ENSG00000171793.8_EST00000000000.0_41461589_41461740-0-1	-2658	0.29369	0.0715297	ENSG00000171793.8
cg11140287	1.76606e-05	0.00205871221621824	ENSG00000171793.8_EST00000000000.0_41453044_41453144-ENSG00000171793.8_EST00000000000.0_41454266_41454382-1-1	-2658	0.39688	0.000655201	ENSG00000171793.8
cg11140287	8.47847e-06	0.00114867853755027	ENSG00000171793.8_EST00000000000.0_41453044_41453144-ENSG00000171793.8_EST00000000000.0_41456837_41456920-0-1	-2658	-0.41038	0.000313918	ENSG00000171793.8
cg10557584	0.000678315	0.0381464460728521	ENSG00000171793.8_EST00000000000.0_41453044_41453144-ENSG00000171793.8_EST00000000000.0_41457437_41457517-0-1	36375	-0.31914	0.0265789	ENSG00000171793.8
cg11140287	2.62863e-06	0.000461838286891259	ENSG00000171793.8_EST00000000000.0_41453044_41453144-ENSG00000171793.8_EST00000000000.0_41461589_41462029-0-1	-2658	0.4308	9.72346e-05	ENSG00000171793.8
cg26272893	1.321e-07	4.630609803061e-05	ENSG00000171793.8_EST00000000000.0_41453044_41453144-ENSG00000171793.8_EST00000000000.0_41463066_41463198-0-1	786	-0.4776	4.88863e-06	ENSG00000171793.8
cg00960373	0.0012506	0.0657473984582923	ENSG00000171793.8_EST00000000000.0_41454266_41454382-ENSG00000171793.8_EST00000000000.0_41457437_41457517-0-1	43294	0.30385	0.0552516	ENSG00000171793.8
cg00016593	0.00106266	0.0611660776437925	ENSG00000171793.8_EST00000000000.0_41454266_41454382-ENSG00000171793.8_EST00000000000.0_41461589_41461740-0-1	38416	0.308	0.0501241	ENSG00000171793.8
cg11140287	7.3375e-07	0.000171779153429637	ENSG00000171793.8_EST00000000000.0_41454266_41454382-ENSG00000171793.8_EST00000000000.0_41461589_41462029-0-1	-2658	0.45162	2.72317e-05	ENSG00000171793.8
cg11140287	1.41041e-05	0.00171950376186148	ENSG00000171793.8_EST00000000000.0_41454266_41454382-ENSG00000171793.8_EST00000000000.0_41463066_41463198-0-1	-2658	0.40108	0.000522608	ENSG00000171793.8
cg11140287	1.33098e-06	0.000271732495957405	ENSG00000171793.8_EST00000000000.0_41456837_41456920-ENSG00000171793.8_EST00000000000.0_41457437_41457517-1-1	-2658	-0.44208	4.91127e-05	ENSG00000171793.8
cg00960373	2.27239e-05	0.00346658660343806	ENSG00000171793.8_EST00000000000.0_41456837_41456920-ENSG00000171793.8_EST00000000000.0_41461589_41461740-0-1	43294	-0.3921	0.00119853	ENSG00000171793.8
cg11140287	1.89925e-08	1.06930800126194e-05	ENSG00000171793.8_EST00000000000.0_41456837_41456920-ENSG00000171793.8_EST00000000000.0_41461589_41462029-0-1	-2658	0.50461	7.04699e-07	ENSG00000171793.8
cg11140287	0.00245483	0.0984383871189383	ENSG00000171793.8_EST00000000000.0_41456837_41456920-ENSG00000171793.8_EST00000000000.0_41463066_41463198-0-1	-2658	0.286	0.0970221	ENSG00000171793.8
cg26272893	0.000557313	0.0336500688369616	ENSG00000171793.8_EST00000000000.0_41456837_41456920-ENSG00000171793.8_EST00000000000.0_41466701_41466789-0-1	786	0.32388	0.0225195	ENSG00000171793.8
cg00960373	0.000745801	0.0430658977357409	ENSG00000171793.8_EST00000000000.0_41456837_41456920-ENSG00000171793.8_EST00000000000.0_41467832_41467926-0-1	43294	0.31682	0.0312403	ENSG00000171793.8
cg00016593	0.00021149	0.0147770619254317	ENSG00000171793.8_EST00000000000.0_41457437_41457517-ENSG00000171793.8_EST00000000000.0_41461589_41462029-0-1	38416	0.34621	0.00773531	ENSG00000171793.8
cg24669728	0.00195201	0.0876171011526767	ENSG00000171793.8_EST00000000000.0_41457437_41457517-ENSG00000171793.8_EST00000000000.0_41466701_41466789-0-1	881	0.29219	0.0822476	ENSG00000171793.8
cg26272893	0.000922597	0.0522617152703424	ENSG00000171793.8_EST00000000000.0_41457437_41457517-ENSG00000171793.8_EST00000000000.0_41467832_41467926-0-1	786	0.31155	0.0404485	ENSG00000171793.8
cg00016593	0.000375303	0.0254532036020334	ENSG00000171793.8_EST00000000000.0_41461589_41461740-ENSG00000171793.8_EST00000000000.0_41468786_41468848-0-1	38416	-0.3332	0.0156153	ENSG00000171793.8
cg06083001	0.00162272	0.0731742698205724	ENSG00000171793.8_EST00000000000.0_41461589_41462029-ENSG00000171793.8_EST00000000000.0_41463066_41463198-0-1	33182	0.29709	0.0640051	ENSG00000171793.8
cg06083001	0.000275536	0.0205118349927995	ENSG00000171793.8_EST00000000000.0_41461589_41462029-ENSG00000171793.8_EST00000000000.0_41466701_41466789-0-1	33182	-0.34028	0.0118032	ENSG00000171793.8
cg19092368	0.00101553	0.0518021593206632	ENSG00000171793.8_EST00000000000.0_41463066_41463198-ENSG00000171793.8_EST00000000000.0_41467832_41467926-0-1	-178	0.30915	0.0399525	ENSG00000171793.8
cg26272893	0.000610967	0.0336452853788555	ENSG00000171793.8_EST00000000000.0_41463066_41463198-ENSG00000171793.8_EST00000000000.0_41474331_41474386-0-1	786	0.32167	0.0225145	ENSG00000171793.8
cg11140287	0.000672807	0.0396137630183343	ENSG00000171793.8_EST00000000000.0_41463066_41463198-ENSG00000171793.8_EST00000000000.0_41474466_41474562-0-1	-2658	0.31933	0.0279546	ENSG00000171793.8
cg11140287	5.5714e-05	0.00632729343217134	ENSG00000171793.8_EST00000000000.0_41466701_41466789-ENSG00000171793.8_EST00000000000.0_41474331_41474386-0-1	-2658	0.37447	0.00260874	ENSG00000171793.8
cg26272893	1.37895e-06	0.00028009343490016	ENSG00000171793.8_EST00000000000.0_41466701_41466789-ENSG00000171793.8_EST00000000000.0_41475117_41475261-0-1	786	-0.4415	5.10787e-05	ENSG00000171793.8
cg11140287	2.68455e-05	0.00420892330104963	ENSG00000171793.8_EST00000000000.0_41467832_41467926-ENSG00000171793.8_EST00000000000.0_41475117_41475261-0-1	-2658	0.3889	0.00154118	ENSG00000171793.8
cg11140287	2.69837e-05	0.00371562409950852	ENSG00000171793.8_EST00000000000.0_41467832_41467926-ENSG00000171793.8_EST00000000000.0_41477330_41477736-0-1	-2658	0.3888	0.00131135	ENSG00000171793.8
cg11140287	7.06659e-06	0.00100311698822571	ENSG00000171793.8_EST00000000000.0_41473121_41473217-ENSG00000171793.8_EST00000000000.0_41475117_41475261-0-1	-2658	0.41365	0.000263421	ENSG00000171793.8
cg11140287	0.00028413	0.0200577142352562	ENSG00000171793.8_EST00000000000.0_41473121_41473217-ENSG00000171793.8_EST00000000000.0_41477330_41477451-0-1	-2658	-0.33958	0.0114695	ENSG00000171793.8
cg11140287	2.56546e-05	0.00328383614415645	ENSG00000171793.8_EST00000000000.0_41473121_41473217-ENSG00000171793.8_EST00000000000.0_41477330_41477736-0-1	-2658	0.38977	0.0011142	ENSG00000171793.8
cg00960373	7.91223e-05	0.0081722402734218	ENSG00000171793.8_EST00000000000.0_41474331_41474386-ENSG00000171793.8_EST00000000000.0_41477330_41477451-0-1	43294	0.36729	0.00362202	ENSG00000171793.8
cg11140287	8.78928e-06	0.0011755364496109	ENSG00000171793.8_EST00000000000.0_41474331_41474386-ENSG00000171793.8_EST00000000000.0_41477330_41477736-0-1	-2658	0.40973	0.000323489	ENSG00000171793.8
cg26272893	3.9177e-06	0.000631091573436493	ENSG00000171793.8_EST00000000000.0_41474466_41474562-ENSG00000010803.12_EST00000000000.0_41494256_41494398-0-0	786	-0.42399	0.000145364	ENSG00000171793.8
cg26272893	3.6926e-06	0.000601424120455765	ENSG00000171793.8_EST00000000000.0_41474466_41474562-ENSG00000171793.8_EST00000000000.0_41475117_41475261-1-1	786	-0.42501	0.000136549	ENSG00000171793.8
[truncated: 51,951 more rows]
