# Supplementary material for: Tissue-Specific Effects of Genetic and Epigenetic Variation on Gene Regulation and Splicing
Source: PLoS Genet. 2015 Jan 29;11(1):e1004958. doi: 10.1371/journal.pgen.1004958 (PMC4310612; doi:10.1371/journal.pgen.1004958)
Supplement: S1 Dataset — (ZIP) [file pgen.1004958.s007.zip › GENCORD2_SPLICING_ASSOCIATIONS/F.asQTMs.reverse.15pcOF.FDR10.top]

Meth	Nominal_pval	qval	Link	distance	rho	permutation_pval	gene
cg09988062	0.000182643	0.040948814562116	ENSG00000187634.6_EST00000000000.0_879288_879955-ENSG00000187634.6_EST00000000000.0_878633_878757-0-1	17229	-0.34945	0.0291992	ENSG00000187634.6
cg25096313	0.000721926	0.0948922805206574	ENSG00000187634.6_EST00000000000.0_879288_879955-ENSG00000188976.6_EST00000000000.0_881553_881666-0-0	34881	-0.31762	0.0920693	ENSG00000187634.6
cg08132177	3.03445e-05	0.00988335149815236	ENSG00000187634.6_EST00000000000.0_879288_879955-ENSG00000188976.6_EST00000000000.0_881782_881925-0-0	-3575	0.38652	0.00461545	ENSG00000187634.6
cg26155170	0.00019155	0.0484091845201531	ENSG00000188976.6_EST00000000000.0_880437_880526-ENSG00000188976.6_EST00000000000.0_880898_881033-0-1	48394	-0.3484	0.0365148	ENSG00000188976.6
cg23207077	2.15195e-07	0.000208591996308915	ENSG00000188976.6_EST00000000000.0_880437_880526-ENSG00000188976.6_EST00000000000.0_883511_883612-0-1	11318	0.47042	3.49132e-05	ENSG00000188976.6
cg25096313	0.000346378	0.0682439971817034	ENSG00000188976.6_EST00000000000.0_881553_881666-ENSG00000187634.6_EST00000000000.0_879288_879955-0-0	471	-0.33505	0.0581128	ENSG00000188976.6
cg23956473	0.000120012	0.031381731621281	ENSG00000188976.6_EST00000000000.0_881553_881666-ENSG00000188976.6_EST00000000000.0_881782_881925-0-1	14650	0.35854	0.0205577	ENSG00000188976.6
cg00976181	0.000178505	0.0412021713102692	ENSG00000188976.6_EST00000000000.0_881553_881666-ENSG00000188976.6_EST00000000000.0_883511_883612-0-1	-28810	-0.34995	0.0294375	ENSG00000188976.6
cg23207077	1.47201e-07	0.000155895867238184	ENSG00000188976.6_EST00000000000.0_881553_881666-ENSG00000188976.6_EST00000000000.0_883870_883983-0-1	11318	0.47602	2.39817e-05	ENSG00000188976.6
cg23207077	9.71474e-06	0.00559398957773398	ENSG00000188976.6_EST00000000000.0_881553_881666-ENSG00000188976.6_EST00000000000.0_886507_886618-0-1	11318	0.40792	0.0022255	ENSG00000188976.6
cg23956473	4.07243e-05	0.0162360370297916	ENSG00000188976.6_EST00000000000.0_886507_886618-ENSG00000188976.6_EST00000000000.0_888555_888668-0-1	14650	-0.38075	0.00872646	ENSG00000188976.6
cg23956473	2.49301e-06	0.0014050784218663	ENSG00000188976.6_EST00000000000.0_886507_886618-ENSG00000188976.6_EST00000000000.0_889162_889272-0-1	14650	-0.43169	0.000404922	ENSG00000188976.6
cg23207077	6.46144e-07	0.000491051844015937	ENSG00000188976.6_EST00000000000.0_887380_887519-ENSG00000188976.6_EST00000000000.0_889384_889462-0-1	11318	0.45363	0.000105061	ENSG00000188976.6
cg10625579	7.01524e-05	0.0239757798757935	ENSG00000188976.6_EST00000000000.0_887792_887980-ENSG00000188976.6_EST00000000000.0_891303_891393-0-1	47965	-0.36977	0.0144596	ENSG00000188976.6
cg10625579	9.79009e-05	0.0295322360487255	ENSG00000188976.6_EST00000000000.0_887792_887980-ENSG00000188976.6_EST00000000000.0_891475_891595-0-1	47965	-0.36285	0.0189814	ENSG00000188976.6
cg10625579	6.62836e-05	0.0207435958691592	ENSG00000188976.6_EST00000000000.0_887792_887980-ENSG00000188976.6_EST00000000000.0_892274_892405-0-1	47965	-0.37094	0.0119739	ENSG00000188976.6
cg15742605	9.9016e-05	0.0312759359278121	ENSG00000188976.6_EST00000000000.0_888555_888668-ENSG00000188976.6_EST00000000000.0_889162_889272-0-1	-15287	-0.36261	0.0204661	ENSG00000188976.6
cg15742605	7.15822e-05	0.0268224986837658	ENSG00000188976.6_EST00000000000.0_888555_888668-ENSG00000188976.6_EST00000000000.0_889384_889462-0-1	-15287	0.36936	0.0167357	ENSG00000188976.6
cg23207077	3.0335e-09	8.17199835602921e-06	ENSG00000188976.6_EST00000000000.0_892274_892405-ENSG00000188976.6_EST00000000000.0_894595_894670-0-1	11318	0.52816	4.91951e-07	ENSG00000188976.6
cg26560020	0.000537091	0.0983688288842268	ENSG00000188157.8_EST00000000000.0_979203_979403-ENSG00000188157.8_EST00000000000.0_978918_979112-0-1	-2709	0.32476	0.096929	ENSG00000188157.8
cg08530610	0.000377558	0.0765863335135749	ENSG00000188157.8_EST00000000000.0_979489_979637-ENSG00000188157.8_EST00000000000.0_978918_979112-0-1	36064	-0.33306	0.0681511	ENSG00000188157.8
cg08530610	0.000178976	0.0507583632831133	ENSG00000188157.8_EST00000000000.0_979489_979637-ENSG00000188157.8_EST00000000000.0_979203_979403-0-1	36064	0.3499	0.0388761	ENSG00000188157.8
cg23207077	0.000128665	0.0412021713102692	ENSG00000188157.8_EST00000000000.0_980541_980657-ENSG00000188157.8_EST00000000000.0_978619_978837-0-1	-49515	-0.35705	0.0294375	ENSG00000188157.8
cg04336684	0.000307879	0.065485516655517	ENSG00000188157.8_EST00000000000.0_980541_980657-ENSG00000188157.8_EST00000000000.0_978918_979112-0-1	-356	-0.33775	0.054951	ENSG00000188157.8
cg23956473	5.78042e-08	7.9440818237428e-05	ENSG00000188157.8_EST00000000000.0_980541_980657-ENSG00000188157.8_EST00000000000.0_979489_979637-0-1	-46183	0.48939	9.95181e-06	ENSG00000188157.8
cg23956473	2.27638e-08	3.89267783430017e-05	ENSG00000188157.8_EST00000000000.0_980541_980657-ENSG00000188157.8_EST00000000000.0_979714_979819-0-1	-46183	-0.50218	3.88655e-06	ENSG00000188157.8
cg13100600	0.000172722	0.0529258707030892	ENSG00000188157.8_EST00000000000.0_980739_980903-ENSG00000188157.8_EST00000000000.0_978619_978837-0-1	2848	-0.35068	0.0411573	ENSG00000188157.8
cg23281018	0.000363433	0.0781844588754909	ENSG00000188157.8_EST00000000000.0_981344_981468-ENSG00000188157.8_EST00000000000.0_979714_979819-0-1	-10714	-0.33394	0.0701389	ENSG00000188157.8
cg08223393	0.000273133	0.073245463811066	ENSG00000188157.8_EST00000000000.0_981344_981468-ENSG00000188157.8_EST00000000000.0_980541_980657-0-1	198	0.34048	0.0640863	ENSG00000188157.8
cg23281018	2.05497e-07	0.000209963028744488	ENSG00000188157.8_EST00000000000.0_981540_981645-ENSG00000188157.8_EST00000000000.0_979714_979819-0-1	-10714	-0.47111	3.52119e-05	ENSG00000188157.8
cg13468764	0.000228217	0.0530521505378806	ENSG00000188157.8_EST00000000000.0_981540_981645-ENSG00000188157.8_EST00000000000.0_980541_980657-0-1	-18606	-0.34452	0.0412919	ENSG00000188157.8
cg24047311	0.000286708	0.0661687182579139	ENSG00000188157.8_EST00000000000.0_981540_981645-ENSG00000188157.8_EST00000000000.0_981113_981256-0-1	48961	-0.33938	0.0557395	ENSG00000188157.8
cg23552821	8.55817e-05	0.0304323616114157	ENSG00000188157.8_EST00000000000.0_981777_982115-ENSG00000188157.8_EST00000000000.0_981113_981256-0-1	-21467	-0.36566	0.0197381	ENSG00000188157.8
cg17165303	8.07126e-05	0.0282183463467401	ENSG00000188157.8_EST00000000000.0_981777_982115-ENSG00000188157.8_EST00000000000.0_981344_981468-0-1	26805	-0.36688	0.0178983	ENSG00000188157.8
cg17165303	2.26917e-05	0.0103986933308261	ENSG00000188157.8_EST00000000000.0_981777_982115-ENSG00000188157.8_EST00000000000.0_981540_981645-0-1	26805	0.39212	0.00492755	ENSG00000188157.8
cg14663984	2.37309e-05	0.010157951046894	ENSG00000188157.8_EST00000000000.0_982707_982834-ENSG00000188157.8_EST00000000000.0_981540_981645-0-1	13539	0.39127	0.00477971	ENSG00000188157.8
cg15469001	0.000408914	0.0948301931287893	ENSG00000188157.8_EST00000000000.0_982707_982834-ENSG00000188157.8_EST00000000000.0_981777_982115-0-1	28108	-0.3312	0.0919854	ENSG00000188157.8
cg09248054	0.000312652	0.0766591281671438	ENSG00000188157.8_EST00000000000.0_982953_983067-ENSG00000188157.8_EST00000000000.0_982200_982337-0-1	13754	-0.3374	0.0682432	ENSG00000188157.8
cg01768082	0.000327255	0.0740545563329345	ENSG00000188157.8_EST00000000000.0_982953_983067-ENSG00000188157.8_EST00000000000.0_982707_982834-0-1	-8628	0.33636	0.0650773	ENSG00000188157.8
cg26420561	0.000100022	0.0335095401722621	ENSG00000188157.8_EST00000000000.0_983156_983275-ENSG00000188157.8_EST00000000000.0_980739_980903-0-1	-8828	-0.3624	0.0223947	ENSG00000188157.8
cg20062691	0.000500362	0.0999644850565417	ENSG00000188157.8_EST00000000000.0_984946_985175-ENSG00000188157.8_EST00000000000.0_983156_983275-0-1	-6111	-0.32645	0.0991168	ENSG00000188157.8
cg01244934	0.000294776	0.0806362608914763	ENSG00000188157.8_EST00000000000.0_985283_985417-ENSG00000188157.8_EST00000000000.0_984247_984439-0-1	47914	-0.33875	0.0731884	ENSG00000188157.8
cg04274259	0.000139108	0.0451890502639431	ENSG00000188157.8_EST00000000000.0_985283_985417-ENSG00000188157.8_EST00000000000.0_984946_985175-0-1	33889	0.35537	0.0333333	ENSG00000188157.8
cg23956473	4.31457e-05	0.0111442317900665	ENSG00000188157.8_EST00000000000.0_985283_985417-ENSG00000188157.8_EST00000000000.0_985102_985175-0-1	-46183	-0.3796	0.00538351	ENSG00000188157.8
cg04336684	5.78598e-09	1.38476312672211e-05	ENSG00000188157.8_EST00000000000.0_985613_985709-ENSG00000188157.8_EST00000000000.0_984247_984439-0-1	-356	-0.52007	9.94152e-07	ENSG00000188157.8
cg23956473	5.96936e-06	0.00427252037279321	ENSG00000188157.8_EST00000000000.0_985613_985709-ENSG00000188157.8_EST00000000000.0_984616_984831-0-1	-46183	0.41664	0.00157132	ENSG00000188157.8
cg27060622	5.30678e-05	0.0223504700377359	ENSG00000188157.8_EST00000000000.0_985613_985709-ENSG00000188157.8_EST00000000000.0_984946_985175-0-1	-19157	-0.37545	0.013194	ENSG00000188157.8
cg04336684	4.38456e-05	0.0177593247002863	ENSG00000188157.8_EST00000000000.0_985613_985709-ENSG00000188157.8_EST00000000000.0_985102_985175-0-1	-356	0.37928	0.00980297	ENSG00000188157.8
cg04336684	0.000176606	0.0534555659987441	ENSG00000188157.8_EST00000000000.0_985613_985709-ENSG00000188157.8_EST00000000000.0_985283_985417-1-1	-356	-0.35019	0.0417183	ENSG00000188157.8
cg23207077	5.37174e-07	0.000442890832797933	ENSG00000188157.8_EST00000000000.0_986106_986217-ENSG00000188157.8_EST00000000000.0_985102_985175-0-1	-49515	0.45651	9.21365e-05	ENSG00000188157.8
cg04336684	7.30072e-05	0.0294451525975678	ENSG00000188157.8_EST00000000000.0_986106_986217-ENSG00000188157.8_EST00000000000.0_985613_985709-0-1	-356	0.36895	0.0189068	ENSG00000188157.8
cg04336684	8.5021e-07	0.000632109257855799	ENSG00000188157.8_EST00000000000.0_986106_986217-ENSG00000188157.8_EST00000000000.0_985807_985971-1-1	-356	-0.44929	0.000145666	ENSG00000188157.8
cg01244934	0.000456956	0.0833649334624823	ENSG00000188157.8_EST00000000000.0_986633_986749-ENSG00000188157.8_EST00000000000.0_985283_985417-0-1	47914	-0.32859	0.0766894	ENSG00000188157.8
cg17165303	0.000237414	0.0640334780782002	ENSG00000188157.8_EST00000000000.0_986633_986749-ENSG00000188157.8_EST00000000000.0_985613_985709-0-1	26805	0.34363	0.0533263	ENSG00000188157.8
cg23207077	7.32603e-08	9.50837442540368e-05	ENSG00000188157.8_EST00000000000.0_986633_986749-ENSG00000188157.8_EST00000000000.0_985807_985971-0-1	-49515	-0.48606	1.25579e-05	ENSG00000188157.8
cg08709360	0.000241972	0.039952879899584	ENSG00000188157.8_EST00000000000.0_986633_986749-ENSG00000188157.8_EST00000000000.0_985936_985971-0-1	47873	0.34321	0.0282676	ENSG00000188157.8
cg23207077	8.54336e-05	0.0283000830070405	ENSG00000188157.8_EST00000000000.0_986633_986749-ENSG00000188157.8_EST00000000000.0_986106_986217-1-1	-49515	0.3657	0.0179683	ENSG00000188157.8
cg23207077	2.33876e-06	0.00139814738021543	ENSG00000188157.8_EST00000000000.0_987108_987195-ENSG00000188157.8_EST00000000000.0_986106_986217-0-1	-49515	0.43276	0.000402501	ENSG00000188157.8
cg23207077	4.26092e-06	0.00225856359220725	ENSG00000188157.8_EST00000000000.0_987108_987195-ENSG00000188157.8_EST00000000000.0_986633_986749-0-1	-49515	0.42254	0.000733094	ENSG00000188157.8
cg23207077	3.79463e-06	0.00205652702686049	ENSG00000188157.8_EST00000000000.0_987108_987195-ENSG00000188157.8_EST00000000000.0_986833_987025-1-1	-49515	-0.42454	0.000654249	ENSG00000188157.8
cg26420561	3.29122e-05	0.0162576626993465	ENSG00000188157.8_EST00000000000.0_989828_989931-ENSG00000188157.8_EST00000000000.0_986833_987025-0-1	-8828	-0.38494	0.00874156	ENSG00000188157.8
cg04336684	1.52871e-06	0.00100231415458773	ENSG00000188157.8_EST00000000000.0_989828_989931-ENSG00000188157.8_EST00000000000.0_987108_987195-0-1	-356	0.43981	0.000263103	ENSG00000188157.8
cg23207077	1.16305e-07	0.000135664784777536	ENSG00000188157.8_EST00000000000.0_989828_989931-ENSG00000188157.8_EST00000000000.0_989133_989330-0-1	-49515	-0.47945	2.0032e-05	ENSG00000188157.8
cg23207077	3.97617e-07	0.000353149881332906	ENSG00000188157.8_EST00000000000.0_989828_989931-ENSG00000188157.8_EST00000000000.0_989133_989357-1-1	-49515	0.46115	6.87157e-05	ENSG00000188157.8
cg02859098	0.000107303	0.0301119819693148	ENSG00000078808.11_EST00000000000.0_1152311_1153184-ENSG00000078808.11_EST00000000000.0_1154149_1154385-0-1	36153	-0.36091	0.0194643	ENSG00000078808.11
cg02859098	0.0005435	0.0863150070632124	ENSG00000078808.11_EST00000000000.0_1152311_1153184-ENSG00000078808.11_EST00000000000.0_1163848_1164326-0-1	36153	-0.32448	0.0805423	ENSG00000078808.11
cg00086243	8.26825e-07	0.000542471278564684	ENSG00000078808.11_EST00000000000.0_1153838_1154013-ENSG00000078808.11_EST00000000000.0_1154149_1154307-1-1	-25006	-0.44973	0.000119441	ENSG00000078808.11
cg18387017	3.79977e-05	0.01508503297053	ENSG00000078808.11_EST00000000000.0_1153838_1154013-ENSG00000078808.11_EST00000000000.0_1154149_1154385-0-1	-22	0.38212	0.00794088	ENSG00000078808.11
cg18976046	0.000618026	0.0975885917658055	ENSG00000078808.11_EST00000000000.0_1153903_1154013-ENSG00000078808.11_EST00000000000.0_1154149_1154307-0-1	-49020	-0.32139	0.0958254	ENSG00000078808.11
cg11727921	0.000415917	0.0797870627788118	ENSG00000078808.11_EST00000000000.0_1153903_1154013-ENSG00000078808.11_EST00000000000.0_1158624_1158737-0-1	-13093	-0.3308	0.0721944	ENSG00000078808.11
cg09812885	3.4032e-05	0.0124678310610664	ENSG00000078808.11_EST00000000000.0_1154149_1154307-ENSG00000078808.11_EST00000000000.0_1163848_1163976-0-1	-4415	-0.38428	0.00621577	ENSG00000078808.11
cg03058163	0.000365563	0.0734971933384847	ENSG00000078808.11_EST00000000000.0_1154149_1154385-ENSG00000078808.11_EST00000000000.0_1167272_1167370-0-1	-14073	0.33381	0.0644133	ENSG00000078808.11
cg01794932	8.67583e-06	0.00386642545672357	ENSG00000078808.11_EST00000000000.0_1158624_1158737-ENSG00000078808.11_EST00000000000.0_1167272_1167370-0-1	42285	0.40997	0.00138042	ENSG00000078808.11
cg01794932	2.88413e-05	0.0114725612756042	ENSG00000078808.11_EST00000000000.0_1159212_1159348-ENSG00000078808.11_EST00000000000.0_1163848_1163976-0-1	42285	0.38751	0.00558628	ENSG00000078808.11
cg21864845	1.10831e-06	0.000677935391603892	ENSG00000078808.11_EST00000000000.0_1159212_1159348-ENSG00000078808.11_EST00000000000.0_1163848_1164326-1-1	41015	-0.44504	0.000159579	ENSG00000078808.11
cg22220310	3.93651e-05	0.0138624045632206	ENSG00000078808.11_EST00000000000.0_1159212_1159348-ENSG00000078808.11_EST00000000000.0_1167272_1167370-0-1	1130	0.38142	0.00713176	ENSG00000078808.11
cg13587552	0.000452603	0.076228822058558	ENSG00000078808.11_EST00000000000.0_1163848_1164326-ENSG00000078808.11_EST00000000000.0_1167272_1167411-0-1	49030	-0.32882	0.0676944	ENSG00000078808.11
cg22798412	0.000333742	0.0667722336268256	ENSG00000078808.11_EST00000000000.0_1163848_1164326-ENSG00000176022.3_EST00000000000.0_1167629_1170421-0-0	-11165	-0.33591	0.0564246	ENSG00000078808.11
cg16887862	2.04328e-05	0.00757390655228557	ENSG00000160087.16_EST00000000000.0_1190558_1190867-ENSG00000160087.16_EST00000000000.0_1191425_1191505-1-1	34404	-0.39412	0.0032883	ENSG00000160087.16
cg16887862	1.86956e-06	0.00099508280541858	ENSG00000160087.16_EST00000000000.0_1190558_1190867-ENSG00000160087.16_EST00000000000.0_1203242_1203372-0-1	34404	0.43649	0.000260726	ENSG00000160087.16
cg11847126	0.00163164	0.0839063919549446	ENSG00000160087.16_EST00000000000.0_1190775_1190867-ENSG00000160087.16_EST00000000000.0_1191425_1191505-1-1	38968	0.29695	0.0773946	ENSG00000160087.16
cg10435967	0.000640605	0.0996258628361595	ENSG00000160087.16_EST00000000000.0_1190775_1190867-ENSG00000160087.16_EST00000000000.0_1203242_1203372-0-1	39837	0.32052	0.0986328	ENSG00000160087.16
cg20978193	0.000106034	0.025691865513762	ENSG00000160087.16_EST00000000000.0_1190775_1190867-ENSG00000160087.16_EST00000000000.0_1209046_1209213-0-1	18042	0.36117	0.0158059	ENSG00000160087.16
cg16887862	0.00023193	0.0489593111422483	ENSG00000160087.16_EST00000000000.0_1192372_1192510-ENSG00000160087.16_EST00000000000.0_1192588_1192690-1-1	34404	0.34416	0.0370506	ENSG00000160087.16
cg03392900	0.000349596	0.0647337274888844	ENSG00000160087.16_EST00000000000.0_1192372_1192510-ENSG00000160087.16_EST00000000000.0_1192607_1192690-0-1	-41955	-0.33484	0.0540975	ENSG00000160087.16
cg16887862	8.25567e-05	0.02481234771326	ENSG00000160087.16_EST00000000000.0_1192372_1192510-ENSG00000160087.16_EST00000000000.0_1203113_1203372-0-1	34404	-0.36641	0.0151085	ENSG00000160087.16
cg05724097	6.03571e-06	0.00398182577109754	ENSG00000160087.16_EST00000000000.0_1192372_1192510-ENSG00000160087.16_EST00000000000.0_1203242_1203372-0-1	36443	-0.41644	0.00143513	ENSG00000160087.16
cg16887862	3.03683e-07	0.000243385369785833	ENSG00000160087.16_EST00000000000.0_1192372_1192510-ENSG00000160087.16_EST00000000000.0_1208233_1208851-0-1	34404	-0.46526	4.25975e-05	ENSG00000160087.16
cg16887862	1.90973e-07	0.000169135461802026	ENSG00000160087.16_EST00000000000.0_1203242_1203372-ENSG00000160087.16_EST00000000000.0_1208879_1209217-0-1	34404	0.4722	2.66844e-05	ENSG00000160087.16
cg26333156	0.000174746	0.039872497682997	ENSG00000160087.16_EST00000000000.0_1203242_1203372-ENSG00000160087.16_EST00000000000.0_1209046_1209213-0-1	33465	-0.35042	0.0281887	ENSG00000160087.16
cg16887862	8.97637e-11	5.49648964373624e-07	ENSG00000160087.16_EST00000000000.0_1203242_1203372-ENSG00000215790.2_EST00000000000.0_1677163_1677358-0-0	34404	-0.56884	1.26017e-08	ENSG00000160087.16
cg00542041	0.000308122	0.0687781880966297	ENSG00000131584.13_EST00000000000.0_1227764_1229088-ENSG00000131584.13_EST00000000000.0_1229782_1230008-0-1	29161	-0.33774	0.0587209	ENSG00000131584.13
cg16887862	2.13977e-06	0.00119276664215686	ENSG00000131584.13_EST00000000000.0_1230827_1230934-ENSG00000131584.13_EST00000000000.0_1231116_1231318-1-1	271	-0.43425	0.000329559	ENSG00000131584.13
cg16887862	0.000248643	0.0544378201233462	ENSG00000131584.13_EST00000000000.0_1230827_1230934-ENSG00000131584.13_EST00000000000.0_1231395_1231489-0-1	271	0.3426	0.0427604	ENSG00000131584.13
cg16887862	7.26045e-09	1.51455983297198e-05	ENSG00000131584.13_EST00000000000.0_1230827_1230934-ENSG00000131584.13_EST00000000000.0_1231591_1231660-0-1	271	0.51717	1.1204e-06	ENSG00000131584.13
cg16255279	0.000188517	0.0422925715415899	ENSG00000131584.13_EST00000000000.0_1231805_1232013-ENSG00000131584.13_EST00000000000.0_1233202_1233313-1-1	19319	-0.34875	0.030486	ENSG00000131584.13
cg16255279	0.000283764	0.0629988471942756	ENSG00000131584.13_EST00000000000.0_1231805_1232013-ENSG00000131584.13_EST00000000000.0_1233393_1233493-0-1	19319	0.33961	0.0521694	ENSG00000131584.13
cg22725197	0.000574769	0.0941093433356681	ENSG00000131584.13_EST00000000000.0_1231805_1232013-ENSG00000131584.13_EST00000000000.0_1233750_1233801-0-1	-43680	-0.32314	0.090991	ENSG00000131584.13
cg17709975	0.000574553	0.0935792798928357	ENSG00000169972.7_EST00000000000.0_1246710_1247057-ENSG00000127054.12_EST00000000000.0_1247606_1247736-0-0	4545	-0.32315	0.0902592	ENSG00000169972.7
cg16887862	1.87347e-06	0.00105775237000145	ENSG00000127054.12_EST00000000000.0_1246986_1247304-ENSG00000127054.12_EST00000000000.0_1247398_1247527-1-1	-16402	-0.43646	0.000281972	ENSG00000127054.12
cg26814650	1.67628e-06	0.000974759759883137	ENSG00000127054.12_EST00000000000.0_1246986_1247304-ENSG00000127054.12_EST00000000000.0_1247820_1247881-0-1	9328	0.4383	0.00025369	ENSG00000127054.12
cg15492552	5.23528e-06	0.003398655112172	ENSG00000127054.12_EST00000000000.0_1246986_1247304-ENSG00000127054.12_EST00000000000.0_1247973_1248080-0-1	37505	-0.41895	0.00116712	ENSG00000127054.12
cg27185793	1.68863e-06	0.000973046338243691	ENSG00000127054.12_EST00000000000.0_1247203_1247304-ENSG00000127054.12_EST00000000000.0_1247820_1247881-0-1	-21274	0.43818	0.000253088	ENSG00000127054.12
cg24497877	3.34388e-05	0.0153874998788287	ENSG00000127054.12_EST00000000000.0_1247203_1247304-ENSG00000127054.12_EST00000000000.0_1247973_1248080-0-1	-16011	0.38463	0.00814713	ENSG00000127054.12
cg12046908	9.92163e-05	0.0267245246429865	ENSG00000127054.12_EST00000000000.0_1247203_1247304-ENSG00000169972.7_EST00000000000.0_1246710_1247057-0-0	-1517	-0.36257	0.0166529	ENSG00000127054.12
cg25203980	0.000158688	0.03934050447576	ENSG00000127054.12_EST00000000000.0_1247398_1247527-ENSG00000127054.12_EST00000000000.0_1247606_1247748-1-1	-21476	-0.35252	0.0276864	ENSG00000127054.12
cg17709975	0.000150533	0.0404332226641074	ENSG00000127054.12_EST00000000000.0_1247398_1247527-ENSG00000127054.12_EST00000000000.0_1247820_1247881-0-1	-11579	0.35367	0.0287177	ENSG00000127054.12
cg20674014	9.94666e-05	0.0284798519701811	ENSG00000127054.12_EST00000000000.0_1247398_1247527-ENSG00000127054.12_EST00000000000.0_1248167_1248329-0-1	-34852	0.36251	0.0181101	ENSG00000127054.12
cg16887862	1.57286e-05	0.00638073904310345	ENSG00000127054.12_EST00000000000.0_1247398_1247527-ENSG00000127054.12_EST00000000000.0_1248258_1248329-0-1	-16402	0.39905	0.00263811	ENSG00000127054.12
cg26333156	4.78002e-05	0.0167019805698999	ENSG00000127054.12_EST00000000000.0_1247398_1247527-ENSG00000169972.7_EST00000000000.0_1246289_1246451-0-0	-17341	-0.37755	0.00904937	ENSG00000127054.12
cg16887862	8.91833e-09	1.73597267197293e-05	ENSG00000127054.12_EST00000000000.0_1247606_1247736-ENSG00000127054.12_EST00000000000.0_1247820_1247881-0-1	-16402	0.51453	1.34096e-06	ENSG00000127054.12
cg16887862	6.66094e-11	4.58505109068527e-07	ENSG00000127054.12_EST00000000000.0_1247606_1247736-ENSG00000127054.12_EST00000000000.0_1247973_1248080-0-1	-16402	-0.57205	9.95643e-09	ENSG00000127054.12
cg12625874	0.000530549	0.0998368119857193	ENSG00000127054.12_EST00000000000.0_1247606_1247736-ENSG00000127054.12_EST00000000000.0_1248167_1248329-0-1	24369	-0.32505	0.0989226	ENSG00000127054.12
cg20674014	3.68171e-05	0.0128442239158009	ENSG00000127054.12_EST00000000000.0_1247606_1247736-ENSG00000127054.12_EST00000000000.0_1249125_1249301-0-1	-34852	0.38274	0.00646648	ENSG00000127054.12
cg20674014	2.93979e-05	0.0103234114127466	ENSG00000127054.12_EST00000000000.0_1247606_1247736-ENSG00000169972.7_EST00000000000.0_1246710_1247057-0-0	-34852	0.38714	0.00488277	ENSG00000127054.12
cg18224588	8.56496e-07	0.000577817665063402	ENSG00000127054.12_EST00000000000.0_1247973_1248080-ENSG00000127054.12_EST00000000000.0_1248167_1248329-1-1	-15715	-0.44917	0.000129525	ENSG00000127054.12
cg12625874	4.92534e-09	1.1110814039017e-05	ENSG00000127054.12_EST00000000000.0_1247973_1248080-ENSG00000127054.12_EST00000000000.0_1248258_1248329-0-1	24369	0.52211	7.42624e-07	ENSG00000127054.12
cg16887862	1.58883e-08	2.69411933817595e-05	ENSG00000127054.12_EST00000000000.0_1247973_1248080-ENSG00000127054.12_EST00000000000.0_1248889_1248972-0-1	-16402	0.50698	2.37948e-06	ENSG00000127054.12
cg12625874	3.27996e-08	4.64953102812667e-05	ENSG00000127054.12_EST00000000000.0_1247973_1248080-ENSG00000127054.12_EST00000000000.0_1249112_1249301-0-1	24369	0.49723	4.91454e-06	ENSG00000127054.12
cg15492552	4.2424e-05	0.0178196776790466	ENSG00000127054.12_EST00000000000.0_1248167_1248329-ENSG00000127054.12_EST00000000000.0_1249112_1249301-0-1	37505	-0.37993	0.00984597	ENSG00000127054.12
cg16887862	4.11899e-05	0.0149586506160066	ENSG00000127054.12_EST00000000000.0_1248167_1248329-ENSG00000127054.12_EST00000000000.0_1249681_1249745-0-1	-16402	0.38052	0.00785809	ENSG00000127054.12
cg12625874	3.44403e-07	0.000283926144447691	ENSG00000127054.12_EST00000000000.0_1248258_1248329-ENSG00000127054.12_EST00000000000.0_1248415_1248504-0-1	24369	0.46335	5.19598e-05	ENSG00000127054.12
cg03465880	0.000539879	0.0908792804452422	ENSG00000127054.12_EST00000000000.0_1248258_1248329-ENSG00000127054.12_EST00000000000.0_1249112_1249301-0-1	17394	-0.32464	0.0866209	ENSG00000127054.12
cg20978193	5.00655e-05	0.0159542237634767	ENSG00000127054.12_EST00000000000.0_1248258_1248329-ENSG00000127054.12_EST00000000000.0_1249681_1249745-0-1	-32764	-0.37662	0.0085268	ENSG00000127054.12
cg12046908	5.4388e-05	0.0180236268398408	ENSG00000127054.12_EST00000000000.0_1248258_1248329-ENSG00000169972.7_EST00000000000.0_1246710_1247057-0-0	-1517	-0.37496	0.0099911	ENSG00000127054.12
cg27185793	8.95105e-05	0.0280317063438439	ENSG00000127054.12_EST00000000000.0_1249125_1249301-ENSG00000127054.12_EST00000000000.0_1250204_1250342-0-1	-21274	0.36472	0.0177442	ENSG00000127054.12
cg12625874	4.96467e-05	0.014709852316259	ENSG00000127054.12_EST00000000000.0_1249125_1249301-ENSG00000127054.12_EST00000000000.0_1254676_1254904-0-1	24369	0.37679	0.00768938	ENSG00000127054.12
cg07284273	0.000156141	0.0392148892100193	ENSG00000127054.12_EST00000000000.0_1249125_1249301-ENSG00000127054.12_EST00000000000.0_1255836_1255909-0-1	30141	-0.35288	0.0275655	ENSG00000127054.12
cg20674014	0.00047104	0.0875202581470296	ENSG00000127054.12_EST00000000000.0_1254713_1254904-ENSG00000127054.12_EST00000000000.0_1255836_1255909-0-1	-34852	0.32788	0.0821138	ENSG00000127054.12
cg02506501	0.000111402	0.0248250929697254	ENSG00000127054.12_EST00000000000.0_1254783_1254904-ENSG00000127054.12_EST00000000000.0_1255836_1255909-1-1	-31081	-0.36012	0.0151198	ENSG00000127054.12
cg21647460	0.000613942	0.0974515055971674	ENSG00000224051.2_EST00000000000.0_1262621_1264277-ENSG00000224051.2_EST00000000000.0_1260147_1260482-0-1	5096	-0.32155	0.0956439	ENSG00000224051.2
cg21647460	0.000628081	0.0973256070882427	ENSG00000224051.2_EST00000000000.0_1262621_1264277-ENSG00000224051.2_EST00000000000.0_1262216_1262412-0-1	5096	0.321	0.0954631	ENSG00000224051.2
cg01399319	0.00029501	0.065205346621993	ENSG00000107404.12_EST00000000000.0_1270659_1271895-ENSG00000107404.12_EST00000000000.0_1273357_1273563-1-1	41444	-0.33873	0.0546241	ENSG00000107404.12
cg16430279	0.000219181	0.039316214001984	ENSG00000107404.12_EST00000000000.0_1273357_1273563-ENSG00000107404.12_EST00000000000.0_1273649_1273752-0-1	-18256	-0.34542	0.0276637	ENSG00000107404.12
cg21396988	0.000151449	0.0148585681092439	ENSG00000107404.12_EST00000000000.0_1273649_1273752-ENSG00000107404.12_EST00000000000.0_1274742_1274819-0-1	-17559	0.35354	0.00779201	ENSG00000107404.12
cg19871494	3.72271e-09	8.58773299680882e-06	ENSG00000107404.12_EST00000000000.0_1273649_1273816-ENSG00000107404.12_EST00000000000.0_1273902_1274033-1-1	25520	0.52561	5.27538e-07	ENSG00000107404.12
cg12625874	4.77895e-05	0.0166475035132763	ENSG00000107404.12_EST00000000000.0_1273649_1273816-ENSG00000107404.12_EST00000000000.0_1274742_1274819-0-1	-320	0.37756	0.00901303	ENSG00000107404.12
cg19871494	6.49632e-09	1.30268202899284e-05	ENSG00000107404.12_EST00000000000.0_1273649_1273816-ENSG00000107404.12_EST00000000000.0_1274962_1275029-0-1	25520	-0.5186	9.18161e-07	ENSG00000107404.12
cg12046908	7.6975e-07	0.000506975555922592	ENSG00000107404.12_EST00000000000.0_1273649_1273816-ENSG00000107404.12_EST00000000000.0_1274962_1275192-0-1	-26206	-0.45087	0.000109398	ENSG00000107404.12
cg19871494	8.13728e-08	8.87794198788547e-05	ENSG00000107404.12_EST00000000000.0_1273649_1273816-ENSG00000107404.12_EST00000000000.0_1275116_1275192-0-1	25520	-0.48457	1.14927e-05	ENSG00000107404.12
cg19871494	4.62717e-09	1.01576632283501e-05	ENSG00000107404.12_EST00000000000.0_1273649_1273816-ENSG00000107404.12_EST00000000000.0_1275418_1275470-0-1	25520	-0.52289	6.581e-07	ENSG00000107404.12
cg12625874	5.79797e-06	0.00323744548036759	ENSG00000107404.12_EST00000000000.0_1273649_1273816-ENSG00000107404.12_EST00000000000.0_1275418_1275557-0-1	-320	-0.41715	0.00109346	ENSG00000107404.12
cg08160862	0.000205474	0.0465689528866777	ENSG00000107404.12_EST00000000000.0_1274667_1274819-ENSG00000107404.12_EST00000000000.0_1274962_1275192-0-1	-14623	-0.34685	0.034696	ENSG00000107404.12
cg19871494	9.39047e-06	0.00436276134716772	ENSG00000107404.12_EST00000000000.0_1274667_1274819-ENSG00000107404.12_EST00000000000.0_1275418_1275470-0-1	25520	-0.40854	0.00161481	ENSG00000107404.12
cg19871494	0.000138701	0.0352535540079131	ENSG00000107404.12_EST00000000000.0_1274667_1274819-ENSG00000107404.12_EST00000000000.0_1275627_1275696-0-1	25520	-0.35544	0.0239507	ENSG00000107404.12
cg21647460	0.000205641	0.0498341217783606	ENSG00000107404.12_EST00000000000.0_1274667_1274819-ENSG00000107404.12_EST00000000000.0_1275790_1275883-0-1	-19517	-0.34683	0.0379271	ENSG00000107404.12
cg14992101	7.18034e-05	0.0198797213625517	ENSG00000107404.12_EST00000000000.0_1274742_1274819-ENSG00000107404.12_EST00000000000.0_1275790_1275883-0-1	22907	0.36929	0.011333	ENSG00000107404.12
cg26814650	0.000216964	0.0514238554054993	ENSG00000107404.12_EST00000000000.0_1274742_1274819-ENSG00000107404.12_EST00000000000.0_1277047_1277185-0-1	-15361	-0.34564	0.0395613	ENSG00000107404.12
cg16887862	3.2625e-05	0.011697577023372	ENSG00000107404.12_EST00000000000.0_1277047_1277185-ENSG00000107404.12_EST00000000000.0_1278069_1278138-0-1	-41091	0.38511	0.0057292	ENSG00000107404.12
cg19871494	1.42771e-08	2.38039408554881e-05	ENSG00000107404.12_EST00000000000.0_1277433_1277536-ENSG00000107404.12_EST00000000000.0_1277743_1277864-1-1	25520	0.50839	2.02646e-06	ENSG00000107404.12
cg19871494	3.98061e-05	0.0153193419241033	ENSG00000107404.12_EST00000000000.0_1277433_1277536-ENSG00000107404.12_EST00000000000.0_1278069_1278138-0-1	25520	-0.3812	0.00809944	ENSG00000107404.12
cg19871494	7.75296e-09	1.49262281083696e-05	ENSG00000107404.12_EST00000000000.0_1277433_1277536-ENSG00000162576.10_EST00000000000.0_1288072_1288354-0-0	25520	0.51633	1.09965e-06	ENSG00000107404.12
cg19871494	1.94498e-10	9.73422021668245e-07	ENSG00000162576.10_EST00000000000.0_1288458_1289009-ENSG00000162576.10_EST00000000000.0_1289228_1289308-0-1	13123	0.56036	2.7486e-08	ENSG00000162576.10
cg26814650	0.000192886	0.0424247480212874	ENSG00000162576.10_EST00000000000.0_1288458_1289009-ENSG00000162576.10_EST00000000000.0_1289410_1289486-0-1	-27758	0.34825	0.0306153	ENSG00000162576.10
cg14911892	0.000395849	0.0795520982000815	ENSG00000162576.10_EST00000000000.0_1288458_1289009-ENSG00000162576.10_EST00000000000.0_1289573_1289612-0-1	-27938	0.33196	0.0718861	ENSG00000162576.10
cg19871494	6.32323e-07	0.000431050729487567	ENSG00000162576.10_EST00000000000.0_1289228_1289308-ENSG00000162576.10_EST00000000000.0_1289410_1289486-1-1	13123	-0.45396	8.90204e-05	ENSG00000162576.10
cg19871494	1.80093e-08	2.83034361579679e-05	ENSG00000162576.10_EST00000000000.0_1289228_1289308-ENSG00000162576.10_EST00000000000.0_1289734_1289889-0-1	13123	0.50531	2.54163e-06	ENSG00000162576.10
cg19871494	2.98291e-08	4.13194429284526e-05	ENSG00000162576.10_EST00000000000.0_1289228_1289308-ENSG00000162576.10_EST00000000000.0_1290830_1291132-0-1	13123	0.49852	4.20423e-06	ENSG00000162576.10
cg10164137	0.000138295	0.037290300382727	ENSG00000162576.10_EST00000000000.0_1289228_1289326-ENSG00000162576.10_EST00000000000.0_1289573_1289612-0-1	-11918	-0.3555	0.025785	ENSG00000162576.10
cg19871494	2.33234e-06	0.00118507254898159	ENSG00000162576.10_EST00000000000.0_1289228_1289326-ENSG00000162576.10_EST00000000000.0_1290062_1290532-0-1	13123	0.43281	0.000326789	ENSG00000162576.10
cg26814650	0.000388708	0.078254279352977	ENSG00000162576.10_EST00000000000.0_1289410_1289486-ENSG00000162576.10_EST00000000000.0_1289573_1289612-1-1	-27758	0.33238	0.0702364	ENSG00000162576.10
cg19871494	1.20759e-05	0.00568891213620359	ENSG00000162576.10_EST00000000000.0_1289410_1289486-ENSG00000162576.10_EST00000000000.0_1290062_1290532-0-1	13123	0.40395	0.00227472	ENSG00000162576.10
cg14992101	5.40491e-05	0.0160648884282902	ENSG00000162576.10_EST00000000000.0_1289410_1289486-ENSG00000162576.10_EST00000000000.0_1290830_1291132-0-1	10510	-0.37508	0.00860527	ENSG00000162576.10
cg19871494	1.2082e-10	6.79390328926998e-07	ENSG00000162576.10_EST00000000000.0_1290624_1290725-ENSG00000162576.10_EST00000000000.0_1290830_1291132-1-1	13123	0.56561	1.69411e-08	ENSG00000162576.10
cg19871494	6.12629e-08	7.11237634728044e-05	ENSG00000162576.10_EST00000000000.0_1290624_1290725-ENSG00000162576.10_EST00000000000.0_1292061_1292084-0-1	13123	-0.48858	8.61838e-06	ENSG00000162576.10
cg26814650	1.03821e-05	0.00496825890693418	ENSG00000162576.10_EST00000000000.0_1290624_1290725-ENSG00000162576.10_EST00000000000.0_1293836_1293915-0-1	-27758	0.40671	0.00191082	ENSG00000162576.10
cg19871494	6.45861e-12	8.12358185858586e-08	ENSG00000162576.10_EST00000000000.0_1290624_1290725-ENSG00000162576.10_EST00000000000.0_1293836_1293920-0-1	13123	-0.59601	9.07714e-10	ENSG00000162576.10
cg19871494	4.75835e-05	0.0136076029727613	ENSG00000221978.6_EST00000000000.0_1322093_1322962-ENSG00000221978.6_EST00000000000.0_1323157_1323249-0-1	-24417	-0.37764	0.00696648	ENSG00000221978.6
cg00294152	0.000522322	0.0670055703806705	ENSG00000221978.6_EST00000000000.0_1322093_1322962-ENSG00000221978.6_EST00000000000.0_1325695_1325751-0-1	14095	0.32543	0.0566779	ENSG00000221978.6
cg00294152	5.22452e-06	0.00200892470159419	ENSG00000221978.6_EST00000000000.0_1323334_1323445-ENSG00000221978.6_EST00000000000.0_1324006_1324123-0-1	14095	0.41898	0.000635167	ENSG00000221978.6
cg19871494	8.04724e-14	3.32779613212121e-09	ENSG00000221978.6_EST00000000000.0_1323334_1323445-ENSG00000221978.6_EST00000000000.0_1325610_1325689-0-1	-24417	-0.63626	9.76e-12	ENSG00000221978.6
cg19871494	1.29494e-10	6.45665420828777e-07	ENSG00000221978.6_EST00000000000.0_1323334_1323445-ENSG00000221978.6_EST00000000000.0_1325610_1325751-0-1	-24417	0.56485	1.57811e-08	ENSG00000221978.6
cg19871494	4.53506e-14	2.25987369842424e-09	ENSG00000221978.6_EST00000000000.0_1323334_1323445-ENSG00000221978.6_EST00000000000.0_1325695_1325751-0-1	-24417	-0.64112	5.53759e-12	ENSG00000221978.6
cg19871494	0.000270417	0.0515443635970851	ENSG00000221978.6_EST00000000000.0_1323334_1323445-ENSG00000221978.6_EST00000000000.0_1325839_1325943-0-1	-24417	0.3407	0.0396857	ENSG00000221978.6
cg19871494	7.11555e-09	1.24099195023222e-05	ENSG00000221978.6_EST00000000000.0_1323334_1323445-ENSG00000221978.6_EST00000000000.0_1326146_1327905-0-1	-24417	0.51743	8.6506e-07	ENSG00000221978.6
cg00294152	3.47793e-06	0.00145792283238941	ENSG00000221978.6_EST00000000000.0_1325610_1325751-ENSG00000221978.6_EST00000000000.0_1326146_1327905-0-1	14095	0.42604	0.000424346	ENSG00000221978.6
cg12407057	1.02935e-07	9.50386214094519e-05	ENSG00000221978.6_EST00000000000.0_1325610_1325751-ENSG00000221978.6_EST00000000000.0_1330774_1330894-0-1	31509	-0.48121	1.25494e-05	ENSG00000221978.6
cg12407057	5.28311e-05	0.0149445090224288	ENSG00000221978.6_EST00000000000.0_1325610_1325751-ENSG00000221978.6_EST00000000000.0_1333613_1333722-0-1	31509	-0.37554	0.00784893	ENSG00000221978.6
cg00294152	5.54578e-05	0.0147746866134405	ENSG00000221978.6_EST00000000000.0_1325695_1325751-ENSG00000221978.6_EST00000000000.0_1325839_1325943-0-1	14095	-0.37456	0.00773354	ENSG00000221978.6
cg19871494	0.000506473	0.0749040900018512	ENSG00000221978.6_EST00000000000.0_1325695_1325751-ENSG00000221978.6_EST00000000000.0_1328776_1328840-0-1	-24417	0.32616	0.0660995	ENSG00000221978.6
cg08589721	0.000114547	0.0267529441601144	ENSG00000221978.6_EST00000000000.0_1330774_1330894-ENSG00000221978.6_EST00000000000.0_1333613_1333722-1-1	36025	-0.35953	0.0166749	ENSG00000221978.6
cg19871494	5.94926e-06	0.00340544767091081	ENSG00000221978.6_EST00000000000.0_1330774_1330894-ENSG00000221978.6_EST00000000000.0_1333977_1334051-0-1	-24417	-0.4167	0.00117017	ENSG00000221978.6
cg19871494	1.91189e-07	0.000151944897190443	ENSG00000221978.6_EST00000000000.0_1330774_1330894-ENSG00000221978.6_EST00000000000.0_1334399_1334692-0-1	-24417	0.47218	2.31945e-05	ENSG00000221978.6
cg19871494	1.96249e-08	2.7112557291457e-05	ENSG00000221978.6_EST00000000000.0_1333613_1333722-ENSG00000221978.6_EST00000000000.0_1334399_1334692-0-1	-24417	0.50417	2.39993e-06	ENSG00000221978.6
cg19871494	5.38561e-11	3.40524151213518e-07	ENSG00000221978.6_EST00000000000.0_1333977_1334051-ENSG00000221978.6_EST00000000000.0_1334399_1334692-0-1	-24417	0.57431	6.58384e-09	ENSG00000221978.6
cg19871494	5.38561e-11	3.39477384255843e-07	ENSG00000221978.6_EST00000000000.0_1333977_1334051-ENSG00000221978.6_EST00000000000.0_1334399_1334697-0-1	-24417	-0.57431	6.55804e-09	ENSG00000221978.6
cg19871494	1.19923e-12	2.26512877655678e-08	ENSG00000242485.1_EST00000000000.0_1341189_1341266-ENSG00000242485.1_EST00000000000.0_1342289_1342399-0-1	-32413	-0.61215	1.4671e-10	ENSG00000242485.1
cg19871494	1.19923e-12	2.26512877655678e-08	ENSG00000242485.1_EST00000000000.0_1341189_1341266-ENSG00000242485.1_EST00000000000.0_1342511_1342693-0-1	-32413	0.61215	1.46752e-10	ENSG00000242485.1
cg13321900	2.86596e-07	0.000193261226631873	ENSG00000197785.8_EST00000000000.0_1459219_1459344-ENSG00000160072.12_EST00000000000.0_1420396_1420551-0-0	7772	-0.46613	3.16756e-05	ENSG00000197785.8
cg03742705	2.44667e-06	0.0010182192444925	ENSG00000197785.8_EST00000000000.0_1459219_1459344-ENSG00000197785.8_EST00000000000.0_1458124_1458279-0-1	-41265	-0.432	0.000268521	ENSG00000197785.8
cg13321900	7.72668e-06	0.00335016818778755	ENSG00000197785.8_EST00000000000.0_1459219_1459344-ENSG00000197785.8_EST00000000000.0_1458891_1458947-1-1	7772	0.41205	0.00114413	ENSG00000197785.8
cg13321900	5.90291e-07	0.000340112210093897	ENSG00000197785.8_EST00000000000.0_1459219_1459344-ENSG00000215915.5_EST00000000000.0_1389725_1389880-0-0	7772	-0.45504	6.54121e-05	ENSG00000197785.8
cg20681653	7.25112e-06	0.00311810738661677	ENSG00000197785.8_EST00000000000.0_1459653_1459777-ENSG00000197785.8_EST00000000000.0_1458891_1458947-0-1	20919	0.41319	0.0010394	ENSG00000197785.8
cg20681653	4.87328e-06	0.00176473001824888	ENSG00000197785.8_EST00000000000.0_1459653_1459777-ENSG00000197785.8_EST00000000000.0_1459219_1459344-1-1	20919	-0.4202	0.00053998	ENSG00000197785.8
cg07835437	4.69762e-06	0.00164833831377198	ENSG00000160075.9_EST00000000000.0_1477054_1477547-ENSG00000160075.9_EST00000000000.0_1480243_1481867-0-1	-39413	-0.42084	0.000495559	ENSG00000160075.9
cg05433637	0.000395636	0.0643439842882529	ENSG00000160075.9_EST00000000000.0_1477054_1477547-ENSG00000160075.9_EST00000000000.0_1509858_1509964-0-1	349	0.33197	0.0536663	ENSG00000160075.9
cg05433637	0.000578016	0.0741955535064698	ENSG00000160075.9_EST00000000000.0_1477054_1477547-ENSG00000160075.9_EST00000000000.0_1509858_1510249-0-1	349	-0.323	0.0652455	ENSG00000160075.9
cg20681653	1.49845e-05	0.0049310524847725	ENSG00000160075.9_EST00000000000.0_1479249_1479367-ENSG00000160075.9_EST00000000000.0_1509858_1509964-0-1	-41799	0.39995	0.00189238	ENSG00000160075.9
cg07426077	0.000724464	0.0924790496669886	ENSG00000160075.9_EST00000000000.0_1479249_1479367-ENSG00000160075.9_EST00000000000.0_1509858_1509967-0-1	-21668	0.31753	0.0887522	ENSG00000160075.9
cg10600968	4.58997e-05	0.01068261141699	ENSG00000160075.9_EST00000000000.0_1479249_1479367-ENSG00000160075.9_EST00000000000.0_1509858_1510249-0-1	40637	-0.37836	0.00510359	ENSG00000160075.9
cg27301475	0.000419295	0.0626472831848865	ENSG00000160075.9_EST00000000000.0_1480243_1480382-ENSG00000160075.9_EST00000000000.0_1500153_1500296-0-1	-38103	-0.33061	0.0517683	ENSG00000160075.9
cg27301475	0.000267932	0.045212456758661	ENSG00000160075.9_EST00000000000.0_1480243_1480382-ENSG00000160075.9_EST00000000000.0_1509858_1509964-0-1	-38103	0.34091	0.0333554	ENSG00000160075.9
cg20675251	0.000420161	0.0659546188983494	ENSG00000160075.9_EST00000000000.0_1500153_1500296-ENSG00000160075.9_EST00000000000.0_1509858_1510249-0-1	-45446	-0.33057	0.0554945	ENSG00000160075.9
cg18282011	2.68251e-06	0.000832405990794401	ENSG00000197530.8_EST00000000000.0_1559154_1559325-ENSG00000197530.8_EST00000000000.0_1550823_1551013-0-1	39652	-0.43045	0.00020734	ENSG00000197530.8
cg19165249	2.38957e-06	0.000762482144655472	ENSG00000197530.8_EST00000000000.0_1559154_1559325-ENSG00000197530.8_EST00000000000.0_1551285_1551480-0-1	7302	-0.4324	0.000185303	ENSG00000197530.8
cg05702207	2.04916e-06	0.000674827543493917	ENSG00000197530.8_EST00000000000.0_1559154_1559325-ENSG00000197530.8_EST00000000000.0_1551690_1551994-0-1	-25373	0.43497	0.000158635	ENSG00000197530.8
cg05433637	0.000848067	0.0723181859265627	ENSG00000197530.8_EST00000000000.0_1559182_1559325-ENSG00000197530.8_EST00000000000.0_1558769_1559079-0-1	-40197	0.31365	0.0629676	ENSG00000197530.8
cg19165249	9.52643e-11	3.7172909664129e-07	ENSG00000197530.8_EST00000000000.0_1562454_1562587-ENSG00000197530.8_EST00000000000.0_1560938_1561033-0-1	7302	0.5682	7.39318e-09	ENSG00000197530.8
cg24090393	7.99053e-06	0.00194387529077531	ENSG00000197530.8_EST00000000000.0_1562676_1562824-ENSG00000197530.8_EST00000000000.0_1560938_1561033-0-1	10009	0.41145	0.000609681	ENSG00000197530.8
cg06912282	0.000648763	0.0642139670030503	ENSG00000197530.8_EST00000000000.0_1562676_1562824-ENSG00000197530.8_EST00000000000.0_1562217_1562379-0-1	12206	-0.32022	0.0535241	ENSG00000197530.8
cg23430652	0.000522072	0.0611173911334907	ENSG00000197530.8_EST00000000000.0_1564513_1564691-ENSG00000197530.8_EST00000000000.0_1563653_1563779-0-1	14232	0.32544	0.0500744	ENSG00000197530.8
cg22376730	0.000450355	0.0449896434749997	ENSG00000008130.10_EST00000000000.0_1683910_1684499-ENSG00000008130.10_EST00000000000.0_1685006_1685088-0-1	3531	-0.32894	0.0331365	ENSG00000008130.10
cg22376730	0.000147861	0.0217236052495356	ENSG00000008130.10_EST00000000000.0_1683910_1684499-ENSG00000008130.10_EST00000000000.0_1685723_1685822-0-1	3531	0.35406	0.012714	ENSG00000008130.10
cg09932345	3.29896e-11	1.58651562484472e-07	ENSG00000008130.10_EST00000000000.0_1685723_1685822-ENSG00000008130.10_EST00000000000.0_1685983_1686137-1-1	-947	-0.57947	2.27601e-09	ENSG00000008130.10
cg09932345	3.00448e-11	1.48441624350788e-07	ENSG00000008130.10_EST00000000000.0_1685723_1685822-ENSG00000008130.10_EST00000000000.0_1686813_1686915-0-1	-947	0.58044	2.0691e-09	ENSG00000008130.10
cg09932345	4.96752e-09	6.25698823108218e-06	ENSG00000008130.10_EST00000000000.0_1685723_1685822-ENSG00000008130.10_EST00000000000.0_1687697_1687782-0-1	-947	0.522	3.42603e-07	ENSG00000008130.10
cg09932345	1.9829e-09	3.18258979631159e-06	ENSG00000008130.10_EST00000000000.0_1685723_1685822-ENSG00000008130.10_EST00000000000.0_1693391_1693474-0-1	-947	0.53337	1.37369e-07	ENSG00000008130.10
cg15819352	0.000327164	0.0388942173446766	ENSG00000078369.9_EST00000000000.0_1716726_1718492-ENSG00000078369.9_EST00000000000.0_1718770_1718876-0-1	23438	-0.33636	0.0272531	ENSG00000078369.9
cg20801637	2.07993e-05	0.0044876463812412	ENSG00000078369.9_EST00000000000.0_1718770_1718876-ENSG00000078369.9_EST00000000000.0_1720492_1720708-1-1	-27094	0.39378	0.00167463	ENSG00000078369.9
cg04266169	9.46051e-07	0.000377581559982055	ENSG00000078369.9_EST00000000000.0_1718770_1718876-ENSG00000078369.9_EST00000000000.0_1724684_1724750-0-1	360	0.44758	7.49832e-05	ENSG00000078369.9
cg20801637	0.000146668	0.0206819546727625	ENSG00000078369.9_EST00000000000.0_1718770_1718876-ENSG00000078369.9_EST00000000000.0_1735858_1736020-0-1	-27094	-0.35423	0.0119315	ENSG00000078369.9
cg06443644	0.000440436	0.0509053158061942	ENSG00000078369.9_EST00000000000.0_1720492_1720708-ENSG00000078369.9_EST00000000000.0_1721834_1722035-1-1	23544	-0.32946	0.0390263	ENSG00000078369.9
cg06443644	0.000614688	0.056315567352187	ENSG00000078369.9_EST00000000000.0_1720492_1720708-ENSG00000078369.9_EST00000000000.0_1735858_1736020-0-1	23544	0.32152	0.0447497	ENSG00000078369.9
cg16989443	0.000830507	0.082596948852895	ENSG00000078369.9_EST00000000000.0_1721834_1722035-ENSG00000157933.9_EST00000000000.0_2238016_2241558-0-0	26693	-0.31417	0.0756554	ENSG00000078369.9
cg22364929	0.000159917	0.0246446395948516	ENSG00000078369.9_EST00000000000.0_1735858_1736020-ENSG00000078369.9_EST00000000000.0_1756836_1756938-0-1	23652	0.35236	0.0149741	ENSG00000078369.9
cg07419586	0.000557348	0.0647038550508282	ENSG00000078369.9_EST00000000000.0_1735858_1736020-ENSG00000078369.9_EST00000000000.0_1822259_1822337-0-1	30102	-0.32388	0.0540685	ENSG00000078369.9
cg11649821	4.31178e-07	0.000204845032504235	ENSG00000078369.9_EST00000000000.0_1735965_1736020-ENSG00000078369.9_EST00000000000.0_1747195_1747301-0-1	36936	-0.45991	3.41236e-05	ENSG00000078369.9
cg08639799	0.00106838	0.0951372854945492	ENSG00000078369.9_EST00000000000.0_1735965_1736020-ENSG00000078369.9_EST00000000000.0_1756836_1756938-0-1	48660	-0.30786	0.0924062	ENSG00000078369.9
cg19340909	0.00108524	0.0942322750624835	ENSG00000078369.9_EST00000000000.0_1747195_1747301-ENSG00000078369.9_EST00000000000.0_1749276_1749314-1-1	-1080	-0.30747	0.0911552	ENSG00000078369.9
cg19340909	0.000240878	0.0346258538378017	ENSG00000078369.9_EST00000000000.0_1747195_1747301-ENSG00000078369.9_EST00000000000.0_1756836_1756938-1-1	-1080	0.34331	0.0233959	ENSG00000078369.9
cg19340909	9.33127e-06	0.00320252308208415	ENSG00000078369.9_EST00000000000.0_1747195_1747301-ENSG00000078369.9_EST00000000000.0_1763671_1763724-0-1	-1080	-0.40865	0.00107747	ENSG00000078369.9
cg19340909	1.62387e-06	0.000574559222903886	ENSG00000078369.9_EST00000000000.0_1747195_1747301-ENSG00000078369.9_EST00000000000.0_1771068_1771121-0-1	-1080	-0.43882	0.000128513	ENSG00000078369.9
cg11649821	1.25775e-05	0.00368518239012821	ENSG00000078369.9_EST00000000000.0_1747195_1747301-ENSG00000078369.9_EST00000000000.0_1822259_1822495-0-1	36936	0.4032	0.00129682	ENSG00000078369.9
cg13400516	6.43014e-10	2.32564906329114e-06	ENSG00000162585.11_EST00000000000.0_2120990_2121220-ENSG00000162585.11_EST00000000000.0_2123340_2124414-0-1	28613	-0.54676	9.00234e-08	ENSG00000162585.11
cg19490856	2.63434e-07	0.000217241587625612	ENSG00000162585.11_EST00000000000.0_2120990_2121220-ENSG00000162585.11_EST00000000000.0_2124284_2124414-0-1	5790	0.4674	3.67926e-05	ENSG00000162585.11
cg19490856	2.1016e-07	0.000183123084954318	ENSG00000162585.11_EST00000000000.0_2120990_2121220-ENSG00000162585.11_EST00000000000.0_2125078_2125349-0-1	5790	-0.47078	2.95277e-05	ENSG00000162585.11
cg13400516	1.57463e-10	8.22708658441703e-07	ENSG00000162585.11_EST00000000000.0_2120990_2121220-ENSG00000162585.11_EST00000000000.0_2125437_2125572-0-1	28613	-0.5627	2.1971e-08	ENSG00000162585.11
cg16545954	0.000699196	0.0976467084913249	ENSG00000162585.11_EST00000000000.0_2120990_2121220-ENSG00000162585.11_EST00000000000.0_2126127_2126180-0-1	-12139	0.3184	0.0959164	ENSG00000162585.11
cg09260853	8.05494e-05	0.0254774250810706	ENSG00000162585.11_EST00000000000.0_2120990_2121220-ENSG00000162585.11_EST00000000000.0_2126127_2126187-0-1	-35944	-0.36692	0.0156347	ENSG00000162585.11
cg13400516	8.02453e-11	5.03345108805534e-07	ENSG00000162585.11_EST00000000000.0_2120990_2121220-ENSG00000162585.11_EST00000000000.0_2126127_2126213-0-1	28613	-0.57005	1.12396e-08	ENSG00000162585.11
cg13400516	6.0942e-11	4.08282626797665e-07	ENSG00000162585.11_EST00000000000.0_2120990_2121220-ENSG00000162585.11_EST00000000000.0_2129446_2129581-0-1	28613	-0.573	8.51368e-09	ENSG00000162585.11
cg13400516	1.61557e-05	0.00757262793650794	ENSG00000162585.11_EST00000000000.0_2121152_2121220-ENSG00000162585.11_EST00000000000.0_2124284_2124414-0-1	28613	-0.39855	0.00328744	ENSG00000162585.11
cg13400516	1.07069e-11	1.17142631710709e-07	ENSG00000162585.11_EST00000000000.0_2121152_2121220-ENSG00000162585.11_EST00000000000.0_2130193_2130427-0-1	28613	0.59098	1.50099e-09	ENSG00000162585.11
cg27536187	0.000771646	0.0923044103669566	ENSG00000162585.11_EST00000000000.0_2125078_2125349-ENSG00000067606.11_EST00000000000.0_2116361_2116829-0-0	28938	-0.31598	0.0885188	ENSG00000162585.11
cg02066716	0.000645479	0.0998368119857193	ENSG00000162585.11_EST00000000000.0_2125078_2125349-ENSG00000162585.11_EST00000000000.0_2126127_2126187-0-1	-18421	-0.32034	0.0989226	ENSG00000162585.11
cg12222277	0.000564491	0.0854484580864162	ENSG00000157933.9_EST00000000000.0_2238016_2241558-ENSG00000157933.9_EST00000000000.0_2237459_2237689-0-1	31524	0.32357	0.0794025	ENSG00000157933.9
cg23739036	0.000133514	0.0320102422317434	ENSG00000157916.12_EST00000000000.0_2328555_2328659-ENSG00000157916.12_EST00000000000.0_2323267_2323397-0-1	20469	-0.35626	0.0211032	ENSG00000157916.12
cg23739036	0.00046584	0.075751193970604	ENSG00000157916.12_EST00000000000.0_2328555_2328659-ENSG00000157916.12_EST00000000000.0_2323279_2323397-0-1	20469	-0.32814	0.0671096	ENSG00000157916.12
cg07507129	0.000227245	0.0475638598074609	ENSG00000157916.12_EST00000000000.0_2328555_2328659-ENSG00000157916.12_EST00000000000.0_2323329_2323397-0-1	48580	0.34461	0.035689	ENSG00000157916.12
cg27540799	3.71119e-07	0.000276148536814382	ENSG00000157916.12_EST00000000000.0_2330854_2330953-ENSG00000078369.9_EST00000000000.0_1716726_1718492-0-0	12332	-0.46221	5.01403e-05	ENSG00000157916.12
cg27540799	4.52795e-06	0.00195961305968951	ENSG00000157916.12_EST00000000000.0_2330854_2330953-ENSG00000157916.12_EST00000000000.0_2323267_2323397-0-1	12332	-0.42148	0.000615965	ENSG00000157916.12
cg24850219	3.42287e-05	0.0128699269523995	ENSG00000157916.12_EST00000000000.0_2330854_2330953-ENSG00000157916.12_EST00000000000.0_2323272_2323397-0-1	14296	0.38417	0.00648309	ENSG00000157916.12
cg16590777	0.000351715	0.0696494797138021	ENSG00000157916.12_EST00000000000.0_2330854_2330953-ENSG00000157916.12_EST00000000000.0_2327223_2327310-0-1	11544	0.3347	0.0597633	ENSG00000157916.12
cg16590777	0.000645393	0.0887010647448492	ENSG00000157916.12_EST00000000000.0_2330854_2330953-ENSG00000157916.12_EST00000000000.0_2328555_2328659-1-1	11544	-0.32034	0.0836785	ENSG00000157916.12
cg23668539	7.6383e-05	0.0221450766598531	ENSG00000157916.12_EST00000000000.0_2332296_2332374-ENSG00000157916.12_EST00000000000.0_2323279_2323397-0-1	20459	0.36802	0.0130323	ENSG00000157916.12
cg03960390	0.000396156	0.071805279981938	ENSG00000157916.12_EST00000000000.0_2333536_2333781-ENSG00000157916.12_EST00000000000.0_2327223_2327310-0-1	11647	-0.33194	0.0623457	ENSG00000157916.12
cg21145284	7.79504e-05	0.0210379920560484	ENSG00000157916.12_EST00000000000.0_2333646_2333755-ENSG00000078369.9_EST00000000000.0_1716726_1718492-0-0	-43816	0.3676	0.0121922	ENSG00000157916.12
cg10238603	3.3481e-06	0.00153528045618803	ENSG00000157916.12_EST00000000000.0_2333646_2333755-ENSG00000157916.12_EST00000000000.0_2323279_2323397-0-1	14608	0.42669	0.000453019	ENSG00000157916.12
cg27540799	5.50263e-07	0.000376248670858786	ENSG00000157916.12_EST00000000000.0_2333646_2333781-ENSG00000157916.12_EST00000000000.0_2323279_2323397-0-1	12332	-0.45614	7.46418e-05	ENSG00000157916.12
cg07817892	8.42093e-06	0.00428529474389073	ENSG00000157916.12_EST00000000000.0_2333646_2333781-ENSG00000157916.12_EST00000000000.0_2332296_2332374-1-1	17075	0.41051	0.00157766	ENSG00000157916.12
cg10521034	0.000587908	0.0934580138642414	ENSG00000157916.12_EST00000000000.0_2334474_2334548-ENSG00000157916.12_EST00000000000.0_2327223_2327310-0-1	-49309	-0.3226	0.0900981	ENSG00000157916.12
cg13805052	0.000247668	0.0573325471204966	ENSG00000157916.12_EST00000000000.0_2334474_2334548-ENSG00000157916.12_EST00000000000.0_2328555_2328659-0-1	-40204	-0.34268	0.0458674	ENSG00000157916.12
cg23739036	0.000707157	0.0947656677723159	ENSG00000157916.12_EST00000000000.0_2334474_2334548-ENSG00000157916.12_EST00000000000.0_2333646_2333755-0-1	20469	0.31812	0.0919017	ENSG00000157916.12
cg09971184	0.000100303	0.0269846753449202	ENSG00000157916.12_EST00000000000.0_2334474_2334548-ENSG00000157916.12_EST00000000000.0_2333646_2333781-0-1	-46811	0.36234	0.0168643	ENSG00000157916.12
cg23739036	7.3795e-07	0.000473486638624828	ENSG00000157916.12_EST00000000000.0_2334474_2335188-ENSG00000157916.12_EST00000000000.0_2323279_2323397-0-1	20469	-0.45153	0.000100303	ENSG00000157916.12
cg23739036	3.23551e-05	0.0128294807576562	ENSG00000157916.12_EST00000000000.0_2334474_2335188-ENSG00000157916.12_EST00000000000.0_2328555_2328659-0-1	20469	-0.38527	0.0064578	ENSG00000157916.12
cg23739036	1.53798e-06	0.000837054949408376	ENSG00000157916.12_EST00000000000.0_2334474_2335188-ENSG00000157916.12_EST00000000000.0_2333536_2333781-0-1	20469	-0.43971	0.000208845	ENSG00000157916.12
cg27540799	4.44039e-05	0.0140845027780651	ENSG00000157916.12_EST00000000000.0_2334474_2335188-ENSG00000157916.12_EST00000000000.0_2333646_2333755-0-1	12332	-0.37903	0.00727928	ENSG00000157916.12
cg23928726	0.000226604	0.0135796201912526	ENSG00000157916.12_EST00000000000.0_2334474_2335188-ENSG00000157916.12_EST00000000000.0_2333646_2333764-0-1	21731	0.34468	0.00694683	ENSG00000157916.12
cg23739036	1.11586e-05	0.00497050596627756	ENSG00000157916.12_EST00000000000.0_2334474_2335188-ENSG00000157916.12_EST00000000000.0_2333646_2333781-0-1	20469	0.4054	0.00191226	ENSG00000157916.12
cg10238603	1.21776e-05	0.00533563345745164	ENSG00000157916.12_EST00000000000.0_2334550_2335188-ENSG00000157916.12_EST00000000000.0_2334474_2334548-0-1	14608	0.40379	0.00209396	ENSG00000157916.12
cg26406394	1.29317e-05	0.00652431210764893	ENSG00000157881.8_EST00000000000.0_2452162_2452272-ENSG00000157881.8_EST00000000000.0_2453157_2453239-0-1	-42074	0.40268	0.00271462	ENSG00000157881.8
cg08655953	0.000139111	0.034443035390903	ENSG00000157881.8_EST00000000000.0_2452162_2452272-ENSG00000157881.8_EST00000000000.0_2457903_2458035-0-1	-32151	0.35537	0.0232291	ENSG00000157881.8
cg08153752	0.000161742	0.0438179712205031	ENSG00000157881.8_EST00000000000.0_2452162_2452345-ENSG00000157881.8_EST00000000000.0_2452540_2452754-0-1	219	0.35211	0.0319721	ENSG00000157881.8
cg08153752	3.47939e-06	0.00172331187407234	ENSG00000157881.8_EST00000000000.0_2452162_2452345-ENSG00000157881.8_EST00000000000.0_2452584_2452754-0-1	219	-0.42603	0.00052418	ENSG00000157881.8
cg08153752	0.00011445	0.035902374424459	ENSG00000157881.8_EST00000000000.0_2452162_2452345-ENSG00000157881.8_EST00000000000.0_2453157_2453239-0-1	219	0.35955	0.0245265	ENSG00000157881.8
cg01116067	9.77749e-05	0.0299307791557336	ENSG00000157881.8_EST00000000000.0_2452162_2452345-ENSG00000157881.8_EST00000000000.0_2457903_2458035-0-1	3799	-0.36287	0.0193117	ENSG00000157881.8
cg25593794	3.6841e-11	3.24727993285828e-07	ENSG00000158109.9_EST00000000000.0_3542277_3542453-ENSG00000158109.9_EST00000000000.0_3541566_3541837-0-1	49682	-0.57832	6.09082e-09	ENSG00000158109.9
cg25593794	1.00525e-10	6.69322577235773e-07	ENSG00000158109.9_EST00000000000.0_3542277_3542453-ENSG00000158109.9_EST00000000000.0_3541614_3541837-0-1	49682	0.56761	1.66277e-08	ENSG00000158109.9
cg25593794	1.57805e-08	2.87776889634086e-05	ENSG00000158109.9_EST00000000000.0_3542277_3542453-ENSG00000158109.9_EST00000000000.0_3541988_3542079-1-1	49682	0.50707	2.59989e-06	ENSG00000158109.9
cg25885108	0.000258805	0.0551706267998571	ENSG00000158109.9_EST00000000000.0_3544973_3545170-ENSG00000158109.9_EST00000000000.0_3541988_3542079-0-1	27103	0.34169	0.0435533	ENSG00000158109.9
cg03043665	0.000287392	0.0695917719719242	ENSG00000116213.10_EST00000000000.0_3548030_3548221-ENSG00000116213.10_EST00000000000.0_3551724_3551858-0-1	49125	-0.33932	0.0596927	ENSG00000116213.10
cg01535630	0.000427924	0.0558138215694213	ENSG00000130764.5_EST00000000000.0_3701651_3701767-ENSG00000130764.5_EST00000000000.0_3703413_3703874-0-1	-23385	0.33014	0.0442207	ENSG00000130764.5
cg01535630	0.000431906	0.0566659346826436	ENSG00000130764.5_EST00000000000.0_3701651_3701767-ENSG00000130764.5_EST00000000000.0_3712426_3713068-0-1	-23385	-0.32992	0.0451296	ENSG00000130764.5
cg17145806	0.000305819	0.0470989150445149	ENSG00000116237.9_EST00000000000.0_6283552_6285322-ENSG00000116237.9_EST00000000000.0_6291962_6292179-0-1	-486	0.33791	0.0352285	ENSG00000116237.9
cg15582719	0.000377558	0.0627415390330032	ENSG00000116237.9_EST00000000000.0_6283552_6285322-ENSG00000116237.9_EST00000000000.0_6295777_6296000-0-1	237	0.33306	0.0518747	ENSG00000116237.9
cg06744003	0.000176751	0.0361830828909476	ENSG00000116237.9_EST00000000000.0_6283552_6285322-ENSG00000158286.8_EST00000000000.0_6273126_6273243-0-0	-40388	-0.35017	0.0247792	ENSG00000116237.9
cg17145806	0.000290141	0.0488783538282106	ENSG00000116237.9_EST00000000000.0_6291962_6292179-ENSG00000116237.9_EST00000000000.0_6293534_6293703-1-1	-486	0.33911	0.0369693	ENSG00000116237.9
cg13071306	0.000281501	0.0469230327137369	ENSG00000116237.9_EST00000000000.0_6291962_6292179-ENSG00000116237.9_EST00000000000.0_6295777_6295830-0-1	18090	0.33979	0.0350451	ENSG00000116237.9
ch.1.228777R	1.66245e-05	0.005130244133266	ENSG00000116237.9_EST00000000000.0_6293534_6293703-ENSG00000116237.9_EST00000000000.0_6295777_6295830-0-1	-44998	0.39801	0.00199136	ENSG00000116237.9
cg21781706	0.000814021	0.0669473070403737	ENSG00000097021.14_EST00000000000.0_6341162_6341346-ENSG00000097021.14_EST00000000000.0_6387359_6387473-0-1	-16101	-0.31466	0.0566143	ENSG00000097021.14
cg24050109	0.000497518	0.04839568664422	ENSG00000097021.14_EST00000000000.0_6354924_6355040-ENSG00000097021.14_EST00000000000.0_6378552_6378638-1-1	46789	0.32658	0.0365016	ENSG00000097021.14
cg26815404	2.95621e-05	0.00634426195699111	ENSG00000097021.14_EST00000000000.0_6354924_6355040-ENSG00000097021.14_EST00000000000.0_6399493_6399649-0-1	46249	-0.38703	0.00261828	ENSG00000097021.14
cg26815404	3.0933e-06	0.000800795446542701	ENSG00000097021.14_EST00000000000.0_6354924_6355040-ENSG00000097021.14_EST00000000000.0_6409809_6409926-0-1	46249	-0.42804	0.00019724	ENSG00000097021.14
cg26815404	4.27424e-06	0.00102614963372309	ENSG00000097021.14_EST00000000000.0_6387359_6387473-ENSG00000097021.14_EST00000000000.0_6393537_6393628-1-1	46249	0.42248	0.000271346	ENSG00000097021.14
cg02568911	2.23937e-05	0.00488856224447032	ENSG00000097021.14_EST00000000000.0_6387359_6387473-ENSG00000097021.14_EST00000000000.0_6399493_6399649-0-1	-644	-0.39238	0.00187089	ENSG00000097021.14
cg26815404	0.000184315	0.0255691063027526	ENSG00000097021.14_EST00000000000.0_6387359_6387473-ENSG00000097021.14_EST00000000000.0_6409809_6409926-0-1	46249	-0.34925	0.0157101	ENSG00000097021.14
cg26815404	6.92183e-07	0.00025022438460242	ENSG00000097021.14_EST00000000000.0_6387359_6387473-ENSG00000097021.14_EST00000000000.0_6453317_6454451-0-1	46249	-0.45254	4.40951e-05	ENSG00000097021.14
cg02568911	0.000103904	0.0138041738838886	ENSG00000097021.14_EST00000000000.0_6393537_6393628-ENSG00000097021.14_EST00000000000.0_6399493_6399649-1-1	-644	-0.36159	0.0070927	ENSG00000097021.14
cg02328793	7.46215e-05	0.0119233775244025	ENSG00000097021.14_EST00000000000.0_6393537_6393628-ENSG00000097021.14_EST00000000000.0_6409809_6409926-0-1	-8217	0.3685	0.00587039	ENSG00000097021.14
cg02568911	4.01862e-08	2.845300908641e-05	ENSG00000097021.14_EST00000000000.0_6393537_6393628-ENSG00000097021.14_EST00000000000.0_6453321_6453438-0-1	-644	0.49444	2.56132e-06	ENSG00000097021.14
cg02904365	0.000319255	0.0155675850173943	ENSG00000007923.11_EST00000000000.0_6695551_6695760-ENSG00000007923.11_EST00000000000.0_6696177_6696306-0-1	-605	-0.33692	0.00826717	ENSG00000007923.11
cg02904365	0.000139346	0.00675088212111571	ENSG00000007923.11_EST00000000000.0_6695551_6695760-ENSG00000007923.11_EST00000000000.0_6697507_6697564-0-1	-605	0.35534	0.00283596	ENSG00000007923.11
cg22377182	0.00129935	0.0383828896662071	ENSG00000007923.11_EST00000000000.0_6695551_6695760-ENSG00000007923.11_EST00000000000.0_6698355_6698424-0-1	616	-0.30287	0.0267905	ENSG00000007923.11
cg02904365	2.17056e-05	0.00142000537380343	ENSG00000007923.11_EST00000000000.0_6695551_6695760-ENSG00000007923.11_EST00000000000.0_6699962_6700117-0-1	-605	0.39297	0.000410198	ENSG00000007923.11
cg22709811	0.00220397	0.0584668852976072	ENSG00000007923.11_EST00000000000.0_6695551_6695760-ENSG00000007923.11_EST00000000000.0_6704618_6704734-0-1	281	-0.28893	0.0471302	ENSG00000007923.11
cg02904365	0.00142269	0.0416515941308545	ENSG00000007923.11_EST00000000000.0_6697258_6697400-ENSG00000007923.11_EST00000000000.0_6697507_6697564-1-1	-605	0.30053	0.029864	ENSG00000007923.11
cg02904365	7.94224e-07	0.000108866023018178	ENSG00000007923.11_EST00000000000.0_6697258_6697400-ENSG00000007923.11_EST00000000000.0_6699962_6700117-0-1	-605	-0.45037	1.5031e-05	ENSG00000007923.11
cg02904365	1.85707e-05	0.00125278416305549	ENSG00000007923.11_EST00000000000.0_6697258_6697400-ENSG00000007923.11_EST00000000000.0_6704618_6704734-0-1	-605	-0.39593	0.000350339	ENSG00000007923.11
cg02904365	6.29478e-05	0.00384930622208892	ENSG00000007923.11_EST00000000000.0_6697258_6697400-ENSG00000007923.11_EST00000000000.0_6705101_6705186-0-1	-605	-0.37199	0.00137225	ENSG00000007923.11
cg02904365	6.01636e-07	8.8071197959043e-05	ENSG00000007923.11_EST00000000000.0_6697258_6697400-ENSG00000007923.11_EST00000000000.0_6705860_6706038-0-1	-605	-0.45474	1.13814e-05	ENSG00000007923.11
cg22377182	0.000263607	0.0116813394550396	ENSG00000007923.11_EST00000000000.0_6699962_6700117-ENSG00000007923.11_EST00000000000.0_6705849_6706038-0-1	616	-0.34128	0.00571979	ENSG00000007923.11
cg03753670	3.67498e-05	0.00215735370862884	ENSG00000007923.11_EST00000000000.0_6699962_6700117-ENSG00000007923.11_EST00000000000.0_6711589_6711662-0-1	247	0.38277	0.00069388	ENSG00000007923.11
cg21681377	0.00300496	0.0749749713101379	ENSG00000007923.11_EST00000000000.0_6705860_6706038-ENSG00000007923.11_EST00000000000.0_6711077_6711240-0-1	-1009	0.28042	0.0661861	ENSG00000007923.11
cg26460931	0.000151838	0.00751469778472765	ENSG00000007923.11_EST00000000000.0_6705931_6706038-ENSG00000007923.11_EST00000000000.0_6711077_6711240-0-1	146	0.35348	0.00325439	ENSG00000007923.11
cg22377182	2.41823e-06	0.000259456776754737	ENSG00000007923.11_EST00000000000.0_6705931_6706038-ENSG00000007923.11_EST00000000000.0_6711589_6711662-1-1	616	-0.4322	4.61989e-05	ENSG00000007923.11
cg02904365	0.0012945	0.0406320767746624	ENSG00000007923.11_EST00000000000.0_6705931_6706038-ENSG00000007923.11_EST00000000000.0_6712889_6713011-0-1	-605	-0.30297	0.0288984	ENSG00000007923.11
cg03753670	0.000187881	0.00815090996806998	ENSG00000007923.11_EST00000000000.0_6705931_6706038-ENSG00000007923.11_EST00000000000.0_6727769_6727870-0-1	247	0.34883	0.00360908	ENSG00000007923.11
cg09372928	7.49922e-09	3.97350324969674e-06	ENSG00000171735.12_EST00000000000.0_6885152_6885270-ENSG00000171735.12_EST00000000000.0_6845384_6845635-0-1	11	0.51676	1.84855e-07	ENSG00000171735.12
cg06536750	0.00237729	0.0676280243198119	ENSG00000171735.12_EST00000000000.0_6885152_6885270-ENSG00000171735.12_EST00000000000.0_6845578_6845635-0-1	658	-0.28688	0.0573864	ENSG00000171735.12
cg09372928	2.01908e-07	4.66905621588264e-05	ENSG00000171735.12_EST00000000000.0_6885152_6885270-ENSG00000171735.12_EST00000000000.0_6867043_6867148-0-1	11	0.47137	4.94373e-06	ENSG00000171735.12
cg24326501	0.00281799	0.078254279352977	ENSG00000171735.12_EST00000000000.0_6885152_6885270-ENSG00000171735.12_EST00000000000.0_6880241_6880310-1-1	-165	-0.2822	0.0702364	ENSG00000171735.12
cg09372928	2.56204e-07	5.58693081675255e-05	ENSG00000171735.12_EST00000000000.0_6931817_6932079-ENSG00000171735.12_EST00000000000.0_6845384_6845635-0-1	11	-0.46782	6.28007e-06	ENSG00000171735.12
cg06536750	0.00138401	0.0383755136395748	ENSG00000171735.12_EST00000000000.0_6931817_6932079-ENSG00000171735.12_EST00000000000.0_6845540_6845635-0-1	658	0.30124	0.0267833	ENSG00000171735.12
cg09372928	2.83172e-08	1.05595741803538e-05	ENSG00000171735.12_EST00000000000.0_6931817_6932079-ENSG00000171735.12_EST00000000000.0_6867043_6867148-0-1	11	-0.49923	6.93097e-07	ENSG00000171735.12
cg09372928	7.13376e-09	3.81035525885559e-06	ENSG00000171735.12_EST00000000000.0_6931817_6932079-ENSG00000171735.12_EST00000000000.0_6880241_6880310-0-1	11	-0.5174	1.74447e-07	ENSG00000171735.12
cg09372928	8.37218e-08	2.40367730688935e-05	ENSG00000171735.12_EST00000000000.0_6931817_6932079-ENSG00000171735.12_EST00000000000.0_6885152_6885270-0-1	11	0.48416	2.05185e-06	ENSG00000171735.12
cg25594040	0.00142315	0.0602235726000649	ENSG00000049245.8_EST00000000000.0_7837220_7837378-ENSG00000049245.8_EST00000000000.0_7831329_7831445-0-1	-161	0.30052	0.0491006	ENSG00000049245.8
cg25594040	0.00142315	0.0679955688021156	ENSG00000049245.8_EST00000000000.0_7837220_7837378-ENSG00000049245.8_EST00000000000.0_7833502_7833571-0-1	-161	-0.30052	0.0578134	ENSG00000049245.8
cg00773965	0.00245078	0.0891796600405297	ENSG00000049245.8_EST00000000000.0_7839686_7841492-ENSG00000049245.8_EST00000000000.0_7837220_7837378-0-1	-156	-0.28604	0.0843072	ENSG00000049245.8
cg06619807	1.40975e-08	8.41935956197985e-06	ENSG00000116288.8_EST00000000000.0_8022823_8022935-ENSG00000116288.8_EST00000000000.0_8021723_8021853-0-1	-10621	0.50856	5.13819e-07	ENSG00000116288.8
cg21814278	0.00161549	0.0725013976593244	ENSG00000116288.8_EST00000000000.0_8022823_8022935-ENSG00000116288.8_EST00000000000.0_8021954_8022141-1-1	-7560	-0.29721	0.063204	ENSG00000116288.8
cg06619807	4.11192e-08	1.89479051282051e-05	ENSG00000116288.8_EST00000000000.0_8022823_8022935-ENSG00000116288.8_EST00000000000.0_8022029_8022161-1-1	-10621	-0.49413	1.50129e-06	ENSG00000116288.8
cg06619807	2.42446e-06	0.00043066402048803	ENSG00000116288.8_EST00000000000.0_8025384_8025485-ENSG00000074800.8_EST00000000000.0_8934883_8934976-0-0	-10621	-0.43216	8.8906e-05	ENSG00000116288.8
cg14531038	2.31348e-05	0.00345354916621516	ENSG00000116288.8_EST00000000000.0_8025384_8025485-ENSG00000116288.8_EST00000000000.0_8021723_8021853-0-1	23354	0.39175	0.00119267	ENSG00000116288.8
cg21814278	2.77027e-08	1.40751406054623e-05	ENSG00000116288.8_EST00000000000.0_8025384_8025485-ENSG00000116288.8_EST00000000000.0_8021954_8022141-0-1	-7560	-0.49953	1.01638e-06	ENSG00000116288.8
cg06619807	2.82334e-06	0.000482443187726639	ENSG00000116288.8_EST00000000000.0_8025384_8025485-ENSG00000116288.8_EST00000000000.0_8022029_8022161-0-1	-10621	-0.42959	0.000102742	ENSG00000116288.8
cg21814278	0.000449666	0.0272148948839678	ENSG00000116288.8_EST00000000000.0_8025384_8025485-ENSG00000116288.8_EST00000000000.0_8022823_8022935-1-1	-7560	0.32897	0.0170608	ENSG00000116288.8
cg12045833	0.00101845	0.0566786155848127	ENSG00000116288.8_EST00000000000.0_8030954_8031023-ENSG00000116288.8_EST00000000000.0_8029405_8029464-1-1	-7499	-0.30907	0.0451498	ENSG00000116288.8
cg21814278	0.000137607	0.0119695662363959	ENSG00000116288.8_EST00000000000.0_8037712_8037798-ENSG00000116288.8_EST00000000000.0_8021723_8021853-0-1	-7560	-0.35561	0.00589953	ENSG00000116288.8
cg08719370	0.00034925	0.0260521914126705	ENSG00000116288.8_EST00000000000.0_8037712_8037798-ENSG00000116288.8_EST00000000000.0_8025384_8025485-0-1	30689	0.33486	0.0161007	ENSG00000116288.8
cg08719370	0.00119421	0.0641889353761498	ENSG00000116288.8_EST00000000000.0_8037712_8037798-ENSG00000116288.8_EST00000000000.0_8030954_8031023-1-1	30689	-0.30503	0.0534958	ENSG00000116288.8
cg06619807	1.3181e-10	2.74079931204596e-07	ENSG00000116288.8_EST00000000000.0_8044954_8045171-ENSG00000116288.8_EST00000000000.0_8021723_8021853-0-1	-10621	-0.56466	4.81313e-09	ENSG00000116288.8
cg06619807	2.21045e-05	0.00245813368354408	ENSG00000116288.8_EST00000000000.0_8044954_8045171-ENSG00000116288.8_EST00000000000.0_8025384_8025485-0-1	-10621	0.39262	0.000807224	ENSG00000116288.8
cg06619807	0.00023003	0.0192550106116271	ENSG00000116288.8_EST00000000000.0_8044954_8045171-ENSG00000116288.8_EST00000000000.0_8029405_8029464-0-1	-10621	0.34434	0.0108813	ENSG00000116288.8
cg12045833	9.4804e-08	3.56581611310016e-05	ENSG00000116288.8_EST00000000000.0_8044954_8045171-ENSG00000116288.8_EST00000000000.0_8037712_8037798-0-1	-7499	-0.48239	3.46082e-06	ENSG00000116288.8
cg06635351	0.000306182	0.0171859373244449	ENSG00000142599.13_EST00000000000.0_8420172_8421550-ENSG00000142599.13_EST00000000000.0_8424116_8424315-0-1	5223	0.33788	0.00939535	ENSG00000142599.13
cg15625451	0.00346758	0.0968910519454509	ENSG00000142599.13_EST00000000000.0_8421823_8421936-ENSG00000142599.13_EST00000000000.0_8422743_8422904-1-1	523	-0.2764	0.0948357	ENSG00000142599.13
cg06635351	9.85191e-07	0.000167270478595697	ENSG00000142599.13_EST00000000000.0_8421823_8421936-ENSG00000142599.13_EST00000000000.0_8424806_8424898-0-1	5223	0.44694	2.63217e-05	ENSG00000142599.13
cg06635351	0.00127473	0.0468037506597724	ENSG00000142599.13_EST00000000000.0_8422743_8422904-ENSG00000142599.13_EST00000000000.0_8482787_8482867-0-1	5223	0.30336	0.0349239	ENSG00000142599.13
cg10313368	0.000346937	0.0202354289265572	ENSG00000074800.8_EST00000000000.0_8921061_8921488-ENSG00000074800.8_EST00000000000.0_8926338_8926560-0-1	-3521	0.33501	0.0116052	ENSG00000074800.8
cg10313368	0.000407653	0.0249523748307866	ENSG00000074800.8_EST00000000000.0_8921061_8921488-ENSG00000074800.8_EST00000000000.0_8927176_8927309-0-1	-3521	0.33127	0.01522	ENSG00000074800.8
cg10313368	0.000299243	0.0201255593649607	ENSG00000074800.8_EST00000000000.0_8921061_8921488-ENSG00000074800.8_EST00000000000.0_8938639_8938749-0-1	-3521	0.3384	0.0115178	ENSG00000074800.8
cg20510033	6.33639e-07	0.000126901717650438	ENSG00000074800.8_EST00000000000.0_8922946_8923004-ENSG00000074800.8_EST00000000000.0_8923294_8923402-0-1	21385	-0.45393	1.83715e-05	ENSG00000074800.8
cg20510033	8.25973e-07	0.000156340154739177	ENSG00000074800.8_EST00000000000.0_8922946_8923004-ENSG00000074800.8_EST00000000000.0_8923950_8924151-0-1	21385	0.44975	2.40793e-05	ENSG00000074800.8
cg20510033	0.000637276	0.0324429177047282	ENSG00000074800.8_EST00000000000.0_8922946_8923004-ENSG00000074800.8_EST00000000000.0_8925344_8925541-0-1	21385	0.32065	0.0214665	ENSG00000074800.8
cg18687706	0.00121503	0.0526399974284501	ENSG00000074800.8_EST00000000000.0_8922946_8923004-ENSG00000074800.8_EST00000000000.0_8926338_8926560-0-1	633	-0.30459	0.0408576	ENSG00000074800.8
cg10313368	0.000701284	0.0315987384794972	ENSG00000074800.8_EST00000000000.0_8923294_8923402-ENSG00000074800.8_EST00000000000.0_8927176_8927309-0-1	-3521	0.31832	0.0207435	ENSG00000074800.8
cg12486756	0.00232982	0.0775195225749841	ENSG00000074800.8_EST00000000000.0_8923950_8924151-ENSG00000074800.8_EST00000000000.0_8927176_8927309-0-1	14762	-0.28742	0.069273	ENSG00000074800.8
cg10313368	1.65043e-05	0.00161442770938847	ENSG00000074800.8_EST00000000000.0_8923950_8924151-ENSG00000074800.8_EST00000000000.0_8928047_8928116-0-1	-3521	0.39815	0.000482861	ENSG00000074800.8
cg10313368	8.94406e-05	0.00719005587029367	ENSG00000074800.8_EST00000000000.0_8923950_8924151-ENSG00000074800.8_EST00000000000.0_8930511_8930569-0-1	-3521	0.36474	0.00307824	ENSG00000074800.8
cg10313368	0.000463823	0.0257968732340036	ENSG00000074800.8_EST00000000000.0_8923950_8924151-ENSG00000171603.11_EST00000000000.0_9789086_9790763-0-0	-3521	0.32824	0.0158905	ENSG00000074800.8
cg25849281	0.000405768	0.0222635458043719	ENSG00000074800.8_EST00000000000.0_8925344_8925541-ENSG00000049239.7_EST00000000000.0_9323568_9331396-0-0	-1672	0.33138	0.0131288	ENSG00000074800.8
cg23267872	0.00136497	0.0604275003439203	ENSG00000074800.8_EST00000000000.0_8925344_8925541-ENSG00000074800.8_EST00000000000.0_8926338_8926560-0-1	-1662	-0.3016	0.0493164	ENSG00000074800.8
cg23267872	0.00137261	0.059509011753685	ENSG00000074800.8_EST00000000000.0_8925344_8925541-ENSG00000074800.8_EST00000000000.0_8927176_8927309-0-1	-1662	0.30145	0.0483022	ENSG00000074800.8
cg25849281	0.000648763	0.0323270341276688	ENSG00000074800.8_EST00000000000.0_8925344_8925541-ENSG00000074800.8_EST00000000000.0_8930511_8930569-0-1	-1672	0.32022	0.0213711	ENSG00000074800.8
cg10313368	0.000106964	0.00857866476658607	ENSG00000074800.8_EST00000000000.0_8925344_8925541-ENSG00000074800.8_EST00000000000.0_8931950_8932045-0-1	-3521	0.36098	0.00385673	ENSG00000074800.8
cg25849281	0.000179683	0.0116180749883055	ENSG00000074800.8_EST00000000000.0_8925344_8925541-ENSG00000074800.8_EST00000000000.0_8934883_8934976-0-1	-1672	0.34981	0.00568022	ENSG00000074800.8
cg10313368	1.4111e-05	0.00141881475973011	ENSG00000074800.8_EST00000000000.0_8925344_8925541-ENSG00000074800.8_EST00000000000.0_8938639_8938749-0-1	-3521	0.40107	0.000409705	ENSG00000074800.8
cg18687706	0.000218553	0.0157538131718902	ENSG00000074800.8_EST00000000000.0_8927176_8927309-ENSG00000074800.8_EST00000000000.0_8930511_8930569-0-1	633	0.34548	0.00839358	ENSG00000074800.8
cg09819654	3.25971e-07	7.6263356426513e-05	ENSG00000074800.8_EST00000000000.0_8927176_8927309-ENSG00000074800.8_EST00000000000.0_8931950_8932045-0-1	-48	0.46418	9.43212e-06	ENSG00000074800.8
cg20510033	7.27076e-07	0.000141526691068058	ENSG00000074800.8_EST00000000000.0_8927176_8927309-ENSG00000074800.8_EST00000000000.0_8934883_8934976-0-1	21385	0.45177	2.11546e-05	ENSG00000074800.8
cg18687706	3.82254e-06	0.000513103478582891	ENSG00000074800.8_EST00000000000.0_8927176_8927309-ENSG00000074800.8_EST00000000000.0_8938639_8938749-0-1	633	-0.42441	0.000111114	ENSG00000074800.8
cg08146717	0.000411447	0.023580747071313	ENSG00000074800.8_EST00000000000.0_8928047_8928116-ENSG00000074800.8_EST00000000000.0_8930511_8930569-0-1	36451	0.33106	0.0141516	ENSG00000074800.8
cg25849281	0.00113935	0.0458016193110304	ENSG00000074800.8_EST00000000000.0_8928047_8928116-ENSG00000074800.8_EST00000000000.0_8931950_8932045-0-1	-1672	-0.30623	0.0339382	ENSG00000074800.8
cg20510033	0.00054444	0.0274362435034096	ENSG00000074800.8_EST00000000000.0_8931950_8932045-ENSG00000074800.8_EST00000000000.0_8934883_8934976-0-1	21385	-0.32444	0.0172443	ENSG00000074800.8
cg20510033	0.00054444	0.024974636548589	ENSG00000074800.8_EST00000000000.0_8931950_8932045-ENSG00000074800.8_EST00000000000.0_8938639_8938749-0-1	21385	0.32444	0.0152407	ENSG00000074800.8
cg22221490	0.00282074	0.0900786790179075	ENSG00000074800.8_EST00000000000.0_8934883_8934976-ENSG00000074800.8_EST00000000000.0_8938639_8938749-0-1	5	0.28218	0.0855207	ENSG00000074800.8
cg18687706	0.00170124	0.0615312144079231	ENSG00000074800.8_EST00000000000.0_8934883_8934976-ENSG00000116288.8_EST00000000000.0_8025384_8025485-0-0	633	0.29585	0.0505253	ENSG00000074800.8
cg20510033	5.96023e-06	0.000724458222420502	ENSG00000074800.8_EST00000000000.0_8934883_8934976-ENSG00000180758.9_EST00000000000.0_9188704_9188840-0-0	21385	0.41667	0.000173635	ENSG00000074800.8
cg12458866	0.000599634	0.038933532286967	ENSG00000171621.9_EST00000000000.0_9427507_9427634-ENSG00000171621.9_EST00000000000.0_9352939_9353130-0-1	671	0.32212	0.0272973	ENSG00000171621.9
cg07374121	0.00215883	0.0606538276861112	ENSG00000171608.9_EST00000000000.0_9786967_9787285-ENSG00000171608.9_EST00000000000.0_9784862_9784994-0-1	-158	0.28949	0.0495584	ENSG00000171608.9
cg11581248	0.00172053	0.080797740187472	ENSG00000171603.11_EST00000000000.0_9791819_9791954-ENSG00000171603.11_EST00000000000.0_9795006_9795232-0-1	3227	0.29555	0.0734012	ENSG00000171603.11
cg24592782	0.00129209	0.0571830107589221	ENSG00000171603.11_EST00000000000.0_9794030_9794200-ENSG00000171603.11_EST00000000000.0_9795525_9795673-0-1	41322	-0.30301	0.0457014	ENSG00000171603.11
cg04969937	0.000113386	0.00947259682368152	ENSG00000171603.11_EST00000000000.0_9794030_9794200-ENSG00000171603.11_EST00000000000.0_9797556_9797612-0-1	-697	0.35975	0.004374	ENSG00000171603.11
cg14037769	0.00100829	0.0520773665455804	ENSG00000171603.11_EST00000000000.0_9795006_9795232-ENSG00000171603.11_EST00000000000.0_9795525_9795673-1-1	11215	0.30933	0.040239	ENSG00000171603.11
cg14037769	0.00156789	0.0666914641544732	ENSG00000171603.11_EST00000000000.0_9795006_9795232-ENSG00000171603.11_EST00000000000.0_9795943_9796100-0-1	11215	-0.29799	0.0563302	ENSG00000171603.11
cg04969937	0.000184466	0.0144636173764148	ENSG00000171603.11_EST00000000000.0_9795525_9795673-ENSG00000171603.11_EST00000000000.0_9795943_9796100-1-1	-697	-0.34923	0.00752664	ENSG00000171603.11
cg04969937	1.52488e-05	0.0017956429219776	ENSG00000171603.11_EST00000000000.0_9795525_9795673-ENSG00000171603.11_EST00000000000.0_9797556_9797612-0-1	-697	0.39963	0.000552325	ENSG00000171603.11
cg24592782	0.000479118	0.0308308693471918	ENSG00000171603.11_EST00000000000.0_9795525_9795673-ENSG00000171603.11_EST00000000000.0_9801152_9801314-0-1	41322	-0.32748	0.0200875	ENSG00000171603.11
cg08845510	6.97353e-07	0.000161633513787905	ENSG00000171603.11_EST00000000000.0_9795943_9796100-ENSG00000171603.11_EST00000000000.0_9797556_9797612-1-1	-555	0.45243	2.51567e-05	ENSG00000171603.11
cg08845510	2.72434e-06	0.000466062911972525	ENSG00000171603.11_EST00000000000.0_9795943_9796100-ENSG00000171603.11_EST00000000000.0_9801152_9801314-1-1	-555	-0.43019	9.83483e-05	ENSG00000171603.11
cg04969937	2.3375e-06	0.000411651044629063	ENSG00000171603.11_EST00000000000.0_9795943_9796100-ENSG00000171603.11_EST00000000000.0_9811531_9811739-0-1	-697	-0.43277	8.38814e-05	ENSG00000171603.11
cg27399414	0.00160609	0.0758674605944841	ENSG00000171603.11_EST00000000000.0_9803942_9804063-ENSG00000171603.11_EST00000000000.0_9811531_9811639-0-1	9	-0.29736	0.0672437	ENSG00000171603.11
cg09174674	0.000241363	0.0172530114691022	ENSG00000171603.11_EST00000000000.0_9804453_9804701-ENSG00000171603.11_EST00000000000.0_9809519_9809704-1-1	-542	-0.34326	0.00944278	ENSG00000171603.11
cg09174674	8.65129e-05	0.00939223625545521	ENSG00000171603.11_EST00000000000.0_9804453_9804701-ENSG00000171603.11_EST00000000000.0_9809822_9809971-0-1	-542	0.36544	0.00432752	ENSG00000171603.11
cg07589991	0.00226819	0.0976467084913249	ENSG00000171603.11_EST00000000000.0_9804453_9804701-ENSG00000171603.11_EST00000000000.0_9811531_9811639-0-1	-36705	-0.28815	0.0959164	ENSG00000171603.11
cg00559234	0.00137404	0.0686196586430518	ENSG00000171603.11_EST00000000000.0_9804453_9804701-ENSG00000171603.11_EST00000000000.0_9811531_9811739-0-1	1325	-0.30143	0.0585507	ENSG00000171603.11
cg01800926	0.000777109	0.0436848473838631	ENSG00000171603.11_EST00000000000.0_9809822_9809971-ENSG00000171603.11_EST00000000000.0_9811531_9811639-0-1	-19	-0.31581	0.0318411	ENSG00000171603.11
cg18086187	0.00212643	0.0603145846178496	ENSG00000130939.13_EST00000000000.0_10239474_10239620-ENSG00000130939.13_EST00000000000.0_10238702_10238876-1-1	-35732	-0.2899	0.0491963	ENSG00000130939.13
cg08806699	0.00240507	0.0695643483645734	ENSG00000130939.13_EST00000000000.0_10239474_10239620-ENSG00000130939.13_EST00000000000.0_10238702_10238888-0-1	-34920	0.28656	0.0596574	ENSG00000130939.13
cg21180178	0.00216967	0.0672284269595929	ENSG00000130939.13_EST00000000000.0_10239953_10240425-ENSG00000130939.13_EST00000000000.0_10238702_10238888-0-1	120	0.28935	0.0569335	ENSG00000130939.13
cg23036555	8.34369e-06	0.00115817394313968	ENSG00000142657.14_EST00000000000.0_10471475_10471609-ENSG00000142657.14_EST00000000000.0_10464218_10464336-0-1	-294	-0.41067	0.000317256	ENSG00000142657.14
cg23036555	2.00904e-05	0.00233944322560687	ENSG00000142657.14_EST00000000000.0_10471475_10471609-ENSG00000142657.14_EST00000000000.0_10468128_10468197-1-1	-294	0.39444	0.000763662	ENSG00000142657.14
cg17520927	0.000412228	0.0289974014650075	ENSG00000142657.14_EST00000000000.0_10473119_10473308-ENSG00000142657.14_EST00000000000.0_10468128_10468197-0-1	-221	-0.33101	0.0185423	ENSG00000142657.14
cg11196904	0.000641084	0.0436353157868989	ENSG00000142657.14_EST00000000000.0_10477044_10477174-ENSG00000142657.14_EST00000000000.0_10468128_10468197-0-1	32178	-0.32051	0.031791	ENSG00000142657.14
cg00162421	0.00189035	0.0825488074101462	ENSG00000142657.14_EST00000000000.0_10477044_10477174-ENSG00000142657.14_EST00000000000.0_10471475_10471609-0-1	49836	0.29305	0.0755988	ENSG00000142657.14
cg25312481	0.00094652	0.0568400701189878	ENSG00000142657.14_EST00000000000.0_10478883_10478982-ENSG00000142657.14_EST00000000000.0_10477044_10477174-0-1	20	0.31091	0.0453321	ENSG00000142657.14
cg25312481	0.00216678	0.0854017797258803	ENSG00000142657.14_EST00000000000.0_10478883_10478982-ENSG00000142657.14_EST00000000000.0_10477433_10477566-1-1	20	-0.28939	0.0793401	ENSG00000142657.14
cg23036555	0.00165305	0.0788857528782271	ENSG00000142657.14_EST00000000000.0_10479474_10479596-ENSG00000142657.14_EST00000000000.0_10473119_10473308-0-1	-294	-0.2966	0.0710267	ENSG00000142657.14
cg23036555	0.00209409	0.0800165674791788	ENSG00000142657.14_EST00000000000.0_10479474_10479596-ENSG00000142657.14_EST00000000000.0_10477433_10477566-0-1	-294	-0.29031	0.0724534	ENSG00000142657.14
cg23036555	0.00204001	0.0854484580864162	ENSG00000142657.14_EST00000000000.0_10479474_10479596-ENSG00000142657.14_EST00000000000.0_10478883_10478982-1-1	-294	0.29101	0.0794025	ENSG00000142657.14
cg17211447	0.00125566	0.055242814408641	ENSG00000142657.14_EST00000000000.0_10479687_10479845-ENSG00000142657.14_EST00000000000.0_10477044_10477174-0-1	31541	-0.30375	0.0436285	ENSG00000142657.14
cg18017109	0.00206083	0.0928321573601081	ENSG00000142657.14_EST00000000000.0_10479687_10479845-ENSG00000142657.14_EST00000000000.0_10477433_10477566-0-1	-184	0.29074	0.0892226	ENSG00000142657.14
cg08846221	0.000458289	0.0414179355127854	ENSG00000160049.6_EST00000000000.0_10523115_10523266-ENSG00000160049.6_EST00000000000.0_10529234_10529395-0-1	9115	-0.32852	0.0296448	ENSG00000160049.6
cg05233288	0.000332174	0.034727135562027	ENSG00000160049.6_EST00000000000.0_10523488_10523677-ENSG00000160049.6_EST00000000000.0_10527247_10527389-1-1	1581	-0.33601	0.0234829	ENSG00000160049.6
cg11196904	4.86322e-06	0.00105643682815652	ENSG00000160049.6_EST00000000000.0_10523488_10523677-ENSG00000160049.6_EST00000000000.0_10532380_10532583-0-1	-41279	0.42024	0.000281546	ENSG00000160049.6
cg11047111	1.09637e-05	0.00199796908553906	ENSG00000160049.6_EST00000000000.0_10529234_10529395-ENSG00000160049.6_EST00000000000.0_10532380_10532545-0-1	-42239	0.40572	0.000630902	ENSG00000160049.6
cg11047111	9.4669e-06	0.00177413485698778	ENSG00000160049.6_EST00000000000.0_10529234_10529395-ENSG00000160049.6_EST00000000000.0_10532380_10532583-0-1	-42239	-0.40839	0.000543661	ENSG00000160049.6
cg08648047	1.83985e-06	0.000407003066467819	ENSG00000120948.10_EST00000000000.0_11078790_11078930-ENSG00000120948.10_EST00000000000.0_11072741_11072800-0-1	-44138	-0.43676	8.26652e-05	ENSG00000120948.10
cg08648047	0.00156519	0.0854484580864162	ENSG00000120948.10_EST00000000000.0_11078790_11078930-ENSG00000120948.10_EST00000000000.0_11073773_11074022-0-1	-44138	0.29804	0.0794025	ENSG00000120948.10
cg21929860	0.00168734	0.0910473771151343	ENSG00000120948.10_EST00000000000.0_11078790_11078930-ENSG00000120948.10_EST00000000000.0_11076901_11077064-1-1	-48438	0.29606	0.0868444	ENSG00000120948.10
cg22693994	0.000858456	0.0595943105688203	ENSG00000120948.10_EST00000000000.0_11082181_11082915-ENSG00000120948.10_EST00000000000.0_11076901_11077064-0-1	12520	-0.31335	0.0483948	ENSG00000120948.10
cg22693994	0.000858456	0.0553781589834915	ENSG00000120948.10_EST00000000000.0_11082181_11082915-ENSG00000120948.10_EST00000000000.0_11078790_11078930-0-1	12520	0.31335	0.0437798	ENSG00000120948.10
cg04885881	0.000336369	0.0270448996105253	ENSG00000116649.4_EST00000000000.0_11115019_11115141-ENSG00000116649.4_EST00000000000.0_11115838_11115983-0-1	3037	-0.33573	0.0169123	ENSG00000116649.4
cg04885881	0.000361596	0.0331211168615698	ENSG00000116649.4_EST00000000000.0_11115019_11115141-ENSG00000116649.4_EST00000000000.0_11116068_11116151-0-1	3037	0.33406	0.0220572	ENSG00000116649.4
cg21379816	2.82849e-05	0.00403434468853643	ENSG00000116649.4_EST00000000000.0_11115019_11115141-ENSG00000116649.4_EST00000000000.0_11118857_11118949-0-1	-453	0.38789	0.00145964	ENSG00000116649.4
cg23218665	6.54254e-06	0.00119288152380952	ENSG00000116649.4_EST00000000000.0_11115838_11115983-ENSG00000116649.4_EST00000000000.0_11116661_11116814-0-1	39769	0.41502	0.000329612	ENSG00000116649.4
cg21379816	5.35923e-05	0.00976665213513255	ENSG00000116649.4_EST00000000000.0_11116068_11116151-ENSG00000116649.4_EST00000000000.0_11116661_11116814-0-1	-453	-0.37525	0.00454668	ENSG00000116649.4
cg21379816	5.46801e-05	0.00681749115387327	ENSG00000116649.4_EST00000000000.0_11116068_11116151-ENSG00000116649.4_EST00000000000.0_11118857_11118949-0-1	-453	0.37485	0.00287275	ENSG00000116649.4
cg21379816	7.30071e-05	0.00863890020441807	ENSG00000116649.4_EST00000000000.0_11116068_11116151-ENSG00000116649.4_EST00000000000.0_11119834_11120081-0-1	-453	-0.36895	0.0038912	ENSG00000116649.4
cg21379816	0.000867857	0.0609484174638588	ENSG00000116649.4_EST00000000000.0_11118857_11118949-ENSG00000116649.4_EST00000000000.0_11119282_11119402-0-1	-453	0.31308	0.0499012	ENSG00000116649.4
cg21379816	0.000867857	0.0592355418170085	ENSG00000116649.4_EST00000000000.0_11118857_11118949-ENSG00000116649.4_EST00000000000.0_11119834_11120081-0-1	-453	-0.31308	0.047981	ENSG00000116649.4
cg23218665	0.000510723	0.0362432968347682	ENSG00000171824.9_EST00000000000.0_11141139_11141295-ENSG00000171824.9_EST00000000000.0_11148180_11148255-0-1	-88	-0.32596	0.024834	ENSG00000171824.9
cg21099221	0.000223382	0.0181265249557086	ENSG00000171824.9_EST00000000000.0_11147505_11147648-ENSG00000171824.9_EST00000000000.0_11147857_11147967-1-1	-39364	-0.34499	0.0100588	ENSG00000171824.9
cg21099221	0.000107467	0.0100234059479931	ENSG00000171824.9_EST00000000000.0_11147505_11147648-ENSG00000171824.9_EST00000000000.0_11148180_11148255-0-1	-39364	0.36088	0.00470095	ENSG00000171824.9
cg12426360	9.34365e-05	0.0183165660536411	ENSG00000116670.9_EST00000000000.0_11735633_11736197-ENSG00000116670.9_EST00000000000.0_11740410_11740528-0-1	-17097	-0.36383	0.0101969	ENSG00000116670.9
cg15012981	0.000504177	0.0713731439487475	ENSG00000116670.9_EST00000000000.0_11735633_11736197-ENSG00000116670.9_EST00000000000.0_11740619_11741188-0-1	-10698	-0.32627	0.0618115	ENSG00000116670.9
cg19596435	9.8987e-05	0.0195707005094214	ENSG00000116670.9_EST00000000000.0_11736103_11736197-ENSG00000116670.9_EST00000000000.0_11736866_11737005-1-1	-10224	-0.36262	0.0111026	ENSG00000116670.9
cg22456539	0.000683431	0.0536291186469023	ENSG00000116670.9_EST00000000000.0_11736103_11736197-ENSG00000116670.9_EST00000000000.0_11736929_11737671-0-1	-10014	0.31895	0.0419087	ENSG00000116670.9
cg26572388	2.15838e-05	0.00686013331644858	ENSG00000116670.9_EST00000000000.0_11736103_11736197-ENSG00000116670.9_EST00000000000.0_11740410_11740670-0-1	-10309	0.39308	0.00289622	ENSG00000116670.9
cg26807643	0.000355064	0.0442868702412673	ENSG00000116670.9_EST00000000000.0_11736103_11736197-ENSG00000116670.9_EST00000000000.0_11741096_11741168-0-1	-10024	-0.33448	0.0324342	ENSG00000116670.9
cg08269037	2.48607e-06	0.000943652503599277	ENSG00000116670.9_EST00000000000.0_11740410_11740528-ENSG00000116670.9_EST00000000000.0_11740619_11740670-1-1	-91	0.43174	0.000243345	ENSG00000116670.9
cg08269037	9.40276e-08	7.4701953476453e-05	ENSG00000116670.9_EST00000000000.0_11740410_11740528-ENSG00000116670.9_EST00000000000.0_11740619_11741188-0-1	-91	-0.48251	9.17777e-06	ENSG00000116670.9
cg15672234	1.49866e-05	0.0041080746524204	ENSG00000116670.9_EST00000000000.0_11740410_11740528-ENSG00000116670.9_EST00000000000.0_11741096_11741175-0-1	-35692	0.39995	0.00149371	ENSG00000116670.9
cg08275633	1.29265e-05	0.004689008600022	ENSG00000116670.9_EST00000000000.0_11740410_11740528-ENSG00000116670.9_EST00000000000.0_11751470_11751534-0-1	-76	0.40269	0.00177296	ENSG00000116670.9
cg24664312	0.000138671	0.0262958278154577	ENSG00000116670.9_EST00000000000.0_11740410_11740528-ENSG00000116670.9_EST00000000000.0_11751470_11751650-0-1	-36733	-0.35544	0.0163061	ENSG00000116670.9
cg08269037	5.12067e-06	0.00112577144906618	ENSG00000177674.10_EST00000000000.0_11807497_11807602-ENSG00000177674.10_EST00000000000.0_11796141_11796292-1-1	-44525	-0.41934	0.000305792	ENSG00000177674.10
cg02567879	0.00110386	0.0741185791643018	ENSG00000177674.10_EST00000000000.0_11807497_11807602-ENSG00000177674.10_EST00000000000.0_11796212_11796292-0-1	-34725	-0.30704	0.0651613	ENSG00000177674.10
cg08269037	0.000879262	0.068332701733834	ENSG00000177674.10_EST00000000000.0_11808472_11808646-ENSG00000177674.10_EST00000000000.0_11796141_11796292-0-1	-44525	-0.31275	0.0582133	ENSG00000177674.10
cg25467652	6.12171e-05	0.0105616397291647	ENSG00000177674.10_EST00000000000.0_11808472_11808646-ENSG00000177674.10_EST00000000000.0_11805860_11805894-0-1	-165	0.37256	0.00502688	ENSG00000177674.10
cg11717194	5.06571e-11	1.71965888687965e-07	ENSG00000083444.10_EST00000000000.0_12008033_12008124-ENSG00000083444.10_EST00000000000.0_11994751_11994912-0-1	-4673	-0.57496	2.5421e-09	ENSG00000083444.10
cg11717194	0.000171281	0.0176751146826231	ENSG00000083444.10_EST00000000000.0_12008033_12008124-ENSG00000083444.10_EST00000000000.0_11994781_11994912-1-1	-4673	0.35086	0.00973869	ENSG00000083444.10
cg09306577	0.000729317	0.053893531178977	ENSG00000083444.10_EST00000000000.0_12008033_12008124-ENSG00000083444.10_EST00000000000.0_11994792_11994912-0-1	46126	0.31737	0.0421888	ENSG00000083444.10
cg11717194	2.08306e-07	8.33672561098249e-05	ENSG00000083444.10_EST00000000000.0_12008033_12008124-ENSG00000083444.10_EST00000000000.0_11994800_11994912-1-1	-4673	0.47091	1.05878e-05	ENSG00000083444.10
cg03529003	0.000788907	0.0593494289639407	ENSG00000083444.10_EST00000000000.0_12008033_12008124-ENSG00000083444.10_EST00000000000.0_11994810_11994912-1-1	-470	0.31544	0.0481182	ENSG00000083444.10
cg20483112	7.58407e-06	0.00135038231057764	ENSG00000083444.10_EST00000000000.0_12008033_12008124-ENSG00000083444.10_EST00000000000.0_12004579_12004719-1-1	-40577	-0.41238	0.000384938	ENSG00000083444.10
cg03529003	1.57821e-06	0.000393737598332299	ENSG00000083444.10_EST00000000000.0_12009830_12009963-ENSG00000083444.10_EST00000000000.0_11994751_11994912-0-1	-470	-0.43929	7.91006e-05	ENSG00000083444.10
cg05155371	0.000976054	0.0633005234969038	ENSG00000083444.10_EST00000000000.0_12009830_12009963-ENSG00000083444.10_EST00000000000.0_12008033_12008124-1-1	-54	-0.31014	0.0524948	ENSG00000083444.10
cg11717194	1.86152e-05	0.00312172589385923	ENSG00000083444.10_EST00000000000.0_12009830_12009963-ENSG00000120948.10_EST00000000000.0_11083250_11084240-0-0	-4673	-0.39588	0.0010409	ENSG00000083444.10
cg09872491	0.000482049	0.0436258585710325	ENSG00000083444.10_EST00000000000.0_12010414_12010567-ENSG00000083444.10_EST00000000000.0_12004579_12004719-0-1	-35610	-0.32733	0.031781	ENSG00000083444.10
cg11717194	1.61804e-11	7.52336297049181e-08	ENSG00000083444.10_EST00000000000.0_12010414_12010577-ENSG00000083444.10_EST00000000000.0_11994751_11994912-0-1	-4673	0.58681	8.17854e-10	ENSG00000083444.10
cg11717194	7.70139e-07	0.000226406621596829	ENSG00000083444.10_EST00000000000.0_12010414_12010577-ENSG00000083444.10_EST00000000000.0_12008033_12008124-0-1	-4673	-0.45086	3.88532e-05	ENSG00000083444.10
cg11717194	7.69287e-10	1.24823747718795e-06	ENSG00000083444.10_EST00000000000.0_12010414_12010577-ENSG00000083444.10_EST00000000000.0_12009830_12009963-1-1	-4673	-0.54467	3.87508e-08	ENSG00000083444.10
cg05155371	7.55621e-06	0.00134184226042482	ENSG00000083444.10_EST00000000000.0_12012680_12012748-ENSG00000083444.10_EST00000000000.0_11994800_11994912-0-1	-54	-0.41245	0.000381816	ENSG00000083444.10
cg09306577	3.70618e-06	0.00077026513000463	ENSG00000083444.10_EST00000000000.0_12012680_12012792-ENSG00000083444.10_EST00000000000.0_12008033_12008124-0-1	46126	0.42494	0.000187771	ENSG00000083444.10
cg09872491	4.11712e-05	0.00708276422832215	ENSG00000083444.10_EST00000000000.0_12012680_12012792-ENSG00000083444.10_EST00000000000.0_12009830_12009963-0-1	-35610	-0.38053	0.0030188	ENSG00000083444.10
cg11717194	2.96745e-13	4.47620674093723e-09	ENSG00000083444.10_EST00000000000.0_12012680_12012792-ENSG00000083444.10_EST00000000000.0_12010414_12010567-0-1	-4673	-0.62487	1.50368e-11	ENSG00000083444.10
cg11717194	9.15818e-12	4.99533602303263e-08	ENSG00000083444.10_EST00000000000.0_12012680_12012792-ENSG00000083444.10_EST00000000000.0_12010414_12010577-1-1	-4673	0.59254	4.63806e-10	ENSG00000083444.10
cg11717194	1.28077e-08	1.00706246302428e-05	ENSG00000083444.10_EST00000000000.0_12016974_12017071-ENSG00000083444.10_EST00000000000.0_11994781_11994912-0-1	-4673	-0.50982	6.50091e-07	ENSG00000083444.10
cg11469137	0.000790864	0.0571641209161259	ENSG00000083444.10_EST00000000000.0_12016974_12017071-ENSG00000083444.10_EST00000000000.0_12008033_12008124-0-1	-366	-0.31538	0.0456807	ENSG00000083444.10
cg09872491	4.45843e-08	2.5846516503268e-05	ENSG00000083444.10_EST00000000000.0_12016974_12017071-ENSG00000083444.10_EST00000000000.0_12009830_12009963-0-1	-35610	-0.49301	2.25509e-06	ENSG00000083444.10
cg11717194	7.75638e-09	6.9057501102922e-06	ENSG00000083444.10_EST00000000000.0_12016974_12017071-ENSG00000083444.10_EST00000000000.0_12014631_12014824-0-1	-4673	-0.51633	3.92402e-07	ENSG00000083444.10
cg11717194	3.81572e-09	4.09238218517115e-06	ENSG00000083444.10_EST00000000000.0_12016974_12017071-ENSG00000116649.4_EST00000000000.0_11116661_11116814-0-0	-4673	-0.52531	1.92464e-07	ENSG00000083444.10
cg11717194	0.000386754	0.0292825982107697	ENSG00000083444.10_EST00000000000.0_12017899_12018000-ENSG00000083444.10_EST00000000000.0_11994810_11994912-0-1	-4673	-0.3325	0.0187732	ENSG00000083444.10
cg11717194	5.77352e-11	1.90539267904099e-07	ENSG00000083444.10_EST00000000000.0_12017899_12018000-ENSG00000083444.10_EST00000000000.0_12009830_12009963-0-1	-4673	-0.57357	2.92702e-09	ENSG00000083444.10
cg11717194	0.00140982	0.0909343851083384	ENSG00000083444.10_EST00000000000.0_12017899_12018000-ENSG00000083444.10_EST00000000000.0_12010414_12010567-0-1	-4673	-0.30076	0.0866953	ENSG00000083444.10
cg24490600	0.000341834	0.0199715893994257	ENSG00000083444.10_EST00000000000.0_12017899_12018000-ENSG00000083444.10_EST00000000000.0_12012680_12012748-0-1	32425	0.33535	0.0114021	ENSG00000083444.10
cg05155371	0.000775359	0.0560436163665435	ENSG00000083444.10_EST00000000000.0_12017899_12018000-ENSG00000083444.10_EST00000000000.0_12017147_12017250-0-1	-54	-0.31586	0.0444542	ENSG00000083444.10
cg05155371	0.00155923	0.0885995478652026	ENSG00000083444.10_EST00000000000.0_12017899_12018001-ENSG00000083444.10_EST00000000000.0_12016974_12017071-0-1	-54	0.29814	0.0835401	ENSG00000083444.10
cg11717194	8.88392e-08	4.34860475141923e-05	ENSG00000083444.10_EST00000000000.0_12018573_12018704-ENSG00000083444.10_EST00000000000.0_12009830_12009963-0-1	-4673	-0.48332	4.50489e-06	ENSG00000083444.10
cg11717194	1.00026e-06	0.000277858467669492	ENSG00000083444.10_EST00000000000.0_12018573_12018704-ENSG00000083444.10_EST00000000000.0_12010414_12010577-0-1	-4673	0.44669	5.053e-05	ENSG00000083444.10
cg09306577	5.9227e-06	0.00111087482149518	ENSG00000083444.10_EST00000000000.0_12018573_12018704-ENSG00000083444.10_EST00000000000.0_12012680_12012748-0-1	46126	0.41678	0.000300736	ENSG00000083444.10
cg11717194	6.96012e-06	0.00125224231987508	ENSG00000083444.10_EST00000000000.0_12018573_12018704-ENSG00000083444.10_EST00000000000.0_12014887_12014950-0-1	-4673	0.41392	0.000350123	ENSG00000083444.10
cg11717194	0.000450773	0.0352343917165145	ENSG00000083444.10_EST00000000000.0_12018573_12018704-ENSG00000083444.10_EST00000000000.0_12017899_12018000-1-1	-4673	-0.32891	0.0239336	ENSG00000083444.10
cg09306577	0.000246458	0.0248647726142778	ENSG00000083444.10_EST00000000000.0_12018573_12018704-ENSG00000083444.10_EST00000000000.0_12017899_12018001-0-1	46126	0.34279	0.0151515	ENSG00000083444.10
cg11717194	4.40776e-06	0.000882320989288187	ENSG00000083444.10_EST00000000000.0_12020703_12020824-ENSG00000083444.10_EST00000000000.0_12012680_12012748-0-1	-4673	0.42195	0.000223366	ENSG00000083444.10
cg05155371	1.12229e-08	9.12467949412828e-06	ENSG00000083444.10_EST00000000000.0_12020703_12020824-ENSG00000083444.10_EST00000000000.0_12012680_12012792-0-1	-54	-0.51154	5.69854e-07	ENSG00000083444.10
cg11717194	3.0062e-07	0.000110461651862802	ENSG00000083444.10_EST00000000000.0_12020703_12020824-ENSG00000083444.10_EST00000000000.0_12014887_12014950-0-1	-4673	0.46541	1.53126e-05	ENSG00000083444.10
cg19502972	1.02949e-05	0.00170856771719663	ENSG00000083444.10_EST00000000000.0_12020703_12020824-ENSG00000083444.10_EST00000000000.0_12017147_12017250-0-1	45662	-0.40687	0.000518523	ENSG00000083444.10
cg11717194	0.00043714	0.0395037582943581	ENSG00000083444.10_EST00000000000.0_12020703_12020824-ENSG00000083444.10_EST00000000000.0_12017899_12018000-0-1	-4673	0.32964	0.0278467	ENSG00000083444.10
cg11717194	3.05438e-11	1.18998965517241e-07	ENSG00000083444.10_EST00000000000.0_12020703_12020824-ENSG00000083444.10_EST00000000000.0_12017899_12018001-0-1	-4673	0.58027	1.5375e-09	ENSG00000083444.10
cg11717194	1.48475e-10	3.72751425040941e-07	ENSG00000083444.10_EST00000000000.0_12020703_12020824-ENSG00000083444.10_EST00000000000.0_12018573_12018704-1-1	-4673	-0.56335	7.43665e-09	ENSG00000083444.10
cg11717194	3.08977e-07	0.000111777558799676	ENSG00000083444.10_EST00000000000.0_12023589_12023693-ENSG00000083444.10_EST00000000000.0_12012680_12012748-0-1	-4673	0.465	1.55555e-05	ENSG00000083444.10
cg11717194	2.59457e-07	9.79940090336649e-05	ENSG00000083444.10_EST00000000000.0_12023589_12023693-ENSG00000083444.10_EST00000000000.0_12012680_12012792-0-1	-4673	0.46763	1.30811e-05	ENSG00000083444.10
cg09306577	3.12673e-05	0.00486309449975518	ENSG00000083444.10_EST00000000000.0_12023589_12023693-ENSG00000083444.10_EST00000000000.0_12016974_12017071-0-1	46126	0.38594	0.0018585	ENSG00000083444.10
cg09306577	0.00134512	0.0740545563329345	ENSG00000083444.10_EST00000000000.0_12023589_12023693-ENSG00000083444.10_EST00000000000.0_12017899_12018000-0-1	46126	0.30198	0.0650773	ENSG00000083444.10
cg03529003	0.00150587	0.0789248826883817	ENSG00000083444.10_EST00000000000.0_12023589_12023693-ENSG00000083444.10_EST00000000000.0_12018573_12018704-0-1	-470	-0.29905	0.0710767	ENSG00000083444.10
cg11717194	1.27393e-06	0.000334634340111995	ENSG00000083444.10_EST00000000000.0_12024232_12024357-ENSG00000083444.10_EST00000000000.0_12012680_12012792-0-1	-4673	0.44279	6.40753e-05	ENSG00000083444.10
cg19502972	5.82495e-05	0.00814078745060151	ENSG00000083444.10_EST00000000000.0_12024232_12024357-ENSG00000083444.10_EST00000000000.0_12016974_12017071-0-1	45662	-0.37357	0.0036038	ENSG00000083444.10
cg11717194	0.00164965	0.0990541549080262	ENSG00000083444.10_EST00000000000.0_12024232_12024357-ENSG00000083444.10_EST00000000000.0_12017899_12018000-0-1	-4673	0.29666	0.0978682	ENSG00000083444.10
cg09306577	0.000145901	0.0170672127918627	ENSG00000083444.10_EST00000000000.0_12024232_12024357-ENSG00000083444.10_EST00000000000.0_12020703_12020824-0-1	46126	-0.35434	0.00930961	ENSG00000083444.10
cg09306577	0.000121236	0.0127254329728354	ENSG00000083444.10_EST00000000000.0_12024232_12024357-ENSG00000083444.10_EST00000000000.0_12023589_12023693-1-1	46126	0.35832	0.00638513	ENSG00000083444.10
cg11717194	2.14962e-09	2.68133133333333e-06	ENSG00000083444.10_EST00000000000.0_12024701_12024842-ENSG00000083444.10_EST00000000000.0_12017899_12018001-0-1	-4673	0.53239	1.08948e-07	ENSG00000083444.10
cg11717194	5.38595e-10	9.66077149614613e-07	ENSG00000083444.10_EST00000000000.0_12025537_12025650-ENSG00000083444.10_EST00000000000.0_12017899_12018000-0-1	-4673	0.54881	2.71763e-08	ENSG00000083444.10
cg09306577	0.000244585	0.027132530669361	ENSG00000083444.10_EST00000000000.0_12025537_12025650-ENSG00000083444.10_EST00000000000.0_12020703_12020824-0-1	46126	0.34297	0.0169891	ENSG00000083444.10
cg03529003	0.00117041	0.0685645434734918	ENSG00000083444.10_EST00000000000.0_12025537_12025650-ENSG00000083444.10_EST00000000000.0_12024232_12024357-0-1	-470	0.30555	0.0584829	ENSG00000083444.10
cg03529003	0.00122319	0.0784486983572848	ENSG00000083444.10_EST00000000000.0_12025537_12025650-ENSG00000083444.10_EST00000000000.0_12024701_12024842-1-1	-470	-0.30442	0.0704815	ENSG00000083444.10
cg11717194	7.35315e-12	4.30086405228758e-08	ENSG00000083444.10_EST00000000000.0_12027044_12027148-ENSG00000083444.10_EST00000000000.0_12009830_12009963-0-1	-4673	-0.59473	3.7135e-10	ENSG00000083444.10
cg09872491	6.72539e-05	0.00834587768368353	ENSG00000083444.10_EST00000000000.0_12027044_12027148-ENSG00000083444.10_EST00000000000.0_12024232_12024357-0-1	-35610	-0.37064	0.00372337	ENSG00000083444.10
cg11717194	2.28709e-08	1.55063328080229e-05	ENSG00000083444.10_EST00000000000.0_12027044_12027148-ENSG00000083444.10_EST00000000000.0_12024701_12024842-0-1	-4673	-0.50212	1.1573e-06	ENSG00000083444.10
cg05155371	1.42408e-07	6.20596100505592e-05	ENSG00000083444.10_EST00000000000.0_12027044_12027148-ENSG00000083444.10_EST00000000000.0_12025537_12025650-0-1	-54	0.47651	7.21866e-06	ENSG00000083444.10
cg05155371	4.26614e-08	2.48864427756e-05	ENSG00000083444.10_EST00000000000.0_12027044_12027148-ENSG00000083444.10_EST00000000000.0_12026308_12026373-1-1	-54	-0.49362	2.14966e-06	ENSG00000083444.10
cg11717194	7.06995e-07	0.00021320631475699	ENSG00000083444.10_EST00000000000.0_12030727_12030873-ENSG00000083444.10_EST00000000000.0_11994810_11994912-0-1	-4673	-0.45221	3.58912e-05	ENSG00000083444.10
cg11717194	0.000606415	0.0499599417604442	ENSG00000083444.10_EST00000000000.0_12030727_12030873-ENSG00000083444.10_EST00000000000.0_12012680_12012792-0-1	-4673	-0.32185	0.0380558	ENSG00000083444.10
cg11717194	1.61939e-07	6.84008685499059e-05	ENSG00000083444.10_EST00000000000.0_12030727_12030873-ENSG00000083444.10_EST00000000000.0_12023589_12023693-0-1	-4673	-0.47463	8.19884e-06	ENSG00000083444.10
cg20483112	0.000761578	0.0555153608495171	ENSG00000083444.10_EST00000000000.0_12030727_12030873-ENSG00000083444.10_EST00000000000.0_12024701_12024842-0-1	-40577	-0.3163	0.043913	ENSG00000083444.10
cg19502972	4.09472e-05	0.00662008843215431	ENSG00000083444.10_EST00000000000.0_12030727_12030873-ENSG00000083444.10_EST00000000000.0_12025537_12025650-0-1	45662	0.38064	0.00276674	ENSG00000083444.10
cg11717194	1.97611e-10	4.5938712994813e-07	ENSG00000083444.10_EST00000000000.0_12030727_12030873-ENSG00000083444.10_EST00000000000.0_12026308_12026373-0-1	-4673	0.56018	9.99605e-09	ENSG00000083444.10
cg11717194	7.91202e-11	2.39401468736617e-07	ENSG00000083444.10_EST00000000000.0_12030727_12030873-ENSG00000083444.10_EST00000000000.0_12027044_12027148-1-1	-4673	-0.5702	3.98481e-09	ENSG00000083444.10
cg11717194	2.53331e-10	5.5469559180518e-07	ENSG00000083444.10_EST00000000000.0_12032929_12033054-ENSG00000083444.10_EST00000000000.0_12026308_12026373-0-1	-4673	0.55741	1.27866e-08	ENSG00000083444.10
cg11717194	2.35896e-06	0.000538726240467305	ENSG00000083444.10_EST00000000000.0_12032929_12033054-ENSG00000083444.10_EST00000000000.0_12030727_12030873-1-1	-4673	-0.43262	0.000118338	ENSG00000083444.10
cg05155371	6.86834e-08	3.56201131888318e-05	ENSG00000083444.10_EST00000000000.0_12034710_12035133-ENSG00000083444.10_EST00000000000.0_12024701_12024842-0-1	-54	-0.48697	3.45555e-06	ENSG00000083444.10
cg05155371	2.13989e-09	2.66180215669014e-06	ENSG00000083444.10_EST00000000000.0_12034710_12035133-ENSG00000083444.10_EST00000000000.0_12025537_12025650-0-1	-54	-0.53244	1.07775e-07	ENSG00000083444.10
cg09306577	1.5644e-06	0.000392088273024612	ENSG00000083444.10_EST00000000000.0_12034710_12035133-ENSG00000083444.10_EST00000000000.0_12026308_12026373-0-1	46126	0.43943	7.8689e-05	ENSG00000083444.10
cg05155371	3.61664e-06	0.000754396773426488	ENSG00000083444.10_EST00000000000.0_12034710_12035133-ENSG00000083444.10_EST00000000000.0_12027044_12027148-0-1	-54	-0.42536	0.000182807	ENSG00000083444.10
cg05155371	1.82223e-08	1.29910778342821e-05	ENSG00000083444.10_EST00000000000.0_12034710_12035133-ENSG00000083444.10_EST00000000000.0_12032929_12033054-0-1	-54	0.50516	9.15063e-07	ENSG00000083444.10
cg03529003	8.06784e-05	0.00647994341735493	ENSG00000116688.10_EST00000000000.0_12049222_12049362-ENSG00000083444.10_EST00000000000.0_12034710_12035594-0-0	-45957	0.36689	0.00269154	ENSG00000116688.10
cg15059389	4.51059e-06	0.000904342970361575	ENSG00000116688.10_EST00000000000.0_12049222_12049362-ENSG00000116688.10_EST00000000000.0_12042027_12042171-0-1	39152	0.42155	0.000230731	ENSG00000116688.10
cg15059389	6.68466e-10	1.13769658117624e-06	ENSG00000116688.10_EST00000000000.0_12049222_12049362-ENSG00000116688.10_EST00000000000.0_12042580_12042647-0-1	39152	-0.54631	3.40721e-08	ENSG00000116688.10
cg15059389	2.24492e-13	3.67563116049383e-09	ENSG00000116688.10_EST00000000000.0_12049222_12049400-ENSG00000083444.10_EST00000000000.0_12034710_12035594-0-0	39152	0.62735	1.14959e-11	ENSG00000116688.10
cg19022839	0.000234847	0.0241199951041114	ENSG00000116688.10_EST00000000000.0_12049222_12049400-ENSG00000116688.10_EST00000000000.0_12040238_12040541-0-1	-4778	0.34388	0.0145743	ENSG00000116688.10
cg19022839	0.000724162	0.0578640220039584	ENSG00000116688.10_EST00000000000.0_12049222_12049400-ENSG00000116688.10_EST00000000000.0_12042027_12042171-0-1	-4778	-0.31754	0.0464581	ENSG00000116688.10
cg15059389	0.000106361	0.0121080429516173	ENSG00000116688.10_EST00000000000.0_12049222_12049400-ENSG00000116688.10_EST00000000000.0_12042049_12042171-0-1	39152	0.3611	0.00598731	ENSG00000116688.10
cg15059389	9.53766e-13	1.03269748204159e-08	ENSG00000116688.10_EST00000000000.0_12049222_12049400-ENSG00000116688.10_EST00000000000.0_12042580_12042647-0-1	39152	0.61427	4.8678e-11	ENSG00000116688.10
cg15059389	1.57693e-05	0.00245505808427871	ENSG00000116688.10_EST00000000000.0_12052612_12052730-ENSG00000116688.10_EST00000000000.0_12040369_12040541-0-1	39152	-0.399	0.000806039	ENSG00000116688.10
cg15059389	7.14872e-07	0.00021320631475699	ENSG00000116688.10_EST00000000000.0_12052612_12052730-ENSG00000116688.10_EST00000000000.0_12042580_12042647-0-1	39152	-0.45204	3.58957e-05	ENSG00000116688.10
cg09306577	1.32875e-06	0.000352170571707913	ENSG00000116688.10_EST00000000000.0_12052612_12052730-ENSG00000116688.10_EST00000000000.0_12049222_12049362-0-1	639	-0.4421	6.84718e-05	ENSG00000116688.10
cg16040838	0.000758859	0.0591062174792495	ENSG00000116688.10_EST00000000000.0_12052612_12052730-ENSG00000116688.10_EST00000000000.0_12049222_12049400-0-1	-96	-0.31639	0.047822	ENSG00000116688.10
cg15059389	1.31049e-06	0.00034691766009701	ENSG00000116688.10_EST00000000000.0_12056213_12056375-ENSG00000116688.10_EST00000000000.0_12042027_12042171-0-1	39152	0.44233	6.71258e-05	ENSG00000116688.10
cg15059389	0.000470874	0.0346781953463846	ENSG00000116688.10_EST00000000000.0_12056213_12056375-ENSG00000116688.10_EST00000000000.0_12042049_12042171-0-1	39152	-0.32789	0.0234393	ENSG00000116688.10
cg09306577	9.25581e-08	4.51896323211704e-05	ENSG00000116688.10_EST00000000000.0_12057354_12057478-ENSG00000116688.10_EST00000000000.0_12049222_12049400-0-1	639	0.48273	4.73412e-06	ENSG00000116688.10
cg15059389	5.76184e-08	3.14995289041838e-05	ENSG00000116688.10_EST00000000000.0_12057354_12057478-ENSG00000116688.10_EST00000000000.0_12052612_12052747-0-1	39152	-0.48944	2.93617e-06	ENSG00000116688.10
cg15059389	2.78749e-06	0.000623232669772257	ENSG00000116688.10_EST00000000000.0_12057354_12057478-ENSG00000116688.10_EST00000000000.0_12056213_12056375-1-1	39152	0.4298	0.000143054	ENSG00000116688.10
cg19502972	9.32601e-05	0.0101163542809485	ENSG00000116688.10_EST00000000000.0_12061458_12061611-ENSG00000116688.10_EST00000000000.0_12056213_12056375-0-1	175	-0.36387	0.00475563	ENSG00000116688.10
cg07416818	0.00123096	0.0735328751766273	ENSG00000116688.10_EST00000000000.0_12061458_12061611-ENSG00000116688.10_EST00000000000.0_12059045_12059152-1-1	439	0.30426	0.0644544	ENSG00000116688.10
cg15059389	2.36769e-07	9.21686964443538e-05	ENSG00000116688.10_EST00000000000.0_12064882_12064984-ENSG00000116688.10_EST00000000000.0_12061458_12061611-0-1	39152	0.469	1.20801e-05	ENSG00000116688.10
cg15059389	6.94475e-05	0.0100330814797931	ENSG00000116688.10_EST00000000000.0_12064882_12064984-ENSG00000116688.10_EST00000000000.0_12061826_12061893-0-1	39152	-0.36998	0.00470665	ENSG00000116688.10
cg26784491	0.000748272	0.0535981596295536	ENSG00000116688.10_EST00000000000.0_12064882_12064984-ENSG00000116688.10_EST00000000000.0_12062039_12062160-0-1	-121	-0.31674	0.041874	ENSG00000116688.10
cg13389460	0.000289451	0.0277494123861309	ENSG00000116688.10_EST00000000000.0_12064882_12064984-ENSG00000116688.10_EST00000000000.0_12064049_12064175-0-1	39773	-0.33916	0.0175074	ENSG00000116688.10
cg18184769	0.00127141	0.0745153728584919	ENSG00000116688.10_EST00000000000.0_12064882_12064984-ENSG00000116688.10_EST00000000000.0_12064566_12064670-1-1	-524	0.30343	0.065627	ENSG00000116688.10
cg09306577	0.000951647	0.0707777583270543	ENSG00000116688.10_EST00000000000.0_12069649_12069783-ENSG00000116688.10_EST00000000000.0_12065768_12065988-0-1	639	0.31078	0.061101	ENSG00000116688.10
cg08891920	0.00107985	0.0793631426192663	ENSG00000116688.10_EST00000000000.0_12071553_12073565-ENSG00000116688.10_EST00000000000.0_12065768_12065988-0-1	49636	-0.30759	0.0716312	ENSG00000116688.10
cg07810114	0.000363575	0.0383828896662071	ENSG00000116688.10_EST00000000000.0_12071553_12073565-ENSG00000116688.10_EST00000000000.0_12066595_12066750-0-1	-21616	-0.33393	0.0267905	ENSG00000116688.10
cg17480145	0.0013588	0.0797148355305076	ENSG00000116688.10_EST00000000000.0_12071553_12073565-ENSG00000116688.10_EST00000000000.0_12069649_12069783-0-1	-45543	-0.30172	0.0720914	ENSG00000116688.10
cg17935811	0.00307666	0.098240780351563	ENSG00000162496.4_EST00000000000.0_12638746_12638984-ENSG00000162496.4_EST00000000000.0_12677159_12677737-0-1	904	0.27976	0.0967433	ENSG00000162496.4
cg04010939	0.00199053	0.0890240163750413	ENSG00000162496.4_EST00000000000.0_12639321_12639440-ENSG00000162496.4_EST00000000000.0_12677159_12677737-0-1	456	0.29167	0.0840966	ENSG00000162496.4
cg06408550	5.08879e-07	0.000127472358227304	ENSG00000142634.7_EST00000000000.0_15752367_15752514-ENSG00000142634.7_EST00000000000.0_15736391_15736775-1-1	-183	0.45735	1.84791e-05	ENSG00000142634.7
cg06408550	5.08879e-07	0.000128019462932252	ENSG00000142634.7_EST00000000000.0_15752367_15752514-ENSG00000142634.7_EST00000000000.0_15736433_15736775-0-1	-183	-0.45735	1.85721e-05	ENSG00000142634.7
cg14036402	0.0016283	0.0659782909457962	ENSG00000142634.7_EST00000000000.0_15755089_15755577-ENSG00000142634.7_EST00000000000.0_15736433_15736775-0-1	7280	-0.297	0.055525	ENSG00000142634.7
cg26797159	0.000504177	0.0296817194876622	ENSG00000116786.7_EST00000000000.0_16043202_16043311-ENSG00000116786.7_EST00000000000.0_16010885_16011113-0-1	47202	-0.32627	0.0191071	ENSG00000116786.7
cg26797159	0.000504177	0.028596522942027	ENSG00000116786.7_EST00000000000.0_16043202_16043311-ENSG00000116786.7_EST00000000000.0_16042732_16042838-1-1	47202	0.32627	0.0182113	ENSG00000116786.7
cg09073052	0.00164171	0.0702363153828111	ENSG00000116786.7_EST00000000000.0_16051812_16052040-ENSG00000116786.7_EST00000000000.0_16044388_16044487-0-1	-226	0.29678	0.060479	ENSG00000116786.7
cg09559551	0.000195584	0.0161554660997996	ENSG00000116786.7_EST00000000000.0_16056292_16056424-ENSG00000116786.7_EST00000000000.0_16053509_16054327-0-1	-24582	0.34794	0.00866804	ENSG00000116786.7
cg15575196	0.000197349	0.0135942932999025	ENSG00000116786.7_EST00000000000.0_16056292_16056424-ENSG00000116786.7_EST00000000000.0_16055164_16055228-0-1	43025	0.34774	0.00695688	ENSG00000116786.7
cg15575196	0.000965441	0.0475071108523448	ENSG00000116786.7_EST00000000000.0_16056292_16056424-ENSG00000116786.7_EST00000000000.0_16055597_16055685-1-1	43025	-0.31042	0.0356261	ENSG00000116786.7
cg18108049	0.000989666	0.0491085063479741	ENSG00000116786.7_EST00000000000.0_16057027_16057217-ENSG00000116786.7_EST00000000000.0_16055164_16055228-0-1	47662	0.30979	0.0372007	ENSG00000116786.7
cg20826379	0.000881177	0.0447483923773972	ENSG00000116786.7_EST00000000000.0_16058845_16059024-ENSG00000116786.7_EST00000000000.0_16058384_16058543-1-1	531	0.3127	0.032899	ENSG00000116786.7
cg09559551	0.000247151	0.0199723078587741	ENSG00000116786.7_EST00000000000.0_16059107_16059223-ENSG00000116786.7_EST00000000000.0_16057687_16057752-0-1	-24582	-0.34273	0.0114034	ENSG00000116786.7
cg25229802	0.00191804	0.0804968627327729	ENSG00000116786.7_EST00000000000.0_16059107_16059223-ENSG00000116786.7_EST00000000000.0_16058845_16059024-1-1	674	-0.29266	0.0730296	ENSG00000116786.7
cg13484546	3.85189e-05	0.00662810042633015	ENSG00000162458.8_EST00000000000.0_16090994_16091180-ENSG00000162458.8_EST00000000000.0_16084669_16084824-0-1	1837	0.38185	0.00277062	ENSG00000162458.8
cg26228591	2.60477e-06	0.000672188620589315	ENSG00000162458.8_EST00000000000.0_16090994_16091180-ENSG00000162458.8_EST00000000000.0_16084914_16085343-0-1	-28256	-0.43095	0.000157807	ENSG00000162458.8
cg00296458	0.00118524	0.0937597767992591	ENSG00000162458.8_EST00000000000.0_16090994_16091180-ENSG00000162458.8_EST00000000000.0_16085255_16085343-0-1	-12339	-0.30523	0.0905018	ENSG00000162458.8
cg04897742	0.000565554	0.0495549192481985	ENSG00000162458.8_EST00000000000.0_16091448_16091728-ENSG00000162458.8_EST00000000000.0_16084669_16084850-0-1	2046	-0.32353	0.0376444	ENSG00000162458.8
cg24670497	2.32138e-05	0.00489368542927178	ENSG00000162458.8_EST00000000000.0_16091448_16091728-ENSG00000162458.8_EST00000000000.0_16085255_16085343-0-1	-14975	0.39169	0.00187381	ENSG00000162458.8
cg22018967	0.00129384	0.0594724552699107	ENSG00000162458.8_EST00000000000.0_16091448_16091728-ENSG00000162458.8_EST00000000000.0_16085279_16085343-0-1	-9582	0.30298	0.0482561	ENSG00000162458.8
cg13484546	0.000331574	0.033396731506569	ENSG00000162458.8_EST00000000000.0_16091448_16091728-ENSG00000162458.8_EST00000000000.0_16085292_16085343-0-1	1837	0.33606	0.0222958	ENSG00000162458.8
cg13484546	0.000532242	0.0479934172124256	ENSG00000162458.8_EST00000000000.0_16091448_16091728-ENSG00000162458.8_EST00000000000.0_16090988_16091180-0-1	1837	0.32498	0.0361101	ENSG00000162458.8
cg19759788	0.00024287	0.0242003890124894	ENSG00000162458.8_EST00000000000.0_16091459_16091530-ENSG00000162458.8_EST00000000000.0_16084669_16084850-0-1	1391	0.34312	0.0146356	ENSG00000162458.8
cg13484546	0.000538904	0.029452940247078	ENSG00000162458.8_EST00000000000.0_16091459_16091530-ENSG00000162458.8_EST00000000000.0_16084914_16085343-0-1	1837	-0.32468	0.0189139	ENSG00000162458.8
cg13484546	2.71352e-08	2.04539567508233e-05	ENSG00000162458.8_EST00000000000.0_16091459_16091568-ENSG00000162458.8_EST00000000000.0_16084442_16084538-0-1	1837	-0.49981	1.66035e-06	ENSG00000162458.8
cg26797159	3.09516e-05	0.00461946133838983	ENSG00000162458.8_EST00000000000.0_16091459_16091568-ENSG00000162458.8_EST00000000000.0_16084914_16085343-0-1	-25073	0.38614	0.00173661	ENSG00000162458.8
cg24670497	2.51159e-06	0.000653993546329954	ENSG00000162458.8_EST00000000000.0_16091459_16091571-ENSG00000162458.8_EST00000000000.0_16084669_16084850-0-1	-14975	0.43156	0.000152298	ENSG00000162458.8
cg13484546	0.000110423	0.0125005476309524	ENSG00000162458.8_EST00000000000.0_16091459_16091581-ENSG00000162458.8_EST00000000000.0_16084669_16084850-0-1	1837	-0.36031	0.00623765	ENSG00000162458.8
cg24670497	4.70102e-05	0.00804968677005089	ENSG00000162458.8_EST00000000000.0_16091459_16091712-ENSG00000162458.8_EST00000000000.0_16084442_16084538-0-1	-14975	-0.37789	0.00355221	ENSG00000162458.8
cg13484546	1.32937e-05	0.00308994695889824	ENSG00000162458.8_EST00000000000.0_16091459_16091712-ENSG00000162458.8_EST00000000000.0_16084914_16085343-0-1	1837	0.40217	0.00102759	ENSG00000162458.8
cg13484546	1.62838e-06	0.000465967451834959	ENSG00000162458.8_EST00000000000.0_16091459_16091712-ENSG00000162458.8_EST00000000000.0_16090988_16091180-0-1	1837	-0.43877	9.83134e-05	ENSG00000162458.8
cg13484546	0.00105493	0.0764491301715844	ENSG00000162458.8_EST00000000000.0_16091459_16091712-ENSG00000162458.8_EST00000000000.0_16090994_16091180-0-1	1837	0.30818	0.0679677	ENSG00000162458.8
cg19759788	0.000112857	0.0177558813169309	ENSG00000162458.8_EST00000000000.0_16093871_16093932-ENSG00000116786.7_EST00000000000.0_16043202_16043311-0-0	1391	0.35984	0.00980012	ENSG00000162458.8
cg19759788	4.42098e-05	0.00829407139265158	ENSG00000162458.8_EST00000000000.0_16093871_16093932-ENSG00000162458.8_EST00000000000.0_16085255_16085343-0-1	1391	0.37911	0.00369368	ENSG00000162458.8
cg13484546	1.49379e-06	0.000438675057583827	ENSG00000162458.8_EST00000000000.0_16093871_16093932-ENSG00000162458.8_EST00000000000.0_16085288_16085343-0-1	1837	0.44019	9.10054e-05	ENSG00000162458.8
cg13484546	1.36454e-06	0.000409351019539122	ENSG00000162458.8_EST00000000000.0_16093871_16093932-ENSG00000162458.8_EST00000000000.0_16090991_16091042-0-1	1837	0.44167	8.32587e-05	ENSG00000162458.8
cg13484546	8.4984e-06	0.00170156770629974	ENSG00000162458.8_EST00000000000.0_16093871_16093932-ENSG00000162458.8_EST00000000000.0_16091448_16091728-0-1	1837	-0.41034	0.000515686	ENSG00000162458.8
cg19759788	1.56822e-05	0.0042371459350087	ENSG00000162458.8_EST00000000000.0_16093871_16094054-ENSG00000162458.8_EST00000000000.0_16085255_16085343-0-1	1391	-0.3991	0.00155495	ENSG00000162458.8
cg19759788	0.000391884	0.0376228764427998	ENSG00000162458.8_EST00000000000.0_16093871_16094054-ENSG00000162458.8_EST00000000000.0_16090991_16091042-0-1	1391	-0.33219	0.0260914	ENSG00000162458.8
cg04897742	8.30673e-07	0.000278484936700601	ENSG00000162458.8_EST00000000000.0_16093871_16094054-ENSG00000162458.8_EST00000000000.0_16091448_16091728-0-1	2046	-0.44966	5.0701e-05	ENSG00000162458.8
cg04897742	1.29729e-06	0.000395307035662074	ENSG00000162458.8_EST00000000000.0_16093871_16094054-ENSG00000162458.8_EST00000000000.0_16091459_16091712-0-1	2046	0.44249	7.95111e-05	ENSG00000162458.8
cg13484546	0.00058874	0.052753112408748	ENSG00000162458.8_EST00000000000.0_16095023_16095125-ENSG00000162458.8_EST00000000000.0_16090994_16091180-0-1	1837	0.32256	0.0409736	ENSG00000162458.8
cg00862390	0.000248504	0.0287199461360387	ENSG00000162458.8_EST00000000000.0_16095023_16095125-ENSG00000162458.8_EST00000000000.0_16091459_16091581-0-1	-9586	0.34261	0.0183137	ENSG00000162458.8
cg24670497	6.20395e-08	3.79853179127726e-05	ENSG00000162458.8_EST00000000000.0_16095023_16095125-ENSG00000162458.8_EST00000000000.0_16091459_16091728-0-1	-14975	0.4884	3.76524e-06	ENSG00000162458.8
cg01815718	0.000349076	0.0312087024945041	ENSG00000162458.8_EST00000000000.0_16095023_16095125-ENSG00000162458.8_EST00000000000.0_16093871_16093932-0-1	-29801	0.33487	0.0204082	ENSG00000162458.8
cg13484546	0.000100896	0.0137983386392411	ENSG00000162458.8_EST00000000000.0_16095023_16095125-ENSG00000162458.8_EST00000000000.0_16093871_16094054-0-1	1837	0.36221	0.00708921	ENSG00000162458.8
cg13484546	0.000108341	0.0159339778856365	ENSG00000162458.8_EST00000000000.0_16095023_16095125-ENSG00000162458.8_EST00000000000.0_16093871_16094058-1-1	1837	-0.36071	0.00851243	ENSG00000162458.8
cg13484546	1.23156e-05	0.00229317338881437	ENSG00000162458.8_EST00000000000.0_16096904_16097073-ENSG00000162458.8_EST00000000000.0_16090994_16091180-0-1	1837	0.40358	0.000746412	ENSG00000162458.8
cg13484546	2.19142e-07	9.98168581173865e-05	ENSG00000162458.8_EST00000000000.0_16096904_16097073-ENSG00000162458.8_EST00000000000.0_16091448_16091728-1-1	1837	-0.47015	1.33856e-05	ENSG00000162458.8
cg19759788	3.38268e-06	0.000829990212608483	ENSG00000162458.8_EST00000000000.0_16096904_16097073-ENSG00000162458.8_EST00000000000.0_16093871_16094054-0-1	1391	-0.42651	0.000206481	ENSG00000162458.8
cg13484546	4.01361e-08	2.74858469690887e-05	ENSG00000162458.8_EST00000000000.0_16096904_16097073-ENSG00000162458.8_EST00000000000.0_16095023_16095125-1-1	1837	0.49446	2.44032e-06	ENSG00000162458.8
cg00296458	0.000252663	0.0283735973295558	ENSG00000162458.8_EST00000000000.0_16101113_16101291-ENSG00000162458.8_EST00000000000.0_16085288_16085343-0-1	-12339	0.34224	0.0180261	ENSG00000162458.8
cg00296458	0.000823876	0.0685645434734918	ENSG00000162458.8_EST00000000000.0_16101113_16101291-ENSG00000162458.8_EST00000000000.0_16091459_16091728-0-1	-12339	0.31437	0.0584829	ENSG00000162458.8
cg00296458	0.000833234	0.0614830576955778	ENSG00000162458.8_EST00000000000.0_16101113_16101291-ENSG00000162458.8_EST00000000000.0_16093871_16094058-0-1	-12339	0.31409	0.0504748	ENSG00000162458.8
cg27187669	0.000259427	0.0273020563893583	ENSG00000162458.8_EST00000000000.0_16103665_16103782-ENSG00000162458.8_EST00000000000.0_16095023_16095125-0-1	-24675	-0.34164	0.0171332	ENSG00000162458.8
cg05337019	0.0011507	0.0869501593920066	ENSG00000162458.8_EST00000000000.0_16111043_16111824-ENSG00000162458.8_EST00000000000.0_16093871_16094054-0-1	-20741	0.30598	0.081386	ENSG00000162458.8
cg08892464	0.000774532	0.0474537019904282	ENSG00000065526.5_EST00000000000.0_16265791_16266955-ENSG00000065526.5_EST00000000000.0_16263658_16264140-0-1	2024	-0.31589	0.0355759	ENSG00000065526.5
cg03515844	2.63862e-07	0.000124173757962837	ENSG00000116809.6_EST00000000000.0_16270795_16271095-ENSG00000116809.6_EST00000000000.0_16271192_16271334-1-1	-25082	-0.46738	1.78438e-05	ENSG00000116809.6
cg03515844	1.78064e-07	9.2104632934349e-05	ENSG00000116809.6_EST00000000000.0_16270795_16271095-ENSG00000116809.6_EST00000000000.0_16272210_16272335-0-1	-25082	0.47323	1.20676e-05	ENSG00000116809.6
cg03515844	1.98803e-05	0.00393804008137343	ENSG00000116809.6_EST00000000000.0_16270795_16271095-ENSG00000116809.6_EST00000000000.0_16272649_16272789-0-1	-25082	0.39464	0.00141437	ENSG00000116809.6
cg22492252	3.2779e-05	0.00387659045196472	ENSG00000173641.12_EST00000000000.0_16341994_16342254-ENSG00000173641.12_EST00000000000.0_16344260_16344536-0-1	-43382	0.38502	0.00138512	ENSG00000173641.12
cg04655804	8.99654e-05	0.0100000329529316	ENSG00000173641.12_EST00000000000.0_16343569_16343702-ENSG00000173641.12_EST00000000000.0_16344260_16344568-0-1	-43628	0.36462	0.00468482	ENSG00000173641.12
cg07810927	0.000344347	0.0341375869239837	ENSG00000173641.12_EST00000000000.0_16343569_16343702-ENSG00000173641.12_EST00000000000.0_16344260_16345285-0-1	-43786	0.33519	0.022965	ENSG00000173641.12
cg17445557	0.00247701	0.0943453844558187	ENSG00000173641.12_EST00000000000.0_16343569_16343714-ENSG00000173641.12_EST00000000000.0_16344260_16344320-0-1	-42230	0.28575	0.0913201	ENSG00000173641.12
cg17446719	0.00187627	0.0855420703879773	ENSG00000173641.12_EST00000000000.0_16343584_16343702-ENSG00000173641.12_EST00000000000.0_16344260_16344536-0-1	-43505	-0.29325	0.0795276	ENSG00000173641.12
cg01495321	1.42349e-05	0.00206960801290299	ENSG00000142627.9_EST00000000000.0_16458216_16458365-ENSG00000142627.9_EST00000000000.0_16458873_16458934-0-1	24	0.40091	0.000659351	ENSG00000142627.9
cg00107046	1.72308e-13	2.87474599352751e-09	ENSG00000142627.9_EST00000000000.0_16459976_16460101-ENSG00000142627.9_EST00000000000.0_16460355_16460410-0-1	-17020	-0.62967	7.89687e-12	ENSG00000142627.9
cg00107046	7.65482e-14	1.67041784745763e-09	ENSG00000142627.9_EST00000000000.0_16459976_16460101-ENSG00000142627.9_EST00000000000.0_16460963_16461062-0-1	-17020	0.63669	3.50297e-12	ENSG00000142627.9
cg01495321	1.20351e-05	0.00180136905507481	ENSG00000142627.9_EST00000000000.0_16459976_16460101-ENSG00000142627.9_EST00000000000.0_16461531_16461684-0-1	24	-0.40401	0.000554616	ENSG00000142627.9
cg01495321	2.23303e-05	0.00438024162617272	ENSG00000142627.9_EST00000000000.0_16459976_16460101-ENSG00000142627.9_EST00000000000.0_16462150_16462265-0-1	24	-0.39243	0.00162249	ENSG00000142627.9
cg01495321	2.89696e-07	9.94887347300743e-05	ENSG00000142627.9_EST00000000000.0_16459976_16460101-ENSG00000142627.9_EST00000000000.0_16464348_16464680-0-1	24	-0.46597	1.33285e-05	ENSG00000142627.9
cg01495321	2.27106e-07	8.23843423664391e-05	ENSG00000142627.9_EST00000000000.0_16459976_16460101-ENSG00000142627.9_EST00000000000.0_16474873_16475542-0-1	24	-0.46962	1.04292e-05	ENSG00000142627.9
cg15517098	0.00125236	0.0726628815271708	ENSG00000142627.9_EST00000000000.0_16460963_16461062-ENSG00000142627.9_EST00000000000.0_16461531_16461684-0-1	-18205	0.30382	0.0634024	ENSG00000142627.9
cg15517098	0.000658969	0.0407481206008351	ENSG00000142627.9_EST00000000000.0_16460963_16461062-ENSG00000142627.9_EST00000000000.0_16462150_16462265-0-1	-18205	-0.31984	0.0290147	ENSG00000142627.9
cg27525524	0.000623645	0.039316214001984	ENSG00000142627.9_EST00000000000.0_16461531_16461684-ENSG00000142627.9_EST00000000000.0_16462150_16462265-0-1	-14269	0.32117	0.0276637	ENSG00000142627.9
cg27525524	0.00073572	0.051987425311762	ENSG00000142627.9_EST00000000000.0_16461531_16461684-ENSG00000142627.9_EST00000000000.0_16464348_16464680-0-1	-14269	-0.31715	0.0401431	ENSG00000142627.9
cg07146104	0.00046692	0.0432734264919942	ENSG00000142627.9_EST00000000000.0_16462150_16462265-ENSG00000142627.9_EST00000000000.0_16464348_16464680-0-1	6466	0.32808	0.0314348	ENSG00000142627.9
cg07146104	0.00108062	0.0671174165192735	ENSG00000142627.9_EST00000000000.0_16462150_16462265-ENSG00000142627.9_EST00000000000.0_16464770_16464925-0-1	6466	-0.30758	0.0568054	ENSG00000142627.9
cg07982522	0.000327747	0.0175743089174966	ENSG00000055070.11_EST00000000000.0_16721533_16721586-ENSG00000055070.11_EST00000000000.0_16693738_16693803-0-1	-14387	-0.33632	0.00967062	ENSG00000055070.11
cg21601498	8.90168e-05	0.0073601919252089	ENSG00000055070.11_EST00000000000.0_16721533_16721586-ENSG00000055070.11_EST00000000000.0_16717870_16717919-0-1	-14731	-0.36484	0.00317082	ENSG00000055070.11
cg21601498	0.00033112	0.0175103577072899	ENSG00000055070.11_EST00000000000.0_16721533_16721586-ENSG00000055070.11_EST00000000000.0_16719723_16719977-0-1	-14731	0.33609	0.00962638	ENSG00000055070.11
cg07982522	0.000205474	0.0140259797405138	ENSG00000055070.11_EST00000000000.0_16721533_16721901-ENSG00000055070.11_EST00000000000.0_16693583_16693803-0-1	-14387	-0.34685	0.00724066	ENSG00000055070.11
cg21601498	0.000104216	0.00837841039841989	ENSG00000055070.11_EST00000000000.0_16721533_16721901-ENSG00000055070.11_EST00000000000.0_16719723_16719977-0-1	-14731	0.36153	0.00374185	ENSG00000055070.11
cg21601498	0.000191708	0.0129696599299038	ENSG00000055070.11_EST00000000000.0_16721533_16721901-ENSG00000055070.11_EST00000000000.0_16719726_16719977-0-1	-14731	-0.34838	0.00655078	ENSG00000055070.11
cg14791193	0.000443886	0.0203197069083235	ENSG00000055070.11_EST00000000000.0_16721623_16721762-ENSG00000055070.11_EST00000000000.0_16693720_16693803-0-1	8898	0.32928	0.0116682	ENSG00000055070.11
cg21601498	0.00257247	0.0824135493074757	ENSG00000055070.11_EST00000000000.0_16721793_16721916-ENSG00000055070.11_EST00000000000.0_16721623_16721762-0-1	-14731	-0.28472	0.0754294	ENSG00000055070.11
cg06766450	1.37654e-05	0.00156297173895631	ENSG00000157191.13_EST00000000000.0_16775588_16775696-ENSG00000157191.13_EST00000000000.0_16767221_16767348-0-1	-168	-0.40153	0.000463655	ENSG00000157191.13
cg18088712	0.000874093	0.053182404807388	ENSG00000157191.13_EST00000000000.0_16775588_16775696-ENSG00000157191.13_EST00000000000.0_16767238_16767348-0-1	42980	0.3129	0.0414274	ENSG00000157191.13
cg03944444	8.67753e-05	0.0073215070907886	ENSG00000157191.13_EST00000000000.0_16775588_16775696-ENSG00000157191.13_EST00000000000.0_16774365_16774469-1-1	18636	-0.36537	0.00315015	ENSG00000157191.13
cg03944444	1.9156e-05	0.00204143295891923	ENSG00000157191.13_EST00000000000.0_16775588_16775696-ENSG00000157191.13_EST00000000000.0_16774555_16774636-1-1	18636	0.39534	0.000648089	ENSG00000157191.13
cg03944444	0.000201332	0.0143756750110035	ENSG00000157191.13_EST00000000000.0_16778333_16778510-ENSG00000157191.13_EST00000000000.0_16774555_16774636-0-1	18636	-0.3473	0.00746986	ENSG00000157191.13
cg03944444	0.000171516	0.0122627376223224	ENSG00000157191.13_EST00000000000.0_16778333_16778510-ENSG00000157191.13_EST00000000000.0_16775588_16775696-1-1	18636	0.35083	0.00608544	ENSG00000157191.13
cg18088712	1.54017e-06	0.000283063752383737	ENSG00000157191.13_EST00000000000.0_16785337_16785545-ENSG00000157191.13_EST00000000000.0_16774365_16774469-0-1	42980	0.43969	5.17572e-05	ENSG00000157191.13
cg18088712	2.2001e-05	0.00227387379922321	ENSG00000157191.13_EST00000000000.0_16785337_16785545-ENSG00000157191.13_EST00000000000.0_16778333_16778510-0-1	42980	-0.39271	0.000739036	ENSG00000157191.13
cg17420395	0.000355137	0.0152793673254638	ENSG00000157191.13_EST00000000000.0_16785337_16785545-ENSG00000157191.13_EST00000000000.0_16782313_16782388-0-1	-4169	-0.33447	0.00807354	ENSG00000157191.13
cg05055766	1.5397e-05	0.0036133938909128	ENSG00000117122.9_EST00000000000.0_17301003_17301518-ENSG00000117122.9_EST00000000000.0_17303203_17303289-0-1	-115	0.39945	0.00126383	ENSG00000117122.9
cg05055766	4.03089e-09	4.79542004314995e-06	ENSG00000117122.9_EST00000000000.0_17301003_17301518-ENSG00000117122.9_EST00000000000.0_17303604_17303693-0-1	-115	0.52462	2.37663e-07	ENSG00000117122.9
cg03187710	0.00021811	0.0264028449266419	ENSG00000117122.9_EST00000000000.0_17301764_17301837-ENSG00000117122.9_EST00000000000.0_17302996_17303040-0-1	-25275	0.34553	0.0163934	ENSG00000117122.9
cg06911110	0.000125824	0.013999398745136	ENSG00000117122.9_EST00000000000.0_17301764_17301837-ENSG00000117122.9_EST00000000000.0_17303392_17303418-0-1	-13359	-0.35753	0.00722357	ENSG00000117122.9
cg04558298	0.000671664	0.0646450255994597	ENSG00000117122.9_EST00000000000.0_17303203_17303289-ENSG00000117122.9_EST00000000000.0_17307082_17307173-0-1	-28981	-0.31938	0.0540107	ENSG00000117122.9
cg06911110	0.000109268	0.0150264775082908	ENSG00000117122.9_EST00000000000.0_17303203_17303289-ENSG00000117122.9_EST00000000000.0_17307082_17307330-0-1	-13359	-0.36053	0.00789988	ENSG00000117122.9
cg03861428	9.15364e-06	0.00170008778385585	ENSG00000159363.13_EST00000000000.0_17312476_17312853-ENSG00000159363.13_EST00000000000.0_17312958_17313127-0-1	42279	-0.409	0.000515077	ENSG00000159363.13
cg03861428	9.15364e-06	0.00169678728576333	ENSG00000159363.13_EST00000000000.0_17312476_17312853-ENSG00000159363.13_EST00000000000.0_17313541_17313764-0-1	42279	0.409	0.000513829	ENSG00000159363.13
cg21304454	0.00130848	0.0863150070632124	ENSG00000159363.13_EST00000000000.0_17312958_17313127-ENSG00000159363.13_EST00000000000.0_17314633_17314729-0-1	-35564	0.30269	0.0805423	ENSG00000159363.13
cg18679190	1.19769e-06	0.000347393414085631	ENSG00000159363.13_EST00000000000.0_17313300_17313451-ENSG00000159363.13_EST00000000000.0_17316186_17316265-0-1	-29642	0.44379	6.72613e-05	ENSG00000159363.13
cg12999103	0.000756008	0.0562071567560289	ENSG00000159363.13_EST00000000000.0_17313300_17313451-ENSG00000159363.13_EST00000000000.0_17316622_17316782-0-1	-581	0.31648	0.044631	ENSG00000159363.13
cg18679190	0.000478206	0.0422428556118874	ENSG00000159363.13_EST00000000000.0_17313541_17313764-ENSG00000159363.13_EST00000000000.0_17316382_17316498-0-1	-29642	0.32752	0.03044	ENSG00000159363.13
cg27222219	6.34595e-06	0.00127088010197174	ENSG00000159363.13_EST00000000000.0_17314633_17314729-ENSG00000159363.13_EST00000000000.0_17314817_17314969-1-1	42424	0.41556	0.000356849	ENSG00000159363.13
cg27222219	0.00019856	0.0221774880440705	ENSG00000159363.13_EST00000000000.0_17314633_17314729-ENSG00000159363.13_EST00000000000.0_17316186_17316265-0-1	42424	-0.34761	0.0130575	ENSG00000159363.13
cg27222219	0.00045001	0.0436938968247178	ENSG00000159363.13_EST00000000000.0_17314633_17314729-ENSG00000159363.13_EST00000000000.0_17316382_17316498-0-1	42424	-0.32895	0.0318512	ENSG00000159363.13
cg06911110	9.5247e-07	0.000291455331851709	ENSG00000159363.13_EST00000000000.0_17314633_17314729-ENSG00000159363.13_EST00000000000.0_17316622_17316782-0-1	-44452	0.44748	5.37532e-05	ENSG00000159363.13
cg27582013	8.78704e-05	0.0130356182928691	ENSG00000159363.13_EST00000000000.0_17314633_17314729-ENSG00000159363.13_EST00000000000.0_17318229_17318353-0-1	-48195	0.36511	0.00659269	ENSG00000159363.13
cg06953703	0.000352128	0.0350785385754207	ENSG00000159363.13_EST00000000000.0_17314817_17314969-ENSG00000159363.13_EST00000000000.0_17316186_17316265-1-1	973	0.33467	0.0237871	ENSG00000159363.13
cg06932483	0.000646595	0.0573515198544834	ENSG00000159363.13_EST00000000000.0_17314817_17314969-ENSG00000159363.13_EST00000000000.0_17316382_17316498-0-1	-45515	0.3203	0.0458882	ENSG00000159363.13
cg18679190	0.000179955	0.0260572241940212	ENSG00000159363.13_EST00000000000.0_17314817_17314969-ENSG00000159363.13_EST00000000000.0_17316670_17316782-0-1	-29642	-0.34978	0.0161059	ENSG00000159363.13
cg18679190	8.91707e-05	0.0152712809594494	ENSG00000159363.13_EST00000000000.0_17316382_17316498-ENSG00000159363.13_EST00000000000.0_17316622_17316782-1-1	-29642	0.3648	0.00806709	ENSG00000159363.13
cg18679190	0.000271602	0.0280851706324079	ENSG00000159363.13_EST00000000000.0_17316382_17316498-ENSG00000159363.13_EST00000000000.0_17316670_17316782-0-1	-29642	-0.3406	0.0177848	ENSG00000159363.13
cg27222219	1.75983e-06	0.000471026746422905	ENSG00000159363.13_EST00000000000.0_17316382_17316498-ENSG00000159363.13_EST00000000000.0_17318229_17318353-0-1	42424	0.4375	9.9635e-05	ENSG00000159363.13
cg15465571	0.00150379	0.0924790496669886	ENSG00000159363.13_EST00000000000.0_17316382_17316498-ENSG00000159363.13_EST00000000000.0_17318504_17318624-0-1	-215	0.29908	0.0887522	ENSG00000159363.13
cg21304454	0.00116835	0.0745896997134285	ENSG00000159363.13_EST00000000000.0_17316382_17316498-ENSG00000159363.13_EST00000000000.0_17318738_17318837-0-1	-35564	0.30559	0.0657124	ENSG00000159363.13
cg15465571	0.00131353	0.0885995478652026	ENSG00000159363.13_EST00000000000.0_17316622_17316782-ENSG00000159363.13_EST00000000000.0_17318229_17318353-1-1	-215	-0.30259	0.0835401	ENSG00000159363.13
cg06911110	0.000644836	0.050113957855212	ENSG00000159363.13_EST00000000000.0_17316622_17316782-ENSG00000159363.13_EST00000000000.0_17318738_17318837-0-1	-44452	0.32036	0.0382142	ENSG00000159363.13
cg15465571	0.000826884	0.0695643483645734	ENSG00000159363.13_EST00000000000.0_17316622_17316782-ENSG00000159363.13_EST00000000000.0_17318738_17318897-0-1	-215	0.31428	0.0596574	ENSG00000159363.13
cg03861428	4.37767e-05	0.00671739191799054	ENSG00000159363.13_EST00000000000.0_17316670_17316782-ENSG00000159363.13_EST00000000000.0_17318738_17318837-0-1	42279	0.37931	0.00281824	ENSG00000159363.13
cg27222219	0.000441748	0.0393649271744497	ENSG00000159363.13_EST00000000000.0_17316670_17316782-ENSG00000159363.13_EST00000000000.0_17318981_17319076-0-1	42424	-0.32939	0.0277092	ENSG00000159363.13
cg05643703	0.000592494	0.0463026433592128	ENSG00000159363.13_EST00000000000.0_17316670_17316782-ENSG00000159363.13_EST00000000000.0_17320124_17320330-0-1	-6411	-0.32241	0.0344357	ENSG00000159363.13
cg05643703	0.000885658	0.0669154619148481	ENSG00000159363.13_EST00000000000.0_17318229_17318353-ENSG00000159363.13_EST00000000000.0_17318981_17319076-0-1	-6411	-0.31257	0.0565826	ENSG00000159363.13
cg06911110	4.22648e-05	0.00667000066963178	ENSG00000159363.13_EST00000000000.0_17318504_17318624-ENSG00000159363.13_EST00000000000.0_17318738_17318837-0-1	-44452	0.38001	0.00279276	ENSG00000159363.13
cg06911110	7.4361e-05	0.0128212686806441	ENSG00000159363.13_EST00000000000.0_17318504_17318624-ENSG00000159363.13_EST00000000000.0_17318738_17318897-1-1	-44452	-0.36857	0.00645161	ENSG00000159363.13
cg27222219	0.000265509	0.0318068516717902	ENSG00000159363.13_EST00000000000.0_17318504_17318624-ENSG00000159363.13_EST00000000000.0_17320124_17320330-0-1	42424	0.34112	0.0209283	ENSG00000159363.13
cg18679190	1.5819e-05	0.00318744217759266	ENSG00000159363.13_EST00000000000.0_17318738_17318897-ENSG00000159363.13_EST00000000000.0_17318981_17319076-1-1	-29642	0.39894	0.00107055	ENSG00000159363.13
cg18679190	2.22952e-08	1.64670495434325e-05	ENSG00000159363.13_EST00000000000.0_17318738_17318897-ENSG00000159363.13_EST00000000000.0_17320124_17320330-0-1	-29642	-0.50246	1.25325e-06	ENSG00000159363.13
cg27222219	0.000987492	0.0638105216118158	ENSG00000159363.13_EST00000000000.0_17318738_17318897-ENSG00000159363.13_EST00000000000.0_17322582_17322659-0-1	42424	-0.30985	0.0530741	ENSG00000159363.13
cg10987625	0.00105234	0.0846331556145856	ENSG00000159363.13_EST00000000000.0_17320124_17320330-ENSG00000159363.13_EST00000000000.0_17322881_17322973-0-1	41727	0.30825	0.0783553	ENSG00000159363.13
cg05064739	0.000108746	0.0146774294015636	ENSG00000159363.13_EST00000000000.0_17322471_17322659-ENSG00000159363.13_EST00000000000.0_17322749_17322778-0-1	-8803	0.36063	0.0076672	ENSG00000159363.13
cg07798137	0.000382131	0.0372604279060975	ENSG00000159363.13_EST00000000000.0_17322471_17322659-ENSG00000159363.13_EST00000000000.0_17326506_17326637-0-1	-6164	-0.33278	0.0257587	ENSG00000159363.13
cg27222219	1.25063e-06	0.000360184508869281	ENSG00000159363.13_EST00000000000.0_17322582_17322659-ENSG00000159363.13_EST00000000000.0_17322749_17322795-1-1	42424	0.44309	7.05627e-05	ENSG00000159363.13
cg06911110	1.26524e-05	0.00221262629739859	ENSG00000159363.13_EST00000000000.0_17322582_17322659-ENSG00000159363.13_EST00000000000.0_17322881_17322973-0-1	-44452	0.40309	0.000715443	ENSG00000159363.13
cg06911110	1.65338e-05	0.00279362197390516	ENSG00000159363.13_EST00000000000.0_17322582_17322659-ENSG00000159363.13_EST00000000000.0_17322881_17322991-0-1	-44452	0.39811	0.000924041	ENSG00000159363.13
cg06911110	1.07446e-06	0.000319041279033552	ENSG00000159363.13_EST00000000000.0_17331202_17331316-ENSG00000159363.13_EST00000000000.0_17331869_17332051-0-1	-44452	-0.44554	6.02424e-05	ENSG00000159363.13
cg27222219	0.000522468	0.0317975048893464	ENSG00000117118.5_EST00000000000.0_17345217_17345453-ENSG00000117118.5_EST00000000000.0_17349103_17349225-0-1	182	-0.32542	0.0209196	ENSG00000117118.5
cg27222219	0.00158252	0.0776274609934732	ENSG00000117118.5_EST00000000000.0_17349103_17349225-ENSG00000117118.5_EST00000000000.0_17350468_17350569-0-1	182	-0.29775	0.0694158	ENSG00000117118.5
cg27222219	0.00123053	0.0605186513154066	ENSG00000117118.5_EST00000000000.0_17349103_17349225-ENSG00000117118.5_EST00000000000.0_17354244_17354360-0-1	182	0.30427	0.0494129	ENSG00000117118.5
cg27222219	0.00014584	0.0107310085770707	ENSG00000117118.5_EST00000000000.0_17349103_17349225-ENSG00000117118.5_EST00000000000.0_17355095_17355231-0-1	182	0.35435	0.00513264	ENSG00000117118.5
cg27222219	4.12982e-06	0.000626751871204486	ENSG00000117118.5_EST00000000000.0_17349103_17349225-ENSG00000117118.5_EST00000000000.0_17359555_17359640-0-1	182	-0.42308	0.000144074	ENSG00000117118.5
cg03861428	0.00170124	0.0702937141635548	ENSG00000117118.5_EST00000000000.0_17349103_17349225-ENSG00000117118.5_EST00000000000.0_17371256_17371383-0-1	37	-0.29585	0.0605516	ENSG00000117118.5
cg12999103	0.000956798	0.051987425311762	ENSG00000117118.5_EST00000000000.0_17350468_17350569-ENSG00000117118.5_EST00000000000.0_17354244_17354360-0-1	-42823	0.31064	0.0401431	ENSG00000117118.5
cg03861428	0.00040078	0.0322199921214165	ENSG00000117118.5_EST00000000000.0_17350468_17350569-ENSG00000117118.5_EST00000000000.0_17355095_17355231-0-1	37	-0.33167	0.0212811	ENSG00000117118.5
cg15465571	0.00168908	0.0844936060559365	ENSG00000117118.5_EST00000000000.0_17350468_17350569-ENSG00000117118.5_EST00000000000.0_17359555_17359640-0-1	-42457	-0.29603	0.0781734	ENSG00000117118.5
cg27222219	5.61126e-05	0.00593348121922041	ENSG00000117118.5_EST00000000000.0_17350468_17350569-ENSG00000117118.5_EST00000000000.0_17380443_17380665-0-1	182	0.37433	0.00240122	ENSG00000117118.5
cg27222219	0.00227101	0.0891279791957361	ENSG00000117118.5_EST00000000000.0_17354244_17354360-ENSG00000117118.5_EST00000000000.0_17355095_17355231-0-1	182	0.28812	0.0842369	ENSG00000117118.5
cg27222219	0.000863145	0.0491841548761367	ENSG00000117118.5_EST00000000000.0_17354244_17354360-ENSG00000117118.5_EST00000000000.0_17359555_17359640-0-1	182	-0.31321	0.0372694	ENSG00000117118.5
cg07798137	0.000906409	0.0471119921221074	ENSG00000117118.5_EST00000000000.0_17354244_17354360-ENSG00000117118.5_EST00000000000.0_17380443_17380665-0-1	-48406	0.31199	0.0352408	ENSG00000117118.5
cg16027378	0.000120776	0.0113546641222775	ENSG00000117118.5_EST00000000000.0_17355095_17355231-ENSG00000117118.5_EST00000000000.0_17359555_17359640-0-1	-45118	-0.3584	0.005514	ENSG00000117118.5
cg16027378	0.000100753	0.00907841754091208	ENSG00000117118.5_EST00000000000.0_17355095_17355231-ENSG00000117118.5_EST00000000000.0_17371256_17371383-0-1	-45118	0.36224	0.0041407	ENSG00000117118.5
cg27222219	0.000368134	0.0236453060150636	ENSG00000117118.5_EST00000000000.0_17355095_17355231-ENSG00000117118.5_EST00000000000.0_17380443_17380665-0-1	182	0.33364	0.0142013	ENSG00000117118.5
cg05643703	5.11551e-05	0.00531281744191334	ENSG00000117118.5_EST00000000000.0_17355095_17355231-ENSG00000204362.4_EST00000000000.0_17520556_17524112-0-0	-48653	0.37619	0.0020823	ENSG00000117118.5
cg03847293	1.20869e-07	5.95061798856374e-05	ENSG00000179051.9_EST00000000000.0_17739569_17739674-ENSG00000179051.9_EST00000000000.0_17740033_17740213-1-1	-31712	-0.47889	6.83028e-06	ENSG00000179051.9
cg03847293	7.80482e-06	0.00150781094169678	ENSG00000179051.9_EST00000000000.0_17739569_17739674-ENSG00000179051.9_EST00000000000.0_17747210_17747324-0-1	-31712	0.41187	0.000442522	ENSG00000179051.9
cg03847293	1.38214e-08	1.15244195813628e-05	ENSG00000179051.9_EST00000000000.0_17739569_17739674-ENSG00000179051.9_EST00000000000.0_17748699_17748787-0-1	-31712	0.50882	7.8162e-07	ENSG00000179051.9
cg21243909	0.000345853	0.0324073319325467	ENSG00000179051.9_EST00000000000.0_17748699_17748787-ENSG00000179051.9_EST00000000000.0_17752037_17752180-0-1	3	-0.33509	0.0214392	ENSG00000179051.9
cg01346589	7.32102e-06	0.00143225331447083	ENSG00000179051.9_EST00000000000.0_17748699_17748787-ENSG00000179051.9_EST00000000000.0_17755602_17755695-0-1	-323	0.41302	0.000414974	ENSG00000179051.9
cg03847293	3.64448e-06	0.000831817017581527	ENSG00000179051.9_EST00000000000.0_17748699_17748787-ENSG00000179051.9_EST00000000000.0_17764726_17765018-0-1	-31712	-0.42523	0.000207134	ENSG00000179051.9
cg18026264	3.4475e-05	0.00503402927174423	ENSG00000127481.9_EST00000000000.0_19401008_19401390-ENSG00000127481.9_EST00000000000.0_19403234_19403396-1-1	41397	0.38403	0.0019441	ENSG00000127481.9
cg18026264	6.55113e-07	0.000155077618389737	ENSG00000127481.9_EST00000000000.0_19401008_19401390-ENSG00000127481.9_EST00000000000.0_19407843_19408067-0-1	41397	-0.45341	2.38047e-05	ENSG00000127481.9
cg15964018	1.07898e-05	0.00136847420239318	ENSG00000127481.9_EST00000000000.0_19403234_19403396-ENSG00000127481.9_EST00000000000.0_19404279_19404341-0-1	-46590	0.40601	0.000391654	ENSG00000127481.9
cg06706670	9.885e-06	0.00127718485820549	ENSG00000127481.9_EST00000000000.0_19403234_19403396-ENSG00000127481.9_EST00000000000.0_19404470_19404560-1-1	-20412	-0.40761	0.000359029	ENSG00000127481.9
cg17850281	1.90625e-07	6.00273241169337e-05	ENSG00000127481.9_EST00000000000.0_19403234_19403396-ENSG00000127481.9_EST00000000000.0_19407843_19408067-0-1	275	-0.47222	6.91006e-06	ENSG00000127481.9
cg17850281	6.40201e-08	2.62286199769601e-05	ENSG00000127481.9_EST00000000000.0_19403234_19403396-ENSG00000127481.9_EST00000000000.0_19407843_19408734-0-1	275	0.48796	2.29925e-06	ENSG00000127481.9
cg17850281	1.5062e-06	0.000295046742719615	ENSG00000127481.9_EST00000000000.0_19404470_19404560-ENSG00000127481.9_EST00000000000.0_19407843_19408067-1-1	275	-0.44006	5.4618e-05	ENSG00000127481.9
cg17850281	8.25633e-06	0.00111041249174103	ENSG00000127481.9_EST00000000000.0_19404470_19404560-ENSG00000127481.9_EST00000000000.0_19407843_19408734-0-1	275	0.41086	0.000300502	ENSG00000127481.9
cg15964018	0.00121417	0.0518796754160075	ENSG00000127481.9_EST00000000000.0_19404470_19404560-ENSG00000127481.9_EST00000000000.0_19412639_19412764-0-1	-46590	0.30461	0.0400317	ENSG00000127481.9
cg18045831	0.000769633	0.044713943542	ENSG00000127481.9_EST00000000000.0_19407843_19408067-ENSG00000127481.9_EST00000000000.0_19413173_19413315-0-1	41115	-0.31605	0.0328669	ENSG00000127481.9
cg05787043	0.00174654	0.0817980942542652	ENSG00000127481.9_EST00000000000.0_19410998_19411192-ENSG00000127481.9_EST00000000000.0_19412639_19412764-1-1	577	0.29515	0.0746489	ENSG00000127481.9
cg05787043	0.00177594	0.083279758423863	ENSG00000127481.9_EST00000000000.0_19410998_19411192-ENSG00000127481.9_EST00000000000.0_19413173_19413315-0-1	577	-0.29471	0.0765732	ENSG00000127481.9
cg16359521	0.000685894	0.0369860751518284	ENSG00000127481.9_EST00000000000.0_19410998_19411192-ENSG00000127481.9_EST00000000000.0_19414310_19414423-0-1	-899	-0.31886	0.0255051	ENSG00000127481.9
cg18045831	3.8224e-05	0.00579567143353054	ENSG00000127481.9_EST00000000000.0_19414310_19414423-ENSG00000127481.9_EST00000000000.0_19415253_19415471-1-1	41115	0.382	0.00233068	ENSG00000127481.9
cg18026264	1.60088e-06	0.000310461064334712	ENSG00000127481.9_EST00000000000.0_19414310_19414423-ENSG00000127481.9_EST00000000000.0_19419313_19419412-0-1	41397	-0.43906	5.82073e-05	ENSG00000127481.9
cg18026264	2.21616e-06	0.000398139681523405	ENSG00000127481.9_EST00000000000.0_19419313_19419412-ENSG00000127481.9_EST00000000000.0_19421400_19421519-0-1	41397	-0.43366	8.02334e-05	ENSG00000127481.9
cg17850281	0.000191002	0.0174340555081192	ENSG00000127481.9_EST00000000000.0_19422039_19422146-ENSG00000127481.9_EST00000000000.0_19423017_19423144-1-1	275	-0.34847	0.00956983	ENSG00000127481.9
cg17850281	0.00162718	0.0745153728584919	ENSG00000127481.9_EST00000000000.0_19422039_19422146-ENSG00000127481.9_EST00000000000.0_19423687_19423774-0-1	275	0.29702	0.065627	ENSG00000127481.9
cg15964018	0.000945282	0.0605423439581265	ENSG00000127481.9_EST00000000000.0_19422039_19422146-ENSG00000127481.9_EST00000000000.0_19426091_19426149-0-1	-46590	-0.31095	0.0494371	ENSG00000127481.9
cg18026264	3.52397e-06	0.000575108038122545	ENSG00000127481.9_EST00000000000.0_19422039_19422146-ENSG00000127481.9_EST00000000000.0_19426091_19426171-0-1	41397	-0.42581	0.000128687	ENSG00000127481.9
cg17850281	0.000189989	0.0145541104706553	ENSG00000127481.9_EST00000000000.0_19422039_19422146-ENSG00000127481.9_EST00000000000.0_19426870_19427067-0-1	275	-0.34858	0.00758657	ENSG00000127481.9
ch.1.659794R	0.00244755	0.0947117642358622	ENSG00000127481.9_EST00000000000.0_19426870_19427067-ENSG00000127481.9_EST00000000000.0_19430578_19430751-0-1	-9871	-0.28608	0.0918182	ENSG00000127481.9
cg17850281	0.00163557	0.0832344242377246	ENSG00000127481.9_EST00000000000.0_19428014_19428135-ENSG00000127481.9_EST00000000000.0_19430578_19430751-1-1	275	-0.29688	0.0765152	ENSG00000127481.9
cg17850281	4.39594e-06	0.000675422677479663	ENSG00000127481.9_EST00000000000.0_19428014_19428135-ENSG00000127481.9_EST00000000000.0_19431079_19431410-0-1	275	-0.422	0.000158808	ENSG00000127481.9
cg18026264	6.90217e-05	0.00702256531667505	ENSG00000127481.9_EST00000000000.0_19428014_19428135-ENSG00000127481.9_EST00000000000.0_19432227_19432336-0-1	41397	-0.37011	0.00298507	ENSG00000127481.9
cg06833078	0.00170823	0.0794343682039745	ENSG00000127481.9_EST00000000000.0_19430578_19430751-ENSG00000127481.9_EST00000000000.0_19433331_19433460-0-1	40875	-0.29574	0.071733	ENSG00000127481.9
cg18026264	5.50408e-07	0.000135202183370587	ENSG00000127481.9_EST00000000000.0_19432227_19432336-ENSG00000127481.9_EST00000000000.0_19437236_19437326-0-1	41397	-0.45613	1.99418e-05	ENSG00000127481.9
cg24742520	0.0029045	0.0944029113319836	ENSG00000127481.9_EST00000000000.0_19439018_19439361-ENSG00000127481.9_EST00000000000.0_19441892_19442131-0-1	-30289	0.28136	0.0914027	ENSG00000127481.9
cg18045831	0.000642996	0.0362987592505936	ENSG00000127481.9_EST00000000000.0_19441305_19441443-ENSG00000127481.9_EST00000000000.0_19444317_19444404-0-1	41115	-0.32043	0.024883	ENSG00000127481.9
cg18045831	0.000269135	0.0196351767548401	ENSG00000127481.9_EST00000000000.0_19441305_19441443-ENSG00000127481.9_EST00000000000.0_19445366_19445451-0-1	41115	-0.34081	0.0111516	ENSG00000127481.9
cg18045831	0.000244388	0.0190509063409695	ENSG00000127481.9_EST00000000000.0_19441892_19442131-ENSG00000127481.9_EST00000000000.0_19445366_19445451-0-1	41115	-0.34298	0.0107298	ENSG00000127481.9
cg18045831	0.0013645	0.0695391985755164	ENSG00000127481.9_EST00000000000.0_19441892_19442131-ENSG00000127481.9_EST00000000000.0_19446051_19446195-0-1	41115	-0.30161	0.0596222	ENSG00000127481.9
cg18045831	0.00157113	0.0700352357051329	ENSG00000127481.9_EST00000000000.0_19441892_19442131-ENSG00000127481.9_EST00000000000.0_19446674_19446842-0-1	41115	-0.29794	0.0602266	ENSG00000127481.9
cg23926367	0.00112108	0.0581589266837264	ENSG00000127481.9_EST00000000000.0_19443715_19443908-ENSG00000127481.9_EST00000000000.0_19446674_19446842-0-1	37253	-0.30664	0.0467809	ENSG00000127481.9
cg17850281	2.62021e-06	0.000454247700879433	ENSG00000127481.9_EST00000000000.0_19446051_19446195-ENSG00000127481.9_EST00000000000.0_19447683_19447928-0-1	275	0.43085	9.51184e-05	ENSG00000127481.9
cg01624305	0.0020568	0.0853046937002636	ENSG00000127481.9_EST00000000000.0_19446051_19446195-ENSG00000127481.9_EST00000000000.0_19447707_19447928-0-1	256	-0.29079	0.0792157	ENSG00000127481.9
cg18045831	0.00292147	0.0983688288842268	ENSG00000127481.9_EST00000000000.0_19446051_19446195-ENSG00000127481.9_EST00000000000.0_19448428_19448506-0-1	41115	-0.2812	0.096929	ENSG00000127481.9
cg18045831	1.48613e-06	0.000292136470781258	ENSG00000127481.9_EST00000000000.0_19447707_19447928-ENSG00000127481.9_EST00000000000.0_19448428_19448506-1-1	41115	0.44028	5.39439e-05	ENSG00000127481.9
cg17850281	0.000226727	0.0194393911798487	ENSG00000127481.9_EST00000000000.0_19447707_19447928-ENSG00000127481.9_EST00000000000.0_19449327_19449554-0-1	275	-0.34466	0.0110094	ENSG00000127481.9
cg18045831	9.30808e-06	0.00121398137708146	ENSG00000127481.9_EST00000000000.0_19447707_19447928-ENSG00000127481.9_EST00000000000.0_19451035_19451184-0-1	41115	-0.4087	0.000336935	ENSG00000127481.9
cg17850281	3.06557e-06	0.000512490382018772	ENSG00000127481.9_EST00000000000.0_19447707_19447928-ENSG00000127481.9_EST00000000000.0_19452940_19453149-0-1	275	0.42819	0.000110931	ENSG00000127481.9
cg21808345	0.000941419	0.0548318312740439	ENSG00000127481.9_EST00000000000.0_19464501_19464675-ENSG00000127481.9_EST00000000000.0_19467841_19468018-0-1	41228	0.31105	0.0431808	ENSG00000127481.9
cg00789731	0.00250551	0.0966910581611458	ENSG00000127481.9_EST00000000000.0_19467282_19467386-ENSG00000127481.9_EST00000000000.0_19467841_19468018-1-1	41171	0.28544	0.0945693	ENSG00000127481.9
cg00789731	0.00209129	0.0896093445096711	ENSG00000127481.9_EST00000000000.0_19467282_19467386-ENSG00000127481.9_EST00000000000.0_19468141_19468271-0-1	41171	-0.29035	0.0848739	ENSG00000127481.9
cg18045831	9.93814e-05	0.00865118843400182	ENSG00000127481.9_EST00000000000.0_19467282_19467386-ENSG00000127481.9_EST00000000000.0_19470474_19470585-0-1	41115	-0.36253	0.00389766	ENSG00000127481.9
cg18045831	3.35395e-07	9.29381844510816e-05	ENSG00000127481.9_EST00000000000.0_19472287_19472427-ENSG00000127481.9_EST00000000000.0_19475057_19475120-0-1	41115	-0.46375	1.21992e-05	ENSG00000127481.9
cg10748867	0.0023711	0.094458003710689	ENSG00000127481.9_EST00000000000.0_19473320_19473494-ENSG00000127481.9_EST00000000000.0_19474487_19474621-1-1	40266	0.28695	0.0914855	ENSG00000127481.9
cg06706670	0.000104994	0.0097641968838527	ENSG00000127481.9_EST00000000000.0_19478137_19478353-ENSG00000127481.9_EST00000000000.0_19478807_19478970-1-1	-20412	-0.36137	0.00454545	ENSG00000127481.9
cg06706670	0.000342218	0.0241404882382715	ENSG00000127481.9_EST00000000000.0_19478137_19478353-ENSG00000127481.9_EST00000000000.0_19479795_19479996-0-1	-20412	0.33533	0.0145912	ENSG00000127481.9
cg06706670	0.00101699	0.0502105566246303	ENSG00000127481.9_EST00000000000.0_19478137_19478353-ENSG00000127481.9_EST00000000000.0_19480262_19480433-0-1	-20412	0.30911	0.0383156	ENSG00000127481.9
cg17850281	1.81539e-06	0.000341604427392358	ENSG00000127481.9_EST00000000000.0_19481412_19481572-ENSG00000127481.9_EST00000000000.0_19481935_19482162-0-1	275	-0.43698	6.57691e-05	ENSG00000127481.9
cg17850281	1.81539e-06	0.000342190639718805	ENSG00000127481.9_EST00000000000.0_19481412_19481572-ENSG00000127481.9_EST00000000000.0_19482765_19482917-0-1	275	0.43698	6.59277e-05	ENSG00000127481.9
cg24742520	0.00118498	0.0550686479611431	ENSG00000127481.9_EST00000000000.0_19482765_19482917-ENSG00000127481.9_EST00000000000.0_19483261_19483419-1-1	-30289	-0.30523	0.0434409	ENSG00000127481.9
cg06833078	0.00182985	0.0724716429822589	ENSG00000127481.9_EST00000000000.0_19483261_19483419-ENSG00000127481.9_EST00000000000.0_19487411_19487641-0-1	40875	-0.29392	0.0631645	ENSG00000127481.9
cg18026264	0.000130629	0.0104246722369435	ENSG00000127481.9_EST00000000000.0_19488083_19488230-ENSG00000127481.9_EST00000000000.0_19488321_19488391-1-1	41397	-0.35673	0.00494274	ENSG00000127481.9
cg18026264	9.72923e-06	0.00126100224900109	ENSG00000127481.9_EST00000000000.0_19488083_19488230-ENSG00000127481.9_EST00000000000.0_19488914_19489105-0-1	41397	0.40789	0.000353388	ENSG00000127481.9
cg18026264	0.000179387	0.0151786414988512	ENSG00000127481.9_EST00000000000.0_19488083_19488230-ENSG00000127481.9_EST00000000000.0_19490258_19490321-0-1	41397	-0.34985	0.00800571	ENSG00000127481.9
cg04891455	0.000113627	0.0134216968741993	ENSG00000053372.4_EST00000000000.0_19585175_19586622-ENSG00000053372.4_EST00000000000.0_19584327_19584478-0-1	-41745	0.3597	0.00684607	ENSG00000053372.4
cg04891455	9.33806e-05	0.0115754685518986	ENSG00000053372.4_EST00000000000.0_19585175_19586622-ENSG00000053372.4_EST00000000000.0_19584971_19585047-0-1	-41745	-0.36384	0.00565351	ENSG00000053372.4
cg07838106	7.47847e-05	0.00959075570175439	ENSG00000127463.8_EST00000000000.0_19545438_19545881-ENSG00000127463.8_EST00000000000.0_19547258_19547342-0-1	37397	0.36846	0.00444249	ENSG00000127463.8
cg17850281	0.00134418	0.0896602668046086	ENSG00000127463.8_EST00000000000.0_19545438_19545881-ENSG00000127463.8_EST00000000000.0_19549118_19549328-0-1	-41001	0.30199	0.0849453	ENSG00000127463.8
cg17850281	0.00117696	0.0811460271931629	ENSG00000127463.8_EST00000000000.0_19545864_19545976-ENSG00000127463.8_EST00000000000.0_19547258_19547304-0-1	-41001	0.30541	0.0738304	ENSG00000127463.8
cg24107872	5.66682e-05	0.00763988353058411	ENSG00000127463.8_EST00000000000.0_19545864_19545976-ENSG00000127463.8_EST00000000000.0_19549890_19550000-0-1	-103	0.37413	0.00332467	ENSG00000127463.8
cg18026264	4.61085e-06	0.000917192932112732	ENSG00000127463.8_EST00000000000.0_19545864_19545976-ENSG00000127463.8_EST00000000000.0_19549890_19550063-0-1	121	0.42117	0.000234793	ENSG00000127463.8
cg06833078	0.00102551	0.0705456233022013	ENSG00000127463.8_EST00000000000.0_19546063_19546163-ENSG00000127463.8_EST00000000000.0_19547258_19547342-0-1	-401	0.3089	0.0608434	ENSG00000127463.8
cg00223950	6.94476e-05	0.0104018474696953	ENSG00000127463.8_EST00000000000.0_19546063_19546192-ENSG00000127463.8_EST00000000000.0_19547258_19547342-1-1	-41824	0.36998	0.00492923	ENSG00000127463.8
cg23625458	0.000327553	0.0306224499104238	ENSG00000127463.8_EST00000000000.0_19546063_19546192-ENSG00000127463.8_EST00000000000.0_19549135_19549328-0-1	22095	-0.33634	0.0199015	ENSG00000127463.8
cg07838106	0.000113123	0.0135526738129672	ENSG00000127463.8_EST00000000000.0_19546063_19546192-ENSG00000127463.8_EST00000000000.0_19549890_19550000-0-1	37397	0.3598	0.00693063	ENSG00000127463.8
cg17850281	4.53265e-06	0.000903905279679568	ENSG00000127463.8_EST00000000000.0_19546063_19546192-ENSG00000127463.8_EST00000000000.0_19549890_19550063-0-1	-41001	-0.42146	0.000230572	ENSG00000127463.8
cg17850281	0.000130026	0.016588630133676	ENSG00000127463.8_EST00000000000.0_19547258_19547342-ENSG00000127463.8_EST00000000000.0_19549118_19549328-1-1	-41001	0.35682	0.0089714	ENSG00000127463.8
cg17457418	1.75873e-05	0.00339761565838762	ENSG00000127463.8_EST00000000000.0_19547258_19547342-ENSG00000127463.8_EST00000000000.0_19549135_19549328-0-1	14566	0.39695	0.0011665	ENSG00000127463.8
cg18026264	3.31907e-08	2.08154534251065e-05	ENSG00000127463.8_EST00000000000.0_19547258_19547342-ENSG00000127463.8_EST00000000000.0_19549890_19550000-0-1	121	-0.49707	1.69767e-06	ENSG00000127463.8
cg22402059	0.000434403	0.0382281317926562	ENSG00000127463.8_EST00000000000.0_19547258_19547342-ENSG00000127463.8_EST00000000000.0_19553807_19553944-0-1	119	0.32978	0.0266491	ENSG00000127463.8
cg01624305	9.88382e-05	0.0117474557409225	ENSG00000127463.8_EST00000000000.0_19549135_19549328-ENSG00000127463.8_EST00000000000.0_19549890_19550000-0-1	-41020	-0.36265	0.00575991	ENSG00000127463.8
cg01624305	6.78947e-06	0.00124142935333865	ENSG00000127463.8_EST00000000000.0_19549135_19549328-ENSG00000127463.8_EST00000000000.0_19557338_19557457-0-1	-41020	0.41436	0.000346508	ENSG00000127463.8
cg01624305	2.66206e-05	0.00464070279223852	ENSG00000127463.8_EST00000000000.0_19549135_19549328-ENSG00000127463.8_EST00000000000.0_19557755_19557916-0-1	-41020	0.38906	0.0017475	ENSG00000127463.8
cg17850281	0.00034262	0.0355637425419664	ENSG00000127463.8_EST00000000000.0_19549890_19550063-ENSG00000127463.8_EST00000000000.0_19553807_19553944-1-1	-41001	0.3353	0.0242264	ENSG00000127463.8
cg17850281	0.00150379	0.0884479272282487	ENSG00000127463.8_EST00000000000.0_19549890_19550063-ENSG00000127463.8_EST00000000000.0_19557338_19557457-0-1	-41001	-0.29908	0.0833333	ENSG00000127463.8
cg07037032	0.000445036	0.0380131200204813	ENSG00000127463.8_EST00000000000.0_19557755_19557916-ENSG00000127463.8_EST00000000000.0_19561624_19561746-0-1	36383	-0.32922	0.0264606	ENSG00000127463.8
cg06833078	0.00134653	0.0801860725167821	ENSG00000127463.8_EST00000000000.0_19559118_19559267-ENSG00000127463.8_EST00000000000.0_19561624_19561746-0-1	-401	0.30195	0.0726619	ENSG00000127463.8
cg05688084	0.000482233	0.0436574277072582	ENSG00000127463.8_EST00000000000.0_19559118_19559267-ENSG00000127463.8_EST00000000000.0_19564511_19564633-0-1	759	-0.32732	0.031811	ENSG00000127463.8
cg18026264	7.92858e-05	0.0106046952329327	ENSG00000127463.8_EST00000000000.0_19559118_19559267-ENSG00000127463.8_EST00000000000.0_19565289_19565351-0-1	121	-0.36725	0.00505531	ENSG00000127463.8
cg04891455	0.000813984	0.0620321103729831	ENSG00000127463.8_EST00000000000.0_19559430_19559629-ENSG00000127463.8_EST00000000000.0_19565289_19565348-0-1	-41758	-0.31466	0.0510875	ENSG00000127463.8
cg17457418	0.000119303	0.0148749231142064	ENSG00000127463.8_EST00000000000.0_19561624_19561746-ENSG00000127463.8_EST00000000000.0_19564511_19564633-0-1	14566	0.35866	0.00780284	ENSG00000127463.8
cg17457418	2.8384e-06	0.000626569885253528	ENSG00000127463.8_EST00000000000.0_19561624_19561746-ENSG00000127463.8_EST00000000000.0_19565289_19565351-0-1	14566	-0.4295	0.000144021	ENSG00000127463.8
cg18026264	7.9944e-05	0.0107294129557522	ENSG00000127463.8_EST00000000000.0_19561624_19561746-ENSG00000127463.8_EST00000000000.0_19565725_19565796-0-1	121	-0.36708	0.00513159	ENSG00000127463.8
cg17850281	0.000433736	0.0360907186880065	ENSG00000127463.8_EST00000000000.0_19561624_19561746-ENSG00000127463.8_EST00000000000.0_19566312_19566468-0-1	-41001	-0.32982	0.0246944	ENSG00000127463.8
cg01624305	0.000367424	0.0303604810588354	ENSG00000127463.8_EST00000000000.0_19564511_19564633-ENSG00000127463.8_EST00000000000.0_19565289_19565348-1-1	-41020	0.33369	0.0196766	ENSG00000127463.8
cg01624305	1.42031e-05	0.00314031189441408	ENSG00000127463.8_EST00000000000.0_19564511_19564633-ENSG00000127463.8_EST00000000000.0_19566312_19566479-0-1	-41020	-0.40095	0.00104946	ENSG00000127463.8
cg17850281	7.6647e-06	0.00136742285471097	ENSG00000127463.8_EST00000000000.0_19564511_19564633-ENSG00000127463.8_EST00000000000.0_19566791_19566940-0-1	-41001	-0.41219	0.00039128	ENSG00000127463.8
cg17850281	4.07082e-07	0.000139406384070549	ENSG00000127463.8_EST00000000000.0_19564511_19564633-ENSG00000127463.8_EST00000000000.0_19567510_19567636-0-1	-41001	-0.46079	2.07532e-05	ENSG00000127463.8
cg18026264	0.000409481	0.0383755136395748	ENSG00000127463.8_EST00000000000.0_19566312_19566468-ENSG00000127463.8_EST00000000000.0_19567510_19567636-0-1	121	0.33117	0.0267833	ENSG00000127463.8
cg18026264	0.00180993	0.0984383871189383	ENSG00000127463.8_EST00000000000.0_19566312_19566468-ENSG00000127463.8_EST00000000000.0_19568839_19568967-0-1	121	0.29421	0.0970221	ENSG00000127463.8
cg18045831	0.00109651	0.0745896997134285	ENSG00000127463.8_EST00000000000.0_19566312_19566468-ENSG00000127463.8_EST00000000000.0_19570108_19570201-0-1	-161	-0.30721	0.0657124	ENSG00000127463.8
cg06837242	0.000365563	0.0330431995286935	ENSG00000127463.8_EST00000000000.0_19566312_19566479-ENSG00000127463.8_EST00000000000.0_19568839_19568967-0-1	715	-0.33381	0.02199	ENSG00000127463.8
cg18026264	2.79704e-05	0.00542508806148977	ENSG00000127463.8_EST00000000000.0_19566791_19566940-ENSG00000127463.8_EST00000000000.0_19570444_19570509-0-1	121	-0.3881	0.00213834	ENSG00000127463.8
cg00690710	0.000312036	0.0304025820425778	ENSG00000127463.8_EST00000000000.0_19567510_19567636-ENSG00000127463.8_EST00000000000.0_19568839_19568967-1-1	37392	-0.33745	0.0197112	ENSG00000127463.8
cg17457418	0.000112379	0.0137111760992526	ENSG00000127463.8_EST00000000000.0_19567510_19567636-ENSG00000127463.8_EST00000000000.0_19570444_19570509-0-1	14566	-0.35994	0.00703441	ENSG00000127463.8
cg12798157	0.000103904	0.0118262858822462	ENSG00000127463.8_EST00000000000.0_19568839_19568967-ENSG00000127463.8_EST00000000000.0_19570108_19570201-1-1	22673	0.36159	0.00580794	ENSG00000127463.8
cg12798157	0.000159414	0.0199366073535	ENSG00000127463.8_EST00000000000.0_19568839_19568967-ENSG00000127463.8_EST00000000000.0_19570444_19570509-0-1	22673	-0.35242	0.0113752	ENSG00000127463.8
cg17457418	3.83814e-05	0.00641377343977507	ENSG00000127463.8_EST00000000000.0_19568839_19568967-ENSG00000127463.8_EST00000000000.0_19571283_19571524-0-1	14566	0.38192	0.00265594	ENSG00000127463.8
cg22402059	9.07006e-05	0.0119877111299854	ENSG00000127463.8_EST00000000000.0_19568839_19568967-ENSG00000127463.8_EST00000000000.0_19577909_19578003-0-1	119	0.36445	0.00591093	ENSG00000127463.8
cg17850281	5.04732e-06	0.000982466209989528	ENSG00000127463.8_EST00000000000.0_19568839_19568967-ENSG00000127463.8_EST00000000000.0_19577909_19578016-0-1	-41001	-0.41959	0.000256359	ENSG00000127463.8
cg17850281	1.23942e-05	0.00200137608311005	ENSG00000127463.8_EST00000000000.0_19570108_19570201-ENSG00000127463.8_EST00000000000.0_19571283_19571524-0-1	-41001	-0.40347	0.000632267	ENSG00000127463.8
cg10850580	0.000158681	0.0188221470745427	ENSG00000127463.8_EST00000000000.0_19570108_19570201-ENSG00000127463.8_EST00000000000.0_19577909_19578016-0-1	-40931	0.35252	0.0105649	ENSG00000127463.8
cg18045831	0.00112045	0.0678864468727715	ENSG00000127463.8_EST00000000000.0_19570108_19570201-ENSG00000127463.8_EST00000000000.0_19577909_19578021-0-1	-161	-0.30666	0.0576813	ENSG00000127463.8
cg23625458	0.000137434	0.0169856134954003	ENSG00000127463.8_EST00000000000.0_19570108_19570201-ENSG00000127463.8_EST00000000000.0_19577909_19578046-0-1	22095	-0.35563	0.00925163	ENSG00000127463.8
cg07037032	0.00160749	0.0759012187914607	ENSG00000053371.8_EST00000000000.0_19630660_19630880-ENSG00000053371.8_EST00000000000.0_19632512_19632641-1-1	-24211	0.29734	0.0672885	ENSG00000053371.8
cg20810288	0.000200268	0.0209364831973732	ENSG00000053371.8_EST00000000000.0_19634652_19634756-ENSG00000053371.8_EST00000000000.0_19634949_19635136-1-1	219	0.34742	0.0121205	ENSG00000053371.8
cg20810288	4.81667e-05	0.00805838299624561	ENSG00000053371.8_EST00000000000.0_19634652_19634756-ENSG00000053371.8_EST00000000000.0_19638321_19638401-0-1	219	-0.3774	0.00355734	ENSG00000053371.8
cg20810288	4.50066e-10	8.26476176209499e-07	ENSG00000053371.8_EST00000000000.0_19634949_19635136-ENSG00000053371.8_EST00000000000.0_19638321_19638588-0-1	219	0.55088	2.21225e-08	ENSG00000053371.8
cg20810288	1.45547e-10	3.60046778671487e-07	ENSG00000053371.8_EST00000000000.0_19634949_19635136-ENSG00000053371.8_EST00000000000.0_19638321_19638640-0-1	219	-0.56357	7.09977e-09	ENSG00000053371.8
cg25325159	0.000128719	0.0082428854307424	ENSG00000077549.11_EST00000000000.0_19665317_19666111-ENSG00000077549.11_EST00000000000.0_19669246_19669358-0-1	144	-0.35704	0.00366354	ENSG00000077549.11
cg23111655	0.0013821	0.0419091913507526	ENSG00000077549.11_EST00000000000.0_19665317_19666111-ENSG00000077549.11_EST00000000000.0_19669256_19669358-0-1	-47245	-0.30128	0.0301133	ENSG00000077549.11
cg06839611	0.00228312	0.0732072622816131	ENSG00000077549.11_EST00000000000.0_19665317_19666111-ENSG00000077549.11_EST00000000000.0_19683129_19683245-0-1	413	-0.28797	0.0640457	ENSG00000077549.11
cg25325159	0.000953018	0.0339080833399729	ENSG00000077549.11_EST00000000000.0_19665317_19666111-ENSG00000077549.11_EST00000000000.0_19683916_19684057-0-1	144	-0.31074	0.0227529	ENSG00000077549.11
cg25325159	8.33487e-05	0.00548074662579914	ENSG00000077549.11_EST00000000000.0_19665317_19666111-ENSG00000077549.11_EST00000000000.0_19705034_19705147-0-1	144	-0.36621	0.00216692	ENSG00000077549.11
cg03076210	0.000122732	0.00795354698967639	ENSG00000077549.11_EST00000000000.0_19665854_19666111-ENSG00000077549.11_EST00000000000.0_19670852_19670928-1-1	-362	-0.35806	0.00349856	ENSG00000077549.11
cg25325159	4.31881e-08	1.36796619908676e-05	ENSG00000077549.11_EST00000000000.0_19665854_19666111-ENSG00000077549.11_EST00000000000.0_19671681_19671746-0-1	144	0.49345	9.78802e-07	ENSG00000077549.11
cg03654273	0.00133989	0.0505985251544127	ENSG00000077549.11_EST00000000000.0_19665854_19666111-ENSG00000077549.11_EST00000000000.0_19683129_19683245-0-1	-8134	-0.30208	0.0387122	ENSG00000077549.11
cg06839611	3.42263e-05	0.00312706142164063	ENSG00000077549.11_EST00000000000.0_19665854_19666111-ENSG00000077549.11_EST00000000000.0_19711999_19712120-0-1	413	0.38417	0.00104336	ENSG00000077549.11
cg25325159	6.12171e-05	0.00463596215683025	ENSG00000077549.11_EST00000000000.0_19665854_19666111-ENSG00000077549.11_EST00000000000.0_19746155_19746244-0-1	144	-0.37256	0.00174493	ENSG00000077549.11
cg06839611	5.90166e-05	0.00369518036993947	ENSG00000077549.11_EST00000000000.0_19671681_19671746-ENSG00000077549.11_EST00000000000.0_19683939_19684057-0-1	413	0.3733	0.00130183	ENSG00000077549.11
cg04124888	0.000751302	0.0309767791843628	ENSG00000077549.11_EST00000000000.0_19671681_19671746-ENSG00000077549.11_EST00000000000.0_19811930_19812066-0-1	-23778	0.31664	0.0202121	ENSG00000077549.11
cg25325159	0.000543619	0.029466584623638	ENSG00000077549.11_EST00000000000.0_19683129_19683245-ENSG00000077549.11_EST00000000000.0_19683916_19684057-1-1	144	-0.32447	0.0189245	ENSG00000077549.11
cg25325159	0.000735333	0.02744212918285	ENSG00000077549.11_EST00000000000.0_19683129_19683245-ENSG00000077549.11_EST00000000000.0_19683939_19684057-0-1	144	0.31716	0.0172502	ENSG00000077549.11
cg25325159	5.51948e-05	0.00361622752508532	ENSG00000077549.11_EST00000000000.0_19683129_19683245-ENSG00000077549.11_EST00000000000.0_19705034_19705147-0-1	144	0.37466	0.00126525	ENSG00000077549.11
cg19713429	0.00199523	0.063500026905958	ENSG00000077549.11_EST00000000000.0_19683129_19683245-ENSG00000077549.11_EST00000000000.0_19711999_19712120-0-1	-1376	0.29161	0.052714	ENSG00000077549.11
cg20910385	0.00190383	0.0641110557742221	ENSG00000077549.11_EST00000000000.0_19683129_19683245-ENSG00000077549.11_EST00000000000.0_19746155_19746244-0-1	577	0.29286	0.0534109	ENSG00000077549.11
cg25325159	2.07795e-05	0.00158060259198243	ENSG00000077549.11_EST00000000000.0_19683129_19683245-ENSG00000077549.11_EST00000000000.0_19811930_19812007-0-1	144	-0.3938	0.000470195	ENSG00000077549.11
cg25325159	0.00109144	0.0400244180667246	ENSG00000077549.11_EST00000000000.0_19683916_19684057-ENSG00000077549.11_EST00000000000.0_19705034_19705147-1-1	144	0.30732	0.0283389	ENSG00000077549.11
cg25325159	5.73894e-06	0.000579608968146795	ENSG00000077549.11_EST00000000000.0_19683916_19684057-ENSG00000077549.11_EST00000000000.0_19746155_19746245-0-1	144	0.41733	0.000130035	ENSG00000077549.11
cg25325159	1.55584e-07	3.60097472222222e-05	ENSG00000077549.11_EST00000000000.0_19683916_19684057-ENSG00000077549.11_EST00000000000.0_19811930_19811981-0-1	144	-0.47521	3.51156e-06	ENSG00000077549.11
cg03076210	0.000973805	0.0302189253761487	ENSG00000077549.11_EST00000000000.0_19683916_19684057-ENSG00000077549.11_EST00000000000.0_19811930_19812007-0-1	-362	0.3102	0.0195547	ENSG00000077549.11
cg06839611	0.00326115	0.0769802232263655	ENSG00000077549.11_EST00000000000.0_19683939_19684057-ENSG00000077549.11_EST00000000000.0_19711999_19712120-0-1	413	-0.27813	0.0686141	ENSG00000077549.11
cg25325159	0.000306752	0.0160371460307423	ENSG00000077549.11_EST00000000000.0_19683939_19684057-ENSG00000077549.11_EST00000000000.0_19746155_19746244-0-1	144	-0.33784	0.00858698	ENSG00000077549.11
cg25325159	5.48367e-08	1.62541864251265e-05	ENSG00000077549.11_EST00000000000.0_19683939_19684057-ENSG00000077549.11_EST00000000000.0_19746155_19746245-0-1	144	-0.49013	1.23123e-06	ENSG00000077549.11
cg25325159	0.00148513	0.0433141069377511	ENSG00000077549.11_EST00000000000.0_19683939_19684057-ENSG00000077549.11_EST00000000000.0_19811930_19811981-0-1	144	-0.29941	0.031474	ENSG00000077549.11
cg25325159	0.000559416	0.0221179942250222	ENSG00000077549.11_EST00000000000.0_19705034_19705147-ENSG00000077549.11_EST00000000000.0_19711999_19712120-1-1	144	0.32379	0.0130138	ENSG00000077549.11
cg25325159	0.00180394	0.0587347177760854	ENSG00000077549.11_EST00000000000.0_19705034_19705147-ENSG00000077549.11_EST00000000000.0_19746155_19746244-0-1	144	-0.29429	0.0474178	ENSG00000077549.11
cg25325159	0.00128126	0.0458016193110304	ENSG00000077549.11_EST00000000000.0_19705034_19705147-ENSG00000077549.11_EST00000000000.0_19746155_19746245-0-1	144	-0.30323	0.0339382	ENSG00000077549.11
cg25325159	3.64257e-06	0.00040591289285087	ENSG00000077549.11_EST00000000000.0_19705034_19705147-ENSG00000077549.11_EST00000000000.0_19810684_19810809-0-1	144	0.42524	8.23641e-05	ENSG00000077549.11
cg03542686	0.00290918	0.085059551670701	ENSG00000077549.11_EST00000000000.0_19711999_19712120-ENSG00000077549.11_EST00000000000.0_19746155_19746244-1-1	-17731	-0.28132	0.0789062	ENSG00000077549.11
cg25325159	0.00116621	0.0380054963750027	ENSG00000077549.11_EST00000000000.0_19711999_19712120-ENSG00000077549.11_EST00000000000.0_19810684_19810809-0-1	144	-0.30564	0.0264536	ENSG00000077549.11
cg25325159	8.09478e-08	2.21627836510316e-05	ENSG00000077549.11_EST00000000000.0_19711999_19712120-ENSG00000077549.11_EST00000000000.0_19810684_19811158-0-1	144	0.48464	1.84395e-06	ENSG00000077549.11
cg20910385	0.000234488	0.00816263911772594	ENSG00000077549.11_EST00000000000.0_19711999_19712120-ENSG00000077549.11_EST00000000000.0_19811930_19811981-0-1	577	0.34391	0.00361631	ENSG00000077549.11
cg03542686	0.00122061	0.042929249759173	ENSG00000077549.11_EST00000000000.0_19711999_19712120-ENSG00000077549.11_EST00000000000.0_19811930_19812007-0-1	-17731	0.30447	0.0311056	ENSG00000077549.11
cg25325159	1.59404e-09	1.18747972591508e-06	ENSG00000077549.11_EST00000000000.0_19711999_19712120-ENSG00000077549.11_EST00000000000.0_19811930_19812066-0-1	144	0.53601	3.61281e-08	ENSG00000077549.11
cg25325159	3.51287e-06	0.000395644843820573	ENSG00000077549.11_EST00000000000.0_19711999_19712120-ENSG00000173436.9_EST00000000000.0_19923484_19923603-0-0	144	0.42586	7.96143e-05	ENSG00000077549.11
cg20686963	9.46751e-05	0.00925018014027317	ENSG00000173436.9_EST00000000000.0_19949968_19950077-ENSG00000173436.9_EST00000000000.0_19923484_19923603-0-1	-142	0.36355	0.00424245	ENSG00000173436.9
cg20686963	9.46751e-05	0.00817536050603734	ENSG00000173436.9_EST00000000000.0_19949968_19950077-ENSG00000173436.9_EST00000000000.0_19948594_19948641-0-1	-142	-0.36355	0.00362384	ENSG00000173436.9
cg20686963	1.51826e-05	0.00252852639744492	ENSG00000158747.9_EST00000000000.0_19981817_19981928-ENSG00000173436.9_EST00000000000.0_19923484_19923603-0-0	-43706	-0.39971	0.000832413	ENSG00000158747.9
cg02959112	0.00151934	0.0822782009124414	ENSG00000158747.9_EST00000000000.0_19983359_19983426-ENSG00000158747.9_EST00000000000.0_19970808_19970940-0-1	11740	-0.29881	0.0752608	ENSG00000158747.9
cg09231412	0.000112246	0.013900957960255	ENSG00000158747.9_EST00000000000.0_19983359_19983426-ENSG00000158747.9_EST00000000000.0_19981505_19981693-0-1	-43047	-0.35996	0.00715754	ENSG00000158747.9
cg00755546	0.000520141	0.0369330817089775	ENSG00000158747.9_EST00000000000.0_19983359_19983426-ENSG00000158747.9_EST00000000000.0_19981817_19981928-0-1	4744	-0.32553	0.02546	ENSG00000158747.9
cg05776630	0.00121441	0.0748686300197609	ENSG00000158747.9_EST00000000000.0_19983359_19983462-ENSG00000158747.9_EST00000000000.0_19981505_19981693-0-1	47979	0.3046	0.0660562	ENSG00000158747.9
cg01292939	0.000126064	0.0130820306535258	ENSG00000158747.9_EST00000000000.0_19983359_19983462-ENSG00000158747.9_EST00000000000.0_19981817_19981928-0-1	-43613	0.35749	0.00662339	ENSG00000158747.9
cg04704227	0.00165007	0.0687482927426707	ENSG00000158747.9_EST00000000000.0_19983359_19983569-ENSG00000158747.9_EST00000000000.0_19970808_19970940-0-1	-43619	0.29665	0.0586868	ENSG00000158747.9
cg11247289	0.000173502	0.0191444655914148	ENSG00000158747.9_EST00000000000.0_19983359_19983569-ENSG00000158747.9_EST00000000000.0_19981505_19981693-0-1	24659	0.35058	0.0107987	ENSG00000158747.9
cg20686963	2.09947e-06	0.000530216215672687	ENSG00000158747.9_EST00000000000.0_19983359_19983569-ENSG00000158747.9_EST00000000000.0_19981817_19981928-0-1	-43706	0.43457	0.000115897	ENSG00000158747.9
cg14151682	0.00184293	0.0782200987997591	ENSG00000158828.5_EST00000000000.0_20972053_20972216-ENSG00000158828.5_EST00000000000.0_20959948_20960428-0-1	-22	-0.29373	0.0701876	ENSG00000158828.5
cg20697630	6.138e-05	0.00611548469829625	ENSG00000158828.5_EST00000000000.0_20972053_20972216-ENSG00000158828.5_EST00000000000.0_20966385_20966485-0-1	426	0.3725	0.0024958	ENSG00000158828.5
cg20697630	9.71058e-05	0.00907839953371756	ENSG00000158828.5_EST00000000000.0_20972053_20972216-ENSG00000158828.5_EST00000000000.0_20970983_20971165-0-1	426	-0.36302	0.00414053	ENSG00000158828.5
cg20697630	4.83066e-06	0.000742926195768564	ENSG00000158828.5_EST00000000000.0_20974998_20975125-ENSG00000158828.5_EST00000000000.0_20966385_20966485-0-1	426	-0.42035	0.000179286	ENSG00000158828.5
cg23993660	0.000276085	0.0261199631741643	ENSG00000244038.2_EST00000000000.0_20979114_20979220-ENSG00000244038.2_EST00000000000.0_20979344_20979464-1-1	-28174	0.34023	0.0161626	ENSG00000244038.2
cg23993660	3.63147e-05	0.00483982578811732	ENSG00000244038.2_EST00000000000.0_20979114_20979220-ENSG00000244038.2_EST00000000000.0_20980120_20980267-0-1	-28174	-0.38301	0.00184633	ENSG00000244038.2
cg14565919	0.000115327	0.0126218279883901	ENSG00000244038.2_EST00000000000.0_20979114_20979220-ENSG00000244038.2_EST00000000000.0_20980716_20980864-0-1	235	0.35939	0.00631605	ENSG00000244038.2
cg20697630	4.02799e-09	3.69381897798742e-06	ENSG00000244038.2_EST00000000000.0_20979114_20979220-ENSG00000244038.2_EST00000000000.0_20981107_20981200-0-1	-27626	-0.52463	1.67466e-07	ENSG00000244038.2
cg20697630	2.74509e-07	8.85496526209493e-05	ENSG00000244038.2_EST00000000000.0_20979114_20979220-ENSG00000244038.2_EST00000000000.0_20981933_20982027-0-1	-27626	-0.46678	1.14598e-05	ENSG00000244038.2
cg23993660	0.00152998	0.0848687665541851	ENSG00000244038.2_EST00000000000.0_20979344_20979464-ENSG00000244038.2_EST00000000000.0_20981107_20981200-0-1	-28174	0.29863	0.0786604	ENSG00000244038.2
cg20697630	1.19903e-06	0.00027610646080356	ENSG00000244038.2_EST00000000000.0_20979344_20979464-ENSG00000244038.2_EST00000000000.0_20981933_20982027-0-1	-27626	-0.44377	5.01302e-05	ENSG00000244038.2
cg20697630	5.93495e-08	2.77319299726612e-05	ENSG00000244038.2_EST00000000000.0_20979344_20979464-ENSG00000244038.2_EST00000000000.0_20982169_20982272-0-1	-27626	-0.48902	2.47057e-06	ENSG00000244038.2
cg20697630	1.64048e-08	1.04203201653268e-05	ENSG00000244038.2_EST00000000000.0_20979344_20979464-ENSG00000244038.2_EST00000000000.0_20987374_20987484-0-1	-27626	-0.50655	6.81431e-07	ENSG00000244038.2
cg23993660	0.000214168	0.0179297090594933	ENSG00000244038.2_EST00000000000.0_20980120_20980267-ENSG00000244038.2_EST00000000000.0_20982594_20982680-0-1	-28174	0.34593	0.00992434	ENSG00000244038.2
cg18878886	0.000524846	0.0365585412861492	ENSG00000244038.2_EST00000000000.0_20980716_20980864-ENSG00000244038.2_EST00000000000.0_20982169_20982272-0-1	43238	-0.32531	0.0251119	ENSG00000244038.2
cg20697630	0.000230291	0.0222922461101544	ENSG00000244038.2_EST00000000000.0_20980716_20980864-ENSG00000244038.2_EST00000000000.0_20987374_20987484-0-1	-27626	-0.34431	0.0131493	ENSG00000244038.2
cg14519150	0.000748822	0.0459351247137206	ENSG00000244038.2_EST00000000000.0_20981107_20981200-ENSG00000244038.2_EST00000000000.0_20982169_20982272-0-1	-2751	-0.31672	0.0340756	ENSG00000244038.2
cg20697630	3.29475e-07	0.000101929405074712	ENSG00000244038.2_EST00000000000.0_20981107_20981200-ENSG00000244038.2_EST00000000000.0_20987690_20987898-0-1	-27626	0.46402	1.37572e-05	ENSG00000244038.2
cg14151682	0.00015485	0.01530060256903	ENSG00000244038.2_EST00000000000.0_20981933_20982027-ENSG00000244038.2_EST00000000000.0_20982169_20982272-1-1	-28074	-0.35306	0.00808776	ENSG00000244038.2
cg14151682	0.000102533	0.0102747733957303	ENSG00000244038.2_EST00000000000.0_20981933_20982027-ENSG00000244038.2_EST00000000000.0_20982594_20982680-0-1	-28074	0.36187	0.0048518	ENSG00000244038.2
cg20697630	1.50859e-08	9.83391057314182e-06	ENSG00000244038.2_EST00000000000.0_20981933_20982027-ENSG00000244038.2_EST00000000000.0_20987690_20987898-0-1	-27626	0.50766	6.28286e-07	ENSG00000244038.2
cg19758033	0.00049289	0.0358608742758729	ENSG00000244038.2_EST00000000000.0_20982169_20982272-ENSG00000244038.2_EST00000000000.0_20982594_20982680-1-1	-299	-0.3268	0.0244908	ENSG00000244038.2
cg19758033	0.00191637	0.0972673265419253	ENSG00000244038.2_EST00000000000.0_20982169_20982272-ENSG00000244038.2_EST00000000000.0_20987374_20987484-0-1	-299	0.29269	0.095373	ENSG00000244038.2
cg20697630	3.12634e-06	0.000582915761876446	ENSG00000244038.2_EST00000000000.0_20982169_20982272-ENSG00000244038.2_EST00000000000.0_20987690_20987898-0-1	-27626	0.42786	0.000131018	ENSG00000244038.2
cg23993660	2.48464e-07	8.19284733032525e-05	ENSG00000244038.2_EST00000000000.0_20982594_20982680-ENSG00000244038.2_EST00000000000.0_20987374_20987484-0-1	-28174	0.46828	1.03534e-05	ENSG00000244038.2
cg20697630	4.46255e-11	1.36015776349727e-07	ENSG00000244038.2_EST00000000000.0_20982594_20982680-ENSG00000244038.2_EST00000000000.0_20987690_20987898-0-1	-27626	0.5763	1.84826e-09	ENSG00000244038.2
cg19078903	0.00224099	0.0511435557154462	ENSG00000127483.12_EST00000000000.0_21069175_21071584-ENSG00000117298.10_EST00000000000.0_21545077_21546624-0-0	-1095	0.28848	0.0392691	ENSG00000127483.12
cg19078903	0.000111002	0.00490420486300043	ENSG00000127483.12_EST00000000000.0_21069175_21071584-ENSG00000127483.12_EST00000000000.0_21083659_21083749-0-1	-1095	0.3602	0.00187928	ENSG00000127483.12
cg19078903	0.00037624	0.0125402947208146	ENSG00000127483.12_EST00000000000.0_21069175_21071584-ENSG00000127483.12_EST00000000000.0_21091870_21092024-0-1	-1095	0.33314	0.0062624	ENSG00000127483.12
cg05780577	0.00589798	0.0957610395718011	ENSG00000127483.12_EST00000000000.0_21072036_21072149-ENSG00000127483.12_EST00000000000.0_21074037_21074148-1-1	-65	0.26094	0.0932595	ENSG00000127483.12
cg23097509	0.00075545	0.0144508532872012	ENSG00000127483.12_EST00000000000.0_21072036_21072149-ENSG00000127483.12_EST00000000000.0_21074108_21074148-0-1	-262	0.3165	0.00751768	ENSG00000127483.12
cg05780577	2.56751e-06	0.000225697574094288	ENSG00000127483.12_EST00000000000.0_21072036_21072149-ENSG00000127483.12_EST00000000000.0_21076216_21076375-0-1	-65	-0.43119	3.86913e-05	ENSG00000127483.12
cg19078903	0.000425312	0.012371230803774	ENSG00000127483.12_EST00000000000.0_21072036_21072149-ENSG00000127483.12_EST00000000000.0_21091870_21092024-0-1	-1095	-0.33028	0.00615328	ENSG00000127483.12
cg19078903	0.000169967	0.0075142911824417	ENSG00000127483.12_EST00000000000.0_21072036_21072149-ENSG00000127483.12_EST00000000000.0_21097423_21097566-0-1	-1095	-0.35103	0.00325408	ENSG00000127483.12
cg19078903	0.00028705	0.0103438060434905	ENSG00000127483.12_EST00000000000.0_21072036_21072149-ENSG00000127483.12_EST00000000000.0_21106848_21107033-0-1	-1095	-0.33935	0.00489555	ENSG00000127483.12
cg21695487	0.000477842	0.0154853565991767	ENSG00000127483.12_EST00000000000.0_21074037_21074148-ENSG00000127483.12_EST00000000000.0_21076216_21076375-1-1	-860	0.32754	0.00821205	ENSG00000127483.12
cg21695487	0.00070362	0.0180950740449228	ENSG00000127483.12_EST00000000000.0_21074037_21074148-ENSG00000127483.12_EST00000000000.0_21083659_21083749-0-1	-860	-0.31824	0.0100378	ENSG00000127483.12
cg21695487	0.00186303	0.0440869474265707	ENSG00000127483.12_EST00000000000.0_21074037_21074148-ENSG00000127483.12_EST00000000000.0_21094077_21094157-0-1	-860	-0.29344	0.0322375	ENSG00000127483.12
cg21695487	0.00402267	0.0783275849061597	ENSG00000127483.12_EST00000000000.0_21076216_21076375-ENSG00000127483.12_EST00000000000.0_21083692_21083749-0-1	-860	-0.27216	0.0703343	ENSG00000127483.12
cg19078903	0.00346316	0.066384227183242	ENSG00000127483.12_EST00000000000.0_21076216_21076375-ENSG00000127483.12_EST00000000000.0_21091870_21092024-0-1	-1095	-0.27643	0.0559867	ENSG00000127483.12
cg20613337	0.00466175	0.0861788740650127	ENSG00000127483.12_EST00000000000.0_21076216_21076375-ENSG00000127483.12_EST00000000000.0_21094077_21094157-0-1	-617	-0.2679	0.08035	ENSG00000127483.12
cg05780577	0.00195905	0.0442132872023991	ENSG00000127483.12_EST00000000000.0_21076216_21076375-ENSG00000127483.12_EST00000000000.0_21113688_21113765-0-1	-65	0.2921	0.0323614	ENSG00000127483.12
cg16718920	0.00622666	0.0950070758019366	ENSG00000127483.12_EST00000000000.0_21076216_21076375-ENSG00000127483.12_EST00000000000.0_21113688_21113805-0-1	-173	-0.25931	0.0922374	ENSG00000127483.12
cg21695487	0.00450159	0.0757131480632009	ENSG00000127483.12_EST00000000000.0_21083659_21083749-ENSG00000127483.12_EST00000000000.0_21091870_21092024-1-1	-860	0.26891	0.0670651	ENSG00000127483.12
cg00577361	0.00168619	0.0338417462679956	ENSG00000127483.12_EST00000000000.0_21083659_21083749-ENSG00000127483.12_EST00000000000.0_21094077_21094157-0-1	-866	0.29608	0.0226915	ENSG00000127483.12
cg21695487	0.00632496	0.0953983239785163	ENSG00000127483.12_EST00000000000.0_21083659_21083749-ENSG00000127483.12_EST00000000000.0_21097423_21097566-0-1	-860	0.25884	0.0927456	ENSG00000127483.12
cg21695487	1.29644e-05	0.000798600162772445	ENSG00000127483.12_EST00000000000.0_21083659_21083749-ENSG00000127483.12_EST00000000000.0_21099944_21100103-0-1	-860	0.40264	0.000196436	ENSG00000127483.12
cg21695487	0.00249316	0.0478740940529522	ENSG00000127483.12_EST00000000000.0_21083659_21083749-ENSG00000127483.12_EST00000000000.0_21106305_21106404-0-1	-860	-0.28558	0.0359943	ENSG00000127483.12
cg26572042	0.00534035	0.0893428578999752	ENSG00000127483.12_EST00000000000.0_21091870_21092024-ENSG00000127483.12_EST00000000000.0_21094077_21094157-1-1	-58	0.2639	0.0845188	ENSG00000127483.12
cg13228952	0.00634199	0.0970300353003625	ENSG00000127483.12_EST00000000000.0_21091870_21092024-ENSG00000127483.12_EST00000000000.0_21103090_21103243-0-1	-24198	-0.25876	0.0950141	ENSG00000127483.12
cg23097509	0.00130711	0.0317517087200611	ENSG00000127483.12_EST00000000000.0_21097423_21097566-ENSG00000127483.12_EST00000000000.0_21103090_21103243-0-1	-262	-0.30272	0.0208807	ENSG00000127483.12
cg21695487	0.000334004	0.0126880365446143	ENSG00000127483.12_EST00000000000.0_21097423_21097566-ENSG00000127483.12_EST00000000000.0_21106305_21106404-0-1	-860	-0.33589	0.0063606	ENSG00000127483.12
ch.1.705736F	0.00283812	0.0516475330757306	ENSG00000127483.12_EST00000000000.0_21097423_21097566-ENSG00000127483.12_EST00000000000.0_21106329_21106404-0-1	-39808	-0.28201	0.0397794	ENSG00000127483.12
cg21695487	0.000254288	0.00912809722904883	ENSG00000127483.12_EST00000000000.0_21097423_21097566-ENSG00000127483.12_EST00000000000.0_21106843_21107033-0-1	-860	-0.34209	0.00417011	ENSG00000127483.12
cg05780577	0.00341438	0.0682161953322868	ENSG00000127483.12_EST00000000000.0_21097423_21097566-ENSG00000127483.12_EST00000000000.0_21113688_21113765-0-1	-65	0.27683	0.0580794	ENSG00000127483.12
cg21695487	0.00485099	0.0966375498806074	ENSG00000127483.12_EST00000000000.0_21099944_21100103-ENSG00000127483.12_EST00000000000.0_21102148_21102498-0-1	-860	0.26673	0.0944808	ENSG00000127483.12
cg19078903	0.00141846	0.0336633680295748	ENSG00000127483.12_EST00000000000.0_21099944_21100103-ENSG00000127483.12_EST00000000000.0_21106838_21107033-0-1	-1095	0.3006	0.0225296	ENSG00000127483.12
cg19078903	8.82585e-05	0.00464925020375669	ENSG00000127483.12_EST00000000000.0_21099944_21100103-ENSG00000127483.12_EST00000000000.0_21106843_21107033-0-1	-1095	0.36502	0.00175192	ENSG00000127483.12
cg05780577	0.00616629	0.0914933701652652	ENSG00000127483.12_EST00000000000.0_21099944_21100103-ENSG00000127483.12_EST00000000000.0_21112679_21112776-0-1	-65	0.25961	0.0874459	ENSG00000127483.12
cg05780577	0.00491103	0.0783275849061597	ENSG00000127483.12_EST00000000000.0_21103090_21103243-ENSG00000075151.13_EST00000000000.0_21133197_21133993-0-0	-65	-0.26637	0.0703343	ENSG00000127483.12
cg21695487	0.00624789	0.0868958986028857	ENSG00000127483.12_EST00000000000.0_21103090_21103243-ENSG00000127483.12_EST00000000000.0_21106838_21107033-0-1	-860	-0.25921	0.0813205	ENSG00000127483.12
cg21695487	0.0025519	0.0545029149593146	ENSG00000127483.12_EST00000000000.0_21103090_21103243-ENSG00000127483.12_EST00000000000.0_21106848_21107033-0-1	-860	0.28494	0.0428329	ENSG00000127483.12
cg05780577	0.00123463	0.0332752299119373	ENSG00000127483.12_EST00000000000.0_21103090_21103243-ENSG00000127483.12_EST00000000000.0_21112679_21112776-0-1	-65	0.30418	0.022188	ENSG00000127483.12
cg00577361	0.000693733	0.0194541994147815	ENSG00000127483.12_EST00000000000.0_21103090_21103243-ENSG00000127483.12_EST00000000000.0_21113688_21113805-0-1	-866	-0.31859	0.011019	ENSG00000127483.12
cg05780577	0.00671909	0.0973256070882427	ENSG00000127483.12_EST00000000000.0_21103090_21103243-ENSG00000127483.12_EST00000000000.0_21113688_21113816-0-1	-65	-0.25701	0.0954631	ENSG00000127483.12
cg00577361	0.00362275	0.0656139884061047	ENSG00000127483.12_EST00000000000.0_21106305_21106404-ENSG00000127483.12_EST00000000000.0_21106843_21107033-0-1	-866	-0.27516	0.0551009	ENSG00000127483.12
cg05780577	0.00197652	0.0465486994365557	ENSG00000127483.12_EST00000000000.0_21106305_21106404-ENSG00000127483.12_EST00000000000.0_21106848_21107033-0-1	-65	-0.29186	0.0346722	ENSG00000127483.12
cg21695487	0.00276901	0.0566962377186998	ENSG00000127483.12_EST00000000000.0_21106305_21106404-ENSG00000127483.12_EST00000000000.0_21113688_21113765-0-1	-860	-0.28269	0.0451699	ENSG00000127483.12
cg21695487	1.56444e-05	0.000926092115277778	ENSG00000127483.12_EST00000000000.0_21106305_21106404-ENSG00000127483.12_EST00000000000.0_21113688_21113816-0-1	-860	0.39915	0.000237656	ENSG00000127483.12
cg19078903	0.000225958	0.00740960728179071	ENSG00000127483.12_EST00000000000.0_21106329_21106404-ENSG00000075151.13_EST00000000000.0_21133703_21133993-0-0	-1095	-0.34474	0.0031964	ENSG00000127483.12
cg09135206	0.00260097	0.0754352221427348	ENSG00000075151.13_EST00000000000.0_21133741_21133993-ENSG00000075151.13_EST00000000000.0_21137231_21137377-1-1	-64	-0.28441	0.0667107	ENSG00000075151.13
cg19363242	0.00287321	0.0629305125522112	ENSG00000075151.13_EST00000000000.0_21133741_21133993-ENSG00000075151.13_EST00000000000.0_21139651_21139732-0-1	48432	0.28167	0.0520887	ENSG00000075151.13
cg09135206	1.4029e-05	0.000985338111645573	ENSG00000075151.13_EST00000000000.0_21133741_21133993-ENSG00000075151.13_EST00000000000.0_21151597_21151691-0-1	-64	0.40118	0.000257364	ENSG00000075151.13
cg09135206	0.00269218	0.0618098654941628	ENSG00000075151.13_EST00000000000.0_21133741_21133993-ENSG00000075151.13_EST00000000000.0_21154110_21154191-0-1	-64	0.28347	0.050856	ENSG00000075151.13
cg06878749	0.000597182	0.0206502892930167	ENSG00000075151.13_EST00000000000.0_21137231_21137377-ENSG00000075151.13_EST00000000000.0_21139651_21139732-1-1	45153	-0.32222	0.011909	ENSG00000075151.13
cg06878749	0.000820579	0.0277550025277131	ENSG00000075151.13_EST00000000000.0_21137231_21137377-ENSG00000075151.13_EST00000000000.0_21143885_21144031-0-1	45153	0.31446	0.0175134	ENSG00000075151.13
cg19270764	0.00131951	0.0429573750681305	ENSG00000075151.13_EST00000000000.0_21137231_21137377-ENSG00000075151.13_EST00000000000.0_21151593_21151691-0-1	247	-0.30247	0.0311344	ENSG00000075151.13
cg19270764	0.00346979	0.0770588193556125	ENSG00000075151.13_EST00000000000.0_21137231_21137377-ENSG00000075151.13_EST00000000000.0_21154110_21154191-0-1	247	-0.27638	0.0687075	ENSG00000075151.13
cg10693773	0.00458322	0.0928772234475686	ENSG00000075151.13_EST00000000000.0_21167349_21167521-ENSG00000075151.13_EST00000000000.0_21175908_21176023-1-1	261	-0.26839	0.0893015	ENSG00000075151.13
cg10693773	0.00367172	0.0772865971504056	ENSG00000075151.13_EST00000000000.0_21167349_21167521-ENSG00000075151.13_EST00000000000.0_21177751_21177971-0-1	261	0.27477	0.0689891	ENSG00000075151.13
cg09135206	0.00138944	0.0395893850305426	ENSG00000075151.13_EST00000000000.0_21175908_21176023-ENSG00000075151.13_EST00000000000.0_21177751_21177971-1-1	-64	-0.30114	0.0279314	ENSG00000075151.13
cg09135206	0.00053628	0.0209173962653366	ENSG00000075151.13_EST00000000000.0_21175908_21176023-ENSG00000075151.13_EST00000000000.0_21181471_21181564-0-1	-64	0.3248	0.0121074	ENSG00000075151.13
cg09135206	0.00117913	0.0353085402963293	ENSG00000075151.13_EST00000000000.0_21175908_21176023-ENSG00000075151.13_EST00000000000.0_21183896_21183990-0-1	-64	0.30536	0.0240019	ENSG00000075151.13
cg02927042	0.00552189	0.0983688288842268	ENSG00000075151.13_EST00000000000.0_21177751_21177971-ENSG00000075151.13_EST00000000000.0_21186878_21187010-0-1	-26708	0.26291	0.096929	ENSG00000075151.13
cg09135206	0.000565979	0.0220028528448381	ENSG00000075151.13_EST00000000000.0_21180053_21180170-ENSG00000075151.13_EST00000000000.0_21186878_21187010-0-1	-64	-0.32351	0.0129288	ENSG00000075151.13
cg24902490	0.00530145	0.0932836607495799	ENSG00000075151.13_EST00000000000.0_21190969_21191205-ENSG00000075151.13_EST00000000000.0_21212694_21212864-0-1	-798	-0.26412	0.0898577	ENSG00000075151.13
cg08463298	0.00379212	0.0703890582599225	ENSG00000075151.13_EST00000000000.0_21205816_21206013-ENSG00000075151.13_EST00000000000.0_21226190_21226406-0-1	55	-0.27385	0.0606607	ENSG00000075151.13
cg15598754	0.00342144	0.0784080455241327	ENSG00000075151.13_EST00000000000.0_21212694_21212864-ENSG00000075151.13_EST00000000000.0_21219980_21220129-0-1	48526	0.27678	0.0704324	ENSG00000075151.13
cg00583332	0.00482718	0.0936335378420562	ENSG00000075151.13_EST00000000000.0_21212694_21212864-ENSG00000075151.13_EST00000000000.0_21221861_21221994-0-1	84	0.26688	0.0903399	ENSG00000075151.13
cg05037270	0.00341772	0.0737735649913697	ENSG00000075151.13_EST00000000000.0_21221861_21221994-ENSG00000075151.13_EST00000000000.0_21226190_21226406-0-1	744	0.27681	0.0647436	ENSG00000075151.13
cg09135206	2.9403e-06	0.000291579528396374	ENSG00000075151.13_EST00000000000.0_21221861_21221994-ENSG00000075151.13_EST00000000000.0_21267984_21268111-0-1	-64	0.4289	5.37839e-05	ENSG00000075151.13
cg09135206	0.00242422	0.0645249728925844	ENSG00000075151.13_EST00000000000.0_21221861_21221994-ENSG00000075151.13_EST00000000000.0_21267984_21268823-0-1	-64	-0.28634	0.0538667	ENSG00000075151.13
cg09135206	0.00017919	0.00857561235404897	ENSG00000075151.13_EST00000000000.0_21226190_21226406-ENSG00000075151.13_EST00000000000.0_21231376_21231464-0-1	-64	-0.34987	0.00385467	ENSG00000075151.13
cg09135206	0.000494458	0.018009567025735	ENSG00000075151.13_EST00000000000.0_21226190_21226406-ENSG00000075151.13_EST00000000000.0_21276496_21276601-0-1	-64	0.32673	0.00998122	ENSG00000075151.13
cg06878749	0.00234532	0.0608179055150129	ENSG00000075151.13_EST00000000000.0_21226190_21226436-ENSG00000075151.13_EST00000000000.0_21267740_21267888-0-1	45153	0.28724	0.0497537	ENSG00000075151.13
cg09135206	1.40666e-06	0.000164650224879021	ENSG00000075151.13_EST00000000000.0_21226190_21226436-ENSG00000075151.13_EST00000000000.0_21267984_21268823-0-1	-64	-0.44117	2.577e-05	ENSG00000075151.13
cg09135206	0.00391482	0.0709967448906301	ENSG00000075151.13_EST00000000000.0_21231376_21231464-ENSG00000075151.13_EST00000000000.0_21267752_21267891-0-1	-64	-0.27294	0.0613609	ENSG00000075151.13
cg05037270	1.26357e-05	0.000903261305933201	ENSG00000075151.13_EST00000000000.0_21231376_21231464-ENSG00000075151.13_EST00000000000.0_21267984_21268111-0-1	744	-0.40311	0.000230293	ENSG00000075151.13
cg23992472	2.62867e-05	0.00160923703116147	ENSG00000075151.13_EST00000000000.0_21231376_21231464-ENSG00000075151.13_EST00000000000.0_21267984_21268823-1-1	-13	-0.3893	0.000480864	ENSG00000075151.13
cg23992472	0.00228111	0.0680753773457767	ENSG00000075151.13_EST00000000000.0_21307541_21307720-ENSG00000075151.13_EST00000000000.0_21327692_21327805-0-1	-13	-0.288	0.0579128	ENSG00000075151.13
cg09135206	0.00128086	0.0361699744076899	ENSG00000075151.13_EST00000000000.0_21307541_21307720-ENSG00000075151.13_EST00000000000.0_21377359_21377453-0-1	-64	-0.30324	0.024767	ENSG00000075151.13
cg23992472	0.000150637	0.00700877748979478	ENSG00000075151.13_EST00000000000.0_21307541_21307720-ENSG00000075151.13_EST00000000000.0_21503215_21503377-0-1	-13	-0.35365	0.00297821	ENSG00000075151.13
cg02927042	0.00130436	0.0333809499882079	ENSG00000075151.13_EST00000000000.0_21307541_21307737-ENSG00000075151.13_EST00000000000.0_21327692_21327805-0-1	-26708	0.30277	0.0222811	ENSG00000075151.13
cg09135206	6.02215e-05	0.0037116484325016	ENSG00000075151.13_EST00000000000.0_21307541_21307737-ENSG00000075151.13_EST00000000000.0_21329202_21329301-0-1	-64	-0.37289	0.00130955	ENSG00000075151.13
cg02927042	0.000156465	0.00853515385684503	ENSG00000075151.13_EST00000000000.0_21307541_21307737-ENSG00000075151.13_EST00000000000.0_21377359_21377487-0-1	-26708	0.35283	0.0038304	ENSG00000075151.13
cg09135206	0.00105965	0.0323791244330684	ENSG00000075151.13_EST00000000000.0_21307541_21307737-ENSG00000075151.13_EST00000000000.0_21415631_21415706-0-1	-64	0.30807	0.0214165	ENSG00000075151.13
cg09135206	0.00330637	0.0685645434734918	ENSG00000075151.13_EST00000000000.0_21307541_21307737-ENSG00000075151.13_EST00000000000.0_21502668_21502851-0-1	-64	-0.27774	0.0584829	ENSG00000075151.13
cg09135206	0.00145313	0.0441936142640869	ENSG00000075151.13_EST00000000000.0_21307541_21307737-ENSG00000075151.13_EST00000000000.0_21503215_21503340-0-1	-64	0.29998	0.0323407	ENSG00000075151.13
cg05954918	1.0913e-05	0.000903245996761153	ENSG00000117298.10_EST00000000000.0_21548240_21548335-ENSG00000117298.10_EST00000000000.0_21551743_21551933-1-1	-26759	-0.4058	0.000230273	ENSG00000117298.10
cg23288818	0.000472584	0.0200204897738554	ENSG00000117298.10_EST00000000000.0_21548240_21548335-ENSG00000117298.10_EST00000000000.0_21553652_21553719-0-1	-427	0.3278	0.0114409	ENSG00000117298.10
cg05954918	6.44105e-05	0.00397424328336055	ENSG00000117298.10_EST00000000000.0_21548240_21548335-ENSG00000117298.10_EST00000000000.0_21554424_21554534-0-1	-26759	0.37152	0.00143145	ENSG00000117298.10
cg05954918	4.99308e-05	0.00332249884113323	ENSG00000117298.10_EST00000000000.0_21548240_21548335-ENSG00000117298.10_EST00000000000.0_21560051_21560154-0-1	-26759	0.37668	0.00113172	ENSG00000117298.10
cg05954918	0.000227757	0.0114753245278876	ENSG00000117298.10_EST00000000000.0_21548240_21548335-ENSG00000117298.10_EST00000000000.0_21562343_21562420-0-1	-26759	0.34456	0.00558783	ENSG00000117298.10
cg05954918	0.00022951	0.0115047156962041	ENSG00000117298.10_EST00000000000.0_21548240_21548335-ENSG00000117298.10_EST00000000000.0_21563239_21563337-0-1	-26759	0.34439	0.00560737	ENSG00000117298.10
cg05954918	0.00279788	0.0695643483645734	ENSG00000117298.10_EST00000000000.0_21551743_21551933-ENSG00000117298.10_EST00000000000.0_21554424_21554534-0-1	-26759	0.2824	0.0596574	ENSG00000117298.10
cg05954918	0.00061463	0.0270789652228822	ENSG00000117298.10_EST00000000000.0_21551743_21551933-ENSG00000117298.10_EST00000000000.0_21563239_21563337-0-1	-26759	0.32152	0.0169406	ENSG00000117298.10
cg05954918	0.000828694	0.0292910742176824	ENSG00000117298.10_EST00000000000.0_21551743_21551933-ENSG00000117298.10_EST00000000000.0_21564627_21564737-0-1	-26759	0.31422	0.0187802	ENSG00000117298.10
cg05954918	0.000212695	0.00929531222146762	ENSG00000117298.10_EST00000000000.0_21551743_21551933-ENSG00000117298.10_EST00000000000.0_21571482_21571596-0-1	-26759	0.34609	0.00426845	ENSG00000117298.10
cg05954918	0.00199926	0.0548484963552096	ENSG00000117298.10_EST00000000000.0_21551743_21551933-ENSG00000187942.7_EST00000000000.0_22148695_22151714-0-0	-26759	-0.29155	0.0431993	ENSG00000117298.10
cg10761088	0.00121546	0.037508613839391	ENSG00000117298.10_EST00000000000.0_21554424_21554534-ENSG00000117298.10_EST00000000000.0_21564627_21564737-0-1	321	-0.30458	0.0259774	ENSG00000117298.10
cg23288818	0.000748822	0.031359638179468	ENSG00000117298.10_EST00000000000.0_21554424_21554534-ENSG00000117298.10_EST00000000000.0_21571482_21571596-0-1	-427	-0.31672	0.0205368	ENSG00000117298.10
cg23288818	0.00018191	0.00928711277930883	ENSG00000117298.10_EST00000000000.0_21554424_21554534-ENSG00000117298.10_EST00000000000.0_21573714_21573856-0-1	-427	-0.34954	0.00426394	ENSG00000117298.10
cg05954918	0.00168792	0.0548836763714512	ENSG00000117298.10_EST00000000000.0_21560051_21560154-ENSG00000117298.10_EST00000000000.0_21562343_21562420-1-1	-26759	0.29605	0.0432363	ENSG00000117298.10
cg16514473	0.0022025	0.0667187858868203	ENSG00000117298.10_EST00000000000.0_21560051_21560154-ENSG00000117298.10_EST00000000000.0_21563239_21563337-0-1	-21387	-0.28895	0.0563616	ENSG00000117298.10
cg00228796	0.00394573	0.0807541185865364	ENSG00000117298.10_EST00000000000.0_21560051_21560154-ENSG00000117298.10_EST00000000000.0_21564627_21564737-0-1	-1261	-0.27272	0.0733479	ENSG00000117298.10
cg16829306	0.000167321	0.00902080832664671	ENSG00000117298.10_EST00000000000.0_21560051_21560154-ENSG00000117298.10_EST00000000000.0_21571482_21571596-0-1	-489	-0.35137	0.00410719	ENSG00000117298.10
cg05954918	6.60504e-05	0.00487995678966331	ENSG00000117298.10_EST00000000000.0_21560051_21560154-ENSG00000117298.10_EST00000000000.0_21573714_21573856-0-1	-26759	-0.37101	0.00186664	ENSG00000117298.10
cg16514473	2.98297e-07	5.61233773800095e-05	ENSG00000117298.10_EST00000000000.0_21563239_21563337-ENSG00000117298.10_EST00000000000.0_21573714_21573856-0-1	-21387	-0.46553	6.31349e-06	ENSG00000117298.10
cg23288818	0.000216789	0.00999377772789245	ENSG00000117298.10_EST00000000000.0_21563239_21563337-ENSG00000117298.10_EST00000000000.0_21582440_21582631-0-1	-427	-0.34566	0.00468091	ENSG00000117298.10
cg16514473	0.00168389	0.0479442744229213	ENSG00000117298.10_EST00000000000.0_21564627_21564737-ENSG00000117298.10_EST00000000000.0_21571482_21571596-1-1	-21387	0.29612	0.0360586	ENSG00000117298.10
cg16514473	0.00227478	0.0672535941117271	ENSG00000117298.10_EST00000000000.0_21564627_21564737-ENSG00000117298.10_EST00000000000.0_21573714_21573856-0-1	-21387	-0.28807	0.0569656	ENSG00000117298.10
cg23288818	0.000921931	0.0331106887018427	ENSG00000117298.10_EST00000000000.0_21571482_21571596-ENSG00000117298.10_EST00000000000.0_21584018_21584083-0-1	-427	0.31157	0.0220476	ENSG00000117298.10
cg13212362	0.000212695	0.0113398492352495	ENSG00000117298.10_EST00000000000.0_21571482_21571596-ENSG00000117298.10_EST00000000000.0_21599192_21599404-0-1	-23971	0.34609	0.00550529	ENSG00000117298.10
cg05954918	0.000319122	0.0167448671070795	ENSG00000117298.10_EST00000000000.0_21573714_21573856-ENSG00000117298.10_EST00000000000.0_21582440_21582631-1-1	-26759	-0.33693	0.00907947	ENSG00000117298.10
cg05954918	9.02939e-05	0.00530318804643721	ENSG00000117298.10_EST00000000000.0_21573714_21573856-ENSG00000117298.10_EST00000000000.0_21584018_21584083-0-1	-26759	0.36454	0.00207725	ENSG00000117298.10
cg05954918	0.00213661	0.0620767519929045	ENSG00000117298.10_EST00000000000.0_21573714_21573856-ENSG00000117298.10_EST00000000000.0_21586806_21586885-0-1	-26759	0.28977	0.0511392	ENSG00000117298.10
cg23288818	0.00107698	0.0364967540776506	ENSG00000117298.10_EST00000000000.0_21582440_21582631-ENSG00000117298.10_EST00000000000.0_21599325_21599404-0-1	-427	-0.30766	0.0250558	ENSG00000117298.10
cg21820517	0.00283547	0.0838055558755223	ENSG00000117298.10_EST00000000000.0_21586764_21586885-ENSG00000117298.10_EST00000000000.0_21599192_21599404-1-1	500	-0.28203	0.0772762	ENSG00000117298.10
cg16514473	0.00100709	0.0364448894774653	ENSG00000117298.10_EST00000000000.0_21586764_21586885-ENSG00000117298.10_EST00000000000.0_21599239_21599404-0-1	-21387	-0.30936	0.0250124	ENSG00000117298.10
cg05954918	0.00047566	0.0191432453923118	ENSG00000117298.10_EST00000000000.0_21586764_21586885-ENSG00000117298.10_EST00000000000.0_21605684_21606042-0-1	-26759	-0.32765	0.0107975	ENSG00000117298.10
cg16829306	0.00410874	0.0925355134267124	ENSG00000117298.10_EST00000000000.0_21586764_21586885-ENSG00000117298.10_EST00000000000.0_21616563_21616649-0-1	-489	0.27156	0.0888303	ENSG00000117298.10
cg23288818	0.000236175	0.0103840908760314	ENSG00000117298.10_EST00000000000.0_21586764_21586885-ENSG00000117298.10_EST00000000000.0_21671869_21671997-0-1	-427	-0.34375	0.00491915	ENSG00000117298.10
cg16514473	5.51169e-07	8.94456849133398e-05	ENSG00000117298.10_EST00000000000.0_21599192_21599404-ENSG00000117298.10_EST00000000000.0_21605684_21605825-1-1	-21387	-0.45611	1.16171e-05	ENSG00000117298.10
cg16514473	5.54813e-06	0.000533768437355901	ENSG00000117298.10_EST00000000000.0_21599192_21599404-ENSG00000117298.10_EST00000000000.0_21605684_21606042-0-1	-21387	0.41793	0.000116897	ENSG00000117298.10
cg10761088	4.43099e-05	0.00318140378667233	ENSG00000117298.10_EST00000000000.0_21599192_21599404-ENSG00000117298.10_EST00000000000.0_21616857_21616982-0-1	321	0.37907	0.00106804	ENSG00000117298.10
cg23288818	0.00251874	0.0724085071403977	ENSG00000117298.10_EST00000000000.0_21599192_21599404-ENSG00000117298.10_EST00000000000.0_21671869_21671997-0-1	-427	-0.2853	0.0630856	ENSG00000117298.10
cg10761088	0.00298903	0.0848198605587395	ENSG00000117298.10_EST00000000000.0_21599325_21599404-ENSG00000117298.10_EST00000000000.0_21671869_21671997-0-1	321	0.28057	0.0785992	ENSG00000117298.10
cg16829306	0.00231515	0.0666914641544732	ENSG00000117298.10_EST00000000000.0_21605684_21605825-ENSG00000117298.10_EST00000000000.0_21616563_21616649-1-1	-489	0.2876	0.0563302	ENSG00000117298.10
cg16829306	0.0023393	0.0625310086001317	ENSG00000117298.10_EST00000000000.0_21605684_21605825-ENSG00000117298.10_EST00000000000.0_21625310_21625492-0-1	-489	-0.28731	0.051636	ENSG00000117298.10
cg02790379	0.00137596	0.066357285275004	ENSG00000090686.11_EST00000000000.0_22032960_22033082-ENSG00000090686.11_EST00000000000.0_22033237_22033400-0-1	30670	-0.30139	0.0559557	ENSG00000090686.11
cg21876283	2.20339e-07	7.06396109858256e-05	ENSG00000090686.11_EST00000000000.0_22032960_22033082-ENSG00000090686.11_EST00000000000.0_22041882_22041950-0-1	39585	0.47007	8.54052e-06	ENSG00000090686.11
cg02108176	3.38659e-05	0.00376744617913176	ENSG00000090686.11_EST00000000000.0_22032960_22033082-ENSG00000090686.11_EST00000000000.0_22047529_22047659-0-1	-506	-0.38438	0.00133443	ENSG00000090686.11
cg12614633	0.000809872	0.0514522320418105	ENSG00000090686.11_EST00000000000.0_22032960_22033082-ENSG00000090686.11_EST00000000000.0_22055063_22055212-0-1	190	-0.31479	0.0395923	ENSG00000090686.11
cg24334174	0.000224044	0.0190433520590361	ENSG00000090686.11_EST00000000000.0_22055063_22055212-ENSG00000090686.11_EST00000000000.0_22056197_22056322-1-1	31242	-0.34493	0.010723	ENSG00000090686.11
cg21876283	0.00191	0.0739158922948397	ENSG00000090686.11_EST00000000000.0_22055063_22055212-ENSG00000090686.11_EST00000000000.0_22056197_22056325-1-1	39585	-0.29277	0.06491	ENSG00000090686.11
cg21876283	4.34881e-05	0.00460444808603171	ENSG00000090686.11_EST00000000000.0_22055063_22055212-ENSG00000090686.11_EST00000000000.0_22062939_22063118-0-1	39585	0.37944	0.00172954	ENSG00000090686.11
cg02108176	8.78408e-08	3.53615179515486e-05	ENSG00000090686.11_EST00000000000.0_22055063_22055212-ENSG00000090686.11_EST00000000000.0_22073560_22073642-0-1	-506	0.48348	3.42503e-06	ENSG00000090686.11
cg15467646	0.000869933	0.0427677321477687	ENSG00000090686.11_EST00000000000.0_22055063_22055212-ENSG00000090686.11_EST00000000000.0_22074631_22074764-0-1	30915	0.31302	0.0309436	ENSG00000090686.11
cg24334174	4.61782e-05	0.00559816508277726	ENSG00000090686.11_EST00000000000.0_22055063_22055212-ENSG00000090686.11_EST00000000000.0_22078000_22078108-0-1	31242	0.37824	0.00222766	ENSG00000090686.11
cg02108176	9.42882e-06	0.00141271672503783	ENSG00000187942.7_EST00000000000.0_22148695_22151714-ENSG00000117298.10_EST00000000000.0_21551743_21551933-0-0	-29165	-0.40846	0.000407583	ENSG00000187942.7
cg02108176	1.50073e-05	0.00204817207287548	ENSG00000187942.7_EST00000000000.0_22148695_22151714-ENSG00000142798.11_EST00000000000.0_22154523_22154645-0-0	-29165	0.39992	0.000650788	ENSG00000187942.7
cg02790379	0.00173467	0.0843180638535129	ENSG00000187942.7_EST00000000000.0_22148695_22151714-ENSG00000142798.11_EST00000000000.0_22154748_22154919-0-0	2011	0.29533	0.0779321	ENSG00000187942.7
cg02108176	2.27178e-06	0.000467148947436547	ENSG00000187942.7_EST00000000000.0_22148695_22151714-ENSG00000142798.11_EST00000000000.0_22155328_22155572-0-0	-29165	0.43325	9.86191e-05	ENSG00000187942.7
cg02108176	2.66882e-07	8.89447654151194e-05	ENSG00000187942.7_EST00000000000.0_22148695_22151714-ENSG00000142798.11_EST00000000000.0_22186670_22186728-0-0	-29165	0.4672	1.15252e-05	ENSG00000187942.7
cg02108176	1.19894e-07	4.84742046496181e-05	ENSG00000187942.7_EST00000000000.0_22148695_22151714-ENSG00000142798.11_EST00000000000.0_22191336_22191566-0-0	-29165	0.47901	5.20043e-06	ENSG00000187942.7
cg26820209	0.00234921	0.0778832454539727	ENSG00000142798.11_EST00000000000.0_22150109_22150212-ENSG00000142798.11_EST00000000000.0_22154748_22154919-0-1	39536	-0.2872	0.0697514	ENSG00000142798.11
cg07142131	0.00272938	0.0871027978119203	ENSG00000142798.11_EST00000000000.0_22150614_22150697-ENSG00000142798.11_EST00000000000.0_22150799_22150869-0-1	-15841	0.28309	0.0815832	ENSG00000142798.11
cg26820209	0.0029548	0.093233486954081	ENSG00000142798.11_EST00000000000.0_22150614_22150697-ENSG00000142798.11_EST00000000000.0_22154748_22154919-0-1	39536	-0.28089	0.0897778	ENSG00000142798.11
cg26820209	0.000433902	0.0250349401694437	ENSG00000142798.11_EST00000000000.0_22150614_22150697-ENSG00000142798.11_EST00000000000.0_22155328_22155572-0-1	39536	-0.32981	0.0152891	ENSG00000142798.11
cg26820209	0.00111575	0.0489465267702936	ENSG00000142798.11_EST00000000000.0_22150614_22150697-ENSG00000142798.11_EST00000000000.0_22174451_22174586-0-1	39536	-0.30676	0.037037	ENSG00000142798.11
cg16583536	0.00163557	0.0659546188983494	ENSG00000142798.11_EST00000000000.0_22150799_22150869-ENSG00000142798.11_EST00000000000.0_22151030_22151108-0-1	18894	-0.29688	0.0554945	ENSG00000142798.11
cg06641279	0.000483889	0.0260521914126705	ENSG00000142798.11_EST00000000000.0_22150799_22150869-ENSG00000142798.11_EST00000000000.0_22151197_22151272-0-1	43771	0.32724	0.0161007	ENSG00000142798.11
cg06641279	1.22193e-06	0.000209668578304712	ENSG00000142798.11_EST00000000000.0_22150799_22150869-ENSG00000142798.11_EST00000000000.0_22154356_22154412-0-1	43771	-0.44346	3.51401e-05	ENSG00000142798.11
cg26820209	2.65709e-05	0.00232831559439923	ENSG00000142798.11_EST00000000000.0_22150799_22150869-ENSG00000142798.11_EST00000000000.0_22154748_22154919-0-1	39536	-0.38909	0.000759614	ENSG00000142798.11
cg26820209	5.80428e-05	0.00543263361720392	ENSG00000142798.11_EST00000000000.0_22150799_22150869-ENSG00000142798.11_EST00000000000.0_22155328_22155572-0-1	39536	-0.37364	0.00214296	ENSG00000142798.11
cg26820209	0.000465598	0.0245605701590844	ENSG00000142798.11_EST00000000000.0_22151030_22151108-ENSG00000142798.11_EST00000000000.0_22154748_22154919-0-1	39536	-0.32815	0.0149077	ENSG00000142798.11
cg26820209	0.000105875	0.00851377941840675	ENSG00000142798.11_EST00000000000.0_22151030_22151108-ENSG00000142798.11_EST00000000000.0_22155328_22155572-0-1	39536	-0.3612	0.00381838	ENSG00000142798.11
cg26820209	0.00268076	0.0915974382349105	ENSG00000142798.11_EST00000000000.0_22151030_22151108-ENSG00000142798.11_EST00000000000.0_22181797_22181939-0-1	39536	-0.28358	0.0875976	ENSG00000142798.11
cg26820209	0.00173172	0.0593295372259351	ENSG00000142798.11_EST00000000000.0_22151197_22151272-ENSG00000142798.11_EST00000000000.0_22155328_22155572-0-1	39536	-0.29538	0.0480952	ENSG00000142798.11
cg24109161	0.00311459	0.0869995389993973	ENSG00000142798.11_EST00000000000.0_22154523_22154645-ENSG00000142798.11_EST00000000000.0_22155876_22156097-0-1	-49797	-0.27942	0.0814516	ENSG00000142798.11
cg15011041	0.000217581	0.014521958296703	ENSG00000142798.11_EST00000000000.0_22154523_22154645-ENSG00000142798.11_EST00000000000.0_22156486_22156584-0-1	146	0.34558	0.00756554	ENSG00000142798.11
cg24109161	0.00350638	0.0926572581561995	ENSG00000142798.11_EST00000000000.0_22156486_22156584-ENSG00000142798.11_EST00000000000.0_22157708_22157817-0-1	-49797	0.27608	0.0889868	ENSG00000142798.11
cg24109161	0.00103201	0.0511149732446519	ENSG00000142798.11_EST00000000000.0_22157475_22157583-ENSG00000142798.11_EST00000000000.0_22157708_22157817-0-1	-49797	-0.30874	0.0392385	ENSG00000142798.11
cg24109161	0.00251377	0.0807152326356521	ENSG00000142798.11_EST00000000000.0_22157475_22157583-ENSG00000142798.11_EST00000000000.0_22157956_22158055-0-1	-49797	0.28535	0.0732946	ENSG00000142798.11
cg26820209	0.00119295	0.0504680529671636	ENSG00000142798.11_EST00000000000.0_22157708_22157817-ENSG00000142798.11_EST00000000000.0_22157956_22158055-0-1	39536	0.30506	0.0385791	ENSG00000142798.11
cg26820209	0.000885337	0.0326936630704948	ENSG00000142798.11_EST00000000000.0_22157708_22157817-ENSG00000142798.11_EST00000000000.0_22158145_22158289-0-1	39536	-0.31258	0.0216831	ENSG00000142798.11
cg26820209	4.97028e-06	0.000621976910366975	ENSG00000142798.11_EST00000000000.0_22157708_22157817-ENSG00000142798.11_EST00000000000.0_22160031_22160107-0-1	39536	0.41986	0.000142666	ENSG00000142798.11
cg26820209	0.00101626	0.0413934621952688	ENSG00000142798.11_EST00000000000.0_22157956_22158055-ENSG00000142798.11_EST00000000000.0_22158145_22158289-0-1	39536	-0.30913	0.0296188	ENSG00000142798.11
cg04297819	0.00283731	0.0882880507253921	ENSG00000142798.11_EST00000000000.0_22157956_22158055-ENSG00000142798.11_EST00000000000.0_22158988_22159099-0-1	-3665	0.28201	0.0831276	ENSG00000142798.11
cg24109161	0.00240825	0.0825047736514981	ENSG00000142798.11_EST00000000000.0_22157956_22158055-ENSG00000142798.11_EST00000000000.0_22159761_22159877-0-1	-49797	-0.28652	0.0755423	ENSG00000142798.11
cg26820209	3.47915e-05	0.0034803580569066	ENSG00000142798.11_EST00000000000.0_22157956_22158055-ENSG00000142798.11_EST00000000000.0_22160031_22160107-0-1	39536	0.38385	0.00120508	ENSG00000142798.11
cg17517480	0.00106571	0.053037116337295	ENSG00000142798.11_EST00000000000.0_22158145_22158289-ENSG00000142798.11_EST00000000000.0_22158988_22159099-0-1	39752	0.30793	0.041275	ENSG00000142798.11
cg26820209	0.000251171	0.015336579292606	ENSG00000142798.11_EST00000000000.0_22159761_22159877-ENSG00000142798.11_EST00000000000.0_22160031_22160107-0-1	39536	0.34237	0.00811115	ENSG00000142798.11
cg26820209	0.00134935	0.0525809208857852	ENSG00000142798.11_EST00000000000.0_22159761_22159877-ENSG00000142798.11_EST00000000000.0_22160309_22160418-0-1	39536	-0.3019	0.0407916	ENSG00000142798.11
cg26820209	0.00026977	0.0155875807952055	ENSG00000142798.11_EST00000000000.0_22159960_22160107-ENSG00000142798.11_EST00000000000.0_22161172_22161438-0-1	39536	-0.34076	0.0082814	ENSG00000142798.11
cg15011041	0.000955174	0.0441620072831793	ENSG00000142798.11_EST00000000000.0_22160031_22160107-ENSG00000142798.11_EST00000000000.0_22160309_22160418-1-1	146	0.31068	0.0323097	ENSG00000142798.11
cg26820209	0.00144573	0.0494299028679432	ENSG00000142798.11_EST00000000000.0_22160031_22160107-ENSG00000142798.11_EST00000000000.0_22161172_22161438-0-1	39536	-0.30011	0.0375186	ENSG00000142798.11
cg06641279	0.00131973	0.0476540770104166	ENSG00000142798.11_EST00000000000.0_22160309_22160418-ENSG00000142798.11_EST00000000000.0_22162033_22162130-0-1	43771	0.30247	0.0357775	ENSG00000142798.11
cg24109161	0.000410179	0.0221981290569844	ENSG00000142798.11_EST00000000000.0_22161172_22161438-ENSG00000142798.11_EST00000000000.0_22165864_22166043-0-1	-49797	-0.33113	0.0130744	ENSG00000142798.11
cg01794853	0.00243626	0.0851023573817824	ENSG00000142798.11_EST00000000000.0_22161172_22161438-ENSG00000142798.11_EST00000000000.0_22166315_22166510-0-1	1384	0.28621	0.0789679	ENSG00000142798.11
cg16583536	0.00159307	0.0606306993285126	ENSG00000142798.11_EST00000000000.0_22161172_22161840-ENSG00000142798.11_EST00000000000.0_22162033_22162130-0-1	18894	-0.29757	0.0495341	ENSG00000142798.11
cg15011041	0.000729377	0.031264529193618	ENSG00000142798.11_EST00000000000.0_22162033_22162130-ENSG00000142798.11_EST00000000000.0_22165318_22165578-0-1	146	-0.31736	0.0204578	ENSG00000142798.11
cg13357518	0.00331266	0.0920094134092418	ENSG00000142798.11_EST00000000000.0_22163295_22163499-ENSG00000142798.11_EST00000000000.0_22165318_22165578-0-1	-443	-0.27769	0.0881326	ENSG00000142798.11
cg01794853	0.000276415	0.0169868778061336	ENSG00000142798.11_EST00000000000.0_22166315_22166510-ENSG00000142798.11_EST00000000000.0_22167594_22167778-0-1	1384	-0.34021	0.00925247	ENSG00000142798.11
cg01794853	0.000274442	0.0154128498595388	ENSG00000142798.11_EST00000000000.0_22166315_22166510-ENSG00000142798.11_EST00000000000.0_22168032_22168166-0-1	1384	0.34037	0.00816426	ENSG00000142798.11
cg24109161	0.000903465	0.0417861987984708	ENSG00000142798.11_EST00000000000.0_22167594_22167778-ENSG00000142798.11_EST00000000000.0_22169263_22169414-0-1	-49797	-0.31208	0.029997	ENSG00000142798.11
cg24109161	0.00114989	0.0625773927226831	ENSG00000142798.11_EST00000000000.0_22168032_22168166-ENSG00000142798.11_EST00000000000.0_22169790_22169931-0-1	-49797	-0.306	0.0516888	ENSG00000142798.11
cg26820209	2.70258e-05	0.00236885211216176	ENSG00000142798.11_EST00000000000.0_22168732_22168873-ENSG00000142798.11_EST00000000000.0_22172689_22172748-0-1	39536	0.38877	0.000774591	ENSG00000142798.11
cg18221576	0.000796087	0.0380201123825615	ENSG00000142798.11_EST00000000000.0_22169263_22169414-ENSG00000142798.11_EST00000000000.0_22169790_22169931-0-1	-49856	-0.31521	0.0264675	ENSG00000142798.11
cg18221576	0.00113733	0.0437770370388468	ENSG00000142798.11_EST00000000000.0_22169263_22169414-ENSG00000142798.11_EST00000000000.0_22170641_22170792-0-1	-49856	0.30628	0.0319317	ENSG00000142798.11
cg26820209	0.00320702	0.0871027978119203	ENSG00000142798.11_EST00000000000.0_22169263_22169414-ENSG00000142798.11_EST00000000000.0_22172689_22172748-0-1	39536	0.2786	0.0815832	ENSG00000142798.11
cg26820209	0.00106631	0.0322414385785068	ENSG00000142798.11_EST00000000000.0_22170641_22170792-ENSG00000142798.11_EST00000000000.0_22172689_22172748-0-1	39536	0.30791	0.021299	ENSG00000142798.11
cg14380609	0.00022326	0.0142620015050771	ENSG00000142798.11_EST00000000000.0_22170641_22170792-ENSG00000142798.11_EST00000000000.0_22174182_22174333-0-1	376	0.34501	0.00739656	ENSG00000142798.11
cg14380609	0.00189593	0.0656428662670416	ENSG00000142798.11_EST00000000000.0_22170641_22170792-ENSG00000142798.11_EST00000000000.0_22181104_22181258-0-1	376	0.29297	0.055131	ENSG00000142798.11
cg24109161	0.000950962	0.0402663511412026	ENSG00000142798.11_EST00000000000.0_22172601_22172748-ENSG00000142798.11_EST00000000000.0_22174451_22174586-0-1	-49797	-0.3108	0.0285633	ENSG00000142798.11
cg27522078	0.00160559	0.0650703486170832	ENSG00000142798.11_EST00000000000.0_22172689_22172748-ENSG00000142798.11_EST00000000000.0_22173847_22173985-0-1	26215	-0.29737	0.0544768	ENSG00000142798.11
cg26820209	0.000576935	0.029189422682133	ENSG00000142798.11_EST00000000000.0_22172689_22172748-ENSG00000142798.11_EST00000000000.0_22174451_22174586-0-1	39536	0.32305	0.0187002	ENSG00000142798.11
cg12274479	0.00244507	0.0797870627788118	ENSG00000142798.11_EST00000000000.0_22173847_22173985-ENSG00000142798.11_EST00000000000.0_22174182_22174333-1-1	725	0.28611	0.0721944	ENSG00000142798.11
cg24109161	0.00234144	0.0799215942148815	ENSG00000142798.11_EST00000000000.0_22176534_22176685-ENSG00000142798.11_EST00000000000.0_22179193_22179325-0-1	-49797	-0.28729	0.0723496	ENSG00000142798.11
cg03902951	1.41866e-05	0.00140776900358512	ENSG00000142798.11_EST00000000000.0_22179193_22179325-ENSG00000142798.11_EST00000000000.0_22179412_22179563-1-1	66	-0.40097	0.000405864	ENSG00000142798.11
cg03902951	1.82015e-05	0.00172055230312268	ENSG00000142798.11_EST00000000000.0_22179193_22179325-ENSG00000142798.11_EST00000000000.0_22180686_22180836-0-1	66	0.39631	0.000523034	ENSG00000142798.11
cg15009352	0.00180639	0.0629542012737025	ENSG00000142798.11_EST00000000000.0_22179412_22179563-ENSG00000142798.11_EST00000000000.0_22180686_22180836-0-1	135	-0.29426	0.0521156	ENSG00000142798.11
cg25138553	0.00313184	0.0880708280103556	ENSG00000142798.11_EST00000000000.0_22180686_22180836-ENSG00000142798.11_EST00000000000.0_22181797_22181889-0-1	-39949	0.27926	0.0828548	ENSG00000142798.11
cg24109161	0.0027063	0.0835863309952044	ENSG00000142798.11_EST00000000000.0_22180686_22180836-ENSG00000142798.11_EST00000000000.0_22182280_22182405-0-1	-49797	-0.28332	0.0769817	ENSG00000142798.11
cg03902951	0.00262434	0.0862219722867125	ENSG00000142798.11_EST00000000000.0_22180726_22180836-ENSG00000142798.11_EST00000000000.0_22181104_22181258-0-1	66	0.28417	0.080414	ENSG00000142798.11
cg26820209	0.000864805	0.0383828896662071	ENSG00000142798.11_EST00000000000.0_22180726_22180836-ENSG00000142798.11_EST00000000000.0_22181341_22181476-0-1	39536	-0.31316	0.0267905	ENSG00000142798.11
cg06641279	0.00214419	0.0712081204420648	ENSG00000142798.11_EST00000000000.0_22180726_22180836-ENSG00000142798.11_EST00000000000.0_22181797_22181889-0-1	43771	0.28967	0.0616229	ENSG00000142798.11
cg26820209	0.000346216	0.0204639934313467	ENSG00000142798.11_EST00000000000.0_22180726_22180836-ENSG00000142798.11_EST00000000000.0_22182016_22182168-0-1	39536	0.33506	0.0117702	ENSG00000142798.11
cg03902951	0.00144547	0.0611660776437925	ENSG00000142798.11_EST00000000000.0_22181104_22181258-ENSG00000142798.11_EST00000000000.0_22181797_22181889-0-1	66	0.30011	0.0501241	ENSG00000142798.11
cg00359395	0.000358114	0.019383064011126	ENSG00000142798.11_EST00000000000.0_22181797_22181889-ENSG00000142798.11_EST00000000000.0_22182016_22182168-0-1	-35637	-0.33428	0.0109699	ENSG00000142798.11
cg18221576	0.000433069	0.0232671940181266	ENSG00000142798.11_EST00000000000.0_22181797_22181939-ENSG00000142798.11_EST00000000000.0_22182016_22182168-0-1	-49856	-0.32986	0.0139004	ENSG00000142798.11
cg26820209	5.39526e-05	0.00475999403923778	ENSG00000142798.11_EST00000000000.0_22181797_22181939-ENSG00000142798.11_EST00000000000.0_22183778_22183878-0-1	39536	0.37512	0.00180735	ENSG00000142798.11
cg24109161	0.000112283	0.00852508085534592	ENSG00000142798.11_EST00000000000.0_22182016_22182168-ENSG00000142798.11_EST00000000000.0_22183778_22183878-0-1	-49797	-0.35995	0.00382474	ENSG00000142798.11
cg17517480	0.00350088	0.0909343851083384	ENSG00000142798.11_EST00000000000.0_22182280_22182405-ENSG00000142798.11_EST00000000000.0_22183778_22183878-0-1	39752	-0.27613	0.0866953	ENSG00000142798.11
cg26820209	4.84064e-05	0.00486002324275996	ENSG00000142798.11_EST00000000000.0_22182280_22182405-ENSG00000142798.11_EST00000000000.0_22188250_22188336-0-1	39536	0.3773	0.00185672	ENSG00000142798.11
cg27522078	0.00217765	0.0719886526643091	ENSG00000142798.11_EST00000000000.0_22183778_22183878-ENSG00000142798.11_EST00000000000.0_22186670_22186728-0-1	26215	-0.28925	0.0625774	ENSG00000142798.11
cg26820209	0.000107421	0.00820399238974771	ENSG00000142798.11_EST00000000000.0_22186059_22186169-ENSG00000142798.11_EST00000000000.0_22186328_22186495-0-1	39536	-0.36089	0.00364121	ENSG00000142798.11
cg26820209	0.000108989	0.00790709414248022	ENSG00000142798.11_EST00000000000.0_22186059_22186169-ENSG00000142798.11_EST00000000000.0_22186670_22186728-0-1	39536	0.36058	0.00347139	ENSG00000142798.11
cg26820209	2.15418e-05	0.00196128051696284	ENSG00000142798.11_EST00000000000.0_22186059_22186169-ENSG00000142798.11_EST00000000000.0_22191778_22191858-0-1	39536	0.39312	0.000616608	ENSG00000142798.11
cg26820209	0.000263397	0.0165378632571636	ENSG00000142798.11_EST00000000000.0_22190593_22190706-ENSG00000142798.11_EST00000000000.0_22191336_22191566-0-1	39536	-0.3413	0.00893805	ENSG00000142798.11
cg26820209	0.000191237	0.0134844562994508	ENSG00000142798.11_EST00000000000.0_22190593_22190706-ENSG00000142798.11_EST00000000000.0_22191778_22191858-0-1	39536	0.34844	0.00688433	ENSG00000142798.11
cg26820209	0.000561103	0.0286108452937172	ENSG00000142798.11_EST00000000000.0_22190593_22190706-ENSG00000142798.11_EST00000000000.0_22192210_22192302-0-1	39536	0.32372	0.0182245	ENSG00000142798.11
cg01794853	0.0021202	0.0715610812725691	ENSG00000142798.11_EST00000000000.0_22191336_22191566-ENSG00000142798.11_EST00000000000.0_22198679_22198870-0-1	1384	0.28998	0.0620393	ENSG00000142798.11
cg26820209	9.17029e-05	0.00778651555012059	ENSG00000142798.11_EST00000000000.0_22191778_22191858-ENSG00000142798.11_EST00000000000.0_22192210_22192302-0-1	39536	0.36422	0.00340423	ENSG00000142798.11
cg26820209	3.76691e-05	0.00333148627481728	ENSG00000142798.11_EST00000000000.0_22191778_22191858-ENSG00000142798.11_EST00000000000.0_22198679_22198870-0-1	39536	-0.38229	0.00113584	ENSG00000142798.11
cg26820209	0.0035525	0.0887010647448492	ENSG00000142798.11_EST00000000000.0_22191778_22191858-ENSG00000142798.11_EST00000000000.0_22199352_22199584-0-1	39536	-0.27571	0.0836785	ENSG00000142798.11
cg26820209	0.000912325	0.0449584359008491	ENSG00000142798.11_EST00000000000.0_22191778_22191858-ENSG00000142798.11_EST00000000000.0_22199490_22199584-0-1	39536	0.31183	0.0331039	ENSG00000142798.11
cg26820209	5.64888e-05	0.00503286244702372	ENSG00000142798.11_EST00000000000.0_22192210_22192302-ENSG00000142798.11_EST00000000000.0_22198679_22198870-0-1	39536	-0.37419	0.00194347	ENSG00000142798.11
cg26820209	1.31067e-05	0.00132220813198331	ENSG00000142798.11_EST00000000000.0_22192210_22192302-ENSG00000142798.11_EST00000000000.0_22199490_22199584-0-1	39536	0.40244	0.000374672	ENSG00000142798.11
cg26820209	1.1713e-06	0.000202034516879676	ENSG00000142798.11_EST00000000000.0_22192210_22192302-ENSG00000142798.11_EST00000000000.0_22200418_22200504-0-1	39536	0.44415	3.3524e-05	ENSG00000142798.11
cg26820209	0.00114722	0.0464353131351824	ENSG00000142798.11_EST00000000000.0_22199113_22199253-ENSG00000142798.11_EST00000000000.0_22199490_22199584-0-1	39536	-0.30606	0.0345654	ENSG00000142798.11
cg26820209	1.313e-05	0.00133506580061055	ENSG00000142798.11_EST00000000000.0_22199113_22199253-ENSG00000142798.11_EST00000000000.0_22199868_22199917-0-1	39536	0.4024	0.000379297	ENSG00000142798.11
cg26820209	0.000426233	0.0229371928142756	ENSG00000142798.11_EST00000000000.0_22199113_22199253-ENSG00000142798.11_EST00000000000.0_22201109_22201199-0-1	39536	0.33023	0.013645	ENSG00000142798.11
cg06161657	0.00279059	0.0882880507253921	ENSG00000142798.11_EST00000000000.0_22199352_22199584-ENSG00000142798.11_EST00000000000.0_22199868_22199917-1-1	-24884	-0.28247	0.0831276	ENSG00000142798.11
cg26820209	0.0014753	0.0578829671797034	ENSG00000142798.11_EST00000000000.0_22199490_22199584-ENSG00000142798.11_EST00000000000.0_22201384_22201495-0-1	39536	0.29958	0.0464795	ENSG00000142798.11
cg26820209	0.000606642	0.027651708726882	ENSG00000142798.11_EST00000000000.0_22200418_22200504-ENSG00000142798.11_EST00000000000.0_22200899_22201026-1-1	39536	-0.32184	0.0174258	ENSG00000142798.11
cg26820209	0.00344458	0.0984938695054946	ENSG00000142798.11_EST00000000000.0_22200418_22200504-ENSG00000142798.11_EST00000000000.0_22201109_22201199-0-1	39536	0.27659	0.0971154	ENSG00000142798.11
cg26820209	0.00158852	0.0597300247931167	ENSG00000142798.11_EST00000000000.0_22200899_22201026-ENSG00000142798.11_EST00000000000.0_22201384_22201495-0-1	39536	-0.29765	0.0485577	ENSG00000142798.11
cg25138553	0.000546704	0.0299781269876325	ENSG00000142798.11_EST00000000000.0_22200899_22201026-ENSG00000142798.11_EST00000000000.0_22202356_22202535-0-1	-39949	-0.32434	0.0193524	ENSG00000142798.11
cg26820209	0.00253037	0.0820606814959287	ENSG00000142798.11_EST00000000000.0_22201109_22201222-ENSG00000142798.11_EST00000000000.0_22202722_22202898-0-1	39536	-0.28517	0.0749814	ENSG00000142798.11
cg26820209	6.68996e-05	0.00583271767777336	ENSG00000142798.11_EST00000000000.0_22202122_22202240-ENSG00000142798.11_EST00000000000.0_22204679_22204746-0-1	39536	0.37075	0.00234906	ENSG00000142798.11
cg03977084	0.00284193	0.0848198605587395	ENSG00000142798.11_EST00000000000.0_22202356_22202535-ENSG00000142798.11_EST00000000000.0_22204926_22204984-0-1	-49989	0.28197	0.0785992	ENSG00000142798.11
cg03977084	0.00312665	0.0957610395718011	ENSG00000142798.11_EST00000000000.0_22202356_22202535-ENSG00000142798.11_EST00000000000.0_22205070_22205156-0-1	-49989	0.27931	0.0932595	ENSG00000142798.11
cg00359395	0.00263206	0.0924244806776072	ENSG00000142798.11_EST00000000000.0_22202722_22202898-ENSG00000142798.11_EST00000000000.0_22205070_22205156-0-1	-35637	0.28409	0.0886743	ENSG00000142798.11
cg26820209	0.000836882	0.0377555803673005	ENSG00000142798.11_EST00000000000.0_22203005_22203145-ENSG00000142798.11_EST00000000000.0_22204926_22204984-0-1	39536	0.31398	0.0262201	ENSG00000142798.11
cg26820209	4.44519e-07	9.60563971039832e-05	ENSG00000142798.11_EST00000000000.0_22203005_22203145-ENSG00000142798.11_EST00000000000.0_22205070_22205156-0-1	39536	-0.45944	1.27283e-05	ENSG00000142798.11
cg26820209	0.00151422	0.0553305066811001	ENSG00000142798.11_EST00000000000.0_22203005_22203145-ENSG00000142798.11_EST00000000000.0_22205487_22205614-0-1	39536	-0.2989	0.0437229	ENSG00000142798.11
cg26820209	0.000515783	0.0243769062901407	ENSG00000142798.11_EST00000000000.0_22203005_22203145-ENSG00000142798.11_EST00000000000.0_22206600_22206747-0-1	39536	-0.32573	0.0147682	ENSG00000142798.11
cg26820209	0.00220176	0.0786943122013402	ENSG00000142798.11_EST00000000000.0_22204679_22204746-ENSG00000142798.11_EST00000000000.0_22206856_22207052-0-1	39536	-0.28896	0.0707779	ENSG00000142798.11
cg26820209	0.000170951	0.0121361898332763	ENSG00000142798.11_EST00000000000.0_22204926_22204984-ENSG00000142798.11_EST00000000000.0_22206856_22207052-0-1	39536	-0.3509	0.00600404	ENSG00000142798.11
cg26820209	0.000514806	0.0284161658161835	ENSG00000142798.11_EST00000000000.0_22204926_22204984-ENSG00000142798.11_EST00000000000.0_22207149_22207328-0-1	39536	-0.32577	0.0180615	ENSG00000142798.11
cg24109161	0.00226497	0.0732072622816131	ENSG00000142798.11_EST00000000000.0_22205487_22205614-ENSG00000142798.11_EST00000000000.0_22207832_22207995-0-1	-49797	-0.28819	0.0640457	ENSG00000142798.11
cg24109161	0.000477477	0.0267032586913089	ENSG00000142798.11_EST00000000000.0_22206600_22206747-ENSG00000142798.11_EST00000000000.0_22207832_22207995-0-1	-49797	-0.32756	0.0166337	ENSG00000142798.11
cg26820209	0.00050571	0.0254610348770228	ENSG00000142798.11_EST00000000000.0_22211021_22211167-ENSG00000142798.11_EST00000000000.0_22213708_22213827-0-1	39536	0.3262	0.0156226	ENSG00000142798.11
cg26820209	7.47051e-05	0.00604796286613093	ENSG00000142798.11_EST00000000000.0_22211260_22211411-ENSG00000142798.11_EST00000000000.0_22213726_22213827-0-1	39536	0.36848	0.00246113	ENSG00000142798.11
cg26820209	0.00158035	0.0592755361802432	ENSG00000142798.11_EST00000000000.0_22211506_22211650-ENSG00000142798.11_EST00000000000.0_22213708_22213827-0-1	39536	0.29778	0.0480266	ENSG00000142798.11
cg01794853	0.00198719	0.0655866154885585	ENSG00000142798.11_EST00000000000.0_22211506_22211650-ENSG00000142798.11_EST00000000000.0_22213913_22214167-0-1	1384	0.29172	0.0550709	ENSG00000142798.11
cg26820209	0.000711982	0.0335918872588862	ENSG00000142798.11_EST00000000000.0_22211813_22211944-ENSG00000142798.11_EST00000000000.0_22213708_22213827-0-1	39536	0.31795	0.0224644	ENSG00000142798.11
cg26820209	0.00076711	0.0403384463444951	ENSG00000142798.11_EST00000000000.0_22211813_22211944-ENSG00000142798.11_EST00000000000.0_22213728_22213827-0-1	39536	-0.31613	0.0286281	ENSG00000142798.11
cg26820209	0.000863199	0.0367792242534093	ENSG00000142798.11_EST00000000000.0_22211813_22211944-ENSG00000142798.11_EST00000000000.0_22216474_22216634-0-1	39536	-0.31321	0.0253133	ENSG00000142798.11
cg26820209	0.000742632	0.0384311792869689	ENSG00000142798.11_EST00000000000.0_22213708_22213827-ENSG00000142798.11_EST00000000000.0_22213913_22214167-0-1	39536	-0.31692	0.0268403	ENSG00000142798.11
cg26820209	3.89817e-05	0.00396304150470013	ENSG00000142798.11_EST00000000000.0_22213708_22213827-ENSG00000142798.11_EST00000000000.0_22215161_22215214-0-1	39536	0.38161	0.00142625	ENSG00000142798.11
cg06641279	0.000169194	0.0101358867770578	ENSG00000142798.11_EST00000000000.0_22213728_22213827-ENSG00000142798.11_EST00000000000.0_22216474_22216634-0-1	43771	0.35113	0.00476707	ENSG00000142798.11
cg12274479	0.000141224	0.00910823216237315	ENSG00000142798.11_EST00000000000.0_22213913_22214167-ENSG00000142798.11_EST00000000000.0_22216309_22216634-0-1	725	-0.35505	0.0041586	ENSG00000142798.11
cg26820209	0.00120225	0.048473911003007	ENSG00000142798.11_EST00000000000.0_22214431_22214559-ENSG00000142798.11_EST00000000000.0_22215161_22215214-0-1	39536	0.30486	0.0365809	ENSG00000142798.11
cg26820209	0.000179978	0.0127135533584387	ENSG00000142798.11_EST00000000000.0_22214431_22214559-ENSG00000142798.11_EST00000000000.0_22216474_22216634-1-1	39536	-0.34977	0.00637747	ENSG00000142798.11
cg06641279	9.14479e-05	0.00781276935983059	ENSG00000142798.11_EST00000000000.0_22214431_22214559-ENSG00000142798.11_EST00000000000.0_22222668_22222764-0-1	43771	0.36428	0.00341898	ENSG00000142798.11
cg27522078	0.000314258	0.0197091312732439	ENSG00000142798.11_EST00000000000.0_22216474_22216634-ENSG00000142798.11_EST00000000000.0_22222668_22222803-0-1	26215	0.33729	0.0112073	ENSG00000142798.11
cg24109161	0.00338557	0.0911052662993058	ENSG00000142798.11_EST00000000000.0_22216474_22216634-ENSG00000142798.11_EST00000000000.0_22263648_22263790-0-1	-49797	-0.27707	0.0869191	ENSG00000142798.11
cg26820209	1.77862e-05	0.00168684671618329	ENSG00000142798.11_EST00000000000.0_22217078_22217187-ENSG00000142798.11_EST00000000000.0_22222668_22222764-0-1	39536	0.39674	0.000509962	ENSG00000142798.11
cg26820209	5.07667e-05	0.00458643725671772	ENSG00000142798.11_EST00000000000.0_22217078_22217187-ENSG00000142798.11_EST00000000000.0_22222668_22222803-0-1	39536	-0.37635	0.00172114	ENSG00000142798.11
cg26820209	4.83846e-05	0.00416899813056742	ENSG00000142798.11_EST00000000000.0_22217078_22217187-ENSG00000142798.11_EST00000000000.0_22263648_22263790-0-1	39536	-0.37731	0.00152214	ENSG00000142798.11
cg11572548	0.000283314	0.0133118186004715	ENSG00000070831.11_EST00000000000.0_22413162_22413283-ENSG00000070831.11_EST00000000000.0_22404922_22405076-0-1	22521	-0.33965	0.00677579	ENSG00000070831.11
cg02060627	0.000154208	0.0100084088300724	ENSG00000070831.11_EST00000000000.0_22413162_22413283-ENSG00000070831.11_EST00000000000.0_22405199_22405374-0-1	-708	0.35315	0.00469026	ENSG00000070831.11
cg01718365	1.92526e-06	0.000216198571293026	ENSG00000004487.10_EST00000000000.0_23406046_23406160-ENSG00000004487.10_EST00000000000.0_23398617_23398690-0-1	-298	0.43601	3.65466e-05	ENSG00000004487.10
cg03223659	0.00456199	0.0902327152864391	ENSG00000004487.10_EST00000000000.0_23406046_23406160-ENSG00000004487.10_EST00000000000.0_23399785_23399896-0-1	-5108	-0.26853	0.0857385	ENSG00000004487.10
cg14015920	0.000122523	0.00645261757189185	ENSG00000004487.10_EST00000000000.0_23406046_23406160-ENSG00000004487.10_EST00000000000.0_23405483_23405670-1-1	829	-0.3581	0.0026772	ENSG00000004487.10
cg22683154	0.00333721	0.0697640238809275	ENSG00000004487.10_EST00000000000.0_23408713_23408859-ENSG00000004487.10_EST00000000000.0_23406046_23406160-0-1	-753	0.27748	0.0599051	ENSG00000004487.10
cg22683154	0.00174893	0.0434391220527895	ENSG00000004487.10_EST00000000000.0_23408713_23408859-ENSG00000004487.10_EST00000000000.0_23407939_23408066-1-1	-753	-0.29512	0.031602	ENSG00000004487.10
cg10499166	0.000720966	0.0235181765125401	ENSG00000004487.10_EST00000000000.0_23409672_23410181-ENSG00000004487.10_EST00000000000.0_23407939_23408066-0-1	-126	0.31765	0.0141042	ENSG00000004487.10
cg10499166	0.00127767	0.0355385178614262	ENSG00000004487.10_EST00000000000.0_23409672_23410181-ENSG00000004487.10_EST00000000000.0_23408713_23408859-0-1	-126	-0.3033	0.0242032	ENSG00000004487.10
cg16272777	0.00143539	0.0637121993454244	ENSG00000125944.12_EST00000000000.0_23637694_23637815-ENSG00000125944.12_EST00000000000.0_23644976_23645181-0-1	23965	0.30029	0.0529628	ENSG00000125944.12
cg18167329	0.000790427	0.0450774962864455	ENSG00000125944.12_EST00000000000.0_23640046_23640195-ENSG00000125944.12_EST00000000000.0_23644976_23645181-1-1	23686	0.31539	0.0332237	ENSG00000125944.12
cg16272777	0.000539123	0.0313388278083211	ENSG00000125944.12_EST00000000000.0_23640046_23640195-ENSG00000125944.12_EST00000000000.0_23644976_23645190-0-1	23965	-0.32467	0.0205201	ENSG00000125944.12
cg18273566	0.000518919	0.033396731506569	ENSG00000125944.12_EST00000000000.0_23640046_23640195-ENSG00000125944.12_EST00000000000.0_23650049_23650225-0-1	24216	-0.32558	0.0222958	ENSG00000125944.12
cg10347418	0.00189006	0.0746231864900395	ENSG00000125944.12_EST00000000000.0_23644976_23645181-ENSG00000125944.12_EST00000000000.0_23650049_23650225-0-1	23111	0.29305	0.0657552	ENSG00000125944.12
cg22450158	0.000297933	0.0206710521328967	ENSG00000125944.12_EST00000000000.0_23644976_23645181-ENSG00000125944.12_EST00000000000.0_23660011_23660124-0-1	188	-0.3385	0.011923	ENSG00000125944.12
cg18167329	0.001212	0.0642139670030503	ENSG00000125944.12_EST00000000000.0_23644976_23645181-ENSG00000125944.12_EST00000000000.0_23664247_23664354-0-1	23686	-0.30466	0.0535241	ENSG00000125944.12
cg18167329	3.1937e-08	1.59127640637325e-05	ENSG00000125944.12_EST00000000000.0_23650049_23650225-ENSG00000125944.12_EST00000000000.0_23670704_23670755-0-1	23686	-0.49759	1.19836e-06	ENSG00000125944.12
cg22450158	0.000565256	0.0409189585655844	ENSG00000125944.12_EST00000000000.0_23650049_23650225-ENSG00000125944.12_EST00000000000.0_23670704_23670773-0-1	188	0.32354	0.0291739	ENSG00000125944.12
cg02978140	0.000431892	0.032977409056806	ENSG00000117318.8_EST00000000000.0_23884409_23884906-ENSG00000117318.8_EST00000000000.0_23885426_23885510-0-1	-5549	0.32992	0.0219327	ENSG00000117318.8
cg02978140	0.000424494	0.0333151698519755	ENSG00000117318.8_EST00000000000.0_23884409_23884906-ENSG00000117318.8_EST00000000000.0_23885618_23886285-0-1	-5549	-0.33032	0.0222271	ENSG00000117318.8
cg11252261	1.37453e-05	0.000712577688762674	ENSG00000142676.8_EST00000000000.0_24020297_24020403-ENSG00000142676.8_EST00000000000.0_24018269_24018319-0-1	-206	0.40156	0.000169923	ENSG00000142676.8
cg11252261	1.65249e-05	0.000822623401331227	ENSG00000142676.8_EST00000000000.0_24020297_24020403-ENSG00000142676.8_EST00000000000.0_24019099_24019249-1-1	-206	-0.39812	0.000204097	ENSG00000142676.8
cg11252261	0.00727055	0.0927717757253164	ENSG00000142676.8_EST00000000000.0_24022288_24022398-ENSG00000142676.8_EST00000000000.0_24021150_24021885-0-1	-206	-0.2546	0.0891439	ENSG00000142676.8
cg11252261	0.00440207	0.0662159286210239	ENSG00000142676.8_EST00000000000.0_24022834_24022915-ENSG00000142676.8_EST00000000000.0_24019099_24019249-0-1	-206	-0.26956	0.0558011	ENSG00000142676.8
cg12090388	0.000368278	0.0115111311301211	ENSG00000142676.8_EST00000000000.0_24022834_24022915-ENSG00000142676.8_EST00000000000.0_24021150_24021885-0-1	87	-0.33363	0.00561142	ENSG00000142676.8
cg11252261	0.000274114	0.00805458675657125	ENSG00000142676.8_EST00000000000.0_24022834_24022915-ENSG00000142676.8_EST00000000000.0_24022288_24022618-0-1	-206	-0.3404	0.00355496	ENSG00000142676.8
cg16730266	0.00169139	0.0786160613701237	ENSG00000011007.7_EST00000000000.0_24080853_24080950-ENSG00000011007.7_EST00000000000.0_24077335_24078520-0-1	34994	0.296	0.0706788	ENSG00000011007.7
cg10955293	0.000208843	0.0190299013041276	ENSG00000011007.7_EST00000000000.0_24080853_24080950-ENSG00000011007.7_EST00000000000.0_24078897_24079008-0-1	47916	-0.34649	0.0107139	ENSG00000011007.7
cg10955293	0.000422212	0.0322255009712929	ENSG00000011007.7_EST00000000000.0_24080853_24080950-ENSG00000011007.7_EST00000000000.0_24080590_24080745-0-1	47916	0.33045	0.0212856	ENSG00000011007.7
cg20037384	8.32042e-05	0.00911476547911708	ENSG00000011007.7_EST00000000000.0_24082764_24082875-ENSG00000011007.7_EST00000000000.0_24078897_24079008-0-1	51	0.36625	0.00416272	ENSG00000011007.7
cg10881360	0.000492811	0.0343112590966012	ENSG00000011007.7_EST00000000000.0_24082764_24082875-ENSG00000011007.7_EST00000000000.0_24080853_24080950-0-1	75	-0.32681	0.0231121	ENSG00000011007.7
cg24044651	0.00128351	0.0736700763044458	ENSG00000011007.7_EST00000000000.0_24082764_24082875-ENSG00000011007.7_EST00000000000.0_24082333_24082513-0-1	35617	-0.30319	0.0646193	ENSG00000011007.7
cg14511586	0.00158416	0.0819278867844749	ENSG00000011007.7_EST00000000000.0_24083443_24083615-ENSG00000011007.7_EST00000000000.0_24082333_24082513-0-1	47297	-0.29772	0.0748148	ENSG00000011007.7
cg19696976	0.000164238	0.0156935413222587	ENSG00000011007.7_EST00000000000.0_24086002_24088549-ENSG00000011007.7_EST00000000000.0_24082333_24082513-0-1	47757	0.35178	0.00835056	ENSG00000011007.7
cg13468252	0.00135029	0.0674012460041282	ENSG00000011007.7_EST00000000000.0_24086002_24088549-ENSG00000011007.7_EST00000000000.0_24082764_24082875-0-1	35012	-0.30188	0.0571267	ENSG00000011007.7
cg15470672	5.5226e-05	0.01068261141699	ENSG00000011009.5_EST00000000000.0_24120917_24121090-ENSG00000011009.5_EST00000000000.0_24120350_24120420-0-1	-13002	0.37465	0.00510359	ENSG00000011009.5
cg10498717	7.75308e-12	5.97804482568257e-08	ENSG00000011009.5_EST00000000000.0_24120917_24121090-ENSG00000011009.5_EST00000000000.0_24120714_24120815-1-1	9181	-0.5942	5.91803e-10	ENSG00000011009.5
cg06784429	0.000746132	0.0312202799082715	ENSG00000188529.9_EST00000000000.0_24295567_24297929-ENSG00000188529.9_EST00000000000.0_24298063_24298116-1-1	-202	-0.31681	0.0204205	ENSG00000188529.9
cg06893225	0.000334629	0.013490558935976	ENSG00000188529.9_EST00000000000.0_24298340_24298502-ENSG00000188529.9_EST00000000000.0_24306681_24306809-0-1	-90	-0.33585	0.00688997	ENSG00000188529.9
cg26022257	0.000531639	0.0290684132271301	ENSG00000188529.9_EST00000000000.0_24298340_24298502-ENSG00000188529.9_EST00000000000.0_24306681_24306953-0-1	-31117	-0.32501	0.0186004	ENSG00000188529.9
cg26022257	6.29146e-06	0.000712939322797973	ENSG00000188529.9_EST00000000000.0_24305203_24305307-ENSG00000188529.9_EST00000000000.0_24306681_24306784-0-1	-31117	0.41571	0.000170042	ENSG00000188529.9
cg07066932	0.00173968	0.0571830107589221	ENSG00000188529.9_EST00000000000.0_24305203_24305307-ENSG00000188529.9_EST00000000000.0_24306681_24306798-0-1	-21008	-0.29526	0.0457014	ENSG00000188529.9
cg26022257	3.59426e-06	0.000458319655724263	ENSG00000188529.9_EST00000000000.0_24305203_24305307-ENSG00000188529.9_EST00000000000.0_24306681_24306953-0-1	-31117	-0.42547	9.62896e-05	ENSG00000188529.9
cg25381754	4.0106e-09	2.48974240312524e-06	ENSG00000001461.11_EST00000000000.0_24782628_24782763-ENSG00000001461.11_EST00000000000.0_24768545_24768716-0-1	-83	-0.52468	9.84346e-08	ENSG00000001461.11
cg14222140	0.000494877	0.0226332670718986	ENSG00000001461.11_EST00000000000.0_24782628_24782763-ENSG00000001461.11_EST00000000000.0_24775971_24776116-0-1	-30343	0.32671	0.0134041	ENSG00000001461.11
cg15561201	0.000171375	0.0112388403943728	ENSG00000001461.11_EST00000000000.0_24782628_24782763-ENSG00000001461.11_EST00000000000.0_24779898_24779994-1-1	234	-0.35085	0.00544093	ENSG00000001461.11
cg18136681	2.07796e-05	0.00156643629660763	ENSG00000133226.10_EST00000000000.0_24976462_24976577-ENSG00000133226.10_EST00000000000.0_24969775_24969838-0-1	-63	-0.3938	0.000464934	ENSG00000133226.10
cg18136681	0.00122837	0.0422722710612748	ENSG00000133226.10_EST00000000000.0_24976462_24976577-ENSG00000133226.10_EST00000000000.0_24972475_24972564-0-1	-63	-0.30431	0.0304676	ENSG00000133226.10
cg26680644	0.00126651	0.0388867662202779	ENSG00000133226.10_EST00000000000.0_24976462_24976577-ENSG00000133226.10_EST00000000000.0_24973158_24973280-0-1	-48597	0.30353	0.0272458	ENSG00000133226.10
cg11329235	4.38909e-06	0.000465967451834959	ENSG00000133226.10_EST00000000000.0_24976462_24976577-ENSG00000133226.10_EST00000000000.0_24975350_24975520-1-1	-334	-0.42202	9.83157e-05	ENSG00000133226.10
cg11329235	0.000279131	0.0133045295913067	ENSG00000133226.10_EST00000000000.0_24976462_24976577-ENSG00000133226.10_EST00000000000.0_24975417_24975520-1-1	-334	0.33999	0.00677125	ENSG00000133226.10
cg23022344	0.00297112	0.0863598931424026	ENSG00000133226.10_EST00000000000.0_24978925_24979119-ENSG00000133226.10_EST00000000000.0_24975350_24975520-0-1	-128	-0.28073	0.0806065	ENSG00000133226.10
cg25204764	8.49539e-05	0.00505291566187316	ENSG00000133226.10_EST00000000000.0_24979419_24979523-ENSG00000133226.10_EST00000000000.0_24976462_24976577-0-1	26339	-0.36581	0.00195369	ENSG00000133226.10
cg11329235	2.12479e-06	0.00026573034591195	ENSG00000133226.10_EST00000000000.0_24981346_24981614-ENSG00000133226.10_EST00000000000.0_24976462_24976577-0-1	-334	0.43437	4.76784e-05	ENSG00000133226.10
cg11329235	1.46365e-06	0.000199378122434308	ENSG00000133226.10_EST00000000000.0_24981346_24981614-ENSG00000133226.10_EST00000000000.0_24977900_24978103-0-1	-334	0.44052	3.29482e-05	ENSG00000133226.10
cg09895325	0.00445661	0.0974515055971674	ENSG00000133226.10_EST00000000000.0_24981346_24981614-ENSG00000133226.10_EST00000000000.0_24977990_24978103-0-1	-1412	0.26921	0.0956439	ENSG00000133226.10
cg11329235	8.23034e-05	0.00542728616566844	ENSG00000133226.10_EST00000000000.0_24981346_24981614-ENSG00000133226.10_EST00000000000.0_24978925_24979119-0-1	-334	-0.36647	0.00213965	ENSG00000133226.10
cg11329235	2.65585e-05	0.00191442198159177	ENSG00000133226.10_EST00000000000.0_24981346_24981614-ENSG00000133226.10_EST00000000000.0_24979404_24979523-0-1	-334	0.3891	0.000598635	ENSG00000133226.10
cg11329235	2.11163e-06	0.000265309259800268	ENSG00000133226.10_EST00000000000.0_24981346_24981614-ENSG00000133226.10_EST00000000000.0_24979419_24979523-0-1	-334	-0.43447	4.75812e-05	ENSG00000133226.10
cg11329235	0.00020606	0.0101199683591406	ENSG00000133226.10_EST00000000000.0_24981346_24981614-ENSG00000133226.10_EST00000000000.0_24980797_24980834-0-1	-334	0.34679	0.00475787	ENSG00000133226.10
cg03648483	1.61655e-06	0.000209056276527445	ENSG00000169504.9_EST00000000000.0_25124233_25124342-ENSG00000169504.9_EST00000000000.0_25071848_25072116-1-1	952	0.43889	3.50114e-05	ENSG00000169504.9
cg03648483	1.61655e-06	0.000208356235452835	ENSG00000169504.9_EST00000000000.0_25124233_25124342-ENSG00000169504.9_EST00000000000.0_25071873_25072116-0-1	952	-0.43889	3.48625e-05	ENSG00000169504.9
cg03648483	0.00314888	0.0863150070632124	ENSG00000169504.9_EST00000000000.0_25167264_25170815-ENSG00000169504.9_EST00000000000.0_25071873_25072116-0-1	952	-0.27911	0.0805423	ENSG00000169504.9
cg03648483	5.30979e-07	8.86139473128643e-05	ENSG00000169504.9_EST00000000000.0_25167264_25170815-ENSG00000169504.9_EST00000000000.0_25124233_25124342-0-1	952	0.45669	1.14697e-05	ENSG00000169504.9
cg03648483	0.000382725	0.0182936618524567	ENSG00000169504.9_EST00000000000.0_25167264_25170815-ENSG00000169504.9_EST00000000000.0_25140585_25140710-0-1	952	0.33274	0.0101804	ENSG00000169504.9
cg03648483	0.000266145	0.0127894398903423	ENSG00000169504.9_EST00000000000.0_25167264_25170815-ENSG00000169504.9_EST00000000000.0_25166351_25166532-0-1	952	-0.34106	0.00642944	ENSG00000169504.9
cg26838747	0.00275832	0.0712392147448106	ENSG00000169504.9_EST00000000000.0_25167278_25169082-ENSG00000169504.9_EST00000000000.0_25140585_25140710-0-1	-537	-0.2828	0.0616606	ENSG00000169504.9
cg03103023	0.0001738	0.00939803123924435	ENSG00000169504.9_EST00000000000.0_25167278_25169082-ENSG00000169504.9_EST00000000000.0_25166351_25166532-0-1	16558	-0.35054	0.00433086	ENSG00000169504.9
cg23205692	0.000237167	0.00906033387675848	ENSG00000183726.6_EST00000000000.0_25678117_25678184-ENSG00000183726.6_EST00000000000.0_25664408_25664947-0-1	44	-0.34366	0.00413003	ENSG00000183726.6
cg24936468	0.000708051	0.0220368744713426	ENSG00000183726.6_EST00000000000.0_25678117_25678184-ENSG00000183726.6_EST00000000000.0_25666965_25667070-0-1	-1040	0.31809	0.0129537	ENSG00000183726.6
cg24936468	0.000184164	0.00747117806581903	ENSG00000183726.6_EST00000000000.0_25678117_25678184-ENSG00000183726.6_EST00000000000.0_25669452_25669564-0-1	-1040	-0.34927	0.00323055	ENSG00000183726.6
cg17987483	0.000354612	0.0113979771137347	ENSG00000183726.6_EST00000000000.0_25687151_25688852-ENSG00000117614.5_EST00000000000.0_25549456_25549922-0-0	-4043	-0.33451	0.00554001	ENSG00000183726.6
cg17987483	0.00114826	0.0329164122966935	ENSG00000183726.6_EST00000000000.0_25687151_25688852-ENSG00000183726.6_EST00000000000.0_25664408_25664947-0-1	-4043	-0.30603	0.0218804	ENSG00000183726.6
cg19897979	0.00230598	0.0529898202934406	ENSG00000183726.6_EST00000000000.0_25687151_25688852-ENSG00000183726.6_EST00000000000.0_25678117_25678184-0-1	23404	-0.2877	0.0412245	ENSG00000183726.6
cg24936468	0.00644887	0.0911607854561753	ENSG00000183726.6_EST00000000000.0_25687151_25688852-ENSG00000183726.6_EST00000000000.0_25679373_25679465-0-1	-1040	0.25826	0.086994	ENSG00000183726.6
cg14580349	0.000392948	0.0136036253707443	ENSG00000183726.6_EST00000000000.0_25687151_25688852-ENSG00000188672.10_EST00000000000.0_25688854_25689044-0-0	123	-0.33213	0.00696408	ENSG00000183726.6
cg14580349	0.00221723	0.0497187511149644	ENSG00000183726.6_EST00000000000.0_25687151_25688852-ENSG00000188672.10_EST00000000000.0_25688859_25689044-0-0	123	-0.28877	0.0378136	ENSG00000183726.6
cg14580349	7.86668e-05	0.00378759012060495	ENSG00000183726.6_EST00000000000.0_25687151_25688852-ENSG00000188672.10_EST00000000000.0_25688922_25689044-0-0	123	-0.36741	0.00134412	ENSG00000183726.6
cg22871604	0.00228767	0.0975253258052999	ENSG00000162430.12_EST00000000000.0_26131633_26131766-ENSG00000162430.12_EST00000000000.0_26126684_26126904-0-1	19529	-0.28792	0.0957346	ENSG00000162430.12
cg10327320	0.00135596	0.0673427269438661	ENSG00000162430.12_EST00000000000.0_26135071_26135280-ENSG00000162430.12_EST00000000000.0_26126684_26126904-0-1	20632	0.30177	0.0570621	ENSG00000162430.12
cg19623406	0.00182861	0.0812401742053391	ENSG00000162430.12_EST00000000000.0_26135071_26135280-ENSG00000162430.12_EST00000000000.0_26131633_26131766-1-1	-16113	-0.29393	0.0739385	ENSG00000162430.12
cg22871604	0.000637495	0.0417321532277761	ENSG00000162430.12_EST00000000000.0_26135517_26135641-ENSG00000162430.12_EST00000000000.0_26127534_26127651-0-1	19529	0.32064	0.0299437	ENSG00000162430.12
cg19897113	5.47221e-08	2.55533518431373e-05	ENSG00000162430.12_EST00000000000.0_26135517_26135641-ENSG00000162430.12_EST00000000000.0_26128507_26128608-0-1	-42965	-0.49016	2.22571e-06	ENSG00000162430.12
cg15979146	0.000558153	0.0427573731063872	ENSG00000162430.12_EST00000000000.0_26136174_26136311-ENSG00000162430.12_EST00000000000.0_26128507_26128608-0-1	34301	-0.32384	0.0309342	ENSG00000162430.12
cg06840154	0.00239871	0.096959133245959	ENSG00000162430.12_EST00000000000.0_26137945_26138026-ENSG00000162430.12_EST00000000000.0_26135517_26135641-0-1	23087	-0.28663	0.0949248	ENSG00000162430.12
cg06840154	0.00193365	0.0876701670858206	ENSG00000162430.12_EST00000000000.0_26137945_26138026-ENSG00000162430.12_EST00000000000.0_26136174_26136311-1-1	23087	0.29245	0.0823146	ENSG00000162430.12
cg11828509	0.000153441	0.0144669502337129	ENSG00000162430.12_EST00000000000.0_26138182_26138370-ENSG00000162430.12_EST00000000000.0_26135517_26135641-0-1	19556	0.35325	0.00752889	ENSG00000162430.12
cg14149304	0.000420751	0.0359091374487529	ENSG00000162430.12_EST00000000000.0_26138182_26138370-ENSG00000162430.12_EST00000000000.0_26136174_26136311-0-1	18740	0.33053	0.0245324	ENSG00000162430.12
cg14149304	0.000146023	0.0133166870085769	ENSG00000162430.12_EST00000000000.0_26138182_26138370-ENSG00000162430.12_EST00000000000.0_26137945_26138026-1-1	18740	-0.35433	0.00677898	ENSG00000162430.12
cg19897113	1.39993e-13	2.30819572661871e-09	ENSG00000162430.12_EST00000000000.0_26139178_26139272-ENSG00000162430.12_EST00000000000.0_26131633_26131766-0-1	-42965	-0.63149	5.7177e-12	ENSG00000162430.12
cg19897113	7.63631e-10	1.07002664306785e-06	ENSG00000162430.12_EST00000000000.0_26139178_26139272-ENSG00000162430.12_EST00000000000.0_26135517_26135641-0-1	-42965	-0.54475	3.12446e-08	ENSG00000162430.12
cg16724196	0.000258805	0.025227751891926	ENSG00000162430.12_EST00000000000.0_26139178_26139283-ENSG00000162430.12_EST00000000000.0_26131633_26131766-0-1	-217	-0.34169	0.0154363	ENSG00000162430.12
cg11828509	2.9507e-06	0.000547102168395839	ENSG00000162430.12_EST00000000000.0_26139178_26139283-ENSG00000162430.12_EST00000000000.0_26135071_26135280-0-1	19556	0.42884	0.000120758	ENSG00000162430.12
cg16724196	0.00126296	0.0641367934864753	ENSG00000162430.12_EST00000000000.0_26139178_26139283-ENSG00000162430.12_EST00000000000.0_26135517_26135641-0-1	-217	-0.3036	0.0534392	ENSG00000162430.12
cg16724196	8.38927e-05	0.00933400261924135	ENSG00000162430.12_EST00000000000.0_26139178_26139283-ENSG00000162430.12_EST00000000000.0_26136174_26136311-0-1	-217	-0.36608	0.00429312	ENSG00000162430.12
cg19897113	4.0318e-14	1.00231221811594e-09	ENSG00000162430.12_EST00000000000.0_26139178_26139283-ENSG00000162430.12_EST00000000000.0_26137945_26138026-0-1	-42965	-0.64211	1.64333e-12	ENSG00000162430.12
cg19897113	5.01771e-12	2.81482886821706e-08	ENSG00000162430.12_EST00000000000.0_26139178_26139283-ENSG00000162430.12_EST00000000000.0_26138182_26138370-1-1	-42965	0.59849	2.04917e-10	ENSG00000162430.12
cg13876650	3.23079e-07	9.87850355961185e-05	ENSG00000162430.12_EST00000000000.0_26140372_26140484-ENSG00000162430.12_EST00000000000.0_26131633_26131766-0-1	19338	-0.46432	1.32131e-05	ENSG00000162430.12
cg20787693	4.3986e-07	0.000124822049537008	ENSG00000162430.12_EST00000000000.0_26140372_26140484-ENSG00000162430.12_EST00000000000.0_26135517_26135641-0-1	20707	-0.4596	1.7977e-05	ENSG00000162430.12
cg13876650	7.44359e-08	3.22701672860574e-05	ENSG00000162430.12_EST00000000000.0_26140372_26140484-ENSG00000162430.12_EST00000000000.0_26136174_26136311-0-1	19338	-0.48583	3.03217e-06	ENSG00000162430.12
cg19897113	9.75341e-06	0.0013848034982515	ENSG00000162430.12_EST00000000000.0_26140372_26140484-ENSG00000162430.12_EST00000000000.0_26137945_26138026-0-1	-42965	-0.40785	0.000397549	ENSG00000162430.12
cg20787693	1.656e-09	1.88551400579998e-06	ENSG00000162430.12_EST00000000000.0_26140372_26140484-ENSG00000162430.12_EST00000000000.0_26138182_26138370-0-1	20707	-0.53555	6.75902e-08	ENSG00000162430.12
cg16724196	0.000836578	0.0537062838780255	ENSG00000162430.12_EST00000000000.0_26140372_26140484-ENSG00000162430.12_EST00000000000.0_26139178_26139283-1-1	-217	0.31399	0.0419958	ENSG00000162430.12
cg19897113	6.0544e-08	2.77346561589492e-05	ENSG00000162430.12_EST00000000000.0_26140568_26140669-ENSG00000162430.12_EST00000000000.0_26136174_26136311-0-1	-42965	0.48875	2.47106e-06	ENSG00000162430.12
cg16724196	1.8491e-05	0.00230097677219288	ENSG00000162430.12_EST00000000000.0_26140568_26140669-ENSG00000162430.12_EST00000000000.0_26137945_26138026-0-1	-217	0.39601	0.00074931	ENSG00000162430.12
cg19897113	4.44973e-08	2.19024256686026e-05	ENSG00000162430.12_EST00000000000.0_26140568_26140669-ENSG00000162430.12_EST00000000000.0_26138182_26138370-0-1	-42965	0.49304	1.81393e-06	ENSG00000162430.12
cg03848004	0.000748272	0.0463437643865364	ENSG00000162430.12_EST00000000000.0_26140568_26140669-ENSG00000162430.12_EST00000000000.0_26139178_26139283-0-1	-19150	0.31674	0.0344828	ENSG00000162430.12
cg27487587	0.00214211	0.0933356292124788	ENSG00000162430.12_EST00000000000.0_26142039_26144712-ENSG00000162430.12_EST00000000000.0_26139178_26139272-0-1	23452	0.2897	0.0899377	ENSG00000162430.12
cg03848004	0.00191157	0.0901841129913825	ENSG00000162430.12_EST00000000000.0_26142039_26144712-ENSG00000162430.12_EST00000000000.0_26140372_26140484-0-1	-19150	0.29275	0.0856658	ENSG00000162430.12
cg20787693	0.000442143	0.0324859828498351	ENSG00000162430.12_EST00000000000.0_26142039_26144712-ENSG00000223474.2_EST00000000000.0_26145212_26147288-0-0	20707	-0.32937	0.0215031	ENSG00000162430.12
cg20787693	8.84419e-05	0.0123814946849348	ENSG00000117640.13_EST00000000000.0_26153106_26153198-ENSG00000117640.13_EST00000000000.0_26146684_26146905-0-1	2243	-0.36498	0.00616004	ENSG00000117640.13
cg20787693	2.84044e-07	0.000104185998471048	ENSG00000117640.13_EST00000000000.0_26153106_26153198-ENSG00000117640.13_EST00000000000.0_26149487_26149619-0-1	2243	0.46627	1.41676e-05	ENSG00000117640.13
cg16724196	1.49845e-05	0.00228585556888633	ENSG00000117640.13_EST00000000000.0_26153106_26153198-ENSG00000117640.13_EST00000000000.0_26149510_26149619-0-1	-18681	0.39995	0.000743582	ENSG00000117640.13
cg16724196	1.04443e-06	0.00028021357675835	ENSG00000117640.13_EST00000000000.0_26153106_26153198-ENSG00000117640.13_EST00000000000.0_26149731_26149930-0-1	-18681	0.446	5.11081e-05	ENSG00000117640.13
cg20787693	2.63436e-09	3.09079768832984e-06	ENSG00000117640.13_EST00000000000.0_26153106_26153198-ENSG00000117640.13_EST00000000000.0_26150112_26150239-0-1	2243	0.5299	1.3119e-07	ENSG00000117640.13
cg00224299	1.25815e-07	5.55655603174603e-05	ENSG00000117640.13_EST00000000000.0_26153106_26153198-ENSG00000117640.13_EST00000000000.0_26152793_26152902-1-1	40866	0.47831	6.2385e-06	ENSG00000117640.13
cg16486059	1.80109e-05	0.00358221259705762	ENSG00000117640.13_EST00000000000.0_26153106_26153317-ENSG00000117640.13_EST00000000000.0_26149487_26149619-0-1	41125	-0.39651	0.00124971	ENSG00000117640.13
cg14149304	0.000228763	0.0240583194266122	ENSG00000117640.13_EST00000000000.0_26153106_26153317-ENSG00000117640.13_EST00000000000.0_26149731_26149930-0-1	276	-0.34446	0.0145261	ENSG00000117640.13
cg16486059	1.13016e-05	0.0018150668430274	ENSG00000117640.13_EST00000000000.0_26153106_26153317-ENSG00000117640.13_EST00000000000.0_26150112_26150239-0-1	41125	-0.40516	0.000560014	ENSG00000117640.13
cg16486059	9.87519e-06	0.00163059235396057	ENSG00000117640.13_EST00000000000.0_26153106_26153317-ENSG00000117640.13_EST00000000000.0_26152793_26152902-1-1	41125	0.40762	0.000489076	ENSG00000117640.13
cg10241147	0.000730592	0.0581589266837264	ENSG00000117640.13_EST00000000000.0_26156036_26156321-ENSG00000117640.13_EST00000000000.0_26149510_26149619-0-1	2179	0.31732	0.0467809	ENSG00000117640.13
cg16486059	0.000722296	0.0621758520104224	ENSG00000117640.13_EST00000000000.0_26156036_26156321-ENSG00000117640.13_EST00000000000.0_26150112_26150239-0-1	41125	-0.3176	0.051243	ENSG00000117640.13
cg20787693	1.41438e-09	1.94124841660526e-06	ENSG00000117640.13_EST00000000000.0_26156036_26156321-ENSG00000117640.13_EST00000000000.0_26150135_26150239-0-1	2243	0.53745	7.04184e-08	ENSG00000117640.13
cg20787693	0.000186672	0.0198755409098015	ENSG00000117640.13_EST00000000000.0_26156036_26156321-ENSG00000117640.13_EST00000000000.0_26153106_26153317-0-1	2243	-0.34897	0.0113292	ENSG00000117640.13
cg20787693	0.000959062	0.0614583652757877	ENSG00000117640.13_EST00000000000.0_26156109_26156321-ENSG00000117640.13_EST00000000000.0_26153106_26153317-1-1	2243	-0.31058	0.0504496	ENSG00000117640.13
cg00224299	0.000246319	0.0249951798195673	ENSG00000117640.13_EST00000000000.0_26156109_26156321-ENSG00000117640.13_EST00000000000.0_26156000_26156060-0-1	40866	-0.34281	0.0152568	ENSG00000117640.13
cg26314868	0.0010953	0.0742584233302611	ENSG00000117632.16_EST00000000000.0_26227232_26227578-ENSG00000117632.16_EST00000000000.0_26227982_26228173-1-1	24	0.30723	0.0653299	ENSG00000117632.16
cg22860775	0.00153367	0.0873095006241723	ENSG00000142684.7_EST00000000000.0_26496909_26496971-ENSG00000142684.7_EST00000000000.0_26496362_26496674-0-1	-7650	0.29857	0.0818476	ENSG00000142684.7
cg05749067	0.000476448	0.0434303012886472	ENSG00000142684.7_EST00000000000.0_26496909_26498551-ENSG00000142684.7_EST00000000000.0_26496362_26496674-0-1	20959	0.32761	0.0315921	ENSG00000142684.7
cg05749067	0.000476448	0.0408388128509436	ENSG00000142684.7_EST00000000000.0_26496909_26498551-ENSG00000142684.7_EST00000000000.0_26496433_26496674-0-1	20959	-0.32761	0.0290982	ENSG00000142684.7
cg10539565	1.85336e-06	0.000460188277408333	ENSG00000142669.8_EST00000000000.0_26607256_26607423-ENSG00000142669.8_EST00000000000.0_26605667_26606694-1-1	-44993	-0.43664	9.68093e-05	ENSG00000142669.8
cg10539565	3.18647e-06	0.000698219163599029	ENSG00000142669.8_EST00000000000.0_26607256_26607423-ENSG00000142669.8_EST00000000000.0_26606335_26606694-0-1	-44993	0.42753	0.000165629	ENSG00000142669.8
cg24348240	3.47204e-06	0.000751158368188513	ENSG00000142669.8_EST00000000000.0_26607256_26607941-ENSG00000142669.8_EST00000000000.0_26606335_26606694-0-1	5786	0.42606	0.000181788	ENSG00000142669.8
cg14517454	0.000275523	0.0265716991046487	ENSG00000158062.13_EST00000000000.0_26608892_26609060-ENSG00000158062.13_EST00000000000.0_26609355_26609428-0-1	27064	-0.34028	0.0165276	ENSG00000158062.13
cg14254745	0.00120767	0.0677787117640886	ENSG00000117682.10_EST00000000000.0_26795386_26795717-ENSG00000117682.10_EST00000000000.0_26769222_26769296-0-1	-496	-0.30475	0.0575499	ENSG00000117682.10
cg19924431	2.41816e-05	0.00335357103837963	ENSG00000117682.10_EST00000000000.0_26795386_26795717-ENSG00000117682.10_EST00000000000.0_26769222_26769364-0-1	-22956	0.39091	0.00114583	ENSG00000117682.10
cg14989462	0.000994726	0.0626472831848865	ENSG00000117682.10_EST00000000000.0_26795386_26795717-ENSG00000117682.10_EST00000000000.0_26774050_26774151-0-1	40150	-0.30967	0.0517683	ENSG00000117682.10
cg10238587	0.00121062	0.0717771439677	ENSG00000117682.10_EST00000000000.0_26795386_26795717-ENSG00000117682.10_EST00000000000.0_26774050_26774160-0-1	-39745	-0.30468	0.0623072	ENSG00000117682.10
cg23721345	0.00132645	0.0513164959396707	ENSG00000117713.13_EST00000000000.0_27097610_27097817-ENSG00000117713.13_EST00000000000.0_27092948_27093057-0-1	21000	0.30234	0.0394531	ENSG00000117713.13
cg23721345	0.00327894	0.0979222848408506	ENSG00000117713.13_EST00000000000.0_27097610_27097817-ENSG00000117713.13_EST00000000000.0_27094281_27094490-1-1	21000	-0.27797	0.0962822	ENSG00000117713.13
cg04360147	0.00188844	0.0671174165192735	ENSG00000117713.13_EST00000000000.0_27098991_27099123-ENSG00000117713.13_EST00000000000.0_27097610_27097817-1-1	-815	-0.29308	0.0568054	ENSG00000117713.13
cg14851949	0.00195688	0.0678864468727715	ENSG00000117713.13_EST00000000000.0_27098991_27099123-ENSG00000117713.13_EST00000000000.0_27097720_27097817-1-1	-679	0.29213	0.0576813	ENSG00000117713.13
cg25601319	8.39728e-05	0.00579403369086665	ENSG00000117713.13_EST00000000000.0_27099306_27099478-ENSG00000117713.13_EST00000000000.0_27094281_27094490-0-1	-685	0.36606	0.00232966	ENSG00000117713.13
cg14851949	0.00312162	0.0957610395718011	ENSG00000117713.13_EST00000000000.0_27100293_27100389-ENSG00000117713.13_EST00000000000.0_27099306_27099478-0-1	-679	-0.27935	0.0932595	ENSG00000117713.13
cg14851949	0.000725765	0.0336690458731068	ENSG00000117713.13_EST00000000000.0_27100293_27100389-ENSG00000117713.13_EST00000000000.0_27100071_27100208-1-1	-679	0.31749	0.0225346	ENSG00000117713.13
cg13867915	0.00139041	0.0557381964349336	ENSG00000117713.13_EST00000000000.0_27100820_27101711-ENSG00000117713.13_EST00000000000.0_27099837_27099987-0-1	27515	0.30112	0.0441434	ENSG00000117713.13
cg25601319	0.000798292	0.030822806091278	ENSG00000117713.13_EST00000000000.0_27102068_27102198-ENSG00000117713.13_EST00000000000.0_27100820_27101711-1-1	-685	0.31514	0.0200795	ENSG00000117713.13
cg25601319	0.000798292	0.0370663713113943	ENSG00000117713.13_EST00000000000.0_27102068_27102198-ENSG00000117713.13_EST00000000000.0_27101471_27101711-0-1	-685	-0.31514	0.0255826	ENSG00000117713.13
cg25601319	9.89481e-06	0.000916089879174066	ENSG00000117713.13_EST00000000000.0_27105514_27107247-ENSG00000117713.13_EST00000000000.0_27100820_27101711-0-1	-685	0.40759	0.000234429	ENSG00000117713.13
cg25601319	7.5118e-06	0.000739769452923858	ENSG00000117713.13_EST00000000000.0_27105514_27107247-ENSG00000117713.13_EST00000000000.0_27102068_27102198-0-1	-685	-0.41256	0.000178362	ENSG00000117713.13
cg17385674	4.73422e-06	0.000516125619884482	ENSG00000117713.13_EST00000000000.0_27105514_27107247-ENSG00000158195.6_EST00000000000.0_27730730_27734840-0-0	-820	-0.42071	0.000112003	ENSG00000117713.13
cg17572572	5.17545e-05	0.00922239368276435	ENSG00000142751.7_EST00000000000.0_27212464_27212624-ENSG00000142751.7_EST00000000000.0_27212968_27213016-0-1	-49	0.37596	0.00422683	ENSG00000142751.7
cg08393541	9.81532e-05	0.0139840060391439	ENSG00000142751.7_EST00000000000.0_27212464_27212624-ENSG00000142751.7_EST00000000000.0_27215460_27215616-1-1	31637	-0.36279	0.00721326	ENSG00000142751.7
cg16762386	0.00128987	0.0996258628361595	ENSG00000142751.7_EST00000000000.0_27212464_27212624-ENSG00000142751.7_EST00000000000.0_27216424_27216751-0-1	23726	0.30306	0.0986328	ENSG00000142751.7
cg02107269	2.29177e-05	0.00494676552406574	ENSG00000090273.8_EST00000000000.0_27250580_27250657-ENSG00000090273.8_EST00000000000.0_27228774_27228858-0-1	21409	0.39193	0.00190053	ENSG00000090273.8
cg17572572	1.50801e-05	0.00383407889127933	ENSG00000090273.8_EST00000000000.0_27250580_27250657-ENSG00000090273.8_EST00000000000.0_27248217_27248420-0-1	-9990	-0.39983	0.00136566	ENSG00000090273.8
cg19239018	0.000671809	0.0598300073601893	ENSG00000090273.8_EST00000000000.0_27267948_27268151-ENSG00000090273.8_EST00000000000.0_27226729_27226892-0-1	380	-0.31937	0.0486747	ENSG00000090273.8
cg15966151	0.000339548	0.0437770370388468	ENSG00000090273.8_EST00000000000.0_27267948_27268151-ENSG00000090273.8_EST00000000000.0_27228774_27228858-0-1	11743	0.33551	0.0319317	ENSG00000090273.8
cg13235717	0.000467738	0.0534715000475674	ENSG00000090273.8_EST00000000000.0_27269151_27269267-ENSG00000090273.8_EST00000000000.0_27248217_27248420-0-1	-38224	-0.32804	0.0417355	ENSG00000090273.8
cg25027091	0.000166081	0.0267800989573658	ENSG00000090273.8_EST00000000000.0_27269151_27269267-ENSG00000090273.8_EST00000000000.0_27250580_27250657-0-1	21424	0.35153	0.0166997	ENSG00000090273.8
cg08366132	1.32428e-07	7.58822618666282e-05	ENSG00000090273.8_EST00000000000.0_27269151_27269267-ENSG00000090273.8_EST00000000000.0_27267948_27268151-0-1	-34830	-0.47756	9.37214e-06	ENSG00000090273.8
cg08366132	2.81162e-07	0.000134595309063054	ENSG00000090273.8_EST00000000000.0_27269151_27269267-ENSG00000090273.8_EST00000000000.0_27268244_27268309-1-1	-34830	0.46642	1.98319e-05	ENSG00000090273.8
cg25027091	0.000209263	0.0271921201020128	ENSG00000090273.8_EST00000000000.0_27269362_27269429-ENSG00000090273.8_EST00000000000.0_27248217_27248420-0-1	21424	-0.34645	0.0170378	ENSG00000090273.8
cg04971263	0.000627439	0.0625773927226831	ENSG00000090273.8_EST00000000000.0_27269362_27269429-ENSG00000090273.8_EST00000000000.0_27268244_27268309-0-1	279	0.32103	0.0516888	ENSG00000090273.8
cg04971263	1.34356e-05	0.00345438208210791	ENSG00000090273.8_EST00000000000.0_27269362_27269429-ENSG00000090273.8_EST00000000000.0_27269151_27269267-0-1	279	-0.40198	0.00119311	ENSG00000090273.8
cg08366132	0.000189678	0.0279074160358964	ENSG00000090273.8_EST00000000000.0_27271881_27271964-ENSG00000090273.8_EST00000000000.0_27248217_27248420-0-1	-34830	-0.34862	0.0176419	ENSG00000090273.8
ch.1.897769F	1.90104e-05	0.00463698781049774	ENSG00000090273.8_EST00000000000.0_27271881_27271964-ENSG00000090273.8_EST00000000000.0_27250580_27250657-0-1	-6281	0.39549	0.00174544	ENSG00000090273.8
cg17572572	3.37725e-05	0.00711508398705772	ENSG00000090273.8_EST00000000000.0_27271881_27271964-ENSG00000090273.8_EST00000000000.0_27268244_27268309-0-1	-9990	0.38443	0.00303714	ENSG00000090273.8
cg13399755	0.0011758	0.0951999319594374	ENSG00000090273.8_EST00000000000.0_27271881_27271964-ENSG00000090273.8_EST00000000000.0_27269151_27269267-0-1	21392	0.30543	0.0924908	ENSG00000090273.8
cg11335495	1.3372e-05	0.00282939227620381	ENSG00000090273.8_EST00000000000.0_27271881_27271964-ENSG00000090273.8_EST00000000000.0_27269362_27269429-0-1	-9802	-0.40207	0.00093615	ENSG00000090273.8
cg02107269	1.47981e-05	0.00371273633348486	ENSG00000090273.8_EST00000000000.0_27271881_27271964-ENSG00000090273.8_EST00000000000.0_27269362_27269556-0-1	21409	-0.40018	0.00131	ENSG00000090273.8
cg13466284	0.000155559	0.0201830366523623	ENSG00000090273.8_EST00000000000.0_27272059_27272177-ENSG00000090273.8_EST00000000000.0_27248217_27248420-0-1	-37050	-0.35296	0.0115667	ENSG00000090273.8
cg13466284	2.80618e-05	0.00686620654824691	ENSG00000090273.8_EST00000000000.0_27272059_27272177-ENSG00000090273.8_EST00000000000.0_27267948_27268151-0-1	-37050	-0.38804	0.00290013	ENSG00000090273.8
cg00960308	0.000311176	0.0355637425419664	ENSG00000090273.8_EST00000000000.0_27272059_27272177-ENSG00000090273.8_EST00000000000.0_27268244_27268309-0-1	-151	0.33751	0.0242264	ENSG00000090273.8
ch.1.897769F	0.00120013	0.0866522229064783	ENSG00000090273.8_EST00000000000.0_27272059_27272177-ENSG00000090273.8_EST00000000000.0_27269362_27269556-0-1	-6281	-0.30491	0.0809944	ENSG00000090273.8
cg20816789	4.74294e-06	0.000562963091508767	ENSG00000090020.5_EST00000000000.0_27426836_27427135-ENSG00000090020.5_EST00000000000.0_27427694_27427766-1-1	-30556	0.42067	0.000125222	ENSG00000090020.5
cg15915028	4.17207e-06	0.000511817555244448	ENSG00000090020.5_EST00000000000.0_27426836_27427135-ENSG00000090020.5_EST00000000000.0_27428216_27428317-0-1	34612	0.4229	0.000110758	ENSG00000090020.5
cg20816789	4.13776e-05	0.00409992616893466	ENSG00000090020.5_EST00000000000.0_27426836_27427135-ENSG00000090020.5_EST00000000000.0_27428876_27429049-0-1	-30556	-0.38043	0.00148998	ENSG00000090020.5
cg20816789	3.90218e-08	1.41791206403941e-05	ENSG00000090020.5_EST00000000000.0_27426836_27427135-ENSG00000090020.5_EST00000000000.0_27429164_27429234-0-1	-30556	-0.49485	1.02586e-06	ENSG00000090020.5
cg20816789	0.000371155	0.0205470400751151	ENSG00000090020.5_EST00000000000.0_27428507_27428621-ENSG00000090020.5_EST00000000000.0_27428876_27429049-1-1	-30556	0.33345	0.0118295	ENSG00000090020.5
cg20816789	0.000202499	0.0139385147373154	ENSG00000090020.5_EST00000000000.0_27428507_27428621-ENSG00000090020.5_EST00000000000.0_27429164_27429234-0-1	-30556	-0.34718	0.00718197	ENSG00000090020.5
cg15915028	6.63128e-05	0.00591740606060606	ENSG00000090020.5_EST00000000000.0_27428507_27428621-ENSG00000090020.5_EST00000000000.0_27429714_27429803-0-1	34612	-0.37093	0.00239308	ENSG00000090020.5
cg09725874	0.00229755	0.0740211368552005	ENSG00000090020.5_EST00000000000.0_27432376_27432578-ENSG00000090020.5_EST00000000000.0_27434139_27434356-1-1	-13366	-0.2878	0.0650354	ENSG00000090020.5
cg09725874	0.00229755	0.0774058209234187	ENSG00000090020.5_EST00000000000.0_27432376_27432578-ENSG00000090020.5_EST00000000000.0_27436018_27436268-0-1	-13366	0.2878	0.0691307	ENSG00000090020.5
cg07359379	0.00161106	0.0504213988263185	ENSG00000090020.5_EST00000000000.0_27434139_27434356-ENSG00000090020.5_EST00000000000.0_27440317_27440777-0-1	-48110	0.29728	0.0385349	ENSG00000090020.5
cg22481448	0.00125717	0.0497187511149644	ENSG00000090020.5_EST00000000000.0_27436018_27436268-ENSG00000090020.5_EST00000000000.0_27440317_27440777-1-1	-12804	-0.30372	0.0378136	ENSG00000090020.5
cg16740167	0.00137452	0.0417321532277761	ENSG00000142784.10_EST00000000000.0_27627717_27627952-ENSG00000142784.10_EST00000000000.0_27623539_27623647-0-1	-207	-0.30142	0.0299437	ENSG00000142784.10
cg07022953	0.000208504	0.0111251620207837	ENSG00000142784.10_EST00000000000.0_27627717_27627952-ENSG00000142784.10_EST00000000000.0_27624429_27624602-1-1	-33146	0.34653	0.00537063	ENSG00000142784.10
cg19635158	0.00299622	0.0718348773744297	ENSG00000142784.10_EST00000000000.0_27631492_27631684-ENSG00000142784.10_EST00000000000.0_27627717_27627952-0-1	49	0.2805	0.0623842	ENSG00000142784.10
cg07022953	0.00326739	0.0817980942542652	ENSG00000142784.10_EST00000000000.0_27631492_27631684-ENSG00000142784.10_EST00000000000.0_27630112_27630286-1-1	-33146	0.27807	0.0746489	ENSG00000142784.10
cg03750567	1.66372e-07	8.37416869699306e-05	ENSG00000186501.8_EST00000000000.0_27660642_27660772-ENSG00000186501.8_EST00000000000.0_27648651_27648882-0-1	27986	0.47423	1.06458e-05	ENSG00000186501.8
cg03750567	1.73743e-07	8.68531069112727e-05	ENSG00000186501.8_EST00000000000.0_27660642_27660772-ENSG00000186501.8_EST00000000000.0_27648739_27648882-0-1	27986	0.47359	1.11791e-05	ENSG00000186501.8
cg03750567	9.94509e-06	0.00200214677496381	ENSG00000186501.8_EST00000000000.0_27660642_27660772-ENSG00000186501.8_EST00000000000.0_27658561_27658592-0-1	27986	-0.4075	0.000632578	ENSG00000186501.8
cg03750567	1.2267e-06	0.000391335099580946	ENSG00000186501.8_EST00000000000.0_27660642_27660772-ENSG00000186501.8_EST00000000000.0_27658938_27659050-0-1	27986	0.4434	7.84936e-05	ENSG00000186501.8
cg03750567	4.04455e-06	0.000993582685402561	ENSG00000186501.8_EST00000000000.0_27661870_27662036-ENSG00000186501.8_EST00000000000.0_27648739_27648882-0-1	27986	0.42344	0.000260209	ENSG00000186501.8
cg00851518	0.000129561	0.0205470400751151	ENSG00000186501.8_EST00000000000.0_27661870_27662036-ENSG00000186501.8_EST00000000000.0_27657211_27657295-0-1	28001	0.3569	0.0118295	ENSG00000186501.8
cg14024502	0.000510229	0.0478258338293239	ENSG00000186501.8_EST00000000000.0_27661870_27662036-ENSG00000186501.8_EST00000000000.0_27660642_27660772-0-1	45144	0.32598	0.0359431	ENSG00000186501.8
cg18140760	5.46868e-08	3.59480370607418e-05	ENSG00000186501.8_EST00000000000.0_27661870_27662890-ENSG00000186501.8_EST00000000000.0_27648745_27648882-0-1	44536	0.49017	3.50278e-06	ENSG00000186501.8
cg08157684	8.2738e-07	0.000288463695980103	ENSG00000186501.8_EST00000000000.0_27661870_27662890-ENSG00000186501.8_EST00000000000.0_27657211_27657295-0-1	27283	-0.44972	5.30498e-05	ENSG00000186501.8
cg08157684	4.34951e-05	0.00808609204517951	ENSG00000186501.8_EST00000000000.0_27661870_27662890-ENSG00000186501.8_EST00000000000.0_27660449_27660545-0-1	27283	-0.37944	0.00357231	ENSG00000186501.8
cg25133130	8.69189e-05	0.0130949933359136	ENSG00000186501.8_EST00000000000.0_27661870_27662890-ENSG00000186501.8_EST00000000000.0_27660642_27660772-0-1	39034	-0.36534	0.00663252	ENSG00000186501.8
cg23299127	3.83114e-05	0.00693714420045993	ENSG00000186501.8_EST00000000000.0_27661870_27662890-ENSG00000186501.8_EST00000000000.0_27660642_27661387-0-1	44690	-0.38195	0.00293887	ENSG00000186501.8
cg25132696	1.16394e-05	0.00136658083782353	ENSG00000158195.6_EST00000000000.0_27730730_27734840-ENSG00000117713.13_EST00000000000.0_27105514_27107247-0-0	9	0.40462	0.000390966	ENSG00000158195.6
cg25132696	0.00270144	0.0998368119857193	ENSG00000158195.6_EST00000000000.0_27734691_27734840-ENSG00000158195.6_EST00000000000.0_27736186_27736700-0-1	9	0.28337	0.0989226	ENSG00000158195.6
cg25132696	0.00142403	0.0505985251544127	ENSG00000158195.6_EST00000000000.0_27734691_27734840-ENSG00000158195.6_EST00000000000.0_27739066_27739221-0-1	9	0.3005	0.0387122	ENSG00000158195.6
cg25132696	0.00183862	0.075091610904835	ENSG00000158195.6_EST00000000000.0_27734691_27734840-ENSG00000158195.6_EST00000000000.0_27741327_27741457-0-1	9	-0.29379	0.0663165	ENSG00000158195.6
cg06204838	0.00125383	0.0649922136354441	ENSG00000158195.6_EST00000000000.0_27744770_27744923-ENSG00000158195.6_EST00000000000.0_27745455_27745589-1-1	-8	-0.30379	0.0543888	ENSG00000158195.6
cg25132696	5.99459e-05	0.00596658498802119	ENSG00000158195.6_EST00000000000.0_27744770_27744923-ENSG00000158195.6_EST00000000000.0_27816497_27816562-0-1	9	0.37299	0.00241887	ENSG00000158195.6
cg17860485	0.000304493	0.0203362741910465	ENSG00000117758.8_EST00000000000.0_28138674_28138779-ENSG00000117758.8_EST00000000000.0_28099746_28099936-0-1	-47016	0.33801	0.0116817	ENSG00000117758.8
cg24717891	1.02797e-05	0.00104990188970752	ENSG00000117758.8_EST00000000000.0_28138674_28138779-ENSG00000117758.8_EST00000000000.0_28116073_28116142-0-1	-328	0.40689	0.000279346	ENSG00000117758.8
cg17860485	6.33105e-05	0.00488631070125596	ENSG00000117758.8_EST00000000000.0_28138674_28138779-ENSG00000117758.8_EST00000000000.0_28128189_28128326-0-1	-47016	0.37187	0.00186968	ENSG00000117758.8
cg17860485	3.0088e-05	0.00316139444887825	ENSG00000117758.8_EST00000000000.0_28138674_28138779-ENSG00000117758.8_EST00000000000.0_28136757_28136800-0-1	-47016	-0.38669	0.0010589	ENSG00000117758.8
cg17860485	3.12673e-05	0.00333557380081513	ENSG00000117758.8_EST00000000000.0_28138674_28138779-ENSG00000117758.8_EST00000000000.0_28138503_28138571-0-1	-47016	-0.38594	0.00113763	ENSG00000117758.8
cg17860485	3.17628e-05	0.00349586182054973	ENSG00000117758.8_EST00000000000.0_28138674_28138779-ENSG00000126709.10_EST00000000000.0_27992577_27992986-0-0	-47016	0.38563	0.00121186	ENSG00000117758.8
cg15707455	0.000590134	0.0318650405997943	ENSG00000117751.12_EST00000000000.0_28167525_28167745-ENSG00000117751.12_EST00000000000.0_28157333_28157757-0-1	-278	-0.3225	0.0209805	ENSG00000117751.12
cg18972349	0.00107601	0.0609034482593456	ENSG00000117751.12_EST00000000000.0_28167525_28167745-ENSG00000117751.12_EST00000000000.0_28159267_28159327-0-1	38038	0.30768	0.0498519	ENSG00000117751.12
cg18972349	4.77142e-05	0.0061172696093841	ENSG00000117751.12_EST00000000000.0_28167525_28167745-ENSG00000117751.12_EST00000000000.0_28165210_28165363-1-1	38038	-0.37759	0.00249691	ENSG00000117751.12
cg13910983	0.00142063	0.0697640238809275	ENSG00000117748.5_EST00000000000.0_28218584_28218758-ENSG00000117748.5_EST00000000000.0_28223516_28223596-0-1	22	0.30056	0.0599051	ENSG00000117748.5
cg00033102	0.000169757	0.0156574119112243	ENSG00000126698.5_EST00000000000.0_28527068_28527881-ENSG00000126698.5_EST00000000000.0_28537082_28537148-0-1	2459	0.35105	0.00832715	ENSG00000126698.5
cg00033102	0.000986121	0.0617710513706669	ENSG00000126698.5_EST00000000000.0_28527068_28527881-ENSG00000126698.5_EST00000000000.0_28541451_28541507-0-1	2459	0.30988	0.0508048	ENSG00000126698.5
cg00033102	0.000806627	0.0469736677003324	ENSG00000126698.5_EST00000000000.0_28527068_28527881-ENSG00000126698.5_EST00000000000.0_28555433_28555534-0-1	2459	0.31489	0.0350938	ENSG00000126698.5
cg00033102	0.000268492	0.0239343337521867	ENSG00000126698.5_EST00000000000.0_28527068_28527881-ENSG00000126698.5_EST00000000000.0_28559432_28559536-0-1	2459	0.34087	0.0144265	ENSG00000126698.5
cg07318049	0.000419402	0.0278775394752921	ENSG00000130770.12_EST00000000000.0_28562872_28562940-ENSG00000130770.12_EST00000000000.0_28562644_28562781-0-1	-439	-0.33061	0.0176173	ENSG00000130770.12
cg14852238	0.00117238	0.0603145846178496	ENSG00000130770.12_EST00000000000.0_28562872_28562940-ENSG00000130770.12_EST00000000000.0_28562653_28562781-0-1	50	-0.3055	0.0491963	ENSG00000130770.12
cg07318049	0.000620719	0.0463681289797287	ENSG00000130770.12_EST00000000000.0_28562872_28562963-ENSG00000130770.12_EST00000000000.0_28562665_28562781-0-1	-439	-0.32129	0.0345063	ENSG00000130770.12
cg03262242	2.33745e-06	0.000483747604236344	ENSG00000130770.12_EST00000000000.0_28564348_28564611-ENSG00000130770.12_EST00000000000.0_28562665_28562781-0-1	-3144	0.43277	0.000103106	ENSG00000130770.12
cg03262242	7.24014e-06	0.00115785367037543	ENSG00000130770.12_EST00000000000.0_28564348_28564611-ENSG00000130770.12_EST00000000000.0_28562872_28562963-0-1	-3144	-0.41321	0.000317123	ENSG00000130770.12
cg23738833	7.45978e-05	0.00917755464766059	ENSG00000180198.9_EST00000000000.0_28858683_28858862-ENSG00000180198.9_EST00000000000.0_28857035_28857085-0-1	-74	-0.36851	0.00419941	ENSG00000180198.9
cg23738833	0.00103741	0.0575403042187101	ENSG00000180198.9_EST00000000000.0_28864344_28864676-ENSG00000180198.9_EST00000000000.0_28861770_28861892-0-1	-74	-0.30861	0.0460977	ENSG00000180198.9
cg23738833	0.000575369	0.0365183050862121	ENSG00000180198.9_EST00000000000.0_28864344_28864676-ENSG00000180198.9_EST00000000000.0_28863259_28863387-0-1	-74	0.32311	0.0250745	ENSG00000180198.9
cg12057368	0.00150691	0.0931747567699319	ENSG00000245178.1_EST00000000000.0_28835514_28835877-ENSG00000180198.9_EST00000000000.0_28835342_28835413-0-0	5310	0.29903	0.089698	ENSG00000245178.1
cg17022488	7.85879e-08	3.44406178358509e-05	ENSG00000116350.9_EST00000000000.0_29486887_29487029-ENSG00000116350.9_EST00000000000.0_29508158_29508410-0-1	-46100	-0.48506	3.31159e-06	ENSG00000116350.9
cg17022488	7.85879e-08	3.42929623801571e-05	ENSG00000116350.9_EST00000000000.0_29486887_29487029-ENSG00000116350.9_EST00000000000.0_29508158_29508499-0-1	-46100	0.48506	3.29342e-06	ENSG00000116350.9
cg27559870	0.00135376	0.0574119806434136	ENSG00000162512.11_EST00000000000.0_31345982_31346224-ENSG00000162512.11_EST00000000000.0_31347144_31347435-1-1	-632	0.30181	0.0459509	ENSG00000162512.11
cg14254853	0.000526637	0.0202895068171352	ENSG00000134644.10_EST00000000000.0_31414845_31414970-ENSG00000134644.10_EST00000000000.0_31418193_31418330-1-1	-259	-0.32523	0.0116467	ENSG00000134644.10
cg01013685	1.21716e-05	0.000896701049706988	ENSG00000134644.10_EST00000000000.0_31414845_31414970-ENSG00000134644.10_EST00000000000.0_31422974_31423108-0-1	2981	-0.4038	0.000228147	ENSG00000134644.10
cg01013685	0.000378134	0.0170699907398636	ENSG00000134644.10_EST00000000000.0_31414845_31414970-ENSG00000134644.10_EST00000000000.0_31422980_31423108-1-1	2981	0.33302	0.00931219	ENSG00000134644.10
cg01013685	0.00021635	0.010920916711807	ENSG00000134644.10_EST00000000000.0_31426561_31426828-ENSG00000134644.10_EST00000000000.0_31437521_31437757-1-1	2981	0.34571	0.00524566	ENSG00000134644.10
cg23281075	0.000735248	0.0313639178231293	ENSG00000134644.10_EST00000000000.0_31426561_31426828-ENSG00000134644.10_EST00000000000.0_31438829_31439044-0-1	-111	-0.31717	0.020541	ENSG00000134644.10
cg01013685	2.39327e-05	0.00152045874806941	ENSG00000134644.10_EST00000000000.0_31426561_31426828-ENSG00000134644.10_EST00000000000.0_31438829_31439125-1-1	2981	-0.39111	0.000447372	ENSG00000134644.10
cg14254853	0.00164288	0.0426937398684594	ENSG00000134644.10_EST00000000000.0_31426561_31426828-ENSG00000134644.10_EST00000000000.0_31440014_31440157-0-1	-259	-0.29677	0.030868	ENSG00000134644.10
cg23653835	0.0011293	0.0359543778371684	ENSG00000134644.10_EST00000000000.0_31426561_31426828-ENSG00000134644.10_EST00000000000.0_31441201_31441339-0-1	-235	-0.30646	0.0245742	ENSG00000134644.10
cg23281075	0.000177754	0.010213163433339	ENSG00000134644.10_EST00000000000.0_31437521_31437757-ENSG00000134644.10_EST00000000000.0_31438829_31439044-0-1	-111	-0.35005	0.00481388	ENSG00000134644.10
cg23281075	5.06757e-05	0.00348594989023805	ENSG00000134644.10_EST00000000000.0_31437521_31437757-ENSG00000134644.10_EST00000000000.0_31438829_31439125-1-1	-111	0.37638	0.00120743	ENSG00000134644.10
cg14254853	0.0018776	0.0547599314354708	ENSG00000134644.10_EST00000000000.0_31437521_31437757-ENSG00000134644.10_EST00000000000.0_31440014_31440157-0-1	-259	-0.29323	0.0431071	ENSG00000134644.10
cg22866085	0.000619812	0.022012586190339	ENSG00000134644.10_EST00000000000.0_31437521_31437757-ENSG00000134644.10_EST00000000000.0_31440072_31440157-0-1	-126	-0.32132	0.0129355	ENSG00000134644.10
cg14254853	0.0021466	0.0579988349115532	ENSG00000134644.10_EST00000000000.0_31437521_31437757-ENSG00000134644.10_EST00000000000.0_31441201_31441339-0-1	-259	-0.28964	0.0466082	ENSG00000134644.10
cg01013685	0.000299717	0.0150426634133117	ENSG00000134644.10_EST00000000000.0_31438829_31439125-ENSG00000134644.10_EST00000000000.0_31441201_31441339-1-1	2981	0.33837	0.0079104	ENSG00000134644.10
cg07841367	2.86292e-05	0.00176162978054844	ENSG00000134644.10_EST00000000000.0_31438829_31439125-ENSG00000134644.10_EST00000000000.0_31447498_31447649-0-1	-202	-0.38765	0.000538826	ENSG00000134644.10
cg01013685	0.000401246	0.0167087705857204	ENSG00000134644.10_EST00000000000.0_31438829_31439125-ENSG00000134644.10_EST00000000000.0_31452909_31453010-0-1	2981	0.33164	0.00905424	ENSG00000134644.10
cg02100343	5.28498e-05	0.00371120139422106	ENSG00000134644.10_EST00000000000.0_31465237_31465507-ENSG00000134644.10_EST00000000000.0_31532080_31532413-0-1	-321	0.37554	0.00130926	ENSG00000134644.10
cg17822325	0.00237188	0.0776274609934732	ENSG00000168528.7_EST00000000000.0_31906911_31907437-ENSG00000168528.7_EST00000000000.0_31899501_31899670-0-1	14050	-0.28694	0.0694158	ENSG00000168528.7
cg17822325	0.00131813	0.0568203302344984	ENSG00000168528.7_EST00000000000.0_31906911_31907437-ENSG00000168528.7_EST00000000000.0_31901825_31901915-0-1	14050	-0.3025	0.0453118	ENSG00000168528.7
cg09070415	0.000944451	0.0572011331958457	ENSG00000142910.9_EST00000000000.0_32048750_32048842-ENSG00000142910.9_EST00000000000.0_32042578_32043003-0-1	-1064	0.31097	0.045722	ENSG00000142910.9
cg16103203	0.00122931	0.0684728452140834	ENSG00000142910.9_EST00000000000.0_32048750_32048842-ENSG00000142910.9_EST00000000000.0_32045889_32046561-0-1	-609	-0.30429	0.0583815	ENSG00000142910.9
cg17799742	0.00244997	0.0889162834467334	ENSG00000142910.9_EST00000000000.0_32048750_32049176-ENSG00000142910.9_EST00000000000.0_32045889_32046561-0-1	15290	0.28605	0.0839568	ENSG00000142910.9
cg10823804	3.98057e-05	0.00488276832110555	ENSG00000142910.9_EST00000000000.0_32049062_32049176-ENSG00000142910.9_EST00000000000.0_32042116_32042196-0-1	805	0.3812	0.00186798	ENSG00000142910.9
cg09070415	0.000304012	0.0233721042910383	ENSG00000142910.9_EST00000000000.0_32049062_32049176-ENSG00000142910.9_EST00000000000.0_32042578_32043003-0-1	-1064	0.33804	0.0139889	ENSG00000142910.9
cg07075118	0.00243092	0.0848198605587395	ENSG00000142910.9_EST00000000000.0_32049062_32049176-ENSG00000142910.9_EST00000000000.0_32044805_32044868-1-1	10889	0.28627	0.0785992	ENSG00000142910.9
cg10823804	7.31671e-05	0.00690900659605977	ENSG00000142910.9_EST00000000000.0_32050279_32050402-ENSG00000142910.9_EST00000000000.0_32042116_32042196-0-1	805	0.36891	0.00292381	ENSG00000142910.9
cg10823804	1.82399e-05	0.00215125168274384	ENSG00000142910.9_EST00000000000.0_32050279_32050402-ENSG00000142910.9_EST00000000000.0_32042136_32042196-0-1	805	0.39627	0.000691534	ENSG00000142910.9
cg25220359	0.00131261	0.069617738634318	ENSG00000142910.9_EST00000000000.0_32050279_32050402-ENSG00000142910.9_EST00000000000.0_32044805_32044868-0-1	41656	-0.30261	0.059728	ENSG00000142910.9
cg14869028	0.000266239	0.0219254767175283	ENSG00000142910.9_EST00000000000.0_32050279_32050402-ENSG00000142910.9_EST00000000000.0_32048750_32048842-0-1	45	0.34106	0.0128679	ENSG00000142910.9
cg25220359	0.000686656	0.0395893850305426	ENSG00000142910.9_EST00000000000.0_32050279_32050402-ENSG00000142910.9_EST00000000000.0_32048750_32049176-0-1	41656	0.31884	0.0279314	ENSG00000142910.9
cg14869028	0.000219439	0.0201378724243321	ENSG00000142910.9_EST00000000000.0_32050279_32050402-ENSG00000142910.9_EST00000000000.0_32049062_32049176-1-1	45	-0.34539	0.011527	ENSG00000142910.9
cg16817668	7.27519e-05	0.00790773087076239	ENSG00000142910.9_EST00000000000.0_32050487_32050635-ENSG00000142910.9_EST00000000000.0_32042116_32042196-0-1	12890	0.36902	0.00347174	ENSG00000142910.9
cg22855405	0.000433236	0.0304242514976642	ENSG00000142910.9_EST00000000000.0_32050487_32050635-ENSG00000142910.9_EST00000000000.0_32042735_32043059-0-1	-79	0.32985	0.0197304	ENSG00000142910.9
cg10823804	0.000170599	0.0155827681058293	ENSG00000142910.9_EST00000000000.0_32050487_32050635-ENSG00000142910.9_EST00000000000.0_32044805_32044868-0-1	805	0.35095	0.00827801	ENSG00000142910.9
cg24694743	1.57513e-05	0.0019254833849482	ENSG00000142910.9_EST00000000000.0_32050487_32050635-ENSG00000142910.9_EST00000000000.0_32049062_32049176-0-1	45897	-0.39902	0.000602756	ENSG00000142910.9
cg24694743	0.00021714	0.0213110536132678	ENSG00000142910.9_EST00000000000.0_32050487_32050635-ENSG00000142910.9_EST00000000000.0_32050279_32050402-0-1	45897	0.34563	0.0124002	ENSG00000142910.9
cg07047963	0.000118429	0.0113273722566071	ENSG00000142910.9_EST00000000000.0_32050752_32050941-ENSG00000142910.9_EST00000000000.0_32048750_32048842-0-1	40847	0.35882	0.0054957	ENSG00000142910.9
cg24694743	0.000225377	0.0164811336040319	ENSG00000142910.9_EST00000000000.0_32050752_32050941-ENSG00000142910.9_EST00000000000.0_32050279_32050402-0-1	45897	-0.3448	0.00889711	ENSG00000142910.9
cg24694743	0.00188652	0.0813099231326198	ENSG00000142910.9_EST00000000000.0_32050752_32050941-ENSG00000142910.9_EST00000000000.0_32050487_32050635-0-1	45897	0.2931	0.0740469	ENSG00000142910.9
cg10823804	0.000941681	0.053037116337295	ENSG00000142910.9_EST00000000000.0_32051354_32051477-ENSG00000142910.9_EST00000000000.0_32050279_32050402-0-1	805	0.31104	0.041275	ENSG00000142910.9
cg08169827	9.44657e-07	0.000213481193821414	ENSG00000142910.9_EST00000000000.0_32051354_32051477-ENSG00000142910.9_EST00000000000.0_32050487_32050635-0-1	12650	-0.44761	3.59598e-05	ENSG00000142910.9
cg10823804	5.54766e-05	0.00719706676098143	ENSG00000142910.9_EST00000000000.0_32051354_32051477-ENSG00000142910.9_EST00000000000.0_32050487_32050637-0-1	805	0.37456	0.00308237	ENSG00000142910.9
cg14869028	5.91096e-05	0.00718991136087696	ENSG00000142910.9_EST00000000000.0_32051354_32051477-ENSG00000142910.9_EST00000000000.0_32050752_32050941-0-1	45	-0.37327	0.00307805	ENSG00000142910.9
cg14869028	0.000187509	0.0187416624868221	ENSG00000142910.9_EST00000000000.0_32051354_32051477-ENSG00000142910.9_EST00000000000.0_32051041_32051086-1-1	45	0.34887	0.0105077	ENSG00000142910.9
cg25220359	0.000966483	0.0555153608495171	ENSG00000142910.9_EST00000000000.0_32052440_32053287-ENSG00000134644.10_EST00000000000.0_31404906_31406189-0-0	41656	0.31039	0.043913	ENSG00000142910.9
cg25220359	0.000671063	0.0378475125707156	ENSG00000142910.9_EST00000000000.0_32052440_32053287-ENSG00000142910.9_EST00000000000.0_32051354_32051477-0-1	41656	-0.3194	0.0263089	ENSG00000142910.9
cg21270648	0.00110275	0.0613631228348338	ENSG00000162517.8_EST00000000000.0_32095463_32096443-ENSG00000162517.8_EST00000000000.0_32098096_32098239-0-1	-410	0.30706	0.050349	ENSG00000162517.8
cg00901198	0.00265979	0.0840027280048669	ENSG00000084636.11_EST00000000000.0_32117848_32118454-ENSG00000084636.11_EST00000000000.0_32119200_32119277-1-1	38302	-0.2838	0.0775134	ENSG00000084636.11
cg23305408	0.000150846	0.011843775673045	ENSG00000084636.11_EST00000000000.0_32117848_32118454-ENSG00000084636.11_EST00000000000.0_32120393_32120459-0-1	-219	0.35362	0.00581864	ENSG00000084636.11
cg05003322	0.00108834	0.0523622032146253	ENSG00000084636.11_EST00000000000.0_32117848_32118454-ENSG00000084636.11_EST00000000000.0_32120915_32121103-0-1	-214	0.3074	0.0405622	ENSG00000084636.11
cg19100596	0.00181069	0.0811460271931629	ENSG00000084636.11_EST00000000000.0_32119200_32119277-ENSG00000084636.11_EST00000000000.0_32119468_32119644-1-1	441	-0.2942	0.0738304	ENSG00000084636.11
cg07288476	1.55991e-05	0.00166109675935787	ENSG00000084636.11_EST00000000000.0_32119200_32119277-ENSG00000084636.11_EST00000000000.0_32133176_32133229-0-1	10566	0.3992	0.000500342	ENSG00000084636.11
cg11790699	0.00171935	0.075172904678805	ENSG00000084636.11_EST00000000000.0_32119468_32119644-ENSG00000084636.11_EST00000000000.0_32120393_32120459-1-1	23016	-0.29557	0.0664037	ENSG00000084636.11
cg11790699	0.0011229	0.0531503089631816	ENSG00000084636.11_EST00000000000.0_32119468_32119644-ENSG00000084636.11_EST00000000000.0_32120915_32121103-0-1	23016	0.3066	0.0413934	ENSG00000084636.11
cg13182731	0.00152208	0.0797870627788118	ENSG00000084636.11_EST00000000000.0_32120915_32121103-ENSG00000084636.11_EST00000000000.0_32122634_32122669-0-1	38714	0.29877	0.0721944	ENSG00000084636.11
cg05003322	5.61126e-05	0.00569213633332591	ENSG00000084636.11_EST00000000000.0_32120915_32121103-ENSG00000084636.11_EST00000000000.0_32124089_32124178-0-1	-214	-0.37433	0.00227677	ENSG00000084636.11
cg05003322	0.000465954	0.0274535069793807	ENSG00000084636.11_EST00000000000.0_32120915_32121103-ENSG00000084636.11_EST00000000000.0_32124515_32124565-0-1	-214	0.32813	0.017262	ENSG00000084636.11
cg09251959	0.000250445	0.0166351172995781	ENSG00000084636.11_EST00000000000.0_32120915_32121103-ENSG00000084636.11_EST00000000000.0_32126186_32126239-0-1	587	0.34243	0.00900499	ENSG00000084636.11
cg06440665	0.00262861	0.0899281843766439	ENSG00000084636.11_EST00000000000.0_32120915_32121103-ENSG00000084636.11_EST00000000000.0_32126667_32126720-0-1	-36620	0.28412	0.0853041	ENSG00000084636.11
cg05003322	0.000629957	0.0360168043957953	ENSG00000084636.11_EST00000000000.0_32120915_32121103-ENSG00000084636.11_EST00000000000.0_32127935_32127988-0-1	-214	0.32093	0.0246281	ENSG00000084636.11
cg07927219	0.0014491	0.0613631228348338	ENSG00000084636.11_EST00000000000.0_32138017_32138103-ENSG00000084636.11_EST00000000000.0_32138197_32138238-1-1	13422	-0.30005	0.050349	ENSG00000084636.11
cg07927219	0.00075213	0.0394756757166884	ENSG00000084636.11_EST00000000000.0_32138017_32138103-ENSG00000084636.11_EST00000000000.0_32138325_32138441-0-1	13422	0.31661	0.027816	ENSG00000084636.11
cg07927219	0.0030313	0.0972082240645795	ENSG00000084636.11_EST00000000000.0_32138017_32138103-ENSG00000084636.11_EST00000000000.0_32140608_32140640-0-1	13422	-0.28017	0.095283	ENSG00000084636.11
cg23305408	8.04361e-08	2.84930481844266e-05	ENSG00000084636.11_EST00000000000.0_32138017_32138103-ENSG00000084636.11_EST00000000000.0_32144831_32145286-0-1	-219	-0.48473	2.56605e-06	ENSG00000084636.11
cg23305408	6.30532e-14	1.166364804811e-09	ENSG00000084636.11_EST00000000000.0_32138031_32138103-ENSG00000084636.11_EST00000000000.0_32140608_32140640-0-1	-219	-0.63834	2.01623e-12	ENSG00000084636.11
cg23305408	4.20118e-07	0.000100178595773869	ENSG00000084636.11_EST00000000000.0_32138031_32138103-ENSG00000084636.11_EST00000000000.0_32140859_32140912-0-1	-219	-0.46031	1.34477e-05	ENSG00000084636.11
cg19100596	6.51292e-07	0.000139665747481397	ENSG00000084636.11_EST00000000000.0_32138031_32138103-ENSG00000084636.11_EST00000000000.0_32145233_32145286-0-1	441	-0.4535	2.07943e-05	ENSG00000084636.11
cg23305408	7.58366e-06	0.000937013403960671	ENSG00000084636.11_EST00000000000.0_32138031_32138103-ENSG00000084636.11_EST00000000000.0_32145643_32145702-0-1	-219	-0.41239	0.00024115	ENSG00000084636.11
cg23305408	3.93389e-05	0.00450838656493403	ENSG00000084636.11_EST00000000000.0_32149710_32149832-ENSG00000084636.11_EST00000000000.0_32150422_32150457-0-1	-219	0.38143	0.00168482	ENSG00000084636.11
cg23305408	1.74738e-06	0.000299325482931197	ENSG00000084636.11_EST00000000000.0_32150124_32150231-ENSG00000084636.11_EST00000000000.0_32150422_32150457-1-1	-219	0.43761	5.56021e-05	ENSG00000084636.11
cg23305408	2.13567e-08	1.03857755058224e-05	ENSG00000084636.11_EST00000000000.0_32150124_32150231-ENSG00000084636.11_EST00000000000.0_32151240_32151371-0-1	-219	-0.50304	6.78154e-07	ENSG00000084636.11
cg23305408	6.02722e-08	2.29066236321839e-05	ENSG00000084636.11_EST00000000000.0_32150124_32150231-ENSG00000084636.11_EST00000000000.0_32151692_32151736-0-1	-219	0.48881	1.92374e-06	ENSG00000084636.11
cg23305408	3.4243e-07	8.54577125356721e-05	ENSG00000084636.11_EST00000000000.0_32150124_32150231-ENSG00000084636.11_EST00000000000.0_32151845_32151880-0-1	-219	0.46344	1.09396e-05	ENSG00000084636.11
cg23305408	5.49453e-07	0.000122556240335158	ENSG00000084636.11_EST00000000000.0_32150124_32150231-ENSG00000084636.11_EST00000000000.0_32154458_32154572-0-1	-219	0.45616	1.75513e-05	ENSG00000084636.11
cg05003322	0.000335974	0.0240370458546763	ENSG00000084636.11_EST00000000000.0_32150124_32150231-ENSG00000084636.11_EST00000000000.0_32155342_32155452-0-1	-214	0.33575	0.0145094	ENSG00000084636.11
cg23305408	6.2173e-05	0.00609851525162042	ENSG00000084636.11_EST00000000000.0_32154462_32154572-ENSG00000084636.11_EST00000000000.0_32154651_32154686-1-1	-219	0.37224	0.00248719	ENSG00000084636.11
cg01566260	8.15557e-05	0.00894395988313955	ENSG00000084636.11_EST00000000000.0_32154462_32154572-ENSG00000084636.11_EST00000000000.0_32155342_32155452-0-1	10436	-0.36666	0.00406455	ENSG00000084636.11
cg23305408	2.53746e-06	0.000401396602173306	ENSG00000084636.11_EST00000000000.0_32154462_32154572-ENSG00000084636.11_EST00000000000.0_32157606_32157668-0-1	-219	0.43139	8.10793e-05	ENSG00000084636.11
cg23305408	9.63784e-06	0.0011304919157766	ENSG00000084636.11_EST00000000000.0_32162564_32162689-ENSG00000084636.11_EST00000000000.0_32162821_32162901-1-1	-219	0.40807	0.000307457	ENSG00000084636.11
cg23305408	6.23068e-06	0.000809605463921244	ENSG00000084636.11_EST00000000000.0_32162564_32162689-ENSG00000084636.11_EST00000000000.0_32163507_32163773-0-1	-219	-0.41588	0.000200044	ENSG00000084636.11
cg26833120	0.000568967	0.0322520171735563	ENSG00000084636.11_EST00000000000.0_32162564_32162689-ENSG00000084636.11_EST00000000000.0_32164084_32164207-0-1	-352	-0.32338	0.021308	ENSG00000084636.11
cg23305408	0.00143161	0.0593698440969513	ENSG00000084636.11_EST00000000000.0_32162564_32162689-ENSG00000084636.11_EST00000000000.0_32165414_32165531-0-1	-219	-0.30036	0.0481411	ENSG00000084636.11
cg23305408	1.26145e-05	0.00139881692794884	ENSG00000084636.11_EST00000000000.0_32162564_32162689-ENSG00000084636.11_EST00000000000.0_32165642_32165716-0-1	-219	0.40314	0.000402775	ENSG00000084636.11
cg23305408	3.09691e-08	1.38859902843915e-05	ENSG00000084636.11_EST00000000000.0_32162821_32162901-ENSG00000084636.11_EST00000000000.0_32163507_32163773-1-1	-219	-0.49801	9.97772e-07	ENSG00000084636.11
cg23305408	7.27907e-07	0.000152211632452199	ENSG00000084636.11_EST00000000000.0_32162821_32162901-ENSG00000084636.11_EST00000000000.0_32164084_32164207-0-1	-219	0.45175	2.32427e-05	ENSG00000084636.11
cg23305408	2.31776e-09	2.01970591111111e-06	ENSG00000084636.11_EST00000000000.0_32162821_32162901-ENSG00000084636.11_EST00000000000.0_32165414_32165531-0-1	-219	0.53147	7.45062e-08	ENSG00000084636.11
cg23305408	4.94633e-07	0.000113240991437738	ENSG00000084636.11_EST00000000000.0_32162821_32162901-ENSG00000084636.11_EST00000000000.0_32165642_32165716-0-1	-219	0.45779	1.58304e-05	ENSG00000084636.11
cg23305408	1.36879e-09	1.36137129437952e-06	ENSG00000084636.11_EST00000000000.0_32162821_32162901-ENSG00000084636.11_EST00000000000.0_32167722_32167828-0-1	-219	0.53784	4.35898e-08	ENSG00000084636.11
cg07288476	0.00278969	0.0966910581611458	ENSG00000084636.11_EST00000000000.0_32164084_32164207-ENSG00000084636.11_EST00000000000.0_32165642_32165716-0-1	10566	0.28248	0.0945693	ENSG00000084636.11
cg23305408	0.000698697	0.0424616169845091	ENSG00000084636.11_EST00000000000.0_32164084_32164207-ENSG00000084636.11_EST00000000000.0_32169438_32169768-0-1	-219	-0.31841	0.0306525	ENSG00000084636.11
cg23305408	1.69194e-06	0.000291918802722402	ENSG00000084636.11_EST00000000000.0_32165414_32165531-ENSG00000084636.11_EST00000000000.0_32165642_32165716-1-1	-219	0.43814	5.38855e-05	ENSG00000084636.11
cg23305408	9.85072e-06	0.001147318176995	ENSG00000084636.11_EST00000000000.0_32165414_32165531-ENSG00000084636.11_EST00000000000.0_32167722_32167828-0-1	-219	-0.40767	0.000313444	ENSG00000084636.11
cg23305408	2.93002e-07	7.53946683443007e-05	ENSG00000084636.11_EST00000000000.0_32165414_32165531-ENSG00000084636.11_EST00000000000.0_32169438_32169768-0-1	-219	-0.4658	9.29042e-06	ENSG00000084636.11
cg00988548	0.000620859	0.0294249369034234	ENSG00000134668.7_EST00000000000.0_32256025_32256892-ENSG00000134668.7_EST00000000000.0_32257816_32258002-1-1	39842	0.32128	0.0188891	ENSG00000134668.7
cg23268630	0.000553965	0.0246383098255496	ENSG00000134668.7_EST00000000000.0_32256025_32256892-ENSG00000134668.7_EST00000000000.0_32258279_32258368-0-1	-17337	0.32402	0.0149674	ENSG00000134668.7
cg00988548	0.00211736	0.0744451086888316	ENSG00000134668.7_EST00000000000.0_32256025_32256892-ENSG00000134668.7_EST00000000000.0_32259348_32259498-0-1	39842	-0.29001	0.0655419	ENSG00000134668.7
cg00389420	0.00175418	0.0721825380655908	ENSG00000134668.7_EST00000000000.0_32256025_32256892-ENSG00000134668.7_EST00000000000.0_32259401_32259498-0-1	-27332	-0.29504	0.0628109	ENSG00000134668.7
cg24533678	0.00234221	0.0731412652578811	ENSG00000134668.7_EST00000000000.0_32256025_32256892-ENSG00000134668.7_EST00000000000.0_32259725_32259836-0-1	-27454	-0.28728	0.0639645	ENSG00000134668.7
cg03886315	0.000547942	0.0256487665328871	ENSG00000134668.7_EST00000000000.0_32256025_32256892-ENSG00000134668.7_EST00000000000.0_32264043_32264202-0-1	-729	0.32428	0.0157739	ENSG00000134668.7
cg09502809	0.00164356	0.0597300247931167	ENSG00000134668.7_EST00000000000.0_32256084_32256853-ENSG00000134668.7_EST00000000000.0_32258920_32259029-0-1	-33480	-0.29675	0.0485577	ENSG00000134668.7
cg02238760	0.00270188	0.0861302011751361	ENSG00000134668.7_EST00000000000.0_32258279_32258368-ENSG00000134668.7_EST00000000000.0_32258879_32258971-0-1	-45315	-0.28337	0.0802862	ENSG00000134668.7
cg02238760	0.000190144	0.0123096624403545	ENSG00000134668.7_EST00000000000.0_32258279_32258368-ENSG00000134668.7_EST00000000000.0_32258920_32259029-0-1	-45315	0.34857	0.00611454	ENSG00000134668.7
cg00831358	0.00226121	0.0727878143983456	ENSG00000134668.7_EST00000000000.0_32258279_32258368-ENSG00000134668.7_EST00000000000.0_32259101_32259498-0-1	-27571	-0.28824	0.063562	ENSG00000134668.7
cg25821168	0.00254038	0.0887010647448492	ENSG00000134668.7_EST00000000000.0_32258279_32258368-ENSG00000134668.7_EST00000000000.0_32262194_32262316-0-1	51	0.28506	0.0836785	ENSG00000134668.7
cg03886315	0.00286512	0.0856326341603602	ENSG00000134668.7_EST00000000000.0_32258279_32258368-ENSG00000134668.7_EST00000000000.0_32263808_32263924-0-1	-729	0.28174	0.079653	ENSG00000134668.7
cg03886315	0.000928274	0.0477138123593328	ENSG00000134668.7_EST00000000000.0_32258279_32258368-ENSG00000134668.7_EST00000000000.0_32264043_32264202-0-1	-729	0.3114	0.0358283	ENSG00000134668.7
cg03886315	0.00163333	0.065175678151627	ENSG00000134668.7_EST00000000000.0_32258879_32258971-ENSG00000134668.7_EST00000000000.0_32259101_32259498-0-1	-729	0.29692	0.0545946	ENSG00000134668.7
cg07802625	0.000549831	0.0288047661012217	ENSG00000134668.7_EST00000000000.0_32258879_32258971-ENSG00000134668.7_EST00000000000.0_32259348_32259498-0-1	13	-0.3242	0.0183837	ENSG00000134668.7
cg00988548	0.000225377	0.0153358670305971	ENSG00000134668.7_EST00000000000.0_32258920_32259029-ENSG00000134668.7_EST00000000000.0_32259101_32259498-0-1	39842	0.3448	0.0081105	ENSG00000134668.7
cg13438300	0.00170025	0.0697960672200318	ENSG00000134668.7_EST00000000000.0_32258920_32259029-ENSG00000134668.7_EST00000000000.0_32259348_32259498-1-1	-27387	0.29586	0.0599407	ENSG00000134668.7
cg00389420	0.000154844	0.0108696820810036	ENSG00000134668.7_EST00000000000.0_32258920_32259029-ENSG00000134668.7_EST00000000000.0_32262191_32262316-0-1	-27332	-0.35306	0.00521398	ENSG00000134668.7
cg00831358	0.000897276	0.0389003261026202	ENSG00000134668.7_EST00000000000.0_32258920_32259029-ENSG00000134668.7_EST00000000000.0_32263808_32263924-0-1	-27571	-0.31225	0.0272605	ENSG00000134668.7
cg03886315	0.000118147	0.00890436405294183	ENSG00000134668.7_EST00000000000.0_32258920_32259029-ENSG00000134668.7_EST00000000000.0_32264043_32264202-0-1	-729	0.35887	0.00404243	ENSG00000134668.7
cg23268630	0.000399238	0.022320947718636	ENSG00000134668.7_EST00000000000.0_32259348_32259498-ENSG00000134668.7_EST00000000000.0_32262191_32262316-0-1	-17337	0.33176	0.0131716	ENSG00000134668.7
cg09502809	0.00212437	0.0716174397813781	ENSG00000134668.7_EST00000000000.0_32259348_32259498-ENSG00000134668.7_EST00000000000.0_32262194_32262316-0-1	-33480	-0.28992	0.0621156	ENSG00000134668.7
cg24533678	0.00141107	0.0534255173553216	ENSG00000134668.7_EST00000000000.0_32259401_32259498-ENSG00000134668.7_EST00000000000.0_32259725_32259836-0-1	-27454	-0.30074	0.0416839	ENSG00000134668.7
cg25821168	0.000213214	0.0156366108524533	ENSG00000134668.7_EST00000000000.0_32259725_32259836-ENSG00000134668.7_EST00000000000.0_32262191_32262316-1-1	51	-0.34603	0.00831344	ENSG00000134668.7
cg02631286	0.00108486	0.0591217790794979	ENSG00000134668.7_EST00000000000.0_32259725_32259836-ENSG00000134668.7_EST00000000000.0_32263808_32263924-1-1	70	0.30748	0.0478446	ENSG00000134668.7
cg02631286	0.00123226	0.056244278924005	ENSG00000134668.7_EST00000000000.0_32259725_32259836-ENSG00000134668.7_EST00000000000.0_32264043_32264317-0-1	70	-0.30423	0.0446705	ENSG00000134668.7
cg19225369	0.00219622	0.0734311388304058	ENSG00000134668.7_EST00000000000.0_32262194_32262316-ENSG00000134668.7_EST00000000000.0_32264043_32264317-0-1	-26051	-0.28903	0.0643312	ENSG00000134668.7
cg00831358	0.000496829	0.0319161424468282	ENSG00000134668.7_EST00000000000.0_32263808_32263924-ENSG00000134668.7_EST00000000000.0_32264043_32264440-0-1	-27571	0.32662	0.0210241	ENSG00000134668.7
cg13173369	0.00251131	0.0738111105516245	ENSG00000184007.10_EST00000000000.0_32374309_32374561-ENSG00000184007.10_EST00000000000.0_32381496_32381588-0-1	36171	0.28538	0.0647851	ENSG00000184007.10
cg13173369	0.00185925	0.0574494959374931	ENSG00000184007.10_EST00000000000.0_32374309_32374561-ENSG00000184007.10_EST00000000000.0_32396534_32396743-0-1	36171	-0.29349	0.0459927	ENSG00000184007.10
cg13173369	0.00265457	0.0793943441401431	ENSG00000184007.10_EST00000000000.0_32374309_32374561-ENSG00000184007.10_EST00000000000.0_32403588_32403988-0-1	36171	-0.28385	0.071682	ENSG00000184007.10
cg13173369	0.00282074	0.07143567963302	ENSG00000184007.10_EST00000000000.0_32377297_32377427-ENSG00000184007.10_EST00000000000.0_32381496_32381588-1-1	36171	0.28218	0.0618873	ENSG00000184007.10
cg13173369	0.000202415	0.00963370908601738	ENSG00000184007.10_EST00000000000.0_32377297_32377427-ENSG00000184007.10_EST00000000000.0_32384571_32384724-0-1	36171	0.34718	0.00446685	ENSG00000184007.10
cg13173369	0.000241363	0.0153734590542876	ENSG00000184007.10_EST00000000000.0_32377297_32377427-ENSG00000184007.10_EST00000000000.0_32384601_32385259-0-1	36171	-0.34326	0.0081386	ENSG00000184007.10
cg13173369	0.000176243	0.010477984456328	ENSG00000184007.10_EST00000000000.0_32377297_32377427-ENSG00000184007.10_EST00000000000.0_32403588_32403988-0-1	36171	0.35023	0.00497586	ENSG00000184007.10
cg13173369	1.88991e-10	2.63184273202615e-07	ENSG00000184007.10_EST00000000000.0_32377297_32377427-ENSG00000212673.1_EST00000000000.0_32379174_32380745-0-0	36171	0.56068	4.54464e-09	ENSG00000184007.10
cg16554164	0.00219516	0.0676543651660228	ENSG00000184007.10_EST00000000000.0_32381496_32381588-ENSG00000162521.12_EST00000000000.0_33145241_33145805-0-0	2501	0.28904	0.057419	ENSG00000184007.10
cg13173369	0.00330274	0.0950070758019366	ENSG00000184007.10_EST00000000000.0_32381496_32381588-ENSG00000184007.10_EST00000000000.0_32384571_32384724-0-1	36171	0.27777	0.0922374	ENSG00000184007.10
cg13173369	0.000956767	0.0363415773893834	ENSG00000184007.10_EST00000000000.0_32381496_32381588-ENSG00000184007.10_EST00000000000.0_32384571_32384969-0-1	36171	0.31064	0.0249198	ENSG00000184007.10
cg13173369	2.87792e-06	0.000354597068909817	ENSG00000184007.10_EST00000000000.0_32381496_32381588-ENSG00000184007.10_EST00000000000.0_32384601_32385259-0-1	36171	-0.42926	6.91142e-05	ENSG00000184007.10
cg17942618	0.00113693	0.0417665874485852	ENSG00000184007.10_EST00000000000.0_32384601_32385259-ENSG00000184007.10_EST00000000000.0_32396534_32396743-0-1	1690	-0.30629	0.0299792	ENSG00000184007.10
cg17942618	0.000966136	0.0384108291516714	ENSG00000184007.10_EST00000000000.0_32384601_32385259-ENSG00000184007.10_EST00000000000.0_32403588_32403988-0-1	1690	0.3104	0.0268189	ENSG00000184007.10
cg17786844	0.00324754	0.0837616979128407	ENSG00000184007.10_EST00000000000.0_32384601_32385259-ENSG00000228634.1_EST00000000000.0_32399251_32399576-0-0	-3886	-0.27825	0.0772171	ENSG00000184007.10
cg27539046	0.00127686	0.0379900471325293	ENSG00000121774.11_EST00000000000.0_32498789_32498935-ENSG00000121774.11_EST00000000000.0_32479783_32479978-0-1	-28178	0.30332	0.0264398	ENSG00000121774.11
cg11833275	0.00161684	0.0460083789421445	ENSG00000121774.11_EST00000000000.0_32498789_32498935-ENSG00000121774.11_EST00000000000.0_32495899_32496023-1-1	220	-0.29719	0.0341447	ENSG00000121774.11
cg13173369	0.00379092	0.0830240763989985	ENSG00000121774.11_EST00000000000.0_32502511_32502644-ENSG00000121774.11_EST00000000000.0_32479783_32479978-0-1	-35082	-0.27386	0.0762264	ENSG00000121774.11
cg27539046	0.00129731	0.046292457801104	ENSG00000121774.11_EST00000000000.0_32508128_32508225-ENSG00000121774.11_EST00000000000.0_32502511_32502644-0-1	-28178	-0.30291	0.034424	ENSG00000121774.11
cg13173369	4.76272e-05	0.00325003339570431	ENSG00000121774.11_EST00000000000.0_32508128_32508225-ENSG00000121774.11_EST00000000000.0_32503436_32503637-0-1	-35082	0.37763	0.00109887	ENSG00000121774.11
cg13173369	0.000788435	0.0303402106720201	ENSG00000121774.11_EST00000000000.0_32508128_32508225-ENSG00000121774.11_EST00000000000.0_32504153_32504220-0-1	-35082	-0.31545	0.0196613	ENSG00000121774.11
cg11018488	0.00279423	0.0752849787161107	ENSG00000121774.11_EST00000000000.0_32508128_32509472-ENSG00000121774.11_EST00000000000.0_32498789_32498935-0-1	3092	-0.28244	0.0665349	ENSG00000121774.11
cg16343696	0.00060122	0.0314778468785528	ENSG00000025800.8_EST00000000000.0_32635483_32635661-ENSG00000025800.8_EST00000000000.0_32628836_32628914-0-1	487	0.32206	0.0206417	ENSG00000025800.8
cg00958944	0.00203795	0.0807152326356521	ENSG00000025800.8_EST00000000000.0_32635483_32635661-ENSG00000025800.8_EST00000000000.0_32631706_32631831-0-1	3724	0.29104	0.0732946	ENSG00000025800.8
cg00958944	0.000576932	0.0295758892291774	ENSG00000025800.8_EST00000000000.0_32635483_32635661-ENSG00000025800.8_EST00000000000.0_32632770_32632897-1-1	3724	-0.32305	0.0190171	ENSG00000025800.8
cg16343696	0.00296439	0.0891796600405297	ENSG00000025800.8_EST00000000000.0_32636308_32636784-ENSG00000025800.8_EST00000000000.0_32631706_32631831-0-1	487	0.2808	0.0843072	ENSG00000025800.8
cg08129048	0.0014148	0.0949431068065743	ENSG00000084652.10_EST00000000000.0_32653555_32653725-ENSG00000084652.10_EST00000000000.0_32645915_32646115-0-1	42286	0.30067	0.0921533	ENSG00000084652.10
cg17517854	0.000560892	0.0475885358251013	ENSG00000084652.10_EST00000000000.0_32655656_32655850-ENSG00000084652.10_EST00000000000.0_32650126_32650217-0-1	36	0.32372	0.0357143	ENSG00000084652.10
cg17517854	0.00111813	0.080797740187472	ENSG00000084652.10_EST00000000000.0_32655656_32655850-ENSG00000084652.10_EST00000000000.0_32653555_32653725-1-1	36	-0.30671	0.0734012	ENSG00000084652.10
cg26821750	5.37669e-12	4.16939712368973e-08	ENSG00000084652.10_EST00000000000.0_32657912_32658031-ENSG00000084652.10_EST00000000000.0_32650126_32650217-0-1	42908	-0.59781	3.54426e-10	ENSG00000084652.10
cg07222263	3.6331e-07	0.000154796031511914	ENSG00000084652.10_EST00000000000.0_32658809_32658901-ENSG00000084652.10_EST00000000000.0_32653555_32653725-0-1	-132	-0.46253	2.37525e-05	ENSG00000084652.10
cg01154193	8.80016e-08	5.24031823588085e-05	ENSG00000084652.10_EST00000000000.0_32658809_32658901-ENSG00000084652.10_EST00000000000.0_32655656_32655850-0-1	25670	-0.48345	5.77372e-06	ENSG00000084652.10
cg17105151	0.000426131	0.0408654926731683	ENSG00000084652.10_EST00000000000.0_32658809_32658901-ENSG00000084652.10_EST00000000000.0_32657912_32658031-0-1	21005	0.33023	0.0291234	ENSG00000084652.10
cg17105151	0.000264451	0.0282411603020557	ENSG00000084652.10_EST00000000000.0_32658809_32658901-ENSG00000084652.10_EST00000000000.0_32658258_32658332-1-1	21005	-0.34121	0.0179173	ENSG00000084652.10
cg17504584	0.000299835	0.0362166353533908	ENSG00000084652.10_EST00000000000.0_32660503_32663886-ENSG00000084652.10_EST00000000000.0_32655656_32655850-0-1	26358	0.33836	0.0248096	ENSG00000084652.10
cg17105151	6.32546e-07	0.000318354272421066	ENSG00000084623.7_EST00000000000.0_32689635_32689722-ENSG00000084623.7_EST00000000000.0_32687529_32687633-0-1	-21237	-0.45396	6.00742e-05	ENSG00000084623.7
cg07222263	7.65489e-08	6.20596100505592e-05	ENSG00000084623.7_EST00000000000.0_32689635_32689722-ENSG00000084623.7_EST00000000000.0_32687959_32688045-0-1	-42374	0.48544	7.21853e-06	ENSG00000084623.7
cg17105151	4.93483e-07	0.000261917284702126	ENSG00000084623.7_EST00000000000.0_32689635_32689722-ENSG00000084623.7_EST00000000000.0_32688139_32688231-1-1	-21237	-0.45783	4.67745e-05	ENSG00000084623.7
cg17105151	2.10038e-07	0.000134472359169843	ENSG00000084623.7_EST00000000000.0_32689635_32689722-ENSG00000184007.10_EST00000000000.0_32372022_32374561-0-0	-21237	0.47078	1.9803e-05	ENSG00000084623.7
cg02252828	7.09544e-05	0.0143310317520253	ENSG00000084623.7_EST00000000000.0_32691772_32691896-ENSG00000084623.7_EST00000000000.0_32689635_32689722-0-1	16074	0.36954	0.00744015	ENSG00000084623.7
cg02252828	1.782e-07	0.000119075566105669	ENSG00000084623.7_EST00000000000.0_32691772_32691896-ENSG00000084623.7_EST00000000000.0_32690011_32690076-0-1	16074	-0.47322	1.68958e-05	ENSG00000084623.7
cg17105151	1.00034e-05	0.00415493079278223	ENSG00000084623.7_EST00000000000.0_32691772_32691921-ENSG00000084623.7_EST00000000000.0_32688139_32688231-0-1	-21237	0.40739	0.00151556	ENSG00000084623.7
cg17105151	5.0088e-05	0.0120023953312736	ENSG00000084623.7_EST00000000000.0_32691772_32691921-ENSG00000084623.7_EST00000000000.0_32690011_32690076-0-1	-21237	-0.37662	0.00591924	ENSG00000084623.7
cg07571745	0.000608687	0.0739158922948397	ENSG00000084623.7_EST00000000000.0_32692004_32692131-ENSG00000084623.7_EST00000000000.0_32689635_32689722-0-1	27899	-0.32176	0.06491	ENSG00000084623.7
cg26821750	1.42363e-08	1.74160547602608e-05	ENSG00000084623.7_EST00000000000.0_32692004_32692131-ENSG00000084623.7_EST00000000000.0_32691772_32691896-0-1	666	0.50843	1.34857e-06	ENSG00000084623.7
cg01154193	2.79195e-06	0.00100687450565594	ENSG00000084623.7_EST00000000000.0_32692004_32692131-ENSG00000084623.7_EST00000000000.0_32691772_32691921-0-1	-16572	0.42978	0.000264641	ENSG00000084623.7
cg26821750	1.90032e-06	0.000747719991153705	ENSG00000084623.7_EST00000000000.0_32694100_32694210-ENSG00000084623.7_EST00000000000.0_32690011_32690076-0-1	666	-0.43622	0.000180756	ENSG00000084623.7
cg17105151	1.0078e-05	0.00414221517322315	ENSG00000084623.7_EST00000000000.0_32694100_32694210-ENSG00000084623.7_EST00000000000.0_32691772_32691921-0-1	-21237	-0.40725	0.00150963	ENSG00000084623.7
cg17105151	1.68839e-07	0.000114313210656832	ENSG00000084623.7_EST00000000000.0_32694100_32694210-ENSG00000084623.7_EST00000000000.0_32692004_32692131-0-1	-21237	0.47401	1.60194e-05	ENSG00000084623.7
cg01154193	1.96554e-05	0.00667632273729745	ENSG00000084623.7_EST00000000000.0_32694328_32694417-ENSG00000084623.7_EST00000000000.0_32692004_32692131-0-1	-16572	-0.39486	0.00279631	ENSG00000084623.7
cg07222263	2.74767e-06	0.000995802260079115	ENSG00000084623.7_EST00000000000.0_32694736_32694809-ENSG00000084623.7_EST00000000000.0_32690011_32690076-0-1	-42374	-0.43005	0.00026095	ENSG00000084623.7
cg22499874	3.92851e-05	0.00968432630131907	ENSG00000084623.7_EST00000000000.0_32694736_32694809-ENSG00000084623.7_EST00000000000.0_32691772_32691921-0-1	-42885	-0.38146	0.00449869	ENSG00000084623.7
cg02252828	5.57885e-05	0.014616297270559	ENSG00000084623.7_EST00000000000.0_32694736_32694809-ENSG00000084623.7_EST00000000000.0_32692004_32692131-0-1	16074	0.37444	0.00762667	ENSG00000084623.7
cg26821750	4.47914e-07	0.000241801877260982	ENSG00000084623.7_EST00000000000.0_32696528_32696620-ENSG00000084623.7_EST00000000000.0_32692004_32692131-0-1	666	0.45932	4.22471e-05	ENSG00000084623.7
cg14167389	0.00101444	0.0950070758019366	ENSG00000084623.7_EST00000000000.0_32696716_32697205-ENSG00000084623.7_EST00000000000.0_32692004_32692131-0-1	20721	0.30917	0.0922374	ENSG00000084623.7
cg00556029	5.09173e-06	0.0011908279055362	ENSG00000116478.7_EST00000000000.0_32782266_32782383-ENSG00000116478.7_EST00000000000.0_32757687_32757819-0-1	44346	0.41944	0.000328895	ENSG00000116478.7
cg00556029	6.27075e-06	0.00140104685952374	ENSG00000116478.7_EST00000000000.0_32782266_32782383-ENSG00000116478.7_EST00000000000.0_32757741_32757819-0-1	44346	-0.41577	0.000403498	ENSG00000116478.7
cg00556029	2.64594e-05	0.00568379330644023	ENSG00000116478.7_EST00000000000.0_32782266_32782383-ENSG00000116478.7_EST00000000000.0_32768222_32768334-1-1	44346	0.38918	0.00227242	ENSG00000116478.7
cg27513308	0.000220687	0.0250089090820636	ENSG00000116478.7_EST00000000000.0_32792540_32792678-ENSG00000116478.7_EST00000000000.0_32757687_32757819-0-1	39966	-0.34527	0.0152683	ENSG00000116478.7
cg09327628	0.00117838	0.0924790496669886	ENSG00000116478.7_EST00000000000.0_32792540_32792678-ENSG00000116478.7_EST00000000000.0_32757741_32757819-0-1	43978	0.30537	0.0887522	ENSG00000116478.7
cg17223520	0.000154336	0.0221273708067073	ENSG00000116478.7_EST00000000000.0_32792540_32792678-ENSG00000116478.7_EST00000000000.0_32768222_32768334-0-1	-18573	0.35313	0.0130205	ENSG00000116478.7
cg27513308	5.31394e-06	0.00122972353837291	ENSG00000116478.7_EST00000000000.0_32792540_32792678-ENSG00000116478.7_EST00000000000.0_32782266_32782383-1-1	39966	-0.41869	0.000342378	ENSG00000116478.7
cg27513308	3.36391e-07	0.000144204153615291	ENSG00000116478.7_EST00000000000.0_32792540_32792678-ENSG00000116478.7_EST00000000000.0_32790080_32790154-1-1	39966	0.46371	2.16923e-05	ENSG00000116478.7
cg14167389	2.71563e-06	0.000728736150820159	ENSG00000116478.7_EST00000000000.0_32793137_32793278-ENSG00000084636.11_EST00000000000.0_32165642_32165716-0-0	-49437	0.43025	0.000174972	ENSG00000116478.7
cg00556029	4.35148e-05	0.0073215070907886	ENSG00000116478.7_EST00000000000.0_32793137_32793278-ENSG00000116478.7_EST00000000000.0_32757741_32757819-0-1	44346	-0.37943	0.00315024	ENSG00000116478.7
cg05350315	0.000611195	0.051496094475185	ENSG00000116478.7_EST00000000000.0_32796179_32796287-ENSG00000116478.7_EST00000000000.0_32790080_32790154-0-1	-40726	-0.32166	0.0396389	ENSG00000116478.7
cg27513308	0.000405925	0.0359352157343417	ENSG00000116478.7_EST00000000000.0_32796179_32796287-ENSG00000116478.7_EST00000000000.0_32792540_32792678-0-1	39966	-0.33137	0.0245563	ENSG00000116478.7
cg00556029	4.20977e-08	2.96833622057485e-05	ENSG00000116478.7_EST00000000000.0_32796179_32796287-ENSG00000116478.7_EST00000000000.0_32793137_32793278-0-1	44346	0.4938	2.7116e-06	ENSG00000116478.7
cg11683242	0.000199809	0.0256951848408043	ENSG00000116478.7_EST00000000000.0_32796179_32796287-ENSG00000116478.7_EST00000000000.0_32794669_32794741-0-1	-41130	-0.34747	0.0158084	ENSG00000116478.7
cg09327628	0.000611196	0.0663303353941867	ENSG00000116478.7_EST00000000000.0_32796179_32796287-ENSG00000116478.7_EST00000000000.0_32794669_32794761-1-1	43978	0.32166	0.0559247	ENSG00000116478.7
cg00556029	0.000169687	0.0189212181998774	ENSG00000116478.7_EST00000000000.0_32796369_32796509-ENSG00000116478.7_EST00000000000.0_32792540_32792678-0-1	44346	0.35106	0.0106372	ENSG00000116478.7
cg11683242	7.25845e-06	0.00158188254905483	ENSG00000116478.7_EST00000000000.0_32796369_32796509-ENSG00000116478.7_EST00000000000.0_32794669_32794761-0-1	-41130	-0.41317	0.000470755	ENSG00000116478.7
cg11683242	3.40607e-07	0.000145702565773423	ENSG00000116478.7_EST00000000000.0_32796369_32796509-ENSG00000116478.7_EST00000000000.0_32796179_32796287-1-1	-41130	0.46352	2.19955e-05	ENSG00000116478.7
cg09684338	0.00133342	0.0914933701652652	ENSG00000116478.7_EST00000000000.0_32797075_32797183-ENSG00000116478.7_EST00000000000.0_32793137_32793278-0-1	-17285	-0.3022	0.0874459	ENSG00000116478.7
cg00556029	1.25289e-06	0.000399772184436004	ENSG00000116478.7_EST00000000000.0_32797075_32797183-ENSG00000116478.7_EST00000000000.0_32794669_32794761-0-1	44346	-0.44306	8.0655e-05	ENSG00000116478.7
cg11683242	3.04775e-06	0.00080024912067364	ENSG00000116478.7_EST00000000000.0_32797075_32797183-ENSG00000116478.7_EST00000000000.0_32796369_32796509-1-1	-41130	0.42829	0.000197021	ENSG00000116478.7
cg27513308	0.000793181	0.0723181859265627	ENSG00000116478.7_EST00000000000.0_32797075_32797183-ENSG00000175130.6_EST00000000000.0_32799433_32800698-0-0	39966	-0.3153	0.0629676	ENSG00000116478.7
cg10325497	8.79464e-05	0.0130704446447328	ENSG00000116478.7_EST00000000000.0_32797277_32797407-ENSG00000116478.7_EST00000000000.0_32793137_32793278-0-1	-18638	0.36509	0.00661601	ENSG00000116478.7
cg00556029	1.07043e-08	1.05187174243248e-05	ENSG00000116478.7_EST00000000000.0_32797277_32797407-ENSG00000116478.7_EST00000000000.0_32794669_32794761-0-1	44346	-0.51216	6.89459e-07	ENSG00000116478.7
cg21930229	0.00174595	0.0984938695054946	ENSG00000116478.7_EST00000000000.0_32797277_32797407-ENSG00000116478.7_EST00000000000.0_32796369_32796509-0-1	346	0.29516	0.0971154	ENSG00000116478.7
cg00556029	2.03956e-09	3.09079768832984e-06	ENSG00000116478.7_EST00000000000.0_32797691_32797843-ENSG00000116478.7_EST00000000000.0_32794669_32794761-0-1	44346	-0.53303	1.31345e-07	ENSG00000116478.7
cg11286035	9.08408e-05	0.0134250892689318	ENSG00000116478.7_EST00000000000.0_32798618_32798986-ENSG00000116478.7_EST00000000000.0_32797277_32797407-0-1	-43649	0.36442	0.00684792	ENSG00000116478.7
cg00556029	0.000132518	0.0182376877050144	ENSG00000116478.7_EST00000000000.0_32798618_32798986-ENSG00000116478.7_EST00000000000.0_32797691_32797843-0-1	44346	0.35642	0.0101395	ENSG00000116478.7
cg05018441	1.40803e-07	5.07216177139438e-05	ENSG00000160058.13_EST00000000000.0_32834048_32834151-ENSG00000160058.13_EST00000000000.0_32834827_32834939-0-1	-42659	0.47667	5.53794e-06	ENSG00000160058.13
cg05018441	6.08261e-07	0.000155299412392667	ENSG00000160058.13_EST00000000000.0_32834048_32834151-ENSG00000160058.13_EST00000000000.0_32841863_32842342-1-1	-42659	-0.45457	2.38512e-05	ENSG00000160058.13
cg18182038	1.68816e-05	0.00207943344451584	ENSG00000160058.13_EST00000000000.0_32834048_32834151-ENSG00000160058.13_EST00000000000.0_32843571_32843649-0-1	-128	-0.39772	0.000663278	ENSG00000160058.13
cg04093047	0.00173054	0.0828847846336111	ENSG00000160058.13_EST00000000000.0_32834048_32834151-ENSG00000162526.5_EST00000000000.0_32829196_32829913-0-0	-32342	-0.29539	0.0760542	ENSG00000160058.13
cg01555014	0.000834038	0.0505228560864685	ENSG00000160058.13_EST00000000000.0_32841863_32842342-ENSG00000160058.13_EST00000000000.0_32849431_32849540-0-1	-32339	0.31406	0.0386381	ENSG00000160058.13
cg18182038	0.000846067	0.0493494395683566	ENSG00000160058.13_EST00000000000.0_32841863_32842342-ENSG00000160058.13_EST00000000000.0_32849431_32849598-0-1	-128	0.31371	0.0374351	ENSG00000160058.13
cg16396527	3.76583e-05	0.00259044807484849	ENSG00000162521.12_EST00000000000.0_33117518_33117662-ENSG00000162521.12_EST00000000000.0_33116818_33116923-0-1	-849	-0.38229	0.000854437	ENSG00000162521.12
cg22358606	0.00281432	0.0734311388304058	ENSG00000162521.12_EST00000000000.0_33117518_33117662-ENSG00000162521.12_EST00000000000.0_33116957_33117033-0-1	289	0.28224	0.0643312	ENSG00000162521.12
cg16396527	0.000265085	0.0133946995175837	ENSG00000162521.12_EST00000000000.0_33134340_33134455-ENSG00000162521.12_EST00000000000.0_33117518_33117662-0-1	-849	-0.34115	0.00682848	ENSG00000162521.12
cg22350438	0.00338666	0.0889162834467334	ENSG00000162521.12_EST00000000000.0_33134340_33134455-ENSG00000162521.12_EST00000000000.0_33133826_33133999-1-1	33442	-0.27706	0.0839568	ENSG00000162521.12
cg16396527	0.000263997	0.0120406214230695	ENSG00000162521.12_EST00000000000.0_33134340_33134455-ENSG00000162521.12_EST00000000000.0_33133920_33133999-0-1	-849	0.34125	0.00594292	ENSG00000162521.12
cg16396527	4.42098e-05	0.00321101045557966	ENSG00000162521.12_EST00000000000.0_33134573_33134733-ENSG00000162521.12_EST00000000000.0_33123028_33123173-0-1	-849	-0.37911	0.00108147	ENSG00000162521.12
cg16396527	0.000165829	0.00927430035204888	ENSG00000162521.12_EST00000000000.0_33134573_33134733-ENSG00000162521.12_EST00000000000.0_33133826_33133882-0-1	-849	0.35156	0.00425657	ENSG00000162521.12
cg18758482	0.000515978	0.0211064326375129	ENSG00000162521.12_EST00000000000.0_33134573_33134733-ENSG00000162521.12_EST00000000000.0_33133826_33133999-0-1	-669	-0.32572	0.0122439	ENSG00000162521.12
cg16396527	0.000117151	0.00714480060326794	ENSG00000162521.12_EST00000000000.0_33134573_33134733-ENSG00000162521.12_EST00000000000.0_33134340_33134455-1-1	-849	-0.35905	0.00305339	ENSG00000162521.12
cg16396527	2.4425e-05	0.00180331907374188	ENSG00000162521.12_EST00000000000.0_33134646_33134733-ENSG00000162521.12_EST00000000000.0_33134340_33134455-0-1	-849	0.39071	0.000555361	ENSG00000162521.12
cg16148416	0.000196706	0.01068261141699	ENSG00000162521.12_EST00000000000.0_33134832_33134958-ENSG00000162521.12_EST00000000000.0_33123028_33123173-0-1	81	-0.34782	0.00510359	ENSG00000162521.12
cg16148416	0.00102064	0.0376786171856608	ENSG00000162521.12_EST00000000000.0_33134832_33134958-ENSG00000162521.12_EST00000000000.0_33133826_33133999-0-1	81	-0.30902	0.0261455	ENSG00000162521.12
cg24693189	0.0036289	0.0917155694550512	ENSG00000162521.12_EST00000000000.0_33134832_33134958-ENSG00000162521.12_EST00000000000.0_33134340_33134455-0-1	48545	0.27511	0.0877498	ENSG00000162521.12
cg16396527	0.000152931	0.00975617950229709	ENSG00000162521.12_EST00000000000.0_33134832_33134958-ENSG00000162521.12_EST00000000000.0_33134573_33134733-1-1	-849	-0.35333	0.00454137	ENSG00000162521.12
cg16396527	6.45632e-05	0.00474138084428047	ENSG00000162521.12_EST00000000000.0_33134832_33134958-ENSG00000162521.12_EST00000000000.0_33134646_33134733-0-1	-849	0.37147	0.00179776	ENSG00000162521.12
cg23016766	0.00025557	0.0127682093474521	ENSG00000162521.12_EST00000000000.0_33134857_33134958-ENSG00000162521.12_EST00000000000.0_33134340_33134455-0-1	-46	-0.34198	0.00641433	ENSG00000162521.12
cg09036220	0.0010352	0.0352596317027323	ENSG00000162521.12_EST00000000000.0_33134857_33134958-ENSG00000162521.12_EST00000000000.0_33134573_33134733-0-1	-25	-0.30866	0.0239564	ENSG00000162521.12
cg16396527	5.20897e-05	0.00342505355621108	ENSG00000162521.12_EST00000000000.0_33134857_33134958-ENSG00000162521.12_EST00000000000.0_33134646_33134733-0-1	-849	0.37583	0.00117942	ENSG00000162521.12
cg16396527	0.00333507	0.0821064272974273	ENSG00000162521.12_EST00000000000.0_33145241_33145509-ENSG00000162521.12_EST00000000000.0_33134857_33134958-0-1	-849	0.2775	0.0750371	ENSG00000162521.12
cg10993459	0.00100973	0.037290300382727	ENSG00000162520.10_EST00000000000.0_33145961_33147461-ENSG00000162520.10_EST00000000000.0_33149611_33149690-0-1	8727	0.30929	0.025785	ENSG00000162520.10
cg10993459	1.12701e-10	2.04658717348485e-07	ENSG00000162520.10_EST00000000000.0_33145961_33147461-ENSG00000162520.10_EST00000000000.0_33149859_33149983-0-1	8727	0.56637	3.20957e-09	ENSG00000162520.10
cg04779013	0.000176751	0.0121630298588237	ENSG00000162520.10_EST00000000000.0_33145961_33147461-ENSG00000162520.10_EST00000000000.0_33160466_33161645-0-1	-465	0.35017	0.00602122	ENSG00000162520.10
cg11954384	3.20103e-08	1.29568115261959e-05	ENSG00000162520.10_EST00000000000.0_33145961_33147461-ENSG00000162520.10_EST00000000000.0_33168209_33168361-0-1	-1215	0.49756	9.12244e-07	ENSG00000162520.10
cg11954384	1.21049e-08	6.28826534156112e-06	ENSG00000162520.10_EST00000000000.0_33145961_33147461-ENSG00000162520.10_EST00000000000.0_33168551_33168680-0-1	-1215	0.51056	3.45044e-07	ENSG00000162520.10
cg10993459	2.59619e-11	6.95897677693815e-08	ENSG00000162520.10_EST00000000000.0_33145961_33147461-ENSG00000162521.12_EST00000000000.0_33145241_33145805-0-0	8727	-0.58196	7.38518e-10	ENSG00000162520.10
cg13898557	0.000244192	0.0153695915335365	ENSG00000134684.6_EST00000000000.0_33240840_33241692-ENSG00000134684.6_EST00000000000.0_33246649_33246746-0-1	-46521	-0.343	0.00813532	ENSG00000134684.6
ch.1.1078655R	0.000726792	0.0398122635361763	ENSG00000134684.6_EST00000000000.0_33244983_33245124-ENSG00000134684.6_EST00000000000.0_33245686_33245879-0-1	-9162	0.31745	0.0281337	ENSG00000134684.6
ch.1.1078655R	0.00065118	0.0277959249263661	ENSG00000134684.6_EST00000000000.0_33244983_33245124-ENSG00000134684.6_EST00000000000.0_33246649_33246746-0-1	-9162	-0.32013	0.0175469	ENSG00000134684.6
cg23150609	0.000102537	0.00788390794482703	ENSG00000134684.6_EST00000000000.0_33244983_33245124-ENSG00000134684.6_EST00000000000.0_33251963_33252048-0-1	238	0.36187	0.00345808	ENSG00000134684.6
cg23150609	0.00118581	0.0485969512078093	ENSG00000134684.6_EST00000000000.0_33244983_33245124-ENSG00000134684.6_EST00000000000.0_33256763_33256855-0-1	238	0.30521	0.0367006	ENSG00000134684.6
cg04234170	0.00103756	0.0420642574333445	ENSG00000134684.6_EST00000000000.0_33245686_33245879-ENSG00000134684.6_EST00000000000.0_33246649_33246746-0-1	-1470	0.3086	0.0302667	ENSG00000134684.6
cg04234170	0.00130802	0.0526223638764194	ENSG00000134684.6_EST00000000000.0_33245686_33245879-ENSG00000134684.6_EST00000000000.0_33248005_33248140-0-1	-1470	-0.3027	0.0408411	ENSG00000134684.6
cg17880604	0.00270895	0.0882362805702278	ENSG00000134684.6_EST00000000000.0_33245686_33245879-ENSG00000134684.6_EST00000000000.0_33251963_33252048-0-1	-13399	0.28329	0.0830592	ENSG00000134684.6
cg17880604	0.000669322	0.0309237169966884	ENSG00000134684.6_EST00000000000.0_33246649_33246746-ENSG00000134684.6_EST00000000000.0_33248005_33248140-0-1	-13399	0.31946	0.0201637	ENSG00000134684.6
cg06368569	0.00070388	0.0302022446629755	ENSG00000134684.6_EST00000000000.0_33246649_33246746-ENSG00000134684.6_EST00000000000.0_33251963_33252048-0-1	-105	-0.31823	0.0195396	ENSG00000134684.6
cg17880604	0.000262976	0.0167470476159176	ENSG00000134684.6_EST00000000000.0_33246649_33246746-ENSG00000134684.6_EST00000000000.0_33256763_33256855-0-1	-13399	-0.34133	0.0090811	ENSG00000134684.6
cg17880604	5.13123e-06	0.000633624076449528	ENSG00000134684.6_EST00000000000.0_33246649_33246746-ENSG00000134684.6_EST00000000000.0_33263364_33263444-0-1	-13399	-0.4193	0.000146117	ENSG00000134684.6
cg23150609	0.000161274	0.0104485595713383	ENSG00000134684.6_EST00000000000.0_33248005_33248140-ENSG00000134684.6_EST00000000000.0_33251963_33252048-0-1	238	0.35217	0.00495779	ENSG00000134684.6
cg23150609	4.73077e-05	0.00555604528872423	ENSG00000134684.6_EST00000000000.0_33248005_33248140-ENSG00000134684.6_EST00000000000.0_33252541_33252676-0-1	238	-0.37776	0.00220481	ENSG00000134684.6
cg24310460	0.00405248	0.0954615653294727	ENSG00000134684.6_EST00000000000.0_33248005_33248140-ENSG00000134684.6_EST00000000000.0_33263364_33263444-0-1	-370	-0.27195	0.0928309	ENSG00000134684.6
cg23150609	0.00128802	0.0536446563068867	ENSG00000134684.6_EST00000000000.0_33248005_33248140-ENSG00000134684.6_EST00000000000.0_33282789_33283754-0-1	238	-0.30309	0.0419261	ENSG00000134684.6
cg09856869	4.36332e-05	0.00396850137201033	ENSG00000134684.6_EST00000000000.0_33252541_33252676-ENSG00000134684.6_EST00000000000.0_33272083_33272212-0-1	3068	-0.37937	0.00142871	ENSG00000134684.6
cg23150609	0.000195265	0.0130258482873675	ENSG00000134684.6_EST00000000000.0_33252541_33252676-ENSG00000134684.6_EST00000000000.0_33282789_33283754-0-1	238	-0.34798	0.00658624	ENSG00000134684.6
cg23150609	4.74998e-05	0.00419440810964421	ENSG00000134684.6_EST00000000000.0_33256763_33256855-ENSG00000116497.13_EST00000000000.0_33282368_33282583-0-0	238	-0.37768	0.00153437	ENSG00000134684.6
cg09856869	0.00180271	0.0596754380339303	ENSG00000134684.6_EST00000000000.0_33256763_33256855-ENSG00000134684.6_EST00000000000.0_33263364_33263444-0-1	3068	0.29431	0.0484878	ENSG00000134684.6
cg26430083	0.00247265	0.085059551670701	ENSG00000134684.6_EST00000000000.0_33256763_33256855-ENSG00000134684.6_EST00000000000.0_33272083_33272212-0-1	-83	0.2858	0.0789062	ENSG00000134684.6
cg09856869	0.00116216	0.0492949369212691	ENSG00000134684.6_EST00000000000.0_33256763_33256855-ENSG00000134684.6_EST00000000000.0_33276192_33276367-0-1	3068	-0.30573	0.0373797	ENSG00000134684.6
cg23150609	2.07598e-05	0.00189038950616578	ENSG00000134684.6_EST00000000000.0_33256763_33256855-ENSG00000134684.6_EST00000000000.0_33276512_33276658-0-1	238	-0.39382	0.000589183	ENSG00000134684.6
cg14831266	0.000318244	0.0192889914993328	ENSG00000134684.6_EST00000000000.0_33256763_33256855-ENSG00000134684.6_EST00000000000.0_33282789_33283754-0-1	151	-0.337	0.0109048	ENSG00000134684.6
cg03340318	1.09161e-05	0.00159095435291773	ENSG00000121900.12_EST00000000000.0_33360906_33361040-ENSG00000121900.12_EST00000000000.0_33361156_33361245-0-1	22809	0.4058	0.000474125	ENSG00000121900.12
cg22021322	1.16543e-06	0.000277627344442266	ENSG00000121900.12_EST00000000000.0_33360906_33361040-ENSG00000121900.12_EST00000000000.0_33361156_33361344-0-1	-7414	-0.44423	5.04756e-05	ENSG00000121900.12
cg22021322	0.000454688	0.0304896596771167	ENSG00000121900.12_EST00000000000.0_33360906_33361040-ENSG00000121900.12_EST00000000000.0_33361511_33361570-0-1	-7414	0.32871	0.0197845	ENSG00000121900.12
cg00668227	0.000155559	0.0148192445880452	ENSG00000121900.12_EST00000000000.0_33360906_33361040-ENSG00000121900.12_EST00000000000.0_33363727_33363920-0-1	-30749	0.35296	0.00776505	ENSG00000121900.12
cg22021322	3.16456e-05	0.00430397512245424	ENSG00000121900.12_EST00000000000.0_33360906_33361040-ENSG00000121900.12_EST00000000000.0_33366824_33366959-0-1	-7414	-0.3857	0.0015868	ENSG00000121900.12
cg22021322	7.70339e-06	0.00119654212944171	ENSG00000121900.12_EST00000000000.0_33361156_33361344-ENSG00000121900.12_EST00000000000.0_33361511_33361570-0-1	-7414	0.4121	0.000330953	ENSG00000121900.12
cg22021322	5.19635e-05	0.00629792962706385	ENSG00000121900.12_EST00000000000.0_33361156_33361344-ENSG00000121900.12_EST00000000000.0_33363727_33363920-0-1	-7414	-0.37588	0.0025922	ENSG00000121900.12
cg22021322	0.000175736	0.0178533953883274	ENSG00000121900.12_EST00000000000.0_33361156_33361344-ENSG00000121900.12_EST00000000000.0_33366824_33366959-0-1	-7414	-0.3503	0.0098681	ENSG00000121900.12
cg00249030	0.000315365	0.0190450042092604	ENSG00000004455.11_EST00000000000.0_33476079_33476434-ENSG00000004455.11_EST00000000000.0_33478808_33479003-1-1	44278	0.33721	0.0107241	ENSG00000004455.11
cg00249030	5.56527e-10	7.84992013049837e-07	ENSG00000004455.11_EST00000000000.0_33476079_33476434-ENSG00000004455.11_EST00000000000.0_33480123_33480195-0-1	44278	-0.54843	2.07253e-08	ENSG00000004455.11
cg00249030	0.000326324	0.0215514804978071	ENSG00000004455.11_EST00000000000.0_33476356_33476434-ENSG00000004455.11_EST00000000000.0_33478808_33479003-0-1	44278	0.33642	0.012581	ENSG00000004455.11
cg00249030	0.000162485	0.0128099962182145	ENSG00000004455.11_EST00000000000.0_33476356_33476434-ENSG00000004455.11_EST00000000000.0_33480123_33480195-0-1	44278	-0.35201	0.00644297	ENSG00000004455.11
cg02487499	0.000103727	0.00771745194355915	ENSG00000134686.11_EST00000000000.0_33790175_33790620-ENSG00000134686.11_EST00000000000.0_33795672_33795813-0-1	41752	-0.36163	0.00336599	ENSG00000134686.11
cg02487499	0.00184544	0.0760134311661175	ENSG00000134686.11_EST00000000000.0_33790175_33790620-ENSG00000134686.11_EST00000000000.0_33796949_33797063-0-1	41752	0.29369	0.0674232	ENSG00000134686.11
cg14713217	0.00267288	0.085592997482975	ENSG00000134686.11_EST00000000000.0_33794471_33794747-ENSG00000134686.11_EST00000000000.0_33796949_33797063-0-1	28097	-0.28366	0.0795902	ENSG00000134686.11
cg02487499	0.00220323	0.0692296680508578	ENSG00000134686.11_EST00000000000.0_33794471_33794747-ENSG00000134686.11_EST00000000000.0_33799691_33799893-0-1	41752	0.28894	0.0592723	ENSG00000134686.11
cg02487499	2.85051e-06	0.000427603856468857	ENSG00000134686.11_EST00000000000.0_33794522_33794611-ENSG00000134686.11_EST00000000000.0_33794613_33794705-0-1	41752	0.42943	8.80266e-05	ENSG00000134686.11
cg02487499	5.24067e-06	0.000685221010863006	ENSG00000134686.11_EST00000000000.0_33794522_33794611-ENSG00000134686.11_EST00000000000.0_33794708_33794747-0-1	41752	0.41893	0.000161874	ENSG00000134686.11
cg02487499	5.93385e-13	5.17094235845896e-09	ENSG00000134686.11_EST00000000000.0_33794522_33794611-ENSG00000134686.11_EST00000000000.0_33795672_33795813-0-1	41752	-0.61863	1.83382e-11	ENSG00000134686.11
cg02487499	0.000140597	0.0074101772710687	ENSG00000134686.11_EST00000000000.0_33794522_33794611-ENSG00000134686.11_EST00000000000.0_33796949_33797063-0-1	41752	-0.35514	0.00319691	ENSG00000134686.11
cg02487499	3.01104e-12	1.64431124025157e-08	ENSG00000134686.11_EST00000000000.0_33794522_33794611-ENSG00000134686.11_EST00000000000.0_33797876_33797990-0-1	41752	-0.60343	9.31848e-11	ENSG00000134686.11
cg02487499	3.87491e-06	0.000544240801595645	ENSG00000134686.11_EST00000000000.0_33794613_33794705-ENSG00000134686.11_EST00000000000.0_33794708_33794747-0-1	41752	0.42418	0.000119947	ENSG00000134686.11
cg16709311	0.000266068	0.0160831287871986	ENSG00000134686.11_EST00000000000.0_33794613_33794705-ENSG00000134686.11_EST00000000000.0_33795672_33795813-0-1	796	0.34107	0.00861848	ENSG00000134686.11
cg24426733	0.000868679	0.0376043784235352	ENSG00000134686.11_EST00000000000.0_33794613_33794705-ENSG00000134686.11_EST00000000000.0_33795720_33795813-0-1	42688	0.31305	0.0260712	ENSG00000134686.11
cg02487499	4.57272e-07	0.000103730073286052	ENSG00000134686.11_EST00000000000.0_33794613_33794705-ENSG00000134686.11_EST00000000000.0_33796949_33797063-0-1	41752	-0.45901	1.40751e-05	ENSG00000134686.11
cg02487499	2.97956e-06	0.000443661702444663	ENSG00000134686.11_EST00000000000.0_33794613_33794705-ENSG00000134686.11_EST00000000000.0_33797876_33797990-0-1	41752	-0.42867	9.23364e-05	ENSG00000134686.11
cg02487499	0.000376046	0.0209836916244891	ENSG00000134686.11_EST00000000000.0_33794613_33794705-ENSG00000134686.11_EST00000000000.0_33799691_33799893-0-1	41752	0.33315	0.012154	ENSG00000134686.11
cg14041778	3.74458e-05	0.00367907622304984	ENSG00000134686.11_EST00000000000.0_33795672_33795813-ENSG00000134686.11_EST00000000000.0_33796949_33797063-1-1	41994	0.3824	0.00129391	ENSG00000134686.11
cg02487499	2.77416e-06	0.000420495080969782	ENSG00000134686.11_EST00000000000.0_33795672_33795813-ENSG00000134686.11_EST00000000000.0_33797876_33798005-0-1	41752	0.42989	8.61323e-05	ENSG00000134686.11
cg02487499	1.23617e-16	1.48523092597701e-11	ENSG00000134686.11_EST00000000000.0_33795672_33795813-ENSG00000134686.11_EST00000000000.0_33799691_33799893-0-1	41752	-0.68659	3.83792e-15	ENSG00000134686.11
cg02487499	6.08317e-05	0.00623067804789734	ENSG00000134686.11_EST00000000000.0_33795720_33795813-ENSG00000134686.11_EST00000000000.0_33796949_33797063-0-1	41752	-0.37269	0.00255547	ENSG00000134686.11
cg02487499	1.83857e-08	9.10668096380953e-06	ENSG00000134686.11_EST00000000000.0_33795720_33795813-ENSG00000134686.11_EST00000000000.0_33815198_33815486-0-1	41752	0.50504	5.68018e-07	ENSG00000134686.11
cg02487499	0.000820878	0.0376228764427998	ENSG00000134686.11_EST00000000000.0_33796949_33797063-ENSG00000134686.11_EST00000000000.0_33797876_33798005-1-1	41752	0.31446	0.0260914	ENSG00000134686.11
cg02487499	2.14142e-08	1.02153841921757e-05	ENSG00000134686.11_EST00000000000.0_33796949_33797063-ENSG00000134686.11_EST00000000000.0_33799691_33799893-0-1	41752	-0.503	6.63114e-07	ENSG00000134686.11
cg02487499	2.56895e-06	0.000395307035662074	ENSG00000134686.11_EST00000000000.0_33796949_33797063-ENSG00000134686.11_EST00000000000.0_33799700_33799893-0-1	41752	0.43118	7.95091e-05	ENSG00000134686.11
cg15593269	0.00242582	0.0890738578828914	ENSG00000134686.11_EST00000000000.0_33796949_33797063-ENSG00000134686.11_EST00000000000.0_33815198_33815486-0-1	-20252	-0.28632	0.0841667	ENSG00000134686.11
cg02487499	0.00109689	0.0495549192481985	ENSG00000134686.11_EST00000000000.0_33796949_33797063-ENSG00000134686.11_EST00000000000.0_33820002_33820167-0-1	41752	0.3072	0.0376444	ENSG00000134686.11
cg20825110	0.0011205	0.0439567675708199	ENSG00000134686.11_EST00000000000.0_33797876_33797990-ENSG00000134686.11_EST00000000000.0_33799691_33799893-0-1	-41712	0.30666	0.0321145	ENSG00000134686.11
cg22795212	0.00276313	0.0877758256811111	ENSG00000134686.11_EST00000000000.0_33797876_33797990-ENSG00000134686.11_EST00000000000.0_33799700_33799893-0-1	41810	-0.28275	0.082449	ENSG00000134686.11
cg13640100	0.00248169	0.0818792038880431	ENSG00000134686.11_EST00000000000.0_33797876_33798005-ENSG00000134686.11_EST00000000000.0_33815198_33815486-0-1	712	-0.2857	0.0747594	ENSG00000134686.11
cg13640100	0.00276254	0.0932836607495799	ENSG00000134686.11_EST00000000000.0_33797876_33798005-ENSG00000134686.11_EST00000000000.0_33820002_33820167-0-1	712	-0.28275	0.0898577	ENSG00000134686.11
cg24344221	0.00185879	0.0609993374610533	ENSG00000116560.6_EST00000000000.0_35648533_35650194-ENSG00000116560.6_EST00000000000.0_35654787_35654983-0-1	-468	0.2935	0.0499505	ENSG00000116560.6
cg21248774	3.08793e-07	6.17709039844509e-05	ENSG00000116560.6_EST00000000000.0_35652602_35652723-ENSG00000116560.6_EST00000000000.0_35652804_35652852-0-1	202	-0.465	7.17407e-06	ENSG00000116560.6
cg21248774	8.68212e-09	4.22080777777778e-06	ENSG00000116560.6_EST00000000000.0_35652602_35652723-ENSG00000116560.6_EST00000000000.0_35653574_35653691-0-1	202	0.51488	1.99932e-07	ENSG00000116560.6
cg01425479	6.06073e-05	0.00467613758590863	ENSG00000116560.6_EST00000000000.0_35652602_35652723-ENSG00000116560.6_EST00000000000.0_35654604_35654688-0-1	-456	-0.37276	0.00176626	ENSG00000116560.6
cg21248774	4.80432e-07	8.65438460898503e-05	ENSG00000116560.6_EST00000000000.0_35652602_35652723-ENSG00000116560.6_EST00000000000.0_35654787_35654983-0-1	202	0.45824	1.11226e-05	ENSG00000116560.6
cg21248774	4.58997e-05	0.00353700430680886	ENSG00000116560.6_EST00000000000.0_35652602_35652723-ENSG00000116560.6_EST00000000000.0_35656295_35656596-0-1	202	0.37836	0.0012294	ENSG00000116560.6
cg21248774	2.01702e-09	1.42567169028728e-06	ENSG00000116560.6_EST00000000000.0_35653574_35653691-ENSG00000116560.6_EST00000000000.0_35654604_35654688-0-1	202	-0.53316	4.64313e-08	ENSG00000116560.6
cg21248774	1.96241e-09	1.40298478215368e-06	ENSG00000116560.6_EST00000000000.0_35653574_35653691-ENSG00000116560.6_EST00000000000.0_35654787_35654983-0-1	202	0.53349	4.53924e-08	ENSG00000116560.6
cg00956639	2.84036e-07	5.77786436164928e-05	ENSG00000116560.6_EST00000000000.0_35653574_35653691-ENSG00000116560.6_EST00000000000.0_35656295_35656596-0-1	929	0.46627	6.56368e-06	ENSG00000116560.6
cg00956639	6.22831e-05	0.00425612388733988	ENSG00000116560.6_EST00000000000.0_35654604_35654688-ENSG00000116560.6_EST00000000000.0_35654787_35654983-0-1	929	0.37221	0.00156419	ENSG00000116560.6
cg00956639	5.62834e-06	0.000576873555352193	ENSG00000116560.6_EST00000000000.0_35654604_35654688-ENSG00000116560.6_EST00000000000.0_35656099_35656194-0-1	929	-0.41768	0.00012919	ENSG00000116560.6
cg09119797	3.62315e-05	0.00324037368360897	ENSG00000116560.6_EST00000000000.0_35654604_35654688-ENSG00000116560.6_EST00000000000.0_35656295_35656596-0-1	-585	0.38305	0.00109468	ENSG00000116560.6
cg09119797	0.00356607	0.0910473771151343	ENSG00000116560.6_EST00000000000.0_35654604_35654688-ENSG00000116560.6_EST00000000000.0_35656942_35657130-0-1	-585	0.2756	0.0868444	ENSG00000116560.6
cg14781541	7.91134e-05	0.00477483741900184	ENSG00000116560.6_EST00000000000.0_35656295_35656596-ENSG00000116560.6_EST00000000000.0_35656942_35657130-0-1	-231	-0.36729	0.00181439	ENSG00000116560.6
cg14781541	7.91134e-05	0.0055123350585835	ENSG00000116560.6_EST00000000000.0_35656295_35656596-ENSG00000116560.6_EST00000000000.0_35657823_35658749-0-1	-231	0.36729	0.0021827	ENSG00000116560.6
cg24685006	0.000564067	0.0420985452204699	ENSG00000020129.10_EST00000000000.0_36024708_36024848-ENSG00000020129.10_EST00000000000.0_36023409_36023824-1-1	19940	-0.32359	0.030303	ENSG00000020129.10
cg02711976	5.42489e-06	0.000948765285049147	ENSG00000020129.10_EST00000000000.0_36024708_36024848-ENSG00000020129.10_EST00000000000.0_36023757_36023824-0-1	516	-0.41832	0.000245124	ENSG00000020129.10
cg02711976	3.19247e-05	0.00518917395375793	ENSG00000020129.10_EST00000000000.0_36028803_36029027-ENSG00000020129.10_EST00000000000.0_36027993_36028234-1-1	516	0.38553	0.00202117	ENSG00000020129.10
cg02711976	5.17606e-05	0.00653154107086794	ENSG00000020129.10_EST00000000000.0_36028803_36029027-ENSG00000020129.10_EST00000000000.0_36028069_36028234-1-1	516	-0.37596	0.00271885	ENSG00000020129.10
cg02711976	2.28556e-08	1.44508966129295e-05	ENSG00000020129.10_EST00000000000.0_36029368_36029510-ENSG00000020129.10_EST00000000000.0_36027993_36028234-0-1	516	0.50213	1.05433e-06	ENSG00000020129.10
cg26669410	0.0016083	0.0861302011751361	ENSG00000020129.10_EST00000000000.0_36029368_36029510-ENSG00000020129.10_EST00000000000.0_36028803_36029027-1-1	60	-0.29732	0.0802862	ENSG00000020129.10
cg26669410	0.00172938	0.0930569668345928	ENSG00000020129.10_EST00000000000.0_36030828_36032373-ENSG00000020129.10_EST00000000000.0_36028803_36029027-0-1	60	0.29541	0.089539	ENSG00000020129.10
cg02711976	0.00121741	0.0723455531409863	ENSG00000142687.11_EST00000000000.0_35900566_35900682-ENSG00000142687.11_EST00000000000.0_35906648_35906739-1-1	334	-0.30454	0.0630069	ENSG00000142687.11
cg02711976	4.45315e-08	2.40513315943239e-05	ENSG00000142687.11_EST00000000000.0_35900566_35900682-ENSG00000142687.11_EST00000000000.0_35909762_35909904-0-1	334	-0.49303	2.05379e-06	ENSG00000142687.11
cg02711976	3.54466e-09	3.62120857142857e-06	ENSG00000142687.11_EST00000000000.0_35900566_35900682-ENSG00000142687.11_EST00000000000.0_35913774_35913933-0-1	334	0.52623	1.63077e-07	ENSG00000142687.11
cg02711976	0.00135407	0.0795867841876972	ENSG00000142687.11_EST00000000000.0_35908507_35908629-ENSG00000142687.11_EST00000000000.0_35915468_35915606-0-1	334	-0.30181	0.0719373	ENSG00000142687.11
cg02711976	5.74775e-06	0.00100730860965165	ENSG00000142687.11_EST00000000000.0_35915468_35915606-ENSG00000142687.11_EST00000000000.0_35915959_35916110-1-1	334	0.41731	0.000264791	ENSG00000142687.11
cg02711976	1.13449e-10	2.89258417045081e-07	ENSG00000142687.11_EST00000000000.0_35915468_35915606-ENSG00000142687.11_EST00000000000.0_35917229_35917377-0-1	334	-0.5663	5.22191e-09	ENSG00000142687.11
cg02711976	3.99734e-05	0.00625310172880228	ENSG00000142687.11_EST00000000000.0_35915468_35915606-ENSG00000142687.11_EST00000000000.0_35917236_35917377-0-1	334	0.38111	0.00256762	ENSG00000142687.11
cg02711976	2.4504e-08	1.51466807161208e-05	ENSG00000142687.11_EST00000000000.0_35915959_35916110-ENSG00000142687.11_EST00000000000.0_35917229_35917377-1-1	334	-0.50119	1.12062e-06	ENSG00000142687.11
cg02711976	0.000735364	0.0542884711484594	ENSG00000142687.11_EST00000000000.0_35915959_35916110-ENSG00000142687.11_EST00000000000.0_35917236_35917377-0-1	334	0.31716	0.0425981	ENSG00000142687.11
cg09863786	0.00397187	0.0862219722867125	ENSG00000126067.7_EST00000000000.0_36067185_36068975-ENSG00000126067.7_EST00000000000.0_36101911_36102033-0-1	-4255	-0.27253	0.080414	ENSG00000126067.7
cg09863786	0.000990021	0.030637092271697	ENSG00000126067.7_EST00000000000.0_36074847_36075009-ENSG00000126067.7_EST00000000000.0_36096875_36096945-0-1	-4255	0.30979	0.0199132	ENSG00000126067.7
cg09863786	0.00290541	0.0632285015873016	ENSG00000126067.7_EST00000000000.0_36074847_36075009-ENSG00000126067.7_EST00000000000.0_36101911_36102033-0-1	-4255	-0.28136	0.0524131	ENSG00000126067.7
cg11254582	0.000705702	0.0221202135263652	ENSG00000126067.7_EST00000000000.0_36074847_36075009-ENSG00000126067.7_EST00000000000.0_36106943_36107445-0-1	-185	-0.31817	0.0130155	ENSG00000126067.7
cg11254582	1.85841e-06	0.000189761853638966	ENSG00000126067.7_EST00000000000.0_36096875_36096945-ENSG00000126067.7_EST00000000000.0_36101911_36102033-0-1	-185	0.43659	3.09076e-05	ENSG00000126067.7
cg11254582	1.85841e-06	0.000189778485776805	ENSG00000126067.7_EST00000000000.0_36096875_36096945-ENSG00000126067.7_EST00000000000.0_36106943_36107445-0-1	-185	-0.43659	3.0912e-05	ENSG00000126067.7
cg19644018	9.66483e-05	0.00930016200842016	ENSG00000116863.8_EST00000000000.0_36557511_36557695-ENSG00000116863.8_EST00000000000.0_36554493_36554716-0-1	-4757	-0.36312	0.00427134	ENSG00000116863.8
cg18931815	0.000137512	0.0100165488136409	ENSG00000116863.8_EST00000000000.0_36557511_36557695-ENSG00000116863.8_EST00000000000.0_36554571_36554716-0-1	11296	0.35562	0.00469702	ENSG00000116863.8
cg22380322	0.000307514	0.02440007911183	ENSG00000116863.8_EST00000000000.0_36558023_36558123-ENSG00000116863.8_EST00000000000.0_36556845_36556941-0-1	11684	0.33778	0.0147855	ENSG00000116863.8
cg27294164	0.00106609	0.0558138215694213	ENSG00000116863.8_EST00000000000.0_36558023_36558123-ENSG00000116863.8_EST00000000000.0_36557219_36557426-0-1	30665	-0.30792	0.0442207	ENSG00000116863.8
cg22380322	0.00167928	0.075574113221984	ENSG00000116863.8_EST00000000000.0_36558023_36558123-ENSG00000116863.8_EST00000000000.0_36557511_36557695-1-1	11684	-0.29619	0.0668874	ENSG00000116863.8
cg20872472	0.00061211	0.041918597821729	ENSG00000116863.8_EST00000000000.0_36558698_36559208-ENSG00000116863.8_EST00000000000.0_36556845_36556941-0-1	45808	-0.32162	0.0301223	ENSG00000116863.8
cg06814637	0.00136696	0.0661933781185554	ENSG00000116863.8_EST00000000000.0_36558698_36559208-ENSG00000116863.8_EST00000000000.0_36557295_36557426-0-1	-199	0.30156	0.0557703	ENSG00000116863.8
cg12302718	0.000951198	0.0518154617964506	ENSG00000116863.8_EST00000000000.0_36558698_36559208-ENSG00000116863.8_EST00000000000.0_36557511_36557695-0-1	430	-0.31079	0.0399683	ENSG00000116863.8
cg08000336	1.24034e-05	0.00203093657647533	ENSG00000054116.7_EST00000000000.0_36602655_36602923-ENSG00000054116.7_EST00000000000.0_36603397_36603579-0-1	6108	-0.40345	0.000644081	ENSG00000054116.7
cg08000336	1.24034e-05	0.00202327132450145	ENSG00000054116.7_EST00000000000.0_36602655_36602923-ENSG00000054116.7_EST00000000000.0_36603685_36603833-0-1	6108	0.40345	0.000640941	ENSG00000054116.7
cg01501018	0.00140791	0.0917756589973029	ENSG00000054116.7_EST00000000000.0_36603397_36603579-ENSG00000054116.7_EST00000000000.0_36614861_36615052-0-1	26739	-0.3008	0.0878261	ENSG00000054116.7
cg22380322	0.00140178	0.0878208149482842	ENSG00000054116.7_EST00000000000.0_36603397_36603579-ENSG00000054116.7_EST00000000000.0_36614938_36615097-0-1	-48938	-0.30091	0.0825163	ENSG00000054116.7
cg08435079	5.46882e-05	0.00889468663354997	ENSG00000054116.7_EST00000000000.0_36603497_36603579-ENSG00000054116.7_EST00000000000.0_36603685_36603833-0-1	72	-0.37485	0.00403661	ENSG00000054116.7
cg04902049	1.98964e-06	0.000485399789456095	ENSG00000054116.7_EST00000000000.0_36603497_36603579-ENSG00000054116.7_EST00000000000.0_36605321_36605420-0-1	7350	0.43546	0.000103536	ENSG00000054116.7
cg19225031	0.000204397	0.0201028210095725	ENSG00000054116.7_EST00000000000.0_36603497_36603579-ENSG00000054116.7_EST00000000000.0_36605670_36605767-0-1	-12452	0.34697	0.0115021	ENSG00000054116.7
cg04902049	4.32987e-05	0.0048397111022868	ENSG00000054116.7_EST00000000000.0_36603497_36603579-ENSG00000054116.7_EST00000000000.0_36614861_36615052-0-1	7350	0.37953	0.0018462	ENSG00000054116.7
cg19822229	0.00164302	0.0457489007708288	ENSG00000054116.7_EST00000000000.0_36603497_36603579-ENSG00000054116.7_EST00000000000.0_36614938_36615097-0-1	932	-0.29676	0.0338812	ENSG00000054116.7
cg04902049	1.34737e-05	0.00217683490142948	ENSG00000054116.7_EST00000000000.0_36605321_36605420-ENSG00000054116.7_EST00000000000.0_36605670_36605767-1-1	7350	0.40193	0.000701523	ENSG00000054116.7
cg27042226	0.000476568	0.0361435689015581	ENSG00000054116.7_EST00000000000.0_36605321_36605420-ENSG00000054116.7_EST00000000000.0_36614693_36615098-0-1	-23185	-0.3276	0.0247428	ENSG00000054116.7
cg19002149	0.00162438	0.0908286045111095	ENSG00000054116.7_EST00000000000.0_36605321_36605420-ENSG00000054116.7_EST00000000000.0_36614861_36615052-0-1	28961	0.29706	0.0865467	ENSG00000054116.7
cg04902049	0.000109727	0.0130356182928691	ENSG00000054116.7_EST00000000000.0_36605321_36605420-ENSG00000054116.7_EST00000000000.0_36614938_36615070-0-1	7350	-0.36044	0.00659269	ENSG00000054116.7
cg04902049	0.00133227	0.0792493912384867	ENSG00000054116.7_EST00000000000.0_36605670_36605767-ENSG00000054116.7_EST00000000000.0_36614938_36615070-0-1	7350	0.30222	0.0714791	ENSG00000054116.7
cg04902049	2.53475e-06	0.000553676246897681	ENSG00000116871.10_EST00000000000.0_36636572_36636916-ENSG00000116871.10_EST00000000000.0_36621566_36622064-0-1	1268	0.43141	0.000122584	ENSG00000116871.10
cg08000336	1.44822e-05	0.00217837566214211	ENSG00000116871.10_EST00000000000.0_36636572_36636916-ENSG00000116871.10_EST00000000000.0_36621799_36622064-1-1	26	0.40059	0.000702136	ENSG00000116871.10
cg04902049	1.13469e-07	5.04197083953241e-05	ENSG00000116871.10_EST00000000000.0_36636572_36636916-ENSG00000116871.10_EST00000000000.0_36621803_36622064-1-1	1268	-0.4798	5.49588e-06	ENSG00000116871.10
cg04902049	0.000206984	0.0205710698839907	ENSG00000116871.10_EST00000000000.0_36638065_36638228-ENSG00000116871.10_EST00000000000.0_36636572_36636916-0-1	1268	-0.34669	0.0118503	ENSG00000116871.10
cg04902049	0.000183636	0.0170399108982949	ENSG00000116871.10_EST00000000000.0_36638065_36638228-ENSG00000116871.10_EST00000000000.0_36637114_36637182-1-1	1268	0.34933	0.00929077	ENSG00000116871.10
cg04902049	3.11137e-06	0.000649205054332541	ENSG00000116871.10_EST00000000000.0_36638965_36639079-ENSG00000116871.10_EST00000000000.0_36621803_36622064-0-1	1268	-0.42794	0.000150832	ENSG00000116871.10
cg12605679	0.000718494	0.0465897532263593	ENSG00000116871.10_EST00000000000.0_36638965_36639079-ENSG00000116871.10_EST00000000000.0_36636572_36636916-0-1	-6126	0.31773	0.0347198	ENSG00000116871.10
cg04902049	8.6601e-08	4.11205751542263e-05	ENSG00000116871.10_EST00000000000.0_36638965_36639079-ENSG00000116871.10_EST00000000000.0_36638065_36638141-0-1	1268	0.48368	4.1774e-06	ENSG00000116871.10
cg08000336	1.58006e-07	6.50172875358816e-05	ENSG00000116871.10_EST00000000000.0_36638965_36639079-ENSG00000116871.10_EST00000000000.0_36638065_36638228-1-1	26	-0.47499	7.66868e-06	ENSG00000116871.10
cg24626850	9.89972e-06	0.00160953250168953	ENSG00000116871.10_EST00000000000.0_36640499_36640609-ENSG00000116871.10_EST00000000000.0_36636572_36636916-0-1	-5929	0.40758	0.000481014	ENSG00000116871.10
cg04902049	1.68425e-07	6.79975686736215e-05	ENSG00000116871.10_EST00000000000.0_36640499_36640609-ENSG00000116871.10_EST00000000000.0_36637114_36637182-0-1	1268	0.47405	8.13111e-06	ENSG00000116871.10
cg27181349	0.000840698	0.0482497031001794	ENSG00000116871.10_EST00000000000.0_36640499_36640609-ENSG00000116871.10_EST00000000000.0_36638065_36638141-0-1	-46326	-0.31387	0.0363571	ENSG00000116871.10
cg08000336	0.000474753	0.0358043182154451	ENSG00000116871.10_EST00000000000.0_36640499_36640609-ENSG00000116871.10_EST00000000000.0_36638065_36638228-0-1	26	-0.32769	0.0244375	ENSG00000116871.10
cg08909156	0.000521282	0.0466145783909365	ENSG00000116871.10_EST00000000000.0_36640499_36640609-ENSG00000116871.10_EST00000000000.0_36638965_36639079-1-1	-5152	0.32547	0.0347437	ENSG00000116871.10
cg04902049	1.2438e-06	0.000320646561153792	ENSG00000116871.10_EST00000000000.0_36641800_36641922-ENSG00000116871.10_EST00000000000.0_36621803_36622064-0-1	1268	-0.44318	6.06198e-05	ENSG00000116871.10
cg04902049	0.000759638	0.0394973283944999	ENSG00000116871.10_EST00000000000.0_36641800_36641922-ENSG00000116871.10_EST00000000000.0_36636572_36636916-0-1	1268	0.31637	0.027839	ENSG00000116871.10
cg04902049	4.16097e-08	2.37987965665236e-05	ENSG00000116871.10_EST00000000000.0_36641800_36641922-ENSG00000116871.10_EST00000000000.0_36637114_36637182-0-1	1268	0.49396	2.02575e-06	ENSG00000116871.10
cg08000336	1.68161e-05	0.00245975421460097	ENSG00000116871.10_EST00000000000.0_36641800_36641922-ENSG00000116871.10_EST00000000000.0_36638065_36638141-0-1	26	0.3978	0.0008078	ENSG00000116871.10
cg08000336	0.00113814	0.0644205827219559	ENSG00000116871.10_EST00000000000.0_36642298_36642443-ENSG00000116871.10_EST00000000000.0_36638965_36639079-0-1	26	0.30626	0.053752	ENSG00000116871.10
cg04902049	2.23528e-08	1.4801474577368e-05	ENSG00000116871.10_EST00000000000.0_36642298_36642443-ENSG00000116871.10_EST00000000000.0_36641800_36641922-0-1	1268	0.50242	1.08703e-06	ENSG00000116871.10
cg04902049	1.89289e-07	7.48683142097889e-05	ENSG00000116871.10_EST00000000000.0_36642298_36642443-ENSG00000116871.10_EST00000000000.0_36641800_36642182-1-1	1268	-0.47233	9.20488e-06	ENSG00000116871.10
cg06790326	7.26604e-05	0.00490220635297219	ENSG00000116871.10_EST00000000000.0_36643474_36643802-ENSG00000116871.10_EST00000000000.0_36641800_36641922-0-1	-310	0.36905	0.00187799	ENSG00000116871.10
cg08435079	3.19542e-05	0.00533876611580254	ENSG00000116871.10_EST00000000000.0_36643474_36643802-ENSG00000116871.10_EST00000000000.0_36641800_36642182-0-1	-6010	-0.38551	0.00209561	ENSG00000116871.10
cg06790326	9.17459e-06	0.00151495621559888	ENSG00000116871.10_EST00000000000.0_36643474_36643802-ENSG00000116871.10_EST00000000000.0_36642298_36642443-1-1	-310	-0.40896	0.000445179	ENSG00000116871.10
cg06790326	4.61906e-05	0.00748889711649366	ENSG00000116871.10_EST00000000000.0_36643474_36643802-ENSG00000116871.10_EST00000000000.0_36642318_36642443-1-1	-310	0.37824	0.00323988	ENSG00000116871.10
cg04902049	6.83734e-08	3.45419132098766e-05	ENSG00000116871.10_EST00000000000.0_36644020_36644197-ENSG00000116871.10_EST00000000000.0_36642318_36642443-0-1	1268	0.48703	3.32381e-06	ENSG00000116871.10
cg04902049	1.19969e-07	5.27480720488212e-05	ENSG00000116871.10_EST00000000000.0_36644020_36644197-ENSG00000116871.10_EST00000000000.0_36643474_36643802-1-1	1268	-0.479	5.8277e-06	ENSG00000116871.10
cg08435079	0.000428448	0.0351212642105033	ENSG00000116871.10_EST00000000000.0_36644047_36644197-ENSG00000116871.10_EST00000000000.0_36642298_36642443-0-1	-6010	-0.33011	0.0238264	ENSG00000116871.10
cg20570544	0.000464559	0.039960522772111	ENSG00000116871.10_EST00000000000.0_36644047_36644197-ENSG00000116871.10_EST00000000000.0_36643474_36643802-1-1	32411	0.3282	0.0282755	ENSG00000116871.10
cg04902049	5.34688e-07	0.000165891035829879	ENSG00000116871.10_EST00000000000.0_36644286_36644423-ENSG00000116871.10_EST00000000000.0_36642318_36642443-0-1	1268	0.45658	2.60322e-05	ENSG00000116871.10
cg04902049	6.50988e-07	0.000192274023216524	ENSG00000116871.10_EST00000000000.0_36644286_36644423-ENSG00000116871.10_EST00000000000.0_36643070_36643175-0-1	1268	0.45351	3.14367e-05	ENSG00000116871.10
cg06790326	0.000696164	0.0539092641354821	ENSG00000116871.10_EST00000000000.0_36644286_36644423-ENSG00000116871.10_EST00000000000.0_36643474_36643802-0-1	-310	0.3185	0.0422064	ENSG00000116871.10
cg04902049	8.01755e-05	0.0107040504089293	ENSG00000116871.10_EST00000000000.0_36644286_36644423-ENSG00000116871.10_EST00000000000.0_36644020_36644197-0-1	1268	-0.36702	0.00511574	ENSG00000116871.10
cg08000336	0.000113247	0.0128502681248931	ENSG00000116871.10_EST00000000000.0_36644286_36644423-ENSG00000116871.10_EST00000000000.0_36644047_36644197-0-1	26	-0.35977	0.00647021	ENSG00000116871.10
cg04902049	7.65699e-06	0.00131337785811761	ENSG00000116871.10_EST00000000000.0_36644286_36644424-ENSG00000116871.10_EST00000000000.0_36643474_36643802-0-1	1268	-0.41221	0.000371614	ENSG00000116871.10
cg04902049	7.96485e-07	0.000226258683357573	ENSG00000116871.10_EST00000000000.0_36644286_36644424-ENSG00000116871.10_EST00000000000.0_36644020_36644197-1-1	1268	0.45033	3.88137e-05	ENSG00000116871.10
cg27181349	0.000561439	0.0493750677110858	ENSG00000116871.10_EST00000000000.0_36644286_36644424-ENSG00000116871.10_EST00000000000.0_36644047_36644197-0-1	-46326	0.3237	0.0374629	ENSG00000116871.10
cg04902049	0.000163019	0.0205954813623619	ENSG00000116871.10_EST00000000000.0_36644522_36644626-ENSG00000116871.10_EST00000000000.0_36643474_36643802-0-1	1268	-0.35194	0.0118684	ENSG00000116871.10
cg04902049	8.06506e-07	0.000227918763464262	ENSG00000116871.10_EST00000000000.0_36644522_36644626-ENSG00000116871.10_EST00000000000.0_36644020_36644197-0-1	1268	-0.45013	3.91919e-05	ENSG00000116871.10
cg04902049	0.00164682	0.0911607854561753	ENSG00000116871.10_EST00000000000.0_36644522_36644626-ENSG00000116871.10_EST00000000000.0_36644047_36644197-0-1	1268	-0.2967	0.086994	ENSG00000116871.10
cg20570544	0.000177188	0.0170852619374224	ENSG00000116871.10_EST00000000000.0_36644561_36644626-ENSG00000116560.6_EST00000000000.0_35648533_35650194-0-0	32411	-0.35012	0.0093225	ENSG00000116871.10
cg08000336	4.76708e-05	0.00777830170102007	ENSG00000116871.10_EST00000000000.0_36644561_36644626-ENSG00000116871.10_EST00000000000.0_36644286_36644423-0-1	26	0.37761	0.00339953	ENSG00000116871.10
cg08000336	0.000171081	0.0185037924271432	ENSG00000116871.10_EST00000000000.0_36644561_36644626-ENSG00000116871.10_EST00000000000.0_36644286_36644424-0-1	26	-0.35088	0.0103346	ENSG00000116871.10
cg08000336	0.000184997	0.0193812488375266	ENSG00000116871.10_EST00000000000.0_36644863_36644916-ENSG00000116871.10_EST00000000000.0_36643474_36643802-0-1	26	-0.34917	0.0109687	ENSG00000116871.10
cg04902049	8.4089e-05	0.0100773597075435	ENSG00000116871.10_EST00000000000.0_36644863_36644916-ENSG00000116871.10_EST00000000000.0_36644286_36644423-0-1	1268	0.36603	0.00473223	ENSG00000116871.10
cg08000336	7.29752e-05	0.00902639767294736	ENSG00000116871.10_EST00000000000.0_36644863_36644916-ENSG00000116871.10_EST00000000000.0_36644286_36644424-0-1	26	-0.36896	0.0041107	ENSG00000116871.10
cg11787186	6.20081e-05	0.00938711036670277	ENSG00000116871.10_EST00000000000.0_36644863_36644916-ENSG00000116871.10_EST00000000000.0_36644522_36644626-1-1	12079	-0.3723	0.00432474	ENSG00000116871.10
cg08000336	1.35923e-05	0.00307566239086876	ENSG00000116871.10_EST00000000000.0_36645267_36645357-ENSG00000116871.10_EST00000000000.0_36643474_36643802-0-1	26	-0.40176	0.00102125	ENSG00000116871.10
cg08000336	2.92573e-06	0.000617403908045977	ENSG00000116871.10_EST00000000000.0_36645267_36645357-ENSG00000116871.10_EST00000000000.0_36644047_36644197-0-1	26	-0.42898	0.000141353	ENSG00000116871.10
cg04902049	0.000419827	0.0380512797058422	ENSG00000116871.10_EST00000000000.0_36645267_36645357-ENSG00000116871.10_EST00000000000.0_36644286_36644423-0-1	1268	-0.33058	0.0264953	ENSG00000116871.10
cg09890687	0.00146222	0.0790441817234924	ENSG00000116871.10_EST00000000000.0_36645267_36645357-ENSG00000116871.10_EST00000000000.0_36644286_36644424-0-1	20804	-0.29981	0.0712271	ENSG00000116871.10
cg21545605	0.000268269	0.0268739802368345	ENSG00000116871.10_EST00000000000.0_36645267_36645357-ENSG00000116871.10_EST00000000000.0_36644863_36644916-0-1	-30699	-0.34088	0.0167774	ENSG00000116871.10
cg14285365	0.00053628	0.0442935260547818	ENSG00000116871.10_EST00000000000.0_36645475_36645668-ENSG00000116871.10_EST00000000000.0_36644047_36644197-0-1	22563	-0.3248	0.0324446	ENSG00000116871.10
cg20872472	0.00182118	0.0945227265151446	ENSG00000116871.10_EST00000000000.0_36645475_36645668-ENSG00000116871.10_EST00000000000.0_36644522_36644626-0-1	-20896	0.29404	0.0915684	ENSG00000116871.10
cg04902049	2.09967e-06	0.00047586011370638	ENSG00000116871.10_EST00000000000.0_36645849_36646433-ENSG00000116871.10_EST00000000000.0_36644020_36644197-0-1	1268	-0.43456	0.000100933	ENSG00000116871.10
cg00039326	0.00126429	0.0739492351580571	ENSG00000116871.10_EST00000000000.0_36645849_36646433-ENSG00000116871.10_EST00000000000.0_36644863_36644916-0-1	-5335	0.30357	0.0649518	ENSG00000116871.10
cg27294164	0.000673306	0.0472198842497818	ENSG00000116871.10_EST00000000000.0_36645849_36646433-ENSG00000116871.10_EST00000000000.0_36645475_36645668-0-1	-36039	0.31932	0.0353518	ENSG00000116871.10
cg23691858	0.00127926	0.0471888633399614	ENSG00000054118.9_EST00000000000.0_36748134_36748285-ENSG00000054118.9_EST00000000000.0_36690033_36690106-0-1	-719	-0.30327	0.0353147	ENSG00000054118.9
cg14285365	0.00330743	0.0966910581611458	ENSG00000054118.9_EST00000000000.0_36748134_36748301-ENSG00000054118.9_EST00000000000.0_36724983_36725085-1-1	-46274	0.27773	0.0945693	ENSG00000054118.9
cg04213101	0.000677562	0.0319846531024258	ENSG00000054118.9_EST00000000000.0_36767154_36767297-ENSG00000054118.9_EST00000000000.0_36756975_36757147-0-1	543	-0.31916	0.0210812	ENSG00000054118.9
cg04213101	0.000878919	0.0386181628376169	ENSG00000054118.9_EST00000000000.0_36767154_36767297-ENSG00000054118.9_EST00000000000.0_36758199_36758310-0-1	543	-0.31276	0.0270053	ENSG00000054118.9
cg24458400	0.00184044	0.0627622125149955	ENSG00000054118.9_EST00000000000.0_36767154_36767297-ENSG00000054118.9_EST00000000000.0_36759452_36759536-0-1	-133	-0.29376	0.0519013	ENSG00000054118.9
cg14153650	0.0025952	0.0959471004211386	ENSG00000054118.9_EST00000000000.0_36769397_36769749-ENSG00000054118.9_EST00000000000.0_36762184_36762371-0-1	-2325	-0.28448	0.0935185	ENSG00000054118.9
cg07476406	0.000539123	0.0361645062186303	ENSG00000142694.6_EST00000000000.0_36787632_36788326-ENSG00000142694.6_EST00000000000.0_36789494_36789755-0-1	19949	-0.32467	0.024761	ENSG00000142694.6
cg06528936	0.000580861	0.0281876690232898	ENSG00000134697.6_EST00000000000.0_38034626_38034902-ENSG00000134697.6_EST00000000000.0_38041196_38041293-0-1	-142	-0.32289	0.0178698	ENSG00000134697.6
cg26685501	0.000456606	0.0434442165048187	ENSG00000134697.6_EST00000000000.0_38039944_38040057-ENSG00000134697.6_EST00000000000.0_38041196_38041300-0-1	-41619	-0.32861	0.0316119	ENSG00000134697.6
cg26685501	0.000374997	0.0354987133814092	ENSG00000134697.6_EST00000000000.0_38040266_38040424-ENSG00000134697.6_EST00000000000.0_38048379_38048524-0-1	-41619	-0.33321	0.0241685	ENSG00000134697.6
cg26685501	9.87569e-08	4.92613613172797e-05	ENSG00000134697.6_EST00000000000.0_38040266_38040424-ENSG00000134697.6_EST00000000000.0_38048379_38048537-0-1	-41619	0.4818	5.32258e-06	ENSG00000134697.6
cg14830003	0.000978793	0.0675419669993347	ENSG00000134697.6_EST00000000000.0_38047824_38047937-ENSG00000134697.6_EST00000000000.0_38048379_38048524-0-1	-38883	-0.31007	0.0572887	ENSG00000134697.6
cg26685501	0.000377852	0.034565386852453	ENSG00000134697.6_EST00000000000.0_38047824_38047937-ENSG00000134697.6_EST00000000000.0_38048379_38048537-1-1	-41619	0.33304	0.0233418	ENSG00000134697.6
cg04878955	5.53676e-06	0.00110449972652729	ENSG00000134697.6_EST00000000000.0_38047824_38047937-ENSG00000134697.6_EST00000000000.0_38049468_38049534-0-1	38895	0.41797	0.00029845	ENSG00000134697.6
cg26685501	1.45481e-06	0.000391640067027859	ENSG00000134697.6_EST00000000000.0_38047824_38047937-ENSG00000134697.6_EST00000000000.0_38056307_38056446-0-1	-41619	-0.44062	7.85749e-05	ENSG00000134697.6
cg17004373	0.00159346	0.0859376822116336	ENSG00000134697.6_EST00000000000.0_38047824_38047937-ENSG00000134697.6_EST00000000000.0_38056351_38056446-0-1	197	-0.29757	0.0800317	ENSG00000134697.6
cg17004373	0.000667587	0.0523371051226585	ENSG00000134697.6_EST00000000000.0_38052912_38053096-ENSG00000134697.6_EST00000000000.0_38058313_38058407-0-1	197	-0.31952	0.0405297	ENSG00000134697.6
cg26685501	7.14616e-08	3.87108721407275e-05	ENSG00000134697.6_EST00000000000.0_38052912_38053096-ENSG00000134697.6_EST00000000000.0_38061360_38061540-0-1	-41619	0.48641	3.85637e-06	ENSG00000134697.6
cg17829314	0.000720357	0.0463437643865364	ENSG00000197982.10_EST00000000000.0_38274650_38275121-ENSG00000197982.10_EST00000000000.0_38272651_38274404-0-1	1366	0.31767	0.0344828	ENSG00000197982.10
cg17829314	0.000437081	0.0451890502639431	ENSG00000196449.3_EST00000000000.0_38272529_38272648-ENSG00000197982.10_EST00000000000.0_38273419_38273978-0-0	160	-0.32964	0.0333333	ENSG00000196449.3
cg01967642	1.27035e-07	6.29215455206982e-05	ENSG00000196449.3_EST00000000000.0_38272773_38272887-ENSG00000196449.3_EST00000000000.0_38273464_38273857-0-1	-44381	0.47817	7.34523e-06	ENSG00000196449.3
cg01967642	1.69046e-07	7.83332832559358e-05	ENSG00000196449.3_EST00000000000.0_38272773_38272887-ENSG00000197982.10_EST00000000000.0_38273419_38273978-0-0	-44381	-0.47399	9.76979e-06	ENSG00000196449.3
cg17829314	3.37414e-05	0.00671961098841983	ENSG00000196449.3_EST00000000000.0_38272773_38272887-ENSG00000197982.10_EST00000000000.0_38274203_38274404-0-0	160	0.38445	0.00281965	ENSG00000196449.3
cg27442140	2.59096e-06	0.000618630510346974	ENSG00000183431.7_EST00000000000.0_38435026_38435136-ENSG00000183431.7_EST00000000000.0_38435243_38435407-1-1	-383	0.43104	0.000141711	ENSG00000183431.7
cg04673462	8.40241e-06	0.00154996080701015	ENSG00000183431.7_EST00000000000.0_38435026_38435136-ENSG00000183431.7_EST00000000000.0_38442556_38442625-0-1	5303	0.41054	0.000458649	ENSG00000183431.7
cg27442140	0.000978363	0.0743696376416912	ENSG00000183431.7_EST00000000000.0_38435026_38435136-ENSG00000183431.7_EST00000000000.0_38444392_38444499-0-1	-383	-0.31008	0.0654569	ENSG00000183431.7
cg16227703	1.31365e-07	6.16861608944837e-05	ENSG00000183431.7_EST00000000000.0_38435026_38435136-ENSG00000183431.7_EST00000000000.0_38444660_38444727-0-1	21628	0.47768	7.16093e-06	ENSG00000183431.7
cg16227703	8.08965e-08	4.25655001325725e-05	ENSG00000183431.7_EST00000000000.0_38435026_38435136-ENSG00000183431.7_EST00000000000.0_38445137_38445205-0-1	21628	0.48465	4.38677e-06	ENSG00000183431.7
cg10784030	8.58415e-05	0.0127537869230951	ENSG00000183431.7_EST00000000000.0_38435026_38435136-ENSG00000183431.7_EST00000000000.0_38455542_38456593-0-1	-43905	-0.3656	0.00640538	ENSG00000183431.7
cg21009824	0.0013246	0.082596948852895	ENSG00000183431.7_EST00000000000.0_38435243_38435407-ENSG00000183431.7_EST00000000000.0_38444392_38444499-0-1	20416	-0.30237	0.0756554	ENSG00000183431.7
cg20697886	0.000702062	0.0601402050126848	ENSG00000183386.5_EST00000000000.0_38463635_38463804-ENSG00000183386.5_EST00000000000.0_38464646_38464820-0-1	-19695	-0.3183	0.0490053	ENSG00000183386.5
cg26528311	0.000305216	0.0386734173947746	ENSG00000183386.5_EST00000000000.0_38463635_38463804-ENSG00000183386.5_EST00000000000.0_38471029_38471177-0-1	-8631	0.33795	0.027056	ENSG00000183386.5
cg07077978	1.09832e-05	0.00316440104950583	ENSG00000183520.7_EST00000000000.0_38484136_38484249-ENSG00000183520.7_EST00000000000.0_38478414_38478537-0-1	29741	0.40568	0.00106033	ENSG00000183520.7
cg27018070	0.000208674	0.0242157756726628	ENSG00000183520.7_EST00000000000.0_38484136_38484249-ENSG00000183520.7_EST00000000000.0_38482031_38482092-0-1	-7836	-0.34651	0.0146462	ENSG00000183520.7
cg27018070	0.00121846	0.0938118576895156	ENSG00000183520.7_EST00000000000.0_38484136_38484249-ENSG00000183520.7_EST00000000000.0_38483340_38483442-1-1	-7836	0.30452	0.090583	ENSG00000183520.7
cg18755829	2.06027e-05	0.00466947494747775	ENSG00000183520.7_EST00000000000.0_38484925_38485055-ENSG00000183520.7_EST00000000000.0_38478414_38478537-0-1	33816	-0.39396	0.00176262	ENSG00000183520.7
cg16227703	6.7017e-07	0.000260744478864795	ENSG00000183520.7_EST00000000000.0_38484925_38485055-ENSG00000183520.7_EST00000000000.0_38478451_38478537-0-1	-193	0.45305	4.65e-05	ENSG00000183520.7
cg16227703	3.95474e-06	0.00103038955916838	ENSG00000183520.7_EST00000000000.0_38484925_38485055-ENSG00000183520.7_EST00000000000.0_38482031_38482092-0-1	-193	0.42383	0.000272768	ENSG00000183520.7
cg07077978	4.8343e-09	6.15630308783416e-06	ENSG00000183520.7_EST00000000000.0_38484925_38485055-ENSG00000183520.7_EST00000000000.0_38484136_38484249-0-1	29741	0.52234	3.35143e-07	ENSG00000183520.7
cg07077978	1.16286e-05	0.00243780311101456	ENSG00000183520.7_EST00000000000.0_38484925_38485055-ENSG00000183520.7_EST00000000000.0_38484731_38484824-0-1	29741	-0.40464	0.000799896	ENSG00000183520.7
cg10888390	0.000107376	0.015833555435297	ENSG00000183520.7_EST00000000000.0_38488371_38488481-ENSG00000183520.7_EST00000000000.0_38483340_38483442-0-1	-297	0.3609	0.00844693	ENSG00000183520.7
cg16227703	2.93351e-06	0.000816197610651314	ENSG00000183520.7_EST00000000000.0_38489217_38489520-ENSG00000183520.7_EST00000000000.0_38483340_38483442-0-1	-193	0.42894	0.00020211	ENSG00000183520.7
cg16227703	5.26988e-07	0.0002159599926879	ENSG00000183520.7_EST00000000000.0_38489217_38489520-ENSG00000183520.7_EST00000000000.0_38484136_38484249-0-1	-193	0.45681	3.64928e-05	ENSG00000183520.7
cg16227703	8.34925e-07	0.000308599816934946	ENSG00000183520.7_EST00000000000.0_38489217_38489520-ENSG00000183520.7_EST00000000000.0_38484731_38484824-0-1	-193	0.44958	5.77401e-05	ENSG00000183520.7
cg16227703	3.31137e-06	0.000895725669644422	ENSG00000183520.7_EST00000000000.0_38489217_38489520-ENSG00000183520.7_EST00000000000.0_38488371_38488481-0-1	-193	-0.42687	0.000227829	ENSG00000183520.7
cg27526758	1.34124e-09	1.59801901660079e-06	ENSG00000116954.7_EST00000000000.0_39303870_39305376-ENSG00000116954.7_EST00000000000.0_39311611_39311759-0-1	-37000	-0.53808	5.40378e-08	ENSG00000116954.7
cg23979027	0.00231364	0.0958846512308424	ENSG00000116954.7_EST00000000000.0_39303870_39305376-ENSG00000116954.7_EST00000000000.0_39317287_39317429-0-1	-3501	0.28761	0.093432	ENSG00000116954.7
cg27526758	0.000119961	0.0126785284070031	ENSG00000116954.7_EST00000000000.0_39303870_39305376-ENSG00000116954.7_EST00000000000.0_39318046_39318160-0-1	-37000	-0.35855	0.0063538	ENSG00000116954.7
cg27526758	8.53173e-08	3.54313849794617e-05	ENSG00000116954.7_EST00000000000.0_39303870_39305376-ENSG00000116954.7_EST00000000000.0_39321380_39321579-0-1	-37000	-0.48389	3.43306e-06	ENSG00000116954.7
cg27526758	5.51676e-09	4.56621481183778e-06	ENSG00000116954.7_EST00000000000.0_39303870_39305376-ENSG00000174574.9_EST00000000000.0_39469717_39471731-0-0	-37000	0.52067	2.22723e-07	ENSG00000116954.7
cg25214684	0.000216525	0.015242753789119	ENSG00000174574.9_EST00000000000.0_39466644_39466778-ENSG00000174574.9_EST00000000000.0_39456960_39457272-1-1	204	0.34569	0.00804781	ENSG00000174574.9
cg17495092	7.1141e-08	2.55328585422422e-05	ENSG00000174574.9_EST00000000000.0_39469717_39470053-ENSG00000174574.9_EST00000000000.0_39456960_39457272-0-1	-130	-0.48647	2.22327e-06	ENSG00000174574.9
cg17495092	0.00205764	0.0797870627788118	ENSG00000174574.9_EST00000000000.0_39469717_39470053-ENSG00000174574.9_EST00000000000.0_39457168_39457272-0-1	-130	-0.29078	0.0721944	ENSG00000174574.9
cg17495092	1.89371e-09	1.71216006118089e-06	ENSG00000174574.9_EST00000000000.0_39469717_39470053-ENSG00000174574.9_EST00000000000.0_39466644_39466778-0-1	-130	0.53393	5.9502e-08	ENSG00000174574.9
cg17495092	5.32499e-06	0.000701944925862026	ENSG00000174574.9_EST00000000000.0_39469717_39470053-ENSG00000174574.9_EST00000000000.0_39469019_39469090-0-1	-130	0.41865	0.000166763	ENSG00000174574.9
cg05671762	0.000260258	0.0128294807576562	ENSG00000127603.16_EST00000000000.0_39816457_39816690-ENSG00000127603.16_EST00000000000.0_39790318_39790406-0-1	24739	0.34157	0.0064578	ENSG00000127603.16
cg05005073	0.00236822	0.0588506838112043	ENSG00000127603.16_EST00000000000.0_39824813_39824936-ENSG00000127603.16_EST00000000000.0_39823047_39823447-0-1	-33662	-0.28698	0.0475518	ENSG00000127603.16
cg05005073	0.0019826	0.0638845820331324	ENSG00000127603.16_EST00000000000.0_39826465_39826673-ENSG00000127603.16_EST00000000000.0_39823047_39823447-0-1	-33662	-0.29178	0.0531579	ENSG00000127603.16
cg01634153	0.00366591	0.0864024947414633	ENSG00000127603.16_EST00000000000.0_39826465_39826673-ENSG00000127603.16_EST00000000000.0_39824369_39824545-0-1	24517	-0.27482	0.0806709	ENSG00000127603.16
cg01634153	0.000714877	0.0340071739259259	ENSG00000127603.16_EST00000000000.0_39826465_39826673-ENSG00000127603.16_EST00000000000.0_39824813_39824936-1-1	24517	0.31785	0.0228403	ENSG00000127603.16
cg00349607	0.00269482	0.0763387577225337	ENSG00000127603.16_EST00000000000.0_39845916_39846045-ENSG00000127603.16_EST00000000000.0_39844133_39844195-0-1	-300	0.28344	0.0678308	ENSG00000127603.16
cg01634153	0.003773	0.0908792804452422	ENSG00000127603.16_EST00000000000.0_39845916_39846045-ENSG00000127603.16_EST00000000000.0_39844875_39845116-1-1	24517	-0.274	0.0866209	ENSG00000127603.16
cg22233974	0.00156546	0.0464586755072568	ENSG00000127603.16_EST00000000000.0_39888046_39888207-ENSG00000127603.16_EST00000000000.0_39880072_39880149-1-1	-477	0.29803	0.034589	ENSG00000127603.16
cg00349607	0.00204481	0.0653376569904017	ENSG00000127603.16_EST00000000000.0_39889700_39889866-ENSG00000127603.16_EST00000000000.0_39852859_39854330-0-1	-300	0.29095	0.0547722	ENSG00000127603.16
cg08259526	0.00386215	0.0966910581611458	ENSG00000127603.16_EST00000000000.0_39893127_39893286-ENSG00000127603.16_EST00000000000.0_39888046_39888207-0-1	23335	0.27333	0.0945693	ENSG00000127603.16
cg20286956	0.00231803	0.0709361425742575	ENSG00000127603.16_EST00000000000.0_39893633_39893764-ENSG00000127603.16_EST00000000000.0_39888046_39888207-0-1	930	0.28756	0.0612864	ENSG00000127603.16
cg09071280	0.00181673	0.064549017018128	ENSG00000127603.16_EST00000000000.0_39893633_39893764-ENSG00000127603.16_EST00000000000.0_39888402_39888572-0-1	-5036	0.29411	0.0538954	ENSG00000127603.16
cg00349607	0.00229376	0.068332701733834	ENSG00000127603.16_EST00000000000.0_39893633_39893959-ENSG00000127603.16_EST00000000000.0_39888402_39888572-0-1	-300	0.28785	0.0582133	ENSG00000127603.16
cg01634153	0.00110983	0.0411497311006854	ENSG00000127603.16_EST00000000000.0_39895499_39895740-ENSG00000127603.16_EST00000000000.0_39893127_39893286-0-1	24517	0.3069	0.0293861	ENSG00000127603.16
cg05671762	0.000377535	0.0185842224488279	ENSG00000127603.16_EST00000000000.0_39896374_39896580-ENSG00000127603.16_EST00000000000.0_39893633_39893764-0-1	24739	-0.33306	0.0103931	ENSG00000127603.16
cg08876103	0.000559205	0.0295140790512373	ENSG00000127603.16_EST00000000000.0_39896374_39896580-ENSG00000127603.16_EST00000000000.0_39893633_39893959-0-1	25335	-0.3238	0.0189671	ENSG00000127603.16
cg01634153	9.76492e-05	0.00708590762607369	ENSG00000127603.16_EST00000000000.0_39898207_39898326-ENSG00000127603.16_EST00000000000.0_39894914_39894998-0-1	24517	0.3629	0.00302115	ENSG00000127603.16
cg01634153	0.00257907	0.076158017941331	ENSG00000127603.16_EST00000000000.0_39898207_39898326-ENSG00000127603.16_EST00000000000.0_39896374_39896580-1-1	24517	-0.28465	0.0676037	ENSG00000127603.16
cg22367631	0.00458902	0.0959471004211386	ENSG00000127603.16_EST00000000000.0_39903449_39903680-ENSG00000127603.16_EST00000000000.0_39901230_39901437-0-1	22091	-0.26835	0.0935185	ENSG00000127603.16
cg20286956	0.0036243	0.0952627520623016	ENSG00000127603.16_EST00000000000.0_39904946_39905172-ENSG00000127603.16_EST00000000000.0_39888402_39888572-0-1	930	0.27514	0.0925756	ENSG00000127603.16
cg20286956	0.00254372	0.0740211368552005	ENSG00000127603.16_EST00000000000.0_39904946_39905172-ENSG00000127603.16_EST00000000000.0_39898720_39898827-0-1	930	0.28503	0.0650354	ENSG00000127603.16
cg01634153	0.000115965	0.00809885213838887	ENSG00000127603.16_EST00000000000.0_39904946_39905172-ENSG00000127603.16_EST00000000000.0_39903439_39903680-0-1	24517	0.35927	0.00358004	ENSG00000127603.16
cg00349607	3.62527e-05	0.00332604311972181	ENSG00000127603.16_EST00000000000.0_39904946_39905172-ENSG00000127603.16_EST00000000000.0_39903449_39903680-1-1	-300	-0.38304	0.00113352	ENSG00000127603.16
cg08259526	0.00241383	0.0782200987997591	ENSG00000127603.16_EST00000000000.0_39906675_39906797-ENSG00000127603.16_EST00000000000.0_39894914_39894998-0-1	23335	0.28646	0.0701876	ENSG00000127603.16
cg01634153	0.000276195	0.0145372490264478	ENSG00000127603.16_EST00000000000.0_39906675_39906797-ENSG00000127603.16_EST00000000000.0_39901230_39901433-0-1	24517	-0.34022	0.00757519	ENSG00000127603.16
cg00349607	0.000147491	0.0090695464165201	ENSG00000127603.16_EST00000000000.0_39906675_39906797-ENSG00000127603.16_EST00000000000.0_39903439_39903680-0-1	-300	0.35411	0.00413528	ENSG00000127603.16
cg00349607	0.00038901	0.0214578072806012	ENSG00000127603.16_EST00000000000.0_39906675_39906797-ENSG00000127603.16_EST00000000000.0_39904946_39905172-1-1	-300	-0.33236	0.0125093	ENSG00000127603.16
cg08876103	0.00266415	0.0734311388304058	ENSG00000127603.16_EST00000000000.0_39906896_39906997-ENSG00000127603.16_EST00000000000.0_39903449_39903680-0-1	25335	0.28375	0.0643312	ENSG00000127603.16
cg08876103	0.000605283	0.0237289646109077	ENSG00000127603.16_EST00000000000.0_39906896_39906997-ENSG00000127603.16_EST00000000000.0_39904946_39905172-0-1	25335	0.32189	0.0142655	ENSG00000127603.16
cg08876103	0.000424821	0.0182397109401709	ENSG00000127603.16_EST00000000000.0_39906896_39906997-ENSG00000127603.16_EST00000000000.0_39906675_39906797-1-1	25335	-0.33031	0.0101416	ENSG00000127603.16
cg05005073	0.000881815	0.0369726234766539	ENSG00000127603.16_EST00000000000.0_39907624_39907725-ENSG00000127603.16_EST00000000000.0_39903449_39903680-0-1	-33662	-0.31268	0.0254922	ENSG00000127603.16
cg08876103	0.00141088	0.0505099773313446	ENSG00000127603.16_EST00000000000.0_39907624_39907725-ENSG00000127603.16_EST00000000000.0_39906675_39906797-0-1	25335	0.30074	0.0386233	ENSG00000127603.16
cg08876103	0.00106913	0.0392995882886877	ENSG00000127603.16_EST00000000000.0_39907624_39907725-ENSG00000127603.16_EST00000000000.0_39906896_39906997-1-1	25335	-0.30785	0.0276485	ENSG00000127603.16
cg19812272	0.000862964	0.038601997417272	ENSG00000127603.16_EST00000000000.0_39908084_39908239-ENSG00000127603.16_EST00000000000.0_39907819_39907992-1-1	90	-0.31322	0.0269909	ENSG00000127603.16
cg08876103	0.000614172	0.0305942603233814	ENSG00000127603.16_EST00000000000.0_39909118_39909246-ENSG00000127603.16_EST00000000000.0_39907624_39907725-0-1	25335	-0.32154	0.019878	ENSG00000127603.16
cg00349607	0.00344664	0.0976467084913249	ENSG00000127603.16_EST00000000000.0_39909118_39909246-ENSG00000127603.16_EST00000000000.0_39907819_39907992-0-1	-300	0.27657	0.0959164	ENSG00000127603.16
cg08876103	2.78274e-05	0.00207880358394099	ENSG00000127603.16_EST00000000000.0_39914266_39914435-ENSG00000127603.16_EST00000000000.0_39910334_39910507-0-1	25335	-0.3882	0.000663003	ENSG00000127603.16
cg08876103	0.00270895	0.0778487897774771	ENSG00000127603.16_EST00000000000.0_39917828_39918022-ENSG00000127603.16_EST00000000000.0_39913364_39913570-0-1	25335	-0.28329	0.0697032	ENSG00000127603.16
cg00503866	0.00049714	0.0230194811312285	ENSG00000127603.16_EST00000000000.0_39917828_39918022-ENSG00000127603.16_EST00000000000.0_39913705_39913824-0-1	-332	0.3266	0.0137079	ENSG00000127603.16
cg00349607	0.0027788	0.0677787117640886	ENSG00000127603.16_EST00000000000.0_39919379_39919522-ENSG00000127603.16_EST00000000000.0_39916724_39916883-0-1	-300	0.28259	0.0575499	ENSG00000127603.16
cg20286956	0.00176088	0.0603843860925152	ENSG00000127603.16_EST00000000000.0_39920581_39920769-ENSG00000127603.16_EST00000000000.0_39914266_39914435-0-1	930	0.29493	0.0492683	ENSG00000127603.16
cg00349607	0.000459234	0.0237947924744401	ENSG00000127603.16_EST00000000000.0_39924042_39924162-ENSG00000127603.16_EST00000000000.0_39917828_39918022-0-1	-300	0.32848	0.0143161	ENSG00000127603.16
cg08876103	0.000565979	0.025436011854779	ENSG00000127603.16_EST00000000000.0_39924042_39924162-ENSG00000127603.16_EST00000000000.0_39918356_39918484-0-1	25335	-0.32351	0.0156009	ENSG00000127603.16
cg08876103	1.37869e-07	3.41948016216384e-05	ENSG00000127603.16_EST00000000000.0_39924758_39924921-ENSG00000127603.16_EST00000000000.0_39920581_39920769-0-1	25335	0.47698	3.28186e-06	ENSG00000127603.16
cg08876103	2.72869e-07	5.74167046585967e-05	ENSG00000127603.16_EST00000000000.0_39924758_39924921-ENSG00000127603.16_EST00000000000.0_39924042_39924162-1-1	25335	-0.46687	6.50875e-06	ENSG00000127603.16
cg14656441	0.00183183	0.040285140359471	ENSG00000127603.16_EST00000000000.0_39924795_39924921-ENSG00000127603.16_EST00000000000.0_39918356_39918484-0-1	-46918	0.29389	0.0285795	ENSG00000127603.16
cg08259526	0.000114727	0.00851999705999206	ENSG00000127603.16_EST00000000000.0_39924795_39924921-ENSG00000127603.16_EST00000000000.0_39924042_39924162-0-1	23335	-0.3595	0.0038217	ENSG00000127603.16
cg08876103	0.00148879	0.0536291186469023	ENSG00000127603.16_EST00000000000.0_39927555_39927709-ENSG00000127603.16_EST00000000000.0_39920581_39920769-0-1	25335	-0.29934	0.0419087	ENSG00000127603.16
cg08876103	0.003622	0.0921351514520314	ENSG00000127603.16_EST00000000000.0_39927555_39927709-ENSG00000127603.16_EST00000000000.0_39924042_39924162-0-1	25335	-0.27516	0.0882867	ENSG00000127603.16
cg22174844	0.00169255	0.052395978271037	ENSG00000127603.16_EST00000000000.0_39927555_39927709-ENSG00000127603.16_EST00000000000.0_39926304_39926466-1-1	23759	0.29598	0.0405949	ENSG00000127603.16
cg01634153	0.000225468	0.0127186169182859	ENSG00000127603.16_EST00000000000.0_39934287_39934404-ENSG00000127603.16_EST00000000000.0_39914266_39914435-0-1	24517	-0.34479	0.00638069	ENSG00000127603.16
cg20286956	0.00165159	0.0579379689427215	ENSG00000127603.16_EST00000000000.0_39934287_39934404-ENSG00000127603.16_EST00000000000.0_39924042_39924162-0-1	930	0.29663	0.0465438	ENSG00000127603.16
cg01634153	0.000134583	0.00823341406224932	ENSG00000127603.16_EST00000000000.0_39934287_39934404-ENSG00000127603.16_EST00000000000.0_39924758_39924921-0-1	24517	-0.35609	0.00365823	ENSG00000127603.16
cg01634153	9.96466e-05	0.00630544654866491	ENSG00000127603.16_EST00000000000.0_39934287_39934404-ENSG00000127603.16_EST00000000000.0_39924795_39924921-0-1	24517	0.36248	0.00259653	ENSG00000127603.16
cg08876103	7.39156e-06	0.000733604631261882	ENSG00000127603.16_EST00000000000.0_39934287_39934404-ENSG00000127603.16_EST00000000000.0_39927555_39927709-0-1	25335	0.41284	0.000176507	ENSG00000127603.16
cg08876103	1.61504e-05	0.00135360332906317	ENSG00000127603.16_EST00000000000.0_39934287_39934404-ENSG00000127603.16_EST00000000000.0_39929284_39929358-1-1	25335	-0.39855	0.000386023	ENSG00000127603.16
cg05005073	0.000536567	0.0225129703179147	ENSG00000127603.16_EST00000000000.0_39950273_39950402-ENSG00000127603.16_EST00000000000.0_39926304_39926466-0-1	-33662	-0.32478	0.013314	ENSG00000127603.16
cg00503866	0.00221575	0.0634467125449568	ENSG00000127603.16_EST00000000000.0_39950273_39950402-ENSG00000127603.16_EST00000000000.0_39927555_39927709-0-1	-332	-0.28879	0.052659	ENSG00000127603.16
cg08876103	9.08761e-05	0.00653156269486241	ENSG00000127603.16_EST00000000000.0_39950273_39950402-ENSG00000127603.16_EST00000000000.0_39945470_39945666-0-1	25335	0.36441	0.002719	ENSG00000127603.16
cg08876103	0.000344502	0.0178240277043153	ENSG00000127603.16_EST00000000000.0_39950273_39950402-ENSG00000127603.16_EST00000000000.0_39945470_39945681-1-1	25335	-0.33518	0.00984885	ENSG00000127603.16
cg20286956	5.06984e-05	0.004314043700537	ENSG00000127603.16_EST00000000000.0_39951210_39952651-ENSG00000127603.16_EST00000000000.0_39946592_39946702-0-1	930	0.37637	0.00159143	ENSG00000127603.16
cg20140662	0.000100323	0.00790888929117452	ENSG00000090621.8_EST00000000000.0_40026488_40026794-ENSG00000090621.8_EST00000000000.0_40027995_40028088-0-1	-49887	-0.36233	0.00347246	ENSG00000090621.8
cg20140662	8.24851e-05	0.00730701124970647	ENSG00000090621.8_EST00000000000.0_40026488_40026794-ENSG00000090621.8_EST00000000000.0_40029286_40029413-0-1	-49887	-0.36643	0.00314231	ENSG00000090621.8
cg20140662	0.000628784	0.0341269509577935	ENSG00000090621.8_EST00000000000.0_40026488_40026794-ENSG00000090621.8_EST00000000000.0_40029508_40029594-0-1	-49887	-0.32097	0.0229545	ENSG00000090621.8
cg11948339	0.00271087	0.0918298432113591	ENSG00000090621.8_EST00000000000.0_40027224_40027459-ENSG00000090621.8_EST00000000000.0_40027745_40027860-0-1	2489	0.28328	0.0879025	ENSG00000090621.8
cg15623149	7.31241e-05	0.00680391680562021	ENSG00000090621.8_EST00000000000.0_40027359_40027459-ENSG00000090621.8_EST00000000000.0_40027745_40027875-1-1	-1086	-0.36892	0.00286509	ENSG00000090621.8
cg04977528	0.00282968	0.0980497839887454	ENSG00000090621.8_EST00000000000.0_40027359_40027459-ENSG00000090621.8_EST00000000000.0_40027995_40028088-0-1	48887	0.28209	0.0964661	ENSG00000090621.8
cg15110848	0.000895331	0.039893811982612	ENSG00000090621.8_EST00000000000.0_40027359_40027459-ENSG00000090621.8_EST00000000000.0_40029508_40029594-0-1	-16701	0.3123	0.0282123	ENSG00000090621.8
cg15110848	0.00101299	0.051713557045635	ENSG00000090621.8_EST00000000000.0_40027359_40027459-ENSG00000090621.8_EST00000000000.0_40030143_40030214-0-1	-16701	0.30921	0.0398579	ENSG00000090621.8
cg16384492	0.000846546	0.0377094394289529	ENSG00000090621.8_EST00000000000.0_40027400_40027459-ENSG00000090621.8_EST00000000000.0_40027745_40027860-0-1	-7981	0.31369	0.0261726	ENSG00000090621.8
cg10243676	0.000613844	0.0273719849830255	ENSG00000090621.8_EST00000000000.0_40027400_40027459-ENSG00000090621.8_EST00000000000.0_40027745_40027875-0-1	-17491	0.32156	0.0171944	ENSG00000090621.8
cg15057250	7.59303e-05	0.00721198104387607	ENSG00000090621.8_EST00000000000.0_40027400_40027459-ENSG00000090621.8_EST00000000000.0_40029286_40029413-0-1	-17047	0.36814	0.00309039	ENSG00000090621.8
cg15057250	0.000683575	0.0338137508551781	ENSG00000090621.8_EST00000000000.0_40027745_40027860-ENSG00000090621.8_EST00000000000.0_40029286_40029413-0-1	-17047	-0.31895	0.0226661	ENSG00000090621.8
cg10243676	0.000478024	0.0264344664304534	ENSG00000090621.8_EST00000000000.0_40027745_40027875-ENSG00000090621.8_EST00000000000.0_40030095_40030163-0-1	-17491	-0.32753	0.0164201	ENSG00000090621.8
cg15057250	0.000280625	0.0172369193224756	ENSG00000090621.8_EST00000000000.0_40027745_40027875-ENSG00000090621.8_EST00000000000.0_40030778_40031050-0-1	-17047	-0.33986	0.00943044	ENSG00000090621.8
cg16384492	7.47628e-06	0.00090206695944056	ENSG00000090621.8_EST00000000000.0_40027995_40028052-ENSG00000090621.8_EST00000000000.0_40029286_40029413-0-1	-7981	0.41264	0.000229884	ENSG00000090621.8
cg15057250	2.79528e-06	0.000421991482392479	ENSG00000090621.8_EST00000000000.0_40027995_40028052-ENSG00000090621.8_EST00000000000.0_40030095_40030163-0-1	-17047	-0.42976	8.65253e-05	ENSG00000090621.8
cg15057250	0.000254372	0.0159737819361361	ENSG00000090621.8_EST00000000000.0_40027995_40028052-ENSG00000090621.8_EST00000000000.0_40030143_40030214-0-1	-17047	-0.34208	0.00854195	ENSG00000090621.8
cg16384492	0.00183545	0.0662420895795891	ENSG00000090621.8_EST00000000000.0_40027995_40028088-ENSG00000090621.8_EST00000000000.0_40029286_40029413-1-1	-7981	-0.29383	0.055832	ENSG00000090621.8
cg10243676	9.87867e-05	0.00783639246224682	ENSG00000090621.8_EST00000000000.0_40027995_40028088-ENSG00000090621.8_EST00000000000.0_40030778_40031050-0-1	-17491	-0.36266	0.00343246	ENSG00000090621.8
cg15057250	2.15418e-05	0.00208161738714332	ENSG00000090621.8_EST00000000000.0_40029286_40029413-ENSG00000090621.8_EST00000000000.0_40030778_40031050-0-1	-17047	-0.39312	0.000664123	ENSG00000090621.8
cg11224362	0.000117548	0.00921224357782403	ENSG00000090621.8_EST00000000000.0_40029286_40029413-ENSG00000090621.8_EST00000000000.0_40033423_40033518-0-1	-969	-0.35898	0.00422029	ENSG00000090621.8
cg10243676	1.89412e-08	9.28723044889078e-06	ENSG00000090621.8_EST00000000000.0_40030358_40030445-ENSG00000090621.8_EST00000000000.0_40030778_40031050-1-1	-17491	-0.50464	5.83169e-07	ENSG00000090621.8
cg10243676	8.08965e-08	2.79788138210572e-05	ENSG00000090621.8_EST00000000000.0_40030358_40030445-ENSG00000090621.8_EST00000000000.0_40033423_40033518-0-1	-17491	0.48465	2.50129e-06	ENSG00000090621.8
cg10243676	1.73962e-09	1.59271800915171e-06	ENSG00000090621.8_EST00000000000.0_40030358_40030445-ENSG00000090621.8_EST00000000000.0_40034497_40034611-0-1	-17491	0.53495	5.37592e-08	ENSG00000090621.8
cg15057250	8.73401e-05	0.0073215070907886	ENSG00000090621.8_EST00000000000.0_40034474_40034529-ENSG00000090621.8_EST00000000000.0_40038065_40038258-0-1	-17047	-0.36524	0.00315024	ENSG00000090621.8
cg11742479	0.00232982	0.076191459328543	ENSG00000090621.8_EST00000000000.0_40034497_40034611-ENSG00000090621.8_EST00000000000.0_40035267_40035361-1-1	-15942	-0.28742	0.067649	ENSG00000090621.8
cg11742479	0.000388558	0.0234730989533777	ENSG00000090621.8_EST00000000000.0_40034497_40034611-ENSG00000090621.8_EST00000000000.0_40035535_40035674-0-1	-15942	0.33239	0.0140688	ENSG00000090621.8
cg10243676	6.44452e-07	0.000134513819530982	ENSG00000090621.8_EST00000000000.0_40034497_40034611-ENSG00000090621.8_EST00000000000.0_40038065_40038156-0-1	-17491	0.45367	1.98124e-05	ENSG00000090621.8
cg10243676	0.000119556	0.0101617918882072	ENSG00000090621.8_EST00000000000.0_40034497_40034611-ENSG00000090621.8_EST00000000000.0_40038065_40038258-0-1	-17491	-0.35862	0.00478197	ENSG00000090621.8
cg15123755	0.000871328	0.038854193388626	ENSG00000090621.8_EST00000000000.0_40034497_40034611-ENSG00000090621.8_EST00000000000.0_40041431_40041895-0-1	33348	-0.31298	0.0272164	ENSG00000090621.8
cg11742479	0.000630427	0.0301412959441459	ENSG00000090621.8_EST00000000000.0_40035267_40035361-ENSG00000090621.8_EST00000000000.0_40035535_40035674-1-1	-15942	0.32091	0.0194905	ENSG00000090621.8
cg15057250	0.000121831	0.0106944082341973	ENSG00000090621.8_EST00000000000.0_40035267_40035361-ENSG00000090621.8_EST00000000000.0_40038065_40038156-0-1	-17047	0.35822	0.00511056	ENSG00000090621.8
cg15057250	0.000856899	0.0419489295307975	ENSG00000090621.8_EST00000000000.0_40035267_40035361-ENSG00000090621.8_EST00000000000.0_40038065_40038258-0-1	-17047	-0.31339	0.0301583	ENSG00000090621.8
cg11948339	0.00170215	0.0692012654231031	ENSG00000090621.8_EST00000000000.0_40035535_40035674-ENSG00000090621.8_EST00000000000.0_40038065_40038156-0-1	2489	0.29583	0.0592375	ENSG00000090621.8
cg11948339	7.31351e-05	0.00594224703854476	ENSG00000090621.8_EST00000000000.0_40035535_40035674-ENSG00000090621.8_EST00000000000.0_40038065_40038258-0-1	2489	-0.36892	0.00240625	ENSG00000090621.8
cg10243676	1.5105e-08	7.83895163658243e-06	ENSG00000090621.8_EST00000000000.0_40036906_40037021-ENSG00000090621.8_EST00000000000.0_40038065_40038156-0-1	-17491	0.50765	4.64358e-07	ENSG00000090621.8
cg10243676	2.31556e-05	0.00316719973414861	ENSG00000090621.8_EST00000000000.0_40036906_40037021-ENSG00000090621.8_EST00000000000.0_40038065_40038258-1-1	-17491	-0.39174	0.00106155	ENSG00000090621.8
cg15057250	8.05023e-05	0.0071277688035882	ENSG00000090621.8_EST00000000000.0_40036906_40037021-ENSG00000090621.8_EST00000000000.0_40041431_40041895-0-1	-17047	-0.36693	0.00304446	ENSG00000090621.8
cg10243676	2.17848e-06	0.000345736761834524	ENSG00000090621.8_EST00000000000.0_40038065_40038258-ENSG00000090621.8_EST00000000000.0_40041431_40041925-0-1	-17491	0.43395	6.68358e-05	ENSG00000090621.8
cg10243676	2.17848e-06	0.000348417316345461	ENSG00000090621.8_EST00000000000.0_40038065_40038258-ENSG00000090621.8_EST00000000000.0_40041431_40042416-0-1	-17491	-0.43395	6.74968e-05	ENSG00000090621.8
cg01656955	0.00195707	0.0827242367046442	ENSG00000084072.12_EST00000000000.0_40214575_40214760-ENSG00000116985.6_EST00000000000.0_40229384_40229463-0-0	-19888	0.29212	0.0758258	ENSG00000084072.12
cg19314945	5.8704e-08	2.85322316060127e-05	ENSG00000084072.12_EST00000000000.0_40218582_40218724-ENSG00000084072.12_EST00000000000.0_40208888_40208969-0-1	-768	0.48918	2.57085e-06	ENSG00000084072.12
cg18862767	6.13301e-06	0.00101115736394731	ENSG00000084072.12_EST00000000000.0_40218582_40218724-ENSG00000084072.12_EST00000000000.0_40209496_40209596-0-1	-19884	0.41616	0.000266053	ENSG00000084072.12
cg18862767	0.000162884	0.0172548408651864	ENSG00000084072.12_EST00000000000.0_40218582_40218724-ENSG00000084072.12_EST00000000000.0_40214575_40214760-1-1	-19884	-0.35196	0.00944455	ENSG00000084072.12
cg19509030	3.04539e-06	0.000582159979909328	ENSG00000084072.12_EST00000000000.0_40218582_40218724-ENSG00000116985.6_EST00000000000.0_40229223_40229463-0-0	-19941	0.4283	0.00013082	ENSG00000084072.12
cg19314945	5.91252e-09	5.05256266666667e-06	ENSG00000084072.12_EST00000000000.0_40218582_40218724-ENSG00000116985.6_EST00000000000.0_40229384_40229463-0-0	-768	0.51979	2.5662e-07	ENSG00000084072.12
cg07951355	0.000799192	0.048527657920311	ENSG00000084072.12_EST00000000000.0_40218959_40219116-ENSG00000084072.12_EST00000000000.0_40218582_40218724-0-1	-34137	-0.31512	0.036634	ENSG00000084072.12
cg13896192	0.00196389	0.0903439025435777	ENSG00000084072.12_EST00000000000.0_40218959_40219379-ENSG00000084072.12_EST00000000000.0_40218582_40218938-0-1	-8422	0.29203	0.0858844	ENSG00000084072.12
cg26690232	0.000873097	0.0217453152508663	ENSG00000131236.11_EST00000000000.0_40525739_40525802-ENSG00000131236.11_EST00000000000.0_40505995_40506139-0-1	250	0.31293	0.01273	ENSG00000131236.11
cg27072323	0.00442251	0.0963765659389284	ENSG00000131236.11_EST00000000000.0_40525739_40525802-ENSG00000131236.11_EST00000000000.0_40506405_40506455-0-1	953	0.26943	0.0941286	ENSG00000131236.11
cg07033722	0.0023468	0.0577930568350916	ENSG00000131236.11_EST00000000000.0_40525739_40525802-ENSG00000131236.11_EST00000000000.0_40525006_40525130-0-1	33127	-0.28723	0.0463728	ENSG00000131236.11
cg27072323	0.000845349	0.0250012561040882	ENSG00000131236.11_EST00000000000.0_40525739_40525802-ENSG00000131236.11_EST00000000000.0_40525009_40525130-0-1	953	-0.31373	0.0152614	ENSG00000131236.11
cg17595347	0.00207378	0.0573515198544834	ENSG00000131236.11_EST00000000000.0_40525742_40525842-ENSG00000131236.11_EST00000000000.0_40505912_40506455-0-1	970	0.29057	0.0458882	ENSG00000131236.11
cg01511126	0.000368892	0.0129773231071364	ENSG00000131236.11_EST00000000000.0_40525742_40525842-ENSG00000131236.11_EST00000000000.0_40506255_40506455-0-1	220	0.3336	0.00655546	ENSG00000131236.11
cg15719572	0.00254086	0.0619801854489053	ENSG00000131236.11_EST00000000000.0_40525742_40525842-ENSG00000131236.11_EST00000000000.0_40506392_40506473-0-1	414	0.28506	0.0510359	ENSG00000131236.11
cg17595347	0.00275707	0.0723455531409863	ENSG00000131236.11_EST00000000000.0_40525742_40525842-ENSG00000131236.11_EST00000000000.0_40507101_40507165-0-1	970	0.28281	0.0630069	ENSG00000131236.11
cg05303289	0.000501313	0.0191804061495061	ENSG00000131236.11_EST00000000000.0_40527407_40527484-ENSG00000131236.11_EST00000000000.0_40505995_40506139-0-1	213	-0.3264	0.0108241	ENSG00000131236.11
cg05303289	0.000105875	0.00676488244587644	ENSG00000131236.11_EST00000000000.0_40527407_40527484-ENSG00000131236.11_EST00000000000.0_40506255_40506455-0-1	213	-0.3612	0.00284371	ENSG00000131236.11
cg17595347	0.000116212	0.00640701305608174	ENSG00000131236.11_EST00000000000.0_40527407_40527484-ENSG00000131236.11_EST00000000000.0_40506392_40506473-0-1	970	0.35922	0.00265217	ENSG00000131236.11
cg01511126	0.0028772	0.0778487897774771	ENSG00000131236.11_EST00000000000.0_40527407_40527484-ENSG00000131236.11_EST00000000000.0_40506421_40506473-0-1	220	0.28163	0.0697032	ENSG00000131236.11
cg17015179	0.00182784	0.051987425311762	ENSG00000131236.11_EST00000000000.0_40527407_40527484-ENSG00000131236.11_EST00000000000.0_40506425_40506473-0-1	37418	-0.29395	0.0401431	ENSG00000131236.11
cg15719572	0.00510034	0.0967543202392338	ENSG00000131236.11_EST00000000000.0_40527407_40527484-ENSG00000131236.11_EST00000000000.0_40525739_40525802-0-1	414	-0.26526	0.0946579	ENSG00000131236.11
[truncated: 55,326 more rows]
