# Supplementary material for: Tissue-Specific Effects of Genetic and Epigenetic Variation on Gene Regulation and Splicing
Source: PLoS Genet. 2015 Jan 29;11(1):e1004958. doi: 10.1371/journal.pgen.1004958 (PMC4310612; doi:10.1371/journal.pgen.1004958)
Supplement: S1 Dataset — (ZIP) [file pgen.1004958.s007.zip › GENCORD2_SPLICING_ASSOCIATIONS/L.asQTLs.forward.15pcOF.FDR10.top]

SNP	Nominal_pval	qval	Link	distance	rho	permutation_pval	gene
rs7549219	2.51674e-07	0.0371201116949508	ENSG00000127463.8_EST00000000000.0_19557755_19557916-ENSG00000127463.8_EST00000000000.0_19553807_19553944-0-1	259226	0.3682	0.000192113	ENSG00000127463.8
rs12724366	4.07639e-08	0.00676532059084527	ENSG00000244038.2_EST00000000000.0_20987690_20987898-ENSG00000244038.2_EST00000000000.0_20980120_20980267-0-1	-189380	-0.39	2.61226e-05	ENSG00000244038.2
rs16825896	4.08855e-08	0.0062024650310807	ENSG00000090686.11_EST00000000000.0_22027991_22028095-ENSG00000090686.11_EST00000000000.0_22005396_22005932-0-1	-55672	0.38997	2.35861e-05	ENSG00000090686.11
rs16825896	8.01488e-07	0.0748856299405387	ENSG00000090686.11_EST00000000000.0_22062939_22063118-ENSG00000090686.11_EST00000000000.0_22048143_22048257-0-1	-55672	0.35344	0.0004643	ENSG00000090686.11
rs16825896	3.04101e-07	0.0344657114194781	ENSG00000090686.11_EST00000000000.0_22062939_22063118-ENSG00000090686.11_EST00000000000.0_22050391_22051612-0-1	-55672	0.36584	0.000176133	ENSG00000090686.11
rs12088212	1.2929e-06	0.0823513453367787	ENSG00000142676.8_EST00000000000.0_24019099_24019249-ENSG00000125944.12_EST00000000000.0_23636281_23637559-0-0	563893	-0.34713	0.000518261	ENSG00000142676.8
rs12088212	2.61793e-07	0.0223869113551077	ENSG00000142676.8_EST00000000000.0_24019099_24019249-ENSG00000142676.8_EST00000000000.0_24020297_24020403-1-1	563893	0.36771	0.000104793	ENSG00000142676.8
rs360490	2.05817e-06	0.0678039981054898	ENSG00000162521.12_EST00000000000.0_33134857_33134958-ENSG00000162521.12_EST00000000000.0_33138051_33138127-0-1	104539	-0.34085	0.000409806	ENSG00000162521.12
rs115345471	1.10445e-08	0.00162478557580539	ENSG00000134697.6_EST00000000000.0_38061360_38061522-ENSG00000134697.6_EST00000000000.0_38052912_38053096-0-1	77905	0.40472	5.35934e-06	ENSG00000134697.6
rs28456069	9.12536e-07	0.0292338992961749	ENSG00000132780.11_EST00000000000.0_46067927_46067984-ENSG00000132780.11_EST00000000000.0_46078841_46078920-0-1	149020	0.35174	0.00014497	ENSG00000132780.11
rs61784833	6.88716e-11	5.49046280701755e-06	ENSG00000132780.11_EST00000000000.0_46067927_46068037-ENSG00000132780.11_EST00000000000.0_46078841_46078920-0-1	184254	-0.45602	1.0859e-08	ENSG00000132780.11
rs61784833	1.56426e-47	1.5321726464e-40	ENSG00000132780.11_EST00000000000.0_46072154_46072263-ENSG00000132780.11_EST00000000000.0_46078841_46078920-1-1	184254	-0.82646	2.49204e-45	ENSG00000132780.11
rs1084086	1.37975e-18	3.1109944691358e-13	ENSG00000132780.11_EST00000000000.0_46072154_46072263-ENSG00000132780.11_EST00000000000.0_46079768_46079853-0-1	-8418	-0.58797	2.1859e-16	ENSG00000132780.11
rs113828697	5.18841e-07	0.0184434218635816	ENSG00000132780.11_EST00000000000.0_46072154_46072263-ENSG00000132780.11_EST00000000000.0_46080977_46081135-0-1	92661	-0.35907	8.29738e-05	ENSG00000132780.11
rs2019996	8.96295e-10	6.58320586080586e-05	ENSG00000117481.5_EST00000000000.0_46806479_46806591-ENSG00000117481.5_EST00000000000.0_46806995_46807169-0-1	-13789	0.43117	1.559e-07	ENSG00000117481.5
rs2019996	4.36663e-09	0.000277093825192232	ENSG00000117481.5_EST00000000000.0_46806479_46806591-ENSG00000117481.5_EST00000000000.0_46810473_46810816-0-1	-13789	-0.41476	7.58054e-07	ENSG00000117481.5
rs72885163	4.08668e-09	0.000260599781416567	ENSG00000117481.5_EST00000000000.0_46810473_46810816-ENSG00000117480.10_EST00000000000.0_46874131_46874256-0-0	1268	-0.41547	7.06149e-07	ENSG00000117481.5
rs72885163	2.31596e-09	0.000157026730666667	ENSG00000117481.5_EST00000000000.0_46810473_46810816-ENSG00000117480.10_EST00000000000.0_46877815_46877923-0-0	1268	-0.42144	4.03532e-07	ENSG00000117481.5
rs28568334	2.34792e-08	0.00154523472781655	ENSG00000116791.9_EST00000000000.0_75184893_75185056-ENSG00000116791.9_EST00000000000.0_75171656_75172141-0-1	207	0.39631	5.04165e-06	ENSG00000116791.9
rs28568334	4.99522e-09	0.000379667905356455	ENSG00000116791.9_EST00000000000.0_75184893_75185056-ENSG00000116791.9_EST00000000000.0_75172583_75172678-0-1	207	0.41333	1.06831e-06	ENSG00000116791.9
rs28568334	2.41997e-16	5.46861818850575e-11	ENSG00000116791.9_EST00000000000.0_75188802_75188954-ENSG00000116791.9_EST00000000000.0_75171656_75172141-0-1	207	0.55508	5.15885e-14	ENSG00000116791.9
rs28568334	5.67791e-18	1.56724788248588e-12	ENSG00000116791.9_EST00000000000.0_75188802_75188954-ENSG00000116791.9_EST00000000000.0_75172583_75172678-0-1	207	0.57932	1.20317e-15	ENSG00000116791.9
rs28568334	5.51707e-13	7.98650443085881e-08	ENSG00000116791.9_EST00000000000.0_75188802_75188954-ENSG00000116791.9_EST00000000000.0_75172789_75172888-0-1	207	0.49796	1.18987e-10	ENSG00000116791.9
rs2134836	1.86492e-07	0.00974656042227501	ENSG00000116791.9_EST00000000000.0_75188802_75188954-ENSG00000116791.9_EST00000000000.0_75184893_75185056-1-1	72554	-0.3719	4.00435e-05	ENSG00000116791.9
rs28568334	3.12357e-13	4.61070261213483e-08	ENSG00000116791.9_EST00000000000.0_75190395_75190518-ENSG00000116791.9_EST00000000000.0_75175793_75175931-0-1	207	0.50255	6.67428e-11	ENSG00000116791.9
rs28602706	1.7779e-07	0.00931384078131635	ENSG00000116791.9_EST00000000000.0_75190395_75190518-ENSG00000116791.9_EST00000000000.0_75180263_75180314-0-1	881	-0.37249	3.80536e-05	ENSG00000116791.9
rs277374	9.99391e-10	8.77417817336909e-05	ENSG00000116791.9_EST00000000000.0_75198640_75198745-ENSG00000116791.9_EST00000000000.0_75190395_75190518-0-1	1394	-0.43007	2.12923e-07	ENSG00000116791.9
rs405445	3.21726e-09	0.000254556018120482	ENSG00000116791.9_EST00000000000.0_75198640_75198745-ENSG00000116791.9_EST00000000000.0_75198451_75198495-0-1	22058	0.418	6.87288e-07	ENSG00000116791.9
rs28857918	1.63799e-09	0.000136997824629867	ENSG00000116791.9_EST00000000000.0_75198640_75198745-ENSG00000162623.9_EST00000000000.0_75198836_75199102-0-0	7728	0.42502	3.46786e-07	ENSG00000116791.9
rs10890142	1.59165e-10	1.61137637966102e-05	ENSG00000116791.9_EST00000000000.0_75198640_75198745-ENSG00000162623.9_EST00000000000.0_75198840_75199102-0-0	-19963	-0.44813	3.40188e-08	ENSG00000116791.9
rs273255	1.75142e-27	1.79823180421941e-21	ENSG00000137959.10_EST00000000000.0_79086142_79086256-ENSG00000137959.10_EST00000000000.0_79093591_79093892-0-1	15155	0.68997	4.62115e-25	ENSG00000137959.10
rs273238	5.6262e-07	0.0299801289266275	ENSG00000137959.10_EST00000000000.0_79086142_79086256-ENSG00000137959.10_EST00000000000.0_79093670_79094078-0-1	-2835	-0.35803	0.000149309	ENSG00000137959.10
rs4650590	4.72298e-33	7.9923624e-27	ENSG00000137959.10_EST00000000000.0_79086142_79086256-ENSG00000137959.10_EST00000000000.0_79095405_79095600-0-1	24911	-0.73773	1.24794e-30	ENSG00000137959.10
rs4650590	1.88545e-27	1.9005848309465e-21	ENSG00000137959.10_EST00000000000.0_79086142_79086256-ENSG00000137959.10_EST00000000000.0_79101022_79101174-0-1	24911	-0.68966	4.98987e-25	ENSG00000137959.10
rs1333973	2.04715e-07	0.0127248704	ENSG00000137959.10_EST00000000000.0_79086142_79086256-ENSG00000137959.10_EST00000000000.0_79102717_79102888-0-1	8474	0.37076	5.42128e-05	ENSG00000137959.10
rs1333973	3.26928e-27	3.07246400744186e-21	ENSG00000137959.10_EST00000000000.0_79093670_79094078-ENSG00000137959.10_EST00000000000.0_79102717_79102888-0-1	8474	0.68738	8.59533e-25	ENSG00000137959.10
rs3820092	7.38491e-07	0.0376165624484697	ENSG00000137959.10_EST00000000000.0_79095405_79095600-ENSG00000137959.10_EST00000000000.0_79095678_79095872-0-1	10929	-0.35451	0.000195906	ENSG00000137959.10
rs4123223	3.9433e-14	1.42835829412738e-08	ENSG00000153898.8_EST00000000000.0_85403438_85403560-ENSG00000171517.5_EST00000000000.0_85331068_85331821-0-0	2231	0.51868	1.87249e-11	ENSG00000153898.8
rs11161500	1.90181e-07	0.019601598783559	ENSG00000153898.8_EST00000000000.0_85405236_85405385-ENSG00000153898.8_EST00000000000.0_85391268_85392404-0-1	-6970	-0.37166	8.94595e-05	ENSG00000153898.8
rs11161500	1.91213e-07	0.0198223169664303	ENSG00000153898.8_EST00000000000.0_85424212_85424385-ENSG00000153898.8_EST00000000000.0_85403438_85403560-0-1	-6970	-0.3716	9.09182e-05	ENSG00000153898.8
rs11161500	3.98003e-08	0.00509116929122807	ENSG00000153898.8_EST00000000000.0_85424212_85424385-ENSG00000153898.8_EST00000000000.0_85405236_85405385-0-1	-6970	-0.39028	1.88799e-05	ENSG00000153898.8
rs3754270	9.67803e-08	0.0110981268681806	ENSG00000153898.8_EST00000000000.0_85424212_85424385-ENSG00000153898.8_EST00000000000.0_85406562_85406674-0-1	52046	-0.37985	4.61018e-05	ENSG00000153898.8
rs1809248	3.24363e-09	0.00053318180707635	ENSG00000153898.8_EST00000000000.0_85424212_85424385-ENSG00000153898.8_EST00000000000.0_85412716_85412815-0-1	72583	-0.41791	1.5523e-06	ENSG00000153898.8
rs67529032	2.98281e-07	0.0286826752280702	ENSG00000153898.8_EST00000000000.0_85431232_85431391-ENSG00000153898.8_EST00000000000.0_85397045_85397251-0-1	-9324	-0.36608	0.000141762	ENSG00000153898.8
rs67529032	4.52611e-08	0.00573804537946944	ENSG00000153898.8_EST00000000000.0_85431232_85431391-ENSG00000153898.8_EST00000000000.0_85412716_85412815-0-1	-9324	-0.38879	2.15774e-05	ENSG00000153898.8
rs67529032	2.08421e-08	0.00283591802641861	ENSG00000153898.8_EST00000000000.0_85462691_85462795-ENSG00000153898.8_EST00000000000.0_85395241_85395362-0-1	-9324	-0.39765	9.91698e-06	ENSG00000153898.8
rs67529032	2.19476e-08	0.00297820555823293	ENSG00000153898.8_EST00000000000.0_85462691_85462795-ENSG00000153898.8_EST00000000000.0_85417926_85418022-0-1	-9324	-0.39707	1.04533e-05	ENSG00000153898.8
rs67529032	2.33417e-07	0.0234105937692131	ENSG00000153898.8_EST00000000000.0_85462691_85462795-ENSG00000153898.8_EST00000000000.0_85418129_85418213-0-1	-9324	-0.36914	0.000110651	ENSG00000153898.8
rs12754569	4.19064e-07	0.0383864781825692	ENSG00000153898.8_EST00000000000.0_85462691_85462795-ENSG00000153898.8_EST00000000000.0_85422114_85422267-0-1	176	0.3618	0.000201539	ENSG00000153898.8
rs603746	3.83609e-10	7.58950748773842e-05	ENSG00000153898.8_EST00000000000.0_85462691_85462795-ENSG00000153898.8_EST00000000000.0_85431232_85431391-0-1	-21010	0.43961	1.81212e-07	ENSG00000153898.8
rs1159130	1.21257e-06	0.0697249509831111	ENSG00000162664.10_EST00000000000.0_90475647_90475845-ENSG00000162664.10_EST00000000000.0_90482876_90483023-0-1	-424470	-0.34798	0.000425272	ENSG00000162664.10
rs3762374	1.33313e-20	1.52205349752809e-14	ENSG00000156171.9_EST00000000000.0_111682123_111682662-ENSG00000134255.9_EST00000000000.0_111682848_111682929-0-0	-720	0.61462	8.81307e-18	ENSG00000156171.9
rs3762374	1.32789e-19	1.30149357996748e-13	ENSG00000156171.9_EST00000000000.0_111682123_111682662-ENSG00000156171.9_EST00000000000.0_111659957_111660889-0-1	-720	0.60173	8.67907e-17	ENSG00000156171.9
rs1577474	5.67865e-15	3.07728144313726e-09	ENSG00000156171.9_EST00000000000.0_111682123_111682662-ENSG00000156171.9_EST00000000000.0_111663138_111663315-0-1	-41734	0.53305	3.74383e-12	ENSG00000156171.9
rs3118207	2.33236e-08	0.00420422760321716	ENSG00000064886.8_EST00000000000.0_111772375_111772503-ENSG00000064886.8_EST00000000000.0_111773388_111773565-0-1	25183	0.39638	1.53036e-05	ENSG00000064886.8
rs12048900	6.20322e-11	1.89722220842212e-05	ENSG00000064886.8_EST00000000000.0_111772375_111772503-ENSG00000064886.8_EST00000000000.0_111773860_111773916-0-1	22658	0.457	4.05472e-08	ENSG00000064886.8
snp_1_111796343	1.99146e-12	7.48205484870849e-07	ENSG00000064886.8_EST00000000000.0_111772375_111772503-ENSG00000064886.8_EST00000000000.0_111778261_111778385-0-1	52950	0.48736	1.31724e-09	ENSG00000064886.8
rs1977336	4.23685e-21	5.09972948822356e-15	ENSG00000064886.8_EST00000000000.0_111772375_111772503-ENSG00000064886.8_EST00000000000.0_111778646_111778702-0-1	25998	0.62084	2.77039e-18	ENSG00000064886.8
snp_1_111796343	5.03818e-15	2.75210336603774e-09	ENSG00000064886.8_EST00000000000.0_111772375_111772503-ENSG00000064886.8_EST00000000000.0_111778646_111778770-0-1	52950	0.53392	3.32136e-12	ENSG00000064886.8
rs3118207	2.52346e-11	8.28687855016182e-06	ENSG00000064886.8_EST00000000000.0_111773388_111773565-ENSG00000064886.8_EST00000000000.0_111777529_111777679-0-1	25183	0.46523	1.66593e-08	ENSG00000064886.8
snp_1_111796343	4.70638e-16	3.0097704849632e-10	ENSG00000064886.8_EST00000000000.0_111773388_111773565-ENSG00000064886.8_EST00000000000.0_111781372_111781554-0-1	52950	0.55057	3.10363e-13	ENSG00000064886.8
snp_1_111796343	2.25948e-21	2.80408400329218e-15	ENSG00000064886.8_EST00000000000.0_111773388_111773565-ENSG00000064886.8_EST00000000000.0_111784849_111784988-0-1	52950	0.62419	1.47769e-18	ENSG00000064886.8
snp_1_111796343	2.05889e-20	2.2793027942029e-14	ENSG00000064886.8_EST00000000000.0_111773388_111773565-ENSG00000162777.12_EST00000000000.0_111743015_111743311-0-0	52950	0.61223	1.36426e-17	ENSG00000064886.8
rs2255089	1.52448e-07	0.0215898085867788	ENSG00000064886.8_EST00000000000.0_111777529_111777622-ENSG00000064886.8_EST00000000000.0_111777638_111777679-0-1	30175	0.37437	0.000100219	ENSG00000064886.8
rs11102222	6.57592e-09	0.00141684942222222	ENSG00000064886.8_EST00000000000.0_111777529_111777622-ENSG00000064886.8_EST00000000000.0_111778646_111778702-0-1	47685	0.41037	4.56285e-06	ENSG00000064886.8
rs1056831	2.07088e-07	0.0279494724822695	ENSG00000064886.8_EST00000000000.0_111777529_111777679-ENSG00000064886.8_EST00000000000.0_111778261_111778385-1-1	42619	0.37061	0.000136741	ENSG00000064886.8
snp_1_111796343	3.36033e-17	2.49141052796093e-11	ENSG00000064886.8_EST00000000000.0_111777529_111777679-ENSG00000064886.8_EST00000000000.0_111778646_111778775-0-1	52950	0.56808	2.21251e-14	ENSG00000064886.8
snp_1_111796343	1.1317e-23	1.75263850666667e-17	ENSG00000064886.8_EST00000000000.0_111777529_111777679-ENSG00000064886.8_EST00000000000.0_111783949_111784065-0-1	52950	0.65091	7.46863e-21	ENSG00000064886.8
snp_1_111796343	7.4654e-20	7.72736225367522e-14	ENSG00000064886.8_EST00000000000.0_111777529_111777679-ENSG00000064886.8_EST00000000000.0_111784849_111784988-0-1	52950	0.60501	4.90166e-17	ENSG00000064886.8
snp_1_111796343	3.26905e-09	0.00071766493811075	ENSG00000064886.8_EST00000000000.0_111778261_111778385-ENSG00000064886.8_EST00000000000.0_111783949_111784065-0-1	52950	0.41783	2.1501e-06	ENSG00000064886.8
snp_1_111796343	5.32452e-19	4.78920048141593e-13	ENSG00000064886.8_EST00000000000.0_111778261_111778385-ENSG00000064886.8_EST00000000000.0_111784849_111784988-0-1	52950	0.59364	3.52086e-16	ENSG00000064886.8
snp_1_111796343	3.31338e-20	3.56900304313726e-14	ENSG00000064886.8_EST00000000000.0_111778261_111778385-ENSG00000156171.9_EST00000000000.0_111659957_111660889-0-0	52950	0.60958	2.17103e-17	ENSG00000064886.8
snp_1_111796343	5.95994e-25	1.01286701378531e-18	ENSG00000064886.8_EST00000000000.0_111778646_111778770-ENSG00000064886.8_EST00000000000.0_111785839_111786054-0-1	52950	0.66469	3.88787e-22	ENSG00000064886.8
rs3118207	5.84195e-08	0.00934783540068948	ENSG00000064886.8_EST00000000000.0_111778646_111778775-ENSG00000064886.8_EST00000000000.0_111781372_111781554-1-1	25183	0.38582	3.82229e-05	ENSG00000064886.8
rs2477578	1.87245e-19	1.79394710349206e-13	ENSG00000064886.8_EST00000000000.0_111778646_111778775-ENSG00000064886.8_EST00000000000.0_111784849_111784988-0-1	39878	-0.59975	1.22548e-16	ENSG00000064886.8
snp_1_111796343	1.22627e-16	8.34521267027027e-11	ENSG00000064886.8_EST00000000000.0_111781372_111781554-ENSG00000064886.8_EST00000000000.0_111784849_111785256-0-1	52950	0.55962	8.03538e-14	ENSG00000064886.8
snp_1_111796343	3.42455e-08	0.00595332421149426	ENSG00000064886.8_EST00000000000.0_111781372_111781554-ENSG00000064886.8_EST00000000000.0_111785839_111786054-0-1	52950	0.39201	2.24644e-05	ENSG00000064886.8
rs11102222	6.52684e-08	0.0103947758490566	ENSG00000064886.8_EST00000000000.0_111783949_111784065-ENSG00000064886.8_EST00000000000.0_111784849_111784988-1-1	47685	-0.38452	4.3011e-05	ENSG00000064886.8
rs3118207	8.71121e-13	3.44775784370516e-07	ENSG00000064886.8_EST00000000000.0_111783949_111784065-ENSG00000064886.8_EST00000000000.0_111785839_111786054-0-1	25183	0.49423	5.72423e-10	ENSG00000064886.8
rs3118207	1.44557e-18	1.25271461081545e-12	ENSG00000064886.8_EST00000000000.0_111783949_111784065-ENSG00000064886.8_EST00000000000.0_111785839_111786061-0-1	25183	-0.58768	9.49479e-16	ENSG00000064886.8
snp_1_111796343	2.13522e-14	1.09708328392555e-08	ENSG00000064886.8_EST00000000000.0_111784849_111784988-ENSG00000064886.8_EST00000000000.0_111785839_111786062-1-1	52950	0.5233	1.40609e-11	ENSG00000064886.8
snp_1_111796343	2.49064e-12	9.25074228191168e-07	ENSG00000064886.8_EST00000000000.0_111784849_111785256-ENSG00000064886.8_EST00000000000.0_111785839_111786054-0-1	52950	-0.48547	1.65578e-09	ENSG00000064886.8
snp_1_111796343	9.53014e-15	5.08674165980651e-09	ENSG00000064886.8_EST00000000000.0_111784849_111785256-ENSG00000064886.8_EST00000000000.0_111785839_111786062-0-1	52950	0.52928	6.27128e-12	ENSG00000064886.8
rs12756391	4.46863e-07	0.051867842876267	ENSG00000162777.12_EST00000000000.0_111730753_111730992-ENSG00000134255.9_EST00000000000.0_111726813_111727724-0-0	-4190	-0.36098	0.000294085	ENSG00000162777.12
rs12756391	1.63084e-07	0.0227430629993089	ENSG00000162777.12_EST00000000000.0_111738538_111738678-ENSG00000162777.12_EST00000000000.0_111730753_111730992-0-1	-4190	-0.37354	0.000107052	ENSG00000162777.12
rs2305814	9.98945e-08	0.00409653769566517	ENSG00000163131.5_EST00000000000.0_150724257_150724484-ENSG00000143452.10_EST00000000000.0_150689614_150689758-0-0	220544	0.37947	1.48583e-05	ENSG00000163131.5
rs1980606	8.24322e-27	1.48294883858156e-20	ENSG00000117091.5_EST00000000000.0_160681472_160681593-ENSG00000117091.5_EST00000000000.0_160650992_160651258-0-1	-26855	-0.68349	4.53452e-24	ENSG00000117091.5
rs1980606	4.8975e-11	1.28890857631716e-05	ENSG00000117091.5_EST00000000000.0_160681472_160681593-ENSG00000117091.5_EST00000000000.0_160654677_160654979-0-1	-26855	0.45918	2.67917e-08	ENSG00000117091.5
rs2295615	8.4598e-13	2.82047429546667e-07	ENSG00000117091.5_EST00000000000.0_160681472_160681641-ENSG00000117091.5_EST00000000000.0_160650992_160651258-0-1	-26883	0.49447	4.58743e-10	ENSG00000117091.5
rs10908821	2.80107e-07	0.0277419540750611	ENSG00000215845.6_EST00000000000.0_161007703_161007865-ENSG00000158769.11_EST00000000000.0_160990800_160990902-0-0	-245	-0.36687	0.000135455	ENSG00000215845.6
rs10908821	2.80095e-07	0.0277468163692854	ENSG00000215845.6_EST00000000000.0_161007703_161007865-ENSG00000215845.6_EST00000000000.0_161007421_161007616-1-1	-245	0.36687	0.000135569	ENSG00000215845.6
rs57062973	1.24552e-07	0.0155832790187933	ENSG00000143149.8_EST00000000000.0_165648679_165648819-ENSG00000143149.8_EST00000000000.0_165632048_165632381-0-1	254546	-0.37682	6.83323e-05	ENSG00000143149.8
rs67193278	3.77596e-07	0.0281866225287357	ENSG00000188404.4_EST00000000000.0_169672396_169672581-ENSG00000174175.10_EST00000000000.0_169586266_169586652-0-0	57151	0.36312	0.000138268	ENSG00000188404.4
rs2420503	7.64949e-08	0.00717569604909345	ENSG00000188404.4_EST00000000000.0_169677558_169677944-ENSG00000188404.4_EST00000000000.0_169670701_169670829-0-1	8450	-0.38264	2.78939e-05	ENSG00000188404.4
rs11588675	1.30467e-06	0.0743614124369748	ENSG00000135862.4_EST00000000000.0_182992597_182993269-ENSG00000135862.4_EST00000000000.0_183077411_183077541-0-1	-4545	0.34701	0.000460566	ENSG00000135862.4
rs4422969	5.5854e-07	0.0376878768206409	ENSG00000135862.4_EST00000000000.0_183093766_183094011-ENSG00000135862.4_EST00000000000.0_183097729_183097885-0-1	28165	-0.35813	0.0001964	ENSG00000135862.4
rs10800645	2.40222e-07	0.015677169145679	ENSG00000081237.12_EST00000000000.0_198713183_198713332-ENSG00000081237.12_EST00000000000.0_198721378_198721500-0-1	979139	0.36878	6.8846e-05	ENSG00000081237.12
rs12123869	8.40203e-08	0.00721422304204957	ENSG00000143774.10_EST00000000000.0_228334562_228334639-ENSG00000143774.10_EST00000000000.0_228335107_228335245-1-1	-399173	-0.38153	2.80906e-05	ENSG00000143774.10
rs12123869	9.72893e-07	0.0562627050883127	ENSG00000143774.10_EST00000000000.0_228334562_228334639-ENSG00000143774.10_EST00000000000.0_228335316_228335399-0-1	-399173	0.3509	0.000324677	ENSG00000143774.10
rs12744791	2.84888e-10	8.41469223783784e-05	ENSG00000135778.6_EST00000000000.0_233086370_233086490-ENSG00000135778.6_EST00000000000.0_233091303_233091465-1-1	3358	-0.44252	2.02557e-07	ENSG00000135778.6
rs12744791	8.76823e-08	0.0144025568152038	ENSG00000135778.6_EST00000000000.0_233086370_233086490-ENSG00000135778.6_EST00000000000.0_233092093_233092189-0-1	3358	0.38102	6.2417e-05	ENSG00000135778.6
rs9424503	1.54279e-08	0.0031177332299169	ENSG00000135778.6_EST00000000000.0_233105655_233105864-ENSG00000135749.13_EST00000000000.0_233119882_233122286-0-0	-21981	0.40102	1.09836e-05	ENSG00000135778.6
rs9424503	1.19854e-08	0.00248599177114052	ENSG00000135778.6_EST00000000000.0_233105655_233105864-ENSG00000135778.6_EST00000000000.0_233113909_233114548-0-1	-21981	-0.40382	8.55584e-06	ENSG00000135778.6
rs10495545	4.70026e-07	0.0505988888479263	ENSG00000134326.7_EST00000000000.0_6991581_6991814-ENSG00000134326.7_EST00000000000.0_6980701_6980809-0-1	-15916	0.36034	0.000285738	ENSG00000134326.7
rs10495545	4.65449e-07	0.0501768846189377	ENSG00000134326.7_EST00000000000.0_6991581_6991814-ENSG00000134326.7_EST00000000000.0_6988447_6990104-0-1	-15916	-0.36046	0.000282702	ENSG00000134326.7
rs62121165	1.21139e-08	0.00253638288913999	ENSG00000134308.8_EST00000000000.0_9771070_9771143-ENSG00000134308.8_EST00000000000.0_9728294_9728457-0-1	15852	0.4037	8.76227e-06	ENSG00000134308.8
rs62120277	5.64896e-08	0.0125680464429119	ENSG00000143870.8_EST00000000000.0_10929023_10929107-ENSG00000143870.8_EST00000000000.0_10928823_10928895-1-1	-7908	0.38621	5.33526e-05	ENSG00000143870.8
rs62140848	1.56877e-07	0.00852041878147848	ENSG00000138031.8_EST00000000000.0_25064425_25064536-ENSG00000138031.8_EST00000000000.0_25064194_25064255-1-1	-401565	0.37402	3.4119e-05	ENSG00000138031.8
rs13001419	9.1176e-07	0.046742106382643	ENSG00000084733.6_EST00000000000.0_26256979_26257604-ENSG00000084733.6_EST00000000000.0_26332637_26332775-0-1	-302066	-0.35176	0.000256964	ENSG00000084733.6
rs11691585	1.73071e-07	0.0113692655451713	ENSG00000084754.6_EST00000000000.0_26417961_26418038-ENSG00000084754.6_EST00000000000.0_26414352_26414497-0-1	894777	0.37282	4.73766e-05	ENSG00000084754.6
rs7589296	6.48773e-09	0.00136844811262267	ENSG00000115816.8_EST00000000000.0_37450313_37450544-ENSG00000115816.8_EST00000000000.0_37443459_37443561-0-1	1844	-0.41052	4.38472e-06	ENSG00000115816.8
rs7589296	4.13259e-08	0.00717830696098105	ENSG00000115816.8_EST00000000000.0_37450313_37450544-ENSG00000115816.8_EST00000000000.0_37444127_37444180-0-1	1844	-0.38984	2.79274e-05	ENSG00000115816.8
rs4952693	4.49527e-08	0.00627800506917165	ENSG00000138095.13_EST00000000000.0_44202230_44202356-ENSG00000138095.13_EST00000000000.0_44190727_44190845-0-1	-71336	-0.38887	2.39142e-05	ENSG00000138095.13
rs268875	1.33541e-09	0.000272328867368421	ENSG00000138071.8_EST00000000000.0_65492177_65492309-ENSG00000138071.8_EST00000000000.0_65495698_65495889-0-1	41000	-0.42712	7.40589e-07	ENSG00000138071.8
rs268875	1.33541e-09	0.000273500170195142	ENSG00000138071.8_EST00000000000.0_65492177_65492309-ENSG00000138071.8_EST00000000000.0_65495698_65497280-0-1	41000	0.42712	7.44664e-07	ENSG00000138071.8
rs6725492	6.799e-07	0.0492353409390765	ENSG00000115317.7_EST00000000000.0_74758694_74758829-ENSG00000115318.7_EST00000000000.0_74759731_74760806-0-0	-575298	0.35559	0.000275155	ENSG00000115317.7
rs17034241	3.16099e-13	3.66745507182992e-08	ENSG00000115446.7_EST00000000000.0_99225042_99225189-ENSG00000115446.7_EST00000000000.0_99226106_99226502-0-1	-44	0.50246	5.23729e-11	ENSG00000115446.7
rs17034241	1.00056e-13	1.27736018446115e-08	ENSG00000115446.7_EST00000000000.0_99225042_99225189-ENSG00000115446.7_EST00000000000.0_99226219_99226502-0-1	-44	-0.51153	1.65792e-11	ENSG00000115446.7
rs2438980	5.10876e-07	0.0362594801007557	ENSG00000155368.12_EST00000000000.0_120124553_120124666-ENSG00000155368.12_EST00000000000.0_120125140_120125220-0-1	185909	-0.35927	0.000187305	ENSG00000155368.12
rs12618326	1.04658e-06	0.0422012778679588	ENSG00000152082.9_EST00000000000.0_130939886_130940025-ENSG00000152082.9_EST00000000000.0_130940200_130940348-0-1	-866880	-0.34994	0.000226647	ENSG00000152082.9
rs12690516	6.92015e-07	0.0373982363287443	ENSG00000115232.8_EST00000000000.0_182363350_182363504-ENSG00000115232.8_EST00000000000.0_182374385_182374532-0-1	52423	-0.35536	0.00019429	ENSG00000115232.8
rs12690516	2.21782e-07	0.0144045499810095	ENSG00000115232.8_EST00000000000.0_182363350_182363504-ENSG00000115232.8_EST00000000000.0_182374385_182374534-1-1	52423	0.36977	6.25076e-05	ENSG00000115232.8
rs10190751	9.37893e-07	0.0620469341547488	ENSG00000003402.12_EST00000000000.0_202000695_202000830-ENSG00000003402.12_EST00000000000.0_202006097_202006321-0-1	25269	0.35138	0.000366937	ENSG00000003402.12
rs78159072	7.3958e-07	0.0359479280573114	ENSG00000055044.5_EST00000000000.0_203155046_203155180-ENSG00000055044.5_EST00000000000.0_203155848_203155993-0-1	-802271	0.35449	0.000184994	ENSG00000055044.5
rs80303579	4.39601e-08	0.00646215735825546	ENSG00000023228.8_EST00000000000.0_206992521_206992696-ENSG00000023228.8_EST00000000000.0_206988543_206989000-0-1	-543508	-0.38913	2.47418e-05	ENSG00000023228.8
rs80303579	8.3406e-09	0.00144839045800604	ENSG00000023228.8_EST00000000000.0_206992521_206992696-ENSG00000023228.8_EST00000000000.0_206991434_206991568-1-1	-543508	0.40779	4.67856e-06	ENSG00000023228.8
rs62176305	8.05117e-07	0.0752869277958399	ENSG00000079246.11_EST00000000000.0_217024791_217024884-ENSG00000079246.11_EST00000000000.0_217059642_217059709-0-1	967319	0.35339	0.000467033	ENSG00000079246.11
rs282254	7.61997e-07	0.0479239218880437	ENSG00000036257.8_EST00000000000.0_225368369_225368539-ENSG00000036257.8_EST00000000000.0_225365080_225365204-0-1	-542763	-0.3541	0.000266423	ENSG00000036257.8
rs35008063	3.94204e-07	0.0427098725854443	ENSG00000079263.11_EST00000000000.0_231101798_231101975-ENSG00000079263.11_EST00000000000.0_231109703_231109795-0-1	66040	0.36257	0.000230351	ENSG00000079263.11
rs10209615	1.70392e-07	0.0214445410337079	ENSG00000079263.11_EST00000000000.0_231112631_231112780-ENSG00000079263.11_EST00000000000.0_231150467_231150547-0-1	-501	-0.37301	9.93354e-05	ENSG00000079263.11
rs7563433	3.93148e-07	0.042735271143259	ENSG00000135899.11_EST00000000000.0_231079677_231079833-ENSG00000067066.11_EST00000000000.0_231379810_231381242-0-0	5234	-0.36261	0.000230627	ENSG00000135899.11
rs7563433	6.3547e-08	0.00912109669769931	ENSG00000135899.11_EST00000000000.0_231079677_231079833-ENSG00000135899.11_EST00000000000.0_231067295_231067438-0-1	5234	-0.38483	3.69694e-05	ENSG00000135899.11
rs7563433	3.614e-07	0.0398851365460863	ENSG00000135899.11_EST00000000000.0_231079677_231079833-ENSG00000135899.11_EST00000000000.0_231077062_231077145-0-1	5234	-0.36367	0.000211613	ENSG00000135899.11
rs4972973	2.98928e-10	7.35469601457195e-05	ENSG00000135916.11_EST00000000000.0_231729665_231729860-ENSG00000135916.11_EST00000000000.0_231738132_231738272-0-1	8444	-0.44205	1.75127e-07	ENSG00000135916.11
rs4972973	3.00087e-10	7.43512488221919e-05	ENSG00000135916.11_EST00000000000.0_231729665_231729860-ENSG00000135916.11_EST00000000000.0_231740335_231740523-0-1	8444	0.44201	1.77284e-07	ENSG00000135916.11
rs4973324	4.50154e-07	0.0484643569230769	ENSG00000173692.8_EST00000000000.0_231934739_231934882-ENSG00000173692.8_EST00000000000.0_231936903_231937129-1-1	-570778	-0.36089	0.000270417	ENSG00000173692.8
rs12992677	5.34032e-07	0.0495810728336239	ENSG00000115053.10_EST00000000000.0_232325380_232325577-ENSG00000144524.11_EST00000000000.0_232672197_232672434-0-0	71534	0.3587	0.000277571	ENSG00000115053.10
rs35330775	1.01e-06	0.0823513453367787	ENSG00000115053.10_EST00000000000.0_232329047_232329195-ENSG00000115053.10_EST00000000000.0_232326251_232326481-0-1	4042	-0.35041	0.000518357	ENSG00000115053.10
rs838737	1.09685e-07	0.0162066544930096	ENSG00000077044.5_EST00000000000.0_234368403_234368537-ENSG00000077044.5_EST00000000000.0_234372810_234372929-0-1	61899	0.37835	7.16457e-05	ENSG00000077044.5
rs838737	4.17257e-09	0.000885048885856433	ENSG00000077044.5_EST00000000000.0_234368403_234368537-ENSG00000077044.5_EST00000000000.0_234375732_234375849-0-1	61899	0.41525	2.70052e-06	ENSG00000077044.5
rs56029648	4.32571e-07	0.0308922344024337	ENSG00000170248.8_EST00000000000.0_33877536_33877758-ENSG00000170248.8_EST00000000000.0_33885604_33885715-0-1	222625	0.36139	0.000154153	ENSG00000170248.8
rs4678621	5.36065e-08	0.00515084230239346	ENSG00000170248.8_EST00000000000.0_33895371_33895505-ENSG00000170248.8_EST00000000000.0_33907843_33911194-0-1	72481	0.38682	1.91347e-05	ENSG00000170248.8
rs6801159	6.40361e-10	9.36640534043498e-05	ENSG00000170248.8_EST00000000000.0_33895371_33895505-ENSG00000170266.10_EST00000000000.0_33099581_33099761-0-0	4177	0.43454	2.28818e-07	ENSG00000170248.8
rs11130091	5.00622e-07	0.0191647827709979	ENSG00000160796.10_EST00000000000.0_47039557_47039716-ENSG00000160796.10_EST00000000000.0_47040449_47040607-0-1	-516642	0.35953	8.68425e-05	ENSG00000160796.10
rs7426969	7.17928e-07	0.025780969945946	ENSG00000160796.10_EST00000000000.0_47046671_47046811-ENSG00000160796.10_EST00000000000.0_47047823_47047939-0-1	70182	-0.35488	0.000124104	ENSG00000160796.10
rs1799843	3.20833e-06	0.038949838617284	ENSG00000114316.8_EST00000000000.0_49362327_49362472-ENSG00000114316.8_EST00000000000.0_49348053_49348170-0-1	472219	-0.33473	0.000205257	ENSG00000114316.8
rs2236944	2.15493e-07	0.00365132836781609	ENSG00000067560.6_EST00000000000.0_49449253_49449361-ENSG00000067560.6_EST00000000000.0_49399950_49400059-0-1	842558	0.37012	1.30891e-05	ENSG00000067560.6
rs665912	4.57905e-06	0.0534232055130402	ENSG00000182179.6_EST00000000000.0_49847411_49847616-ENSG00000182179.6_EST00000000000.0_49846823_49846897-0-1	743433	0.32973	0.000304294	ENSG00000182179.6
rs11130226	2.83604e-09	7.87177806405052e-05	ENSG00000004534.9_EST00000000000.0_50095161_50095436-ENSG00000004534.9_EST00000000000.0_50098573_50098654-0-1	15751	-0.41932	1.89232e-07	ENSG00000004534.9
rs4688756	3.79512e-10	1.22431582710623e-05	ENSG00000004534.9_EST00000000000.0_50095161_50095436-ENSG00000004534.9_EST00000000000.0_50098895_50098980-0-1	62754	-0.43972	2.53694e-08	ENSG00000004534.9
rs4688756	6.08291e-10	1.90334171104357e-05	ENSG00000004534.9_EST00000000000.0_50095161_50095436-ENSG00000145029.6_EST00000000000.0_49466541_49466759-0-0	62754	-0.43505	4.07399e-08	ENSG00000004534.9
rs7650214	1.65854e-06	0.0234989373681797	ENSG00000004534.9_EST00000000000.0_50099395_50099541-ENSG00000004534.9_EST00000000000.0_50112634_50112763-0-1	82426	0.34378	0.000111145	ENSG00000004534.9
rs9853056	9.91916e-07	0.0292338992961749	ENSG00000168268.6_EST00000000000.0_52563166_52563350-ENSG00000168268.6_EST00000000000.0_52561310_52561391-0-1	-13113	-0.35065	0.000144938	ENSG00000168268.6
rs9853056	1.18528e-06	0.0340551980599873	ENSG00000168268.6_EST00000000000.0_52563166_52563350-ENSG00000168268.6_EST00000000000.0_52561633_52561734-0-1	-13113	-0.34829	0.000173592	ENSG00000168268.6
rs9853056	3.02281e-07	0.0106366461119833	ENSG00000168268.6_EST00000000000.0_52563166_52563350-ENSG00000168268.6_EST00000000000.0_52561845_52561947-0-1	-13113	-0.36592	4.4081e-05	ENSG00000168268.6
rs709324	8.3262e-07	0.0693027092134832	ENSG00000113812.9_EST00000000000.0_53905259_53905523-ENSG00000056736.5_EST00000000000.0_53894157_53894255-0-0	-16664	-0.35295	0.000421344	ENSG00000113812.9
rs7623901	4.84297e-07	0.0244666949749202	ENSG00000145088.4_EST00000000000.0_121575858_121576003-ENSG00000163406.5_EST00000000000.0_121615253_121615340-0-0	-25051	0.35995	0.000116359	ENSG00000145088.4
rs17208928	2.32979e-22	1.89694084841608e-16	ENSG00000173200.7_EST00000000000.0_122340291_122340458-ENSG00000173200.7_EST00000000000.0_122345674_122345880-1-1	49421	-0.63598	8.70062e-20	ENSG00000173200.7
rs150039731	1.32302e-17	6.10214222078273e-12	ENSG00000173200.7_EST00000000000.0_122340291_122340458-ENSG00000173200.7_EST00000000000.0_122350933_122351066-1-1	48640	0.57403	4.90294e-15	ENSG00000173200.7
rs151206581	2.56446e-07	0.019978513858357	ENSG00000173193.8_EST00000000000.0_122423374_122423595-ENSG00000173193.8_EST00000000000.0_122427037_122427115-1-1	57210	0.36797	9.17646e-05	ENSG00000173193.8
rs10934614	8.72043e-07	0.05475266598678	ENSG00000173193.8_EST00000000000.0_122437206_122437805-ENSG00000173193.8_EST00000000000.0_122439102_122439235-1-1	42378	-0.35234	0.000314332	ENSG00000173193.8
rs9681001	1.58037e-07	0.00773813043382757	ENSG00000169714.12_EST00000000000.0_128890477_128890614-ENSG00000169714.12_EST00000000000.0_128889922_128890123-0-1	816958	0.37393	3.05585e-05	ENSG00000169714.12
rs10513495	1.02554e-07	0.00649911940740741	ENSG00000114850.2_EST00000000000.0_156266694_156266792-ENSG00000114850.2_EST00000000000.0_156260610_156261058-0-1	195997	0.37915	2.49256e-05	ENSG00000114850.2
rs9290835	3.77721e-07	0.0537036204368471	ENSG00000073849.10_EST00000000000.0_186790637_186790735-ENSG00000073849.10_EST00000000000.0_186793350_186796341-0-1	-329488	-0.36311	0.00030659	ENSG00000073849.10
rs2279118	1.29484e-07	0.0213282808588842	ENSG00000198836.4_EST00000000000.0_193374869_193375021-ENSG00000198836.4_EST00000000000.0_193380611_193380751-0-1	-435787	0.37635	9.86581e-05	ENSG00000198836.4
rs73088758	5.9511e-07	0.0641268571428572	ENSG00000163964.9_EST00000000000.0_196449286_196449427-ENSG00000163964.9_EST00000000000.0_196457863_196457964-0-1	-180454	0.35731	0.000382575	ENSG00000163964.9
rs4074267	1.05429e-06	0.0801029949015544	ENSG00000197386.6_EST00000000000.0_3174635_3174858-ENSG00000197386.6_EST00000000000.0_3176448_3176526-0-1	728973	0.34984	0.000502902	ENSG00000197386.6
rs3796822	8.40309e-07	0.0417382786699108	ENSG00000071127.11_EST00000000000.0_10099335_10099515-ENSG00000071127.11_EST00000000000.0_10089917_10089997-0-1	-24922	0.35283	0.00022321	ENSG00000071127.11
rs3796822	3.37999e-08	0.00257579147268171	ENSG00000071127.11_EST00000000000.0_10099335_10099515-ENSG00000071127.11_EST00000000000.0_10090288_10090365-1-1	-24922	-0.39216	8.91517e-06	ENSG00000071127.11
rs1545606	2.30677e-07	0.028109654890511	ENSG00000091490.6_EST00000000000.0_25783864_25784040-ENSG00000091490.6_EST00000000000.0_25766948_25767057-0-1	9879	0.36928	0.000137799	ENSG00000091490.6
rs1545606	2.0802e-07	0.025780969945946	ENSG00000091490.6_EST00000000000.0_25803905_25804084-ENSG00000091490.6_EST00000000000.0_25760563_25760690-0-1	9879	0.37056	0.00012397	ENSG00000091490.6
rs1545606	1.00771e-07	0.0139316750694864	ENSG00000091490.6_EST00000000000.0_25803905_25804084-ENSG00000091490.6_EST00000000000.0_25780698_25780825-0-1	9879	0.37936	6.00024e-05	ENSG00000091490.6
rs11096956	6.80203e-16	3.92267003786008e-10	ENSG00000174123.6_EST00000000000.0_38777731_38778047-ENSG00000174123.6_EST00000000000.0_38774746_38777273-0-1	-8430	-0.54804	4.13432e-13	ENSG00000174123.6
rs11096956	6.61938e-16	3.87690350986501e-10	ENSG00000174123.6_EST00000000000.0_38777731_38778047-ENSG00000174123.6_EST00000000000.0_38777396_38777584-0-1	-8430	0.54823	4.04825e-13	ENSG00000174123.6
rs7669821	4.98895e-08	0.00744091034635633	ENSG00000109814.7_EST00000000000.0_39511973_39512170-ENSG00000109814.7_EST00000000000.0_39506037_39506128-0-1	-7708	-0.38766	2.91185e-05	ENSG00000109814.7
rs6832249	2.70576e-20	2.78215677706093e-14	ENSG00000168421.7_EST00000000000.0_40198741_40198920-ENSG00000168421.7_EST00000000000.0_40236797_40236978-0-1	41542	-0.61071	1.68334e-17	ENSG00000168421.7
rs11724714	3.45054e-07	0.0200403708590288	ENSG00000156136.5_EST00000000000.0_71863784_71863899-ENSG00000156136.5_EST00000000000.0_71891533_71891648-0-1	123882	-0.36425	9.21297e-05	ENSG00000156136.5
rs315394	2.25111e-07	0.00935171886804452	ENSG00000132466.12_EST00000000000.0_74014530_74014767-ENSG00000132466.12_EST00000000000.0_74012481_74012590-0-1	-379393	0.36958	3.82692e-05	ENSG00000132466.12
rs315394	6.01448e-07	0.0218603126153846	ENSG00000132466.12_EST00000000000.0_74014530_74014767-ENSG00000132466.12_EST00000000000.0_74012958_74013149-1-1	-379393	-0.35717	0.000101688	ENSG00000132466.12
rs1458642	8.73209e-07	0.0601154416206262	ENSG00000138663.4_EST00000000000.0_83956326_83956451-ENSG00000138663.4_EST00000000000.0_83978411_83978561-0-1	606762	-0.35232	0.00035395	ENSG00000138663.4
rs111365740	3.01006e-07	0.0245186823057644	ENSG00000164111.9_EST00000000000.0_122605832_122605926-ENSG00000164111.9_EST00000000000.0_122593688_122593781-0-1	-31439	-0.36597	0.000116686	ENSG00000164111.9
rs2306419	2.28802e-08	0.00257343712010035	ENSG00000164111.9_EST00000000000.0_122618018_122618121-ENSG00000164111.9_EST00000000000.0_122593688_122593781-0-1	-25605	0.3966	8.89865e-06	ENSG00000164111.9
rs2306419	2.08088e-08	0.00238184671217032	ENSG00000164111.9_EST00000000000.0_122618018_122618121-ENSG00000164111.9_EST00000000000.0_122599570_122599649-0-1	-25605	0.39767	8.12768e-06	ENSG00000164111.9
rs2306419	1.42443e-07	0.0129379135870117	ENSG00000164111.9_EST00000000000.0_122618018_122618121-ENSG00000164111.9_EST00000000000.0_122602826_122602916-0-1	-25605	0.37519	5.53015e-05	ENSG00000164111.9
rs6818192	3.61857e-07	0.0347923926471834	ENSG00000121210.11_EST00000000000.0_154387501_154387673-ENSG00000121210.11_EST00000000000.0_154479410_154479520-0-1	495995	0.36365	0.000178142	ENSG00000121210.11
rs60893339	3.75022e-09	0.00131592689138577	ENSG00000129187.10_EST00000000000.0_183836651_183836728-ENSG00000129187.10_EST00000000000.0_183815646_183815758-0-1	-148025	0.41638	4.19075e-06	ENSG00000129187.10
rs60833263	5.35084e-08	0.00915190906431813	ENSG00000113504.13_EST00000000000.0_1060459_1060566-ENSG00000113504.13_EST00000000000.0_1050499_1052566-0-1	-11341	-0.38684	3.71836e-05	ENSG00000113504.13
rs60833263	2.54402e-07	0.034635886993007	ENSG00000113504.13_EST00000000000.0_1060459_1060566-ENSG00000113504.13_EST00000000000.0_1052322_1052447-0-1	-11341	-0.36807	0.000177228	ENSG00000113504.13
rs60833263	1.44394e-14	7.9424569982906e-09	ENSG00000113504.13_EST00000000000.0_1064198_1064367-ENSG00000113504.13_EST00000000000.0_1057586_1057764-0-1	-11341	-0.52622	1.00762e-11	ENSG00000113504.13
rs60833263	6.88353e-12	2.48887122383362e-06	ENSG00000113504.13_EST00000000000.0_1065398_1065593-ENSG00000113504.13_EST00000000000.0_1057586_1057764-0-1	-11341	-0.47675	4.80103e-09	ENSG00000113504.13
rs60833263	1.65027e-12	6.6374798701623e-07	ENSG00000113504.13_EST00000000000.0_1065398_1065593-ENSG00000113504.13_EST00000000000.0_1060459_1060566-0-1	-11341	-0.48893	1.15298e-09	ENSG00000113504.13
rs6894574	9.61034e-13	3.96366764066924e-07	ENSG00000113504.13_EST00000000000.0_1074682_1074786-ENSG00000113504.13_EST00000000000.0_1064198_1064367-0-1	-8677	-0.49342	6.67889e-10	ENSG00000113504.13
rs60833263	3.01626e-17	2.39317309717097e-11	ENSG00000113504.13_EST00000000000.0_1085347_1085588-ENSG00000113504.13_EST00000000000.0_1074682_1074786-0-1	-11341	-0.56878	2.1097e-14	ENSG00000113504.13
rs60833263	7.17142e-14	3.54268778911878e-08	ENSG00000113504.13_EST00000000000.0_1085347_1085588-ENSG00000113504.13_EST00000000000.0_1079513_1079611-0-1	-11341	-0.51411	5.01302e-11	ENSG00000113504.13
rs3798083	7.60793e-07	0.0980430979282052	ENSG00000145495.9_EST00000000000.0_10390444_10390612-ENSG00000145495.9_EST00000000000.0_10402171_10402251-0-1	-816832	0.35412	0.000621912	ENSG00000145495.9
rs6875118	1.09904e-06	0.0360937367297184	ENSG00000112992.10_EST00000000000.0_43645459_43645612-ENSG00000112992.10_EST00000000000.0_43648026_43648553-0-1	71133	0.34929	0.000186214	ENSG00000112992.10
rs10074229	1.35192e-06	0.0424741516485288	ENSG00000112992.10_EST00000000000.0_43653120_43653315-ENSG00000112992.10_EST00000000000.0_43675613_43675772-0-1	14622	0.34653	0.000228527	ENSG00000112992.10
rs16895303	1.04857e-08	0.00111839532444444	ENSG00000153914.10_EST00000000000.0_65455047_65455162-ENSG00000153914.10_EST00000000000.0_65465879_65465998-0-1	472586	0.40529	3.49256e-06	ENSG00000153914.10
rs6883278	1.85014e-14	7.17772702176166e-09	ENSG00000164346.5_EST00000000000.0_74064756_74064943-ENSG00000164346.5_EST00000000000.0_74072429_74072629-0-1	7236	0.52437	8.99112e-12	ENSG00000164346.5
rs6883278	2.46509e-07	0.0252158292753623	ENSG00000164346.5_EST00000000000.0_74064756_74064943-ENSG00000164347.11_EST00000000000.0_74062763_74063196-0-0	7236	0.36846	0.000120742	ENSG00000164346.5
rs4704210	5.25275e-09	0.000703293392592593	ENSG00000113161.10_EST00000000000.0_74650328_74650522-ENSG00000113161.10_EST00000000000.0_74650881_74651039-1-1	3071	-0.41279	2.10018e-06	ENSG00000113161.10
rs34361	3.21643e-08	0.00362312161307902	ENSG00000113161.10_EST00000000000.0_74650328_74650522-ENSG00000113161.10_EST00000000000.0_74651190_74651347-1-1	339692	0.39273	1.29762e-05	ENSG00000113161.10
rs7356594	6.60563e-09	0.00074878003908046	ENSG00000153113.17_EST00000000000.0_96097978_96098076-ENSG00000153113.17_EST00000000000.0_96108344_96108396-0-1	230664	-0.41032	2.25978e-06	ENSG00000153113.17
rs26481	5.07585e-07	0.0340962165986395	ENSG00000153113.17_EST00000000000.0_96097978_96098076-ENSG00000153113.17_EST00000000000.0_96108344_96108410-0-1	237827	-0.35935	0.000173912	ENSG00000153113.17
rs10037212	4.13599e-12	7.38378362469136e-07	ENSG00000164307.7_EST00000000000.0_96119628_96119784-ENSG00000164307.7_EST00000000000.0_96112108_96112255-0-1	-59027	-0.48115	1.29703e-09	ENSG00000164307.7
rs27529	2.72891e-14	6.91578866631854e-09	ENSG00000164307.7_EST00000000000.0_96121492_96121675-ENSG00000164307.7_EST00000000000.0_96116762_96116902-0-1	-17495	0.52146	8.6021e-12	ENSG00000164307.7
rs246453	9.92703e-10	0.000124356508926554	ENSG00000164307.7_EST00000000000.0_96121492_96121675-ENSG00000164307.7_EST00000000000.0_96117397_96117558-0-1	-20467	-0.43014	3.10271e-07	ENSG00000164307.7
rs26509	3.78337e-08	0.00331510481148793	ENSG00000164307.7_EST00000000000.0_96124234_96124388-ENSG00000164307.7_EST00000000000.0_96118755_96118939-0-1	-61123	-0.39086	1.17652e-05	ENSG00000164307.7
rs7721614	1.04506e-06	0.0565271637333334	ENSG00000164307.7_EST00000000000.0_96126215_96126346-ENSG00000164307.7_EST00000000000.0_96124234_96124388-0-1	888244	0.34996	0.000326387	ENSG00000164307.7
rs1230366	1.63541e-08	0.00155926026084078	ENSG00000164307.7_EST00000000000.0_96129103_96129216-ENSG00000164307.7_EST00000000000.0_96119628_96119784-0-1	51477	0.40037	5.1077e-06	ENSG00000164307.7
rs152280	2.98909e-09	0.000337012845714286	ENSG00000164307.7_EST00000000000.0_96129103_96129216-ENSG00000164307.7_EST00000000000.0_96121492_96121675-0-1	18139	-0.41877	9.36228e-07	ENSG00000164307.7
rs30186	1.14212e-13	2.58052255175644e-08	ENSG00000164307.7_EST00000000000.0_96129506_96129660-ENSG00000164307.7_EST00000000000.0_96124234_96124388-0-1	-19356	-0.5105	3.58437e-11	ENSG00000164307.7
rs27529	4.36724e-10	5.85850508368008e-05	ENSG00000164307.7_EST00000000000.0_96130745_96130865-ENSG00000164307.7_EST00000000000.0_96126215_96126346-0-1	-17495	0.43834	1.37404e-07	ENSG00000164307.7
rs2549802	6.75198e-08	0.00563601757460318	ENSG00000164307.7_EST00000000000.0_96130745_96130865-ENSG00000164307.7_EST00000000000.0_96127764_96127895-0-1	27424	-0.38412	2.11754e-05	ENSG00000164307.7
rs152280	1.41002e-08	0.00137920820695711	ENSG00000164307.7_EST00000000000.0_96132878_96133012-ENSG00000164307.7_EST00000000000.0_96126215_96126346-0-1	18139	-0.40202	4.42817e-06	ENSG00000164307.7
rs30186	1.64139e-08	0.00157222440343234	ENSG00000164307.7_EST00000000000.0_96132878_96133012-ENSG00000164307.7_EST00000000000.0_96127764_96127895-0-1	-19356	-0.40033	5.16551e-06	ENSG00000164307.7
rs30186	2.04944e-08	0.00190545875926285	ENSG00000164307.7_EST00000000000.0_96139106_96139530-ENSG00000164307.7_EST00000000000.0_96129506_96129660-0-1	-19356	-0.39784	6.39051e-06	ENSG00000164307.7
rs13184340	1.02994e-06	0.0398355972662165	ENSG00000213523.4_EST00000000000.0_139936732_139936917-ENSG00000213523.4_EST00000000000.0_139930646_139930754-0-1	-183933	-0.35015	0.000211091	ENSG00000213523.4
rs9324644	1.29356e-06	0.0476454606451613	ENSG00000213523.4_EST00000000000.0_139936732_139936917-ENSG00000213523.4_EST00000000000.0_139931567_139931769-0-1	-15934	0.34712	0.0002642	ENSG00000213523.4
rs153527	6.34023e-07	0.0596266054441367	ENSG00000145901.9_EST00000000000.0_150418658_150418786-ENSG00000145901.9_EST00000000000.0_150414563_150414628-0-1	965161	-0.35649	0.000350102	ENSG00000145901.9
rs73796638	5.83738e-08	0.00767733042424243	ENSG00000196743.4_EST00000000000.0_150646292_150646474-ENSG00000186334.5_EST00000000000.0_150660575_150660744-0-0	11012	0.38583	3.02185e-05	ENSG00000196743.4
rs73796638	5.95722e-08	0.00775716431714678	ENSG00000196743.4_EST00000000000.0_150646292_150646474-ENSG00000196743.4_EST00000000000.0_150646857_150650001-0-1	11012	-0.38559	3.06589e-05	ENSG00000196743.4
rs72643446	1.55557e-07	0.0187348339369434	ENSG00000164611.8_EST00000000000.0_159848917_159849410-ENSG00000164611.8_EST00000000000.0_159851244_159851301-0-1	-204091	0.37412	8.44067e-05	ENSG00000164611.8
rs329474	2.67788e-07	0.0323143675587158	ENSG00000181163.9_EST00000000000.0_170814855_170815010-ENSG00000181163.9_EST00000000000.0_170818309_170818428-0-1	-676098	-0.36743	0.00016256	ENSG00000181163.9
rs56929977	9.05399e-10	0.000283035383325453	ENSG00000161011.14_EST00000000000.0_179250858_179251057-ENSG00000161011.14_EST00000000000.0_179260032_179260246-0-1	404038	0.43107	7.78912e-07	ENSG00000161011.14
rs79898473	7.47801e-07	0.0918726704761905	ENSG00000197226.7_EST00000000000.0_179301902_179302187-ENSG00000197226.7_EST00000000000.0_179297255_179297495-0-1	263912	-0.35435	0.000581576	ENSG00000197226.7
rs17080341	2.65361e-10	4.13582004438123e-05	ENSG00000204628.7_EST00000000000.0_180665099_180665663-ENSG00000204628.7_EST00000000000.0_180663937_180664319-0-1	-778546	0.44321	9.45789e-08	ENSG00000204628.7
rs57196078	4.80684e-07	0.0568363485424874	ENSG00000124535.10_EST00000000000.0_2770429_2770595-ENSG00000124535.10_EST00000000000.0_2784558_2784637-0-1	-96658	-0.36005	0.000328493	ENSG00000124535.10
rs57196078	6.43764e-08	0.010610710489657	ENSG00000124535.10_EST00000000000.0_2770429_2770595-ENSG00000124535.10_EST00000000000.0_2785241_2785979-0-1	-96658	-0.38468	4.3939e-05	ENSG00000124535.10
rs318491	6.26355e-09	0.00137603944719405	ENSG00000170542.5_EST00000000000.0_2892067_2892222-ENSG00000170542.5_EST00000000000.0_2887500_2890804-0-1	-4918	0.4109	4.41352e-06	ENSG00000170542.5
rs318491	1.84041e-08	0.00359194841530055	ENSG00000170542.5_EST00000000000.0_2892067_2892222-ENSG00000230438.3_EST00000000000.0_2854892_2855924-0-0	-4918	-0.39905	1.28295e-05	ENSG00000170542.5
rs318491	1.13241e-08	0.00232925937574021	ENSG00000170542.5_EST00000000000.0_2892067_2892222-ENSG00000230438.3_EST00000000000.0_2858145_2858480-0-0	-4918	-0.40445	7.93308e-06	ENSG00000170542.5
rs318491	7.4763e-09	0.00159015399986812	ENSG00000170542.5_EST00000000000.0_2893645_2893787-ENSG00000230438.3_EST00000000000.0_2854892_2855924-0-0	-4918	-0.40898	5.22959e-06	ENSG00000170542.5
rs318490	8.34463e-07	0.092072266967985	ENSG00000170542.5_EST00000000000.0_2896287_2896424-ENSG00000170542.5_EST00000000000.0_2887500_2890804-0-1	-5214	-0.35292	0.000583139	ENSG00000170542.5
rs7748835	2.13569e-11	9.1037275976458e-06	ENSG00000180822.7_EST00000000000.0_3259294_3259430-ENSG00000180822.7_EST00000000000.0_3263918_3263993-0-1	61898	0.46673	1.84495e-08	ENSG00000180822.7
rs4267999	9.55661e-08	0.0210051912764858	ENSG00000124491.9_EST00000000000.0_6182221_6182374-ENSG00000124491.9_EST00000000000.0_6144318_6146005-0-1	60174	-0.38	9.69586e-05	ENSG00000124491.9
rs1929089	9.85569e-08	0.0215898085867788	ENSG00000124491.9_EST00000000000.0_6182221_6182374-ENSG00000124491.9_EST00000000000.0_6152046_6152182-0-1	85983	-0.37963	0.000100161	ENSG00000124491.9
rs4395776	4.93445e-07	0.0797837202557457	ENSG00000124491.9_EST00000000000.0_6222266_6222404-ENSG00000124491.9_EST00000000000.0_6174813_6175100-0-1	60283	-0.35971	0.000500638	ENSG00000124491.9
rs4395776	3.33702e-07	0.0583965316973415	ENSG00000124491.9_EST00000000000.0_6222266_6222404-ENSG00000124491.9_EST00000000000.0_6206644_6206835-1-1	60283	-0.36468	0.0003406	ENSG00000124491.9
rs4267999	2.2955e-07	0.0430920290879936	ENSG00000124491.9_EST00000000000.0_6266791_6267042-ENSG00000124491.9_EST00000000000.0_6174813_6175100-0-1	60174	-0.36934	0.000233113	ENSG00000124491.9
rs6918184	1.61909e-07	0.0325529962186495	ENSG00000124491.9_EST00000000000.0_6266791_6267042-ENSG00000124491.9_EST00000000000.0_6197456_6197559-0-1	79008	0.37363	0.000164328	ENSG00000124491.9
rs4267999	1.36949e-07	0.0284241289889625	ENSG00000124491.9_EST00000000000.0_6318768_6318915-ENSG00000124491.9_EST00000000000.0_6174813_6175100-0-1	60174	-0.37567	0.000139618	ENSG00000124491.9
rs4395776	1.15227e-07	0.0246642504918033	ENSG00000124491.9_EST00000000000.0_6318768_6318915-ENSG00000124491.9_EST00000000000.0_6248545_6248652-0-1	60283	-0.37775	0.000117459	ENSG00000124491.9
rs1929089	2.03436e-07	0.0392022941538462	ENSG00000124491.9_EST00000000000.0_6318768_6318915-ENSG00000124491.9_EST00000000000.0_6251044_6251162-0-1	85983	-0.37083	0.000206958	ENSG00000124491.9
rs10946684	4.69165e-07	0.0554340922335217	ENSG00000112308.7_EST00000000000.0_24718768_24721064-ENSG00000112308.7_EST00000000000.0_24714546_24714668-0-1	-541517	0.36036	0.000319174	ENSG00000112308.7
rs9379850	4.60225e-10	5.406395858473e-05	ENSG00000186470.7_EST00000000000.0_26370550_26370831-ENSG00000111801.10_EST00000000000.0_26448476_26448637-0-0	-22330	0.43782	1.25921e-07	ENSG00000186470.7
rs28362606	1.46922e-08	0.0012670972852459	ENSG00000186470.7_EST00000000000.0_26370550_26370831-ENSG00000186470.7_EST00000000000.0_26373125_26373325-1-1	199	0.40156	4.02288e-06	ENSG00000186470.7
rs9379850	2.07281e-08	0.0017098257409002	ENSG00000186470.7_EST00000000000.0_26370550_26370831-ENSG00000186470.7_EST00000000000.0_26375743_26375965-0-1	-22330	0.39771	5.68232e-06	ENSG00000186470.7
rs28362606	3.13438e-09	0.000311713503372549	ENSG00000186470.7_EST00000000000.0_26370550_26370831-ENSG00000186470.7_EST00000000000.0_26376025_26376443-0-1	199	-0.41827	8.6189e-07	ENSG00000186470.7
rs9379850	3.3262e-10	4.00175196719123e-05	ENSG00000186470.7_EST00000000000.0_26370550_26370831-ENSG00000186470.7_EST00000000000.0_26376757_26378546-0-1	-22330	0.44101	9.09923e-08	ENSG00000186470.7
rs115140934	8.79043e-08	0.00653395196387243	ENSG00000204642.7_EST00000000000.0_29692024_29692225-ENSG00000196230.7_EST00000000000.0_30691812_30692174-0-0	-7024	0.38099	2.51017e-05	ENSG00000204642.7
rs115685440	4.73974e-09	0.000466928621721158	ENSG00000204642.7_EST00000000000.0_29692024_29692225-ENSG00000204592.5_EST00000000000.0_30458914_30459189-0-0	-13729	0.41389	1.34726e-06	ENSG00000204642.7
rs115685440	4.71055e-09	0.000466249351432881	ENSG00000204642.7_EST00000000000.0_29692024_29692225-ENSG00000204592.5_EST00000000000.0_30460526_30461982-0-0	-13729	0.41395	1.34075e-06	ENSG00000204642.7
rs115685440	1.55057e-09	0.000168656034710054	ENSG00000204642.7_EST00000000000.0_29692024_29692225-ENSG00000204632.7_EST00000000000.0_29797195_29797470-0-0	-13729	0.42559	4.38301e-07	ENSG00000204642.7
rs115685440	2.22009e-09	0.000236772357688889	ENSG00000204642.7_EST00000000000.0_29692024_29692225-ENSG00000204642.7_EST00000000000.0_29693770_29693820-0-1	-13729	0.42188	6.35422e-07	ENSG00000204642.7
rs112909485	1.82149e-13	4.10596165563114e-08	ENSG00000206503.6_EST00000000000.0_29910534_29910803-ENSG00000146112.6_EST00000000000.0_30644166_30645065-0-0	28703	0.50684	5.89021e-11	ENSG00000206503.6
rs112909485	7.05986e-13	1.47387256022409e-07	ENSG00000206503.6_EST00000000000.0_29910534_29910803-ENSG00000196230.7_EST00000000000.0_30691117_30693203-0-0	28703	0.49595	2.28215e-10	ENSG00000206503.6
rs112909485	2.87963e-13	6.35546325333334e-08	ENSG00000206503.6_EST00000000000.0_29910534_29910803-ENSG00000204560.5_EST00000000000.0_30632578_30632769-0-0	28703	0.5032	9.3033e-11	ENSG00000206503.6
rs112909485	4.44212e-13	9.72949834202899e-08	ENSG00000206503.6_EST00000000000.0_29910534_29910803-ENSG00000204592.5_EST00000000000.0_30457503_30457772-0-0	28703	0.49972	1.45588e-10	ENSG00000206503.6
rs112909485	1.29531e-12	2.60335177142857e-07	ENSG00000206503.6_EST00000000000.0_29910534_29910803-ENSG00000204592.5_EST00000000000.0_30458017_30458292-0-0	28703	0.49095	4.20888e-10	ENSG00000206503.6
rs112909485	4.92217e-09	0.000542065323522854	ENSG00000206503.6_EST00000000000.0_29910534_29910803-ENSG00000204592.5_EST00000000000.0_30458914_30459189-0-0	28703	0.41348	1.58169e-06	ENSG00000206503.6
rs115529844	1.37119e-12	2.7407839251837e-07	ENSG00000206503.6_EST00000000000.0_29910534_29910803-ENSG00000204592.5_EST00000000000.0_30460526_30461982-0-0	-91016	0.49048	4.4489e-10	ENSG00000206503.6
rs115529844	7.22067e-07	0.0434874471271271	ENSG00000206503.6_EST00000000000.0_29910534_29910803-ENSG00000206503.6_EST00000000000.0_29911045_29911320-1-1	-91016	-0.3548	0.000235535	ENSG00000206503.6
rs115529844	1.26615e-10	1.90952586666667e-05	ENSG00000206503.6_EST00000000000.0_29910534_29910803-ENSG00000206503.6_EST00000000000.0_29912277_29912411-0-1	-91016	0.45031	4.09965e-08	ENSG00000206503.6
rs112909485	4.56664e-11	7.38556784390244e-06	ENSG00000206503.6_EST00000000000.0_29910534_29910803-ENSG00000206503.6_EST00000000000.0_29913228_29913617-0-1	28703	0.45983	1.47753e-08	ENSG00000206503.6
rs116650575	2.69297e-12	5.08806470570342e-07	ENSG00000206503.6_EST00000000000.0_29911045_29911320-ENSG00000196230.7_EST00000000000.0_30690314_30690422-0-0	-109556	-0.48481	8.70594e-10	ENSG00000206503.6
rs116650575	1.24565e-12	2.49785443555556e-07	ENSG00000206503.6_EST00000000000.0_29911045_29911320-ENSG00000204574.6_EST00000000000.0_30558312_30559090-0-0	-109556	-0.49128	4.02207e-10	ENSG00000206503.6
rs116650575	2.69297e-12	5.08206939428572e-07	ENSG00000206503.6_EST00000000000.0_29911045_29911320-ENSG00000204592.5_EST00000000000.0_30458017_30458292-0-0	-109556	-0.48481	8.67915e-10	ENSG00000206503.6
rs112221678	9.78627e-16	3.07090452662474e-10	ENSG00000206503.6_EST00000000000.0_29911045_29911320-ENSG00000204592.5_EST00000000000.0_30458914_30459189-0-0	3888	0.54552	3.17666e-13	ENSG00000206503.6
rs116650575	8.81251e-12	1.54400096392294e-06	ENSG00000206503.6_EST00000000000.0_29911045_29911320-ENSG00000206503.6_EST00000000000.0_29911899_29912174-1-1	-109556	0.47459	2.86788e-09	ENSG00000206503.6
rs116650575	1.00308e-09	0.000129849721707633	ENSG00000206503.6_EST00000000000.0_29911045_29911320-ENSG00000206503.6_EST00000000000.0_29912277_29912411-0-1	-109556	-0.43003	3.26511e-07	ENSG00000206503.6
rs116650575	1.74301e-12	3.42791232796333e-07	ENSG00000206503.6_EST00000000000.0_29911045_29911320-ENSG00000206503.6_EST00000000000.0_29913228_29913617-0-1	-109556	-0.48847	5.67577e-10	ENSG00000206503.6
rs115631432	1.72441e-08	0.00169807402289827	ENSG00000206503.6_EST00000000000.0_29911191_29911320-ENSG00000206503.6_EST00000000000.0_29911899_29912174-0-1	136162	0.39978	5.6287e-06	ENSG00000206503.6
rs115160994	1.15698e-14	3.07728144313726e-09	ENSG00000206503.6_EST00000000000.0_29911899_29912174-ENSG00000206503.6_EST00000000000.0_29912277_29912393-1-1	26213	0.52785	3.73942e-12	ENSG00000206503.6
rs116695929	1.32442e-11	2.25831490653038e-06	ENSG00000206503.6_EST00000000000.0_29911899_29912174-ENSG00000206503.6_EST00000000000.0_29912277_29912411-0-1	-31420	0.471	4.31221e-09	ENSG00000206503.6
rs144536307	1.56724e-07	0.0119773909989744	ENSG00000206503.6_EST00000000000.0_29911899_29912174-ENSG00000206503.6_EST00000000000.0_29912836_29912868-1-1	25910	0.37403	5.06504e-05	ENSG00000206503.6
rs144536307	9.6121e-11	1.4856724871001e-05	ENSG00000206503.6_EST00000000000.0_29911899_29912174-ENSG00000206503.6_EST00000000000.0_29913011_29913058-0-1	25910	0.45291	3.122e-08	ENSG00000206503.6
rs115601883	2.36728e-07	0.0171704889509947	ENSG00000206503.6_EST00000000000.0_29911899_29912174-ENSG00000206503.6_EST00000000000.0_29913228_29913660-0-1	-99177	-0.36896	7.67444e-05	ENSG00000206503.6
rs112315844	2.6567e-10	3.82646203597884e-05	ENSG00000206503.6_EST00000000000.0_29912277_29912393-ENSG00000196230.7_EST00000000000.0_30691117_30693203-0-0	-37985	-0.4432	8.62597e-08	ENSG00000206503.6
rs112315844	1.08756e-09	0.000139632259555556	ENSG00000206503.6_EST00000000000.0_29912277_29912393-ENSG00000204574.6_EST00000000000.0_30547708_30547782-0-0	-37985	-0.42921	3.54289e-07	ENSG00000206503.6
rs112315844	1.21572e-11	2.09144778777393e-06	ENSG00000206503.6_EST00000000000.0_29912277_29912393-ENSG00000204574.6_EST00000000000.0_30553911_30554082-0-0	-37985	-0.47176	3.93235e-09	ENSG00000206503.6
rs112315844	2.28846e-11	3.82290948748616e-06	ENSG00000206503.6_EST00000000000.0_29912277_29912393-ENSG00000204592.5_EST00000000000.0_30459314_30459430-0-0	-37985	-0.46611	7.48631e-09	ENSG00000206503.6
rs112315844	3.04395e-10	4.29622960339463e-05	ENSG00000206503.6_EST00000000000.0_29912277_29912393-ENSG00000204592.5_EST00000000000.0_30460526_30461982-0-0	-37985	-0.44187	9.88062e-08	ENSG00000206503.6
rs111237871	5.17081e-10	7.17085816986302e-05	ENSG00000206503.6_EST00000000000.0_29912277_29912411-ENSG00000206503.6_EST00000000000.0_29913228_29913617-0-1	-4	-0.43667	1.70283e-07	ENSG00000206503.6
rs115444303	1.44209e-08	0.00144803146021505	ENSG00000206503.6_EST00000000000.0_29913011_29913058-ENSG00000206503.6_EST00000000000.0_29913228_29913617-0-1	33946	-0.40177	4.67269e-06	ENSG00000206503.6
rs115444303	1.44209e-08	0.0014432916407669	ENSG00000206503.6_EST00000000000.0_29913011_29913058-ENSG00000206503.6_EST00000000000.0_29913228_29913660-0-1	33946	0.40177	4.6527e-06	ENSG00000206503.6
rs2233976	1.98899e-17	1.34239126153846e-11	ENSG00000137310.7_EST00000000000.0_31126324_31126499-ENSG00000137310.7_EST00000000000.0_31126674_31127484-0-1	-46325	-0.57144	1.13535e-14	ENSG00000137310.7
rs2233976	3.24304e-24	4.71959444119241e-18	ENSG00000137310.7_EST00000000000.0_31126324_31126499-ENSG00000137310.7_EST00000000000.0_31126920_31127484-0-1	-46325	0.65685	1.88837e-21	ENSG00000137310.7
snp_6_31240010	9.85939e-14	4.35736143831071e-08	ENSG00000204525.8_EST00000000000.0_31237743_31237862-ENSG00000204525.8_EST00000000000.0_31236528_31236950-0-1	147	0.51164	6.26503e-11	ENSG00000204525.8
rs116373865	1.39966e-08	0.00252734902972039	ENSG00000204525.8_EST00000000000.0_31237987_31238262-ENSG00000146112.6_EST00000000000.0_30652185_30655672-0-0	-567	-0.4021	8.72284e-06	ENSG00000204525.8
rs115212502	3.67949e-08	0.00608101506083976	ENSG00000204525.8_EST00000000000.0_31237987_31238262-ENSG00000204435.7_EST00000000000.0_31637613_31637847-0-0	2288	0.39118	2.30847e-05	ENSG00000204525.8
rs115024771	9.20228e-13	3.4545273125e-07	ENSG00000204525.8_EST00000000000.0_31237987_31238262-ENSG00000204525.8_EST00000000000.0_31237714_31237862-0-1	-1101	0.49378	5.75355e-10	ENSG00000204525.8
rs115024771	2.1724e-12	7.66568831921424e-07	ENSG00000204525.8_EST00000000000.0_31237987_31238262-ENSG00000204525.8_EST00000000000.0_31237743_31237862-1-1	-1101	-0.48662	1.35403e-09	ENSG00000204525.8
rs116373865	9.22245e-08	0.0134476177008352	ENSG00000204525.8_EST00000000000.0_31237987_31238262-ENSG00000204592.5_EST00000000000.0_30458914_30459189-0-0	-567	-0.38042	5.76114e-05	ENSG00000204525.8
rs115346060	6.99944e-41	8.40886904e-34	ENSG00000204525.8_EST00000000000.0_31237991_31238108-ENSG00000204388.4_EST00000000000.0_31795716_31798031-0-0	-36	0.79086	4.37658e-38	ENSG00000204525.8
snp_6_31240010	4.65308e-08	0.00746853810945274	ENSG00000204525.8_EST00000000000.0_31237991_31238108-ENSG00000204525.8_EST00000000000.0_31237115_31237162-0-1	147	-0.38847	2.92995e-05	ENSG00000204525.8
snp_6_31240010	9.20239e-21	1.01035455509579e-14	ENSG00000204525.8_EST00000000000.0_31237991_31238108-ENSG00000204525.8_EST00000000000.0_31237270_31237320-0-1	147	-0.61665	5.71438e-18	ENSG00000204525.8
rs115024771	1.05821e-36	5.41668765192983e-30	ENSG00000204525.8_EST00000000000.0_31237991_31238108-ENSG00000204525.8_EST00000000000.0_31237714_31237862-0-1	-1101	0.76425	6.62957e-34	ENSG00000204525.8
rs114690214	4.29825e-09	0.000895194167375887	ENSG00000204525.8_EST00000000000.0_31237991_31238108-ENSG00000204525.8_EST00000000000.0_31237743_31237862-0-1	57909	-0.41493	2.7373e-06	ENSG00000204525.8
rs114733661	1.3678e-07	0.0188961235549147	ENSG00000204525.8_EST00000000000.0_31238850_31239125-ENSG00000196230.7_EST00000000000.0_30691278_30691871-0-0	30588	0.37568	8.52563e-05	ENSG00000204525.8
rs116047680	2.162e-07	0.0277016302933333	ENSG00000204525.8_EST00000000000.0_31238850_31239125-ENSG00000196230.7_EST00000000000.0_30691812_30692174-0-0	-3688	0.37008	0.000135168	ENSG00000204525.8
rs114733661	5.03225e-07	0.05475266598678	ENSG00000204525.8_EST00000000000.0_31238850_31239125-ENSG00000204387.7_EST00000000000.0_31807320_31807534-0-0	30588	0.35946	0.00031436	ENSG00000204525.8
rs114733661	1.0881e-07	0.0155507328285078	ENSG00000204525.8_EST00000000000.0_31238850_31239125-ENSG00000204469.7_EST00000000000.0_31595542_31596016-0-0	30588	0.37844	6.8139e-05	ENSG00000204525.8
rs116047680	2.11299e-07	0.0271318980392157	ENSG00000204525.8_EST00000000000.0_31238850_31239125-ENSG00000204525.8_EST00000000000.0_31236528_31236950-0-1	-3688	0.37037	0.000131961	ENSG00000204525.8
rs116675068	6.36825e-09	0.00125023172073922	ENSG00000204525.8_EST00000000000.0_31238850_31239125-ENSG00000204525.8_EST00000000000.0_31237743_31237862-0-1	-19610	0.41072	3.96104e-06	ENSG00000204525.8
rs114733661	1.52283e-07	0.0206539859736347	ENSG00000204525.8_EST00000000000.0_31238850_31239125-ENSG00000204592.5_EST00000000000.0_30457503_30457772-0-0	30588	0.37438	9.51359e-05	ENSG00000204525.8
rs113700423	2.26143e-15	1.26143719884058e-09	ENSG00000204525.8_EST00000000000.0_31239376_31239645-ENSG00000204435.7_EST00000000000.0_31637096_31637285-0-0	-10366	-0.53965	1.41567e-12	ENSG00000204525.8
rs113700423	4.51211e-13	1.78774537363699e-07	ENSG00000204525.8_EST00000000000.0_31239376_31239645-ENSG00000204469.7_EST00000000000.0_31595542_31596016-0-0	-10366	-0.49959	2.80886e-10	ENSG00000204525.8
rs113700423	6.55933e-16	3.90570549399586e-10	ENSG00000204525.8_EST00000000000.0_31239376_31239645-ENSG00000204469.7_EST00000000000.0_31598368_31598578-0-0	-10366	-0.54829	4.09103e-13	ENSG00000204525.8
rs113700423	2.33918e-15	1.29529095254563e-09	ENSG00000204525.8_EST00000000000.0_31239376_31239645-ENSG00000204469.7_EST00000000000.0_31599602_31599856-0-0	-10366	-0.53941	1.46209e-12	ENSG00000204525.8
rs113700423	4.02537e-14	1.85601538974359e-08	ENSG00000204525.8_EST00000000000.0_31239376_31239645-ENSG00000204469.7_EST00000000000.0_31599982_31600769-0-0	-10366	-0.51852	2.51161e-11	ENSG00000204525.8
rs113700423	3.12854e-14	1.46728763522634e-08	ENSG00000204525.8_EST00000000000.0_31239376_31239645-ENSG00000204469.7_EST00000000000.0_31604510_31604722-0-0	-10366	-0.52043	1.93307e-11	ENSG00000204525.8
rs113700423	1.60998e-16	1.03071299047619e-10	ENSG00000204525.8_EST00000000000.0_31239376_31239645-ENSG00000204472.7_EST00000000000.0_31584121_31584283-0-0	-10366	-0.55781	1.00921e-13	ENSG00000204525.8
rs113700423	3.99967e-15	2.11939413922652e-09	ENSG00000204525.8_EST00000000000.0_31239376_31239645-ENSG00000204498.5_EST00000000000.0_31525799_31526447-0-0	-10366	-0.53558	2.49573e-12	ENSG00000204525.8
rs113700423	2.49386e-13	1.03602931034483e-07	ENSG00000204525.8_EST00000000000.0_31239376_31239645-ENSG00000204525.8_EST00000000000.0_31236528_31236950-0-1	-10366	-0.50435	1.56375e-10	ENSG00000204525.8
rs114094226	2.70161e-10	7.07965737905807e-05	ENSG00000204525.8_EST00000000000.0_31239376_31239645-ENSG00000204525.8_EST00000000000.0_31237714_31237862-0-1	-121	0.44304	1.67887e-07	ENSG00000204525.8
rs113239085	1.53308e-07	0.0207862178837921	ENSG00000204525.8_EST00000000000.0_31239376_31239645-ENSG00000204525.8_EST00000000000.0_31237987_31238262-0-1	-5077	0.3743	9.58126e-05	ENSG00000204525.8
rs114094226	2.24985e-07	0.0284477289594356	ENSG00000204525.8_EST00000000000.0_31239376_31239645-ENSG00000226979.3_EST00000000000.0_31541058_31542101-0-0	-121	0.36959	0.000139904	ENSG00000204525.8
rs113700423	2.43907e-14	1.18363425424013e-08	ENSG00000204525.8_EST00000000000.0_31239376_31239645-ENSG00000232810.3_EST00000000000.0_31544893_31546113-0-0	-10366	-0.52231	1.52857e-11	ENSG00000204525.8
rs114506142	3.79297e-10	9.6409958479222e-05	ENSG00000204525.8_EST00000000000.0_31239723_31239848-ENSG00000204525.8_EST00000000000.0_31238850_31239125-0-1	-87	0.43972	2.36467e-07	ENSG00000204525.8
rs115318240	1.39118e-16	8.9767478621924e-11	ENSG00000204525.8_EST00000000000.0_31239776_31239846-ENSG00000204525.8_EST00000000000.0_31237743_31237862-0-1	-3396	0.55878	8.70187e-14	ENSG00000204525.8
rs115318240	5.28223e-20	5.28765343333334e-14	ENSG00000204525.8_EST00000000000.0_31239776_31239846-ENSG00000204525.8_EST00000000000.0_31237987_31238262-0-1	-3396	0.60697	3.30249e-17	ENSG00000204525.8
rs115318240	3.59945e-13	1.45330138722807e-07	ENSG00000204525.8_EST00000000000.0_31239776_31239846-ENSG00000204525.8_EST00000000000.0_31237991_31238108-0-1	-3396	0.50141	2.24557e-10	ENSG00000204525.8
rs114520219	5.05781e-12	1.68380278974359e-06	ENSG00000204525.8_EST00000000000.0_31239776_31239846-ENSG00000204525.8_EST00000000000.0_31239376_31239645-0-1	265	0.47942	3.13303e-09	ENSG00000204525.8
rs2523591	1.12987e-22	1.5367372952381e-16	ENSG00000234745.3_EST00000000000.0_31322884_31323000-ENSG00000204525.8_EST00000000000.0_31236528_31236950-0-0	1995	-0.63963	6.9985e-20	ENSG00000234745.3
rs2523591	8.10364e-09	0.00153317337804391	ENSG00000234745.3_EST00000000000.0_31323094_31323369-ENSG00000204525.8_EST00000000000.0_31236528_31236950-0-0	1995	-0.40811	4.99731e-06	ENSG00000234745.3
rs116144359	4.87101e-07	0.0527744981235698	ENSG00000234745.3_EST00000000000.0_31323094_31323369-ENSG00000204525.8_EST00000000000.0_31237987_31238262-0-0	-85096	-0.35988	0.000300084	ENSG00000234745.3
rs116333122	9.44071e-08	0.013590023294415	ENSG00000234745.3_EST00000000000.0_31323094_31323369-ENSG00000204592.5_EST00000000000.0_30460526_30461982-0-0	-55792	-0.38014	5.83099e-05	ENSG00000234745.3
rs142407632	1.25245e-15	7.13510934925374e-10	ENSG00000234745.3_EST00000000000.0_31323944_31324219-ENSG00000146112.6_EST00000000000.0_30652185_30655672-0-0	42112	0.5438	7.7754e-13	ENSG00000234745.3
rs142407632	7.08067e-17	4.64829170565167e-11	ENSG00000234745.3_EST00000000000.0_31323944_31324219-ENSG00000196230.7_EST00000000000.0_30691278_30691871-0-0	42112	0.56324	4.36987e-14	ENSG00000234745.3
rs142407632	1.14806e-17	8.55964590026247e-12	ENSG00000234745.3_EST00000000000.0_31323944_31324219-ENSG00000204435.7_EST00000000000.0_31637096_31637285-0-0	42112	0.57492	7.0724e-15	ENSG00000234745.3
rs142407632	2.31692e-17	1.63442573583021e-11	ENSG00000234745.3_EST00000000000.0_31323944_31324219-ENSG00000204469.7_EST00000000000.0_31604510_31604722-0-0	42112	0.57047	1.41956e-14	ENSG00000234745.3
rs2523608	1.04725e-17	7.92798248465609e-12	ENSG00000234745.3_EST00000000000.0_31323944_31324219-ENSG00000204525.8_EST00000000000.0_31236528_31236950-0-0	-2406	-0.5755	6.49891e-15	ENSG00000234745.3
rs2523608	3.4921e-10	8.83854431372549e-05	ENSG00000234745.3_EST00000000000.0_31323944_31324219-ENSG00000204525.8_EST00000000000.0_31237743_31237862-0-0	-2406	-0.44053	2.1506e-07	ENSG00000234745.3
rs116597504	1.53171e-12	5.45988204444445e-07	ENSG00000234745.3_EST00000000000.0_31323944_31324219-ENSG00000204525.8_EST00000000000.0_31237987_31238262-0-0	-85447	0.48955	9.37766e-10	ENSG00000234745.3
rs2596497	3.54669e-15	1.88474343992572e-09	ENSG00000234745.3_EST00000000000.0_31323944_31324219-ENSG00000204525.8_EST00000000000.0_31238850_31239125-0-0	-2261	0.53644	2.20102e-12	ENSG00000234745.3
rs142407632	2.21882e-17	1.58628760150943e-11	ENSG00000234745.3_EST00000000000.0_31323944_31324219-ENSG00000204525.8_EST00000000000.0_31239376_31239703-0-0	42112	0.57074	1.36743e-14	ENSG00000234745.3
rs142407632	1.53347e-16	9.81298200177778e-11	ENSG00000234745.3_EST00000000000.0_31323944_31324219-ENSG00000204574.6_EST00000000000.0_30546247_30546354-0-0	42112	0.55814	9.57634e-14	ENSG00000234745.3
rs142407632	1.90314e-17	1.39111011392082e-11	ENSG00000234745.3_EST00000000000.0_31323944_31324219-ENSG00000204592.5_EST00000000000.0_30458914_30459189-0-0	42112	0.57172	1.18108e-14	ENSG00000234745.3
rs2523608	1.66066e-08	0.0029375653877551	ENSG00000234745.3_EST00000000000.0_31323944_31324219-ENSG00000234745.3_EST00000000000.0_31321759_31322073-0-1	-2406	-0.4002	1.03011e-05	ENSG00000234745.3
rs142407632	7.49867e-11	2.11428720601504e-05	ENSG00000234745.3_EST00000000000.0_31323944_31324219-ENSG00000234745.3_EST00000000000.0_31323094_31323369-1-1	42112	-0.45523	4.57232e-08	ENSG00000234745.3
rs116469547	1.43473e-12	5.68260229565218e-07	ENSG00000234745.3_EST00000000000.0_31324465_31324591-ENSG00000204525.8_EST00000000000.0_31238850_31239125-0-0	55439	0.4901	9.77868e-10	ENSG00000234745.3
rs9266250	2.3251e-08	0.00393730012252252	ENSG00000234745.3_EST00000000000.0_31324465_31324734-ENSG00000137312.10_EST00000000000.0_30707953_30708087-0-0	827	0.39642	1.42167e-05	ENSG00000234745.3
rs113627522	1.93949e-08	0.00335280408302808	ENSG00000234745.3_EST00000000000.0_31324465_31324734-ENSG00000146112.6_EST00000000000.0_30644835_30644966-0-0	22068	0.39846	1.19099e-05	ENSG00000234745.3
rs9266250	1.02502e-07	0.0145862445543071	ENSG00000234745.3_EST00000000000.0_31324465_31324734-ENSG00000196230.7_EST00000000000.0_30691242_30692294-0-0	827	0.37916	6.33435e-05	ENSG00000234745.3
rs2276448	5.85054e-13	2.24983534604463e-07	ENSG00000234745.3_EST00000000000.0_31324465_31324734-ENSG00000204525.8_EST00000000000.0_31238850_31239125-0-0	-1945	-0.49749	3.60807e-10	ENSG00000234745.3
snp_6_31347435	7.52253e-08	0.0111701930099113	ENSG00000234745.3_EST00000000000.0_31324465_31324734-ENSG00000234745.3_EST00000000000.0_31323944_31324219-1-1	22470	0.38284	4.64375e-05	ENSG00000234745.3
rs115002418	7.53872e-15	3.81783649929078e-09	ENSG00000234745.3_EST00000000000.0_31324863_31324956-ENSG00000226979.3_EST00000000000.0_31541058_31542101-0-0	27148	-0.53099	4.66963e-12	ENSG00000234745.3
snp_6_31325090	6.20733e-17	4.16814594553991e-11	ENSG00000234745.3_EST00000000000.0_31324863_31324956-ENSG00000234745.3_EST00000000000.0_31321759_31322073-0-1	125	0.5641	3.85069e-14	ENSG00000234745.3
rs115002418	3.26868e-15	1.76403872634561e-09	ENSG00000234745.3_EST00000000000.0_31324863_31324956-ENSG00000234745.3_EST00000000000.0_31324465_31324734-0-1	27148	0.53702	2.02563e-12	ENSG00000234745.3
rs115331410	1.35671e-10	3.96057754261119e-05	ENSG00000198563.8_EST00000000000.0_31508099_31508311-ENSG00000198563.8_EST00000000000.0_31506540_31506716-0-1	-1464	-0.44965	8.97223e-08	ENSG00000198563.8
rs115481961	2.49467e-14	1.26818813534338e-08	ENSG00000204472.7_EST00000000000.0_31583768_31583922-ENSG00000146112.6_EST00000000000.0_30652185_30653823-0-0	866	0.52214	1.64189e-11	ENSG00000204472.7
rs114075146	2.35763e-13	1.0306845350612e-07	ENSG00000204472.7_EST00000000000.0_31583768_31583922-ENSG00000234745.3_EST00000000000.0_31321759_31322073-0-0	-2454	-0.50479	1.55233e-10	ENSG00000204472.7
rs116383790	1.80918e-07	0.0248897855388813	ENSG00000204472.7_EST00000000000.0_31584121_31584283-ENSG00000204472.7_EST00000000000.0_31584593_31584798-1-1	45772	0.37228	0.000118695	ENSG00000204472.7
rs115481961	3.27841e-09	0.000721391065220536	ENSG00000204472.7_EST00000000000.0_31584121_31584283-ENSG00000204475.4_EST00000000000.0_31557752_31557903-0-0	866	0.4178	2.16361e-06	ENSG00000204472.7
rs115481961	7.34004e-09	0.00149402262083752	ENSG00000204472.7_EST00000000000.0_31584121_31584283-ENSG00000204475.4_EST00000000000.0_31560456_31560762-0-0	866	0.40918	4.83568e-06	ENSG00000204472.7
rs115481961	1.15046e-09	0.000276387303742551	ENSG00000204472.7_EST00000000000.0_31584121_31584283-ENSG00000204525.8_EST00000000000.0_31239376_31239645-0-0	866	0.42864	7.54323e-07	ENSG00000204472.7
rs114768553	3.59955e-07	0.0450565964677805	ENSG00000204463.7_EST00000000000.0_31615381_31615603-ENSG00000204444.6_EST00000000000.0_31620194_31620328-0-0	-185363	-0.36372	0.000245646	ENSG00000204463.7
rs115322199	3.46113e-15	1.85023104719101e-09	ENSG00000198502.5_EST00000000000.0_32489682_32489951-ENSG00000198502.5_EST00000000000.0_32485120_32485529-0-1	103268	-0.53662	2.14266e-12	ENSG00000198502.5
rs115322199	5.82285e-13	2.24516078915989e-07	ENSG00000198502.5_EST00000000000.0_32489682_32489951-ENSG00000198502.5_EST00000000000.0_32486333_32486443-0-1	103268	-0.49753	3.58865e-10	ENSG00000198502.5
rs115322199	3.28501e-19	2.91676079874805e-13	ENSG00000198502.5_EST00000000000.0_32489682_32489951-ENSG00000198502.5_EST00000000000.0_32487147_32487428-0-1	103268	0.59648	2.02096e-16	ENSG00000198502.5
rs9271069	1.28976e-20	1.39083224e-14	ENSG00000198502.5_EST00000000000.0_32489682_32489951-ENSG00000204256.6_EST00000000000.0_32944339_32944713-0-0	77636	0.6148	7.96278e-18	ENSG00000198502.5
rs115322199	1.84497e-20	1.90828949686925e-14	ENSG00000198502.5_EST00000000000.0_32489682_32489951-ENSG00000204287.8_EST00000000000.0_32411533_32411698-0-0	103268	-0.61283	1.12357e-17	ENSG00000198502.5
rs115322199	1.10569e-19	1.04158060895522e-13	ENSG00000198502.5_EST00000000000.0_32489682_32489951-ENSG00000204371.6_EST00000000000.0_31847542_31848041-0-0	103268	-0.60277	6.8103e-17	ENSG00000198502.5
rs9271069	4.65385e-21	5.21931114920635e-15	ENSG00000198502.5_EST00000000000.0_32489682_32489951-ENSG00000213676.5_EST00000000000.0_32083041_32083745-0-0	77636	0.62033	2.85233e-18	ENSG00000198502.5
snp_6_32497962	1.15793e-19	1.08215853609195e-13	ENSG00000198502.5_EST00000000000.0_32489682_32489951-ENSG00000223865.4_EST00000000000.0_33048466_33048712-0-0	-102	-0.60251	7.14602e-17	ENSG00000198502.5
rs9271069	1.63142e-21	1.97627361367521e-15	ENSG00000198502.5_EST00000000000.0_32489682_32489951-ENSG00000231500.2_EST00000000000.0_33240405_33240503-0-0	77636	0.62591	1.00288e-18	ENSG00000198502.5
rs9271069	1.78544e-21	2.15191291380043e-15	ENSG00000198502.5_EST00000000000.0_32489682_32489951-ENSG00000240065.2_EST00000000000.0_32826141_32826214-0-0	77636	0.62544	1.09901e-18	ENSG00000198502.5
rs115322199	1.37992e-16	8.8081061925926e-11	ENSG00000198502.5_EST00000000000.0_32497902_32498064-ENSG00000198502.5_EST00000000000.0_32487147_32487428-0-1	103268	-0.55884	8.50974e-14	ENSG00000198502.5
rs115322199	3.05592e-31	9.31908645161291e-25	ENSG00000198502.5_EST00000000000.0_32497902_32498064-ENSG00000198502.5_EST00000000000.0_32489682_32489951-0-1	103268	0.72325	1.8795e-28	ENSG00000198502.5
rs115322199	1.7539e-47	5.4758e-40	ENSG00000198502.5_EST00000000000.0_32497902_32498064-ENSG00000204256.6_EST00000000000.0_32948119_32948241-0-0	103268	-0.82622	1.06875e-44	ENSG00000198502.5
rs115322199	1.1645e-44	2.00600893866667e-37	ENSG00000198502.5_EST00000000000.0_32497902_32498064-ENSG00000204287.8_EST00000000000.0_32407655_32407809-0-0	103268	-0.812	7.17799e-42	ENSG00000198502.5
rs28366318	1.54894e-14	7.43401501030928e-09	ENSG00000196126.6_EST00000000000.0_32548523_32548633-ENSG00000196126.6_EST00000000000.0_32546546_32546881-0-1	3797	-0.52569	9.3828e-12	ENSG00000196126.6
rs17191234	1.10454e-08	0.00198756072895753	ENSG00000196126.6_EST00000000000.0_32548523_32548633-ENSG00000196126.6_EST00000000000.0_32548024_32548047-0-1	7056	0.40472	6.69819e-06	ENSG00000196126.6
rs28366318	2.9961e-28	7.38989294035088e-22	ENSG00000196126.6_EST00000000000.0_32548523_32548633-ENSG00000198502.5_EST00000000000.0_32485120_32485529-0-0	3797	0.69715	1.82696e-25	ENSG00000196126.6
rs115279755	3.85317e-18	2.94600649218107e-12	ENSG00000196126.6_EST00000000000.0_32549334_32549615-ENSG00000196126.6_EST00000000000.0_32546546_32546881-0-1	41489	-0.58172	2.32872e-15	ENSG00000196126.6
rs9270611	4.93573e-25	7.91554881839081e-19	ENSG00000196126.6_EST00000000000.0_32549334_32549615-ENSG00000196126.6_EST00000000000.0_32548024_32548047-0-1	7450	-0.66554	2.98687e-22	ENSG00000196126.6
rs115279755	3.4709e-18	2.66202162424243e-12	ENSG00000196126.6_EST00000000000.0_32549334_32549615-ENSG00000196126.6_EST00000000000.0_32548523_32548633-0-1	41489	0.58236	2.09558e-15	ENSG00000196126.6
rs9270611	1.63632e-23	2.30410252444445e-17	ENSG00000196126.6_EST00000000000.0_32549334_32549615-ENSG00000198502.5_EST00000000000.0_32485120_32485529-0-0	7450	-0.64914	9.89357e-21	ENSG00000196126.6
rs79824344	1.11958e-16	7.06926237460318e-11	ENSG00000196126.6_EST00000000000.0_32549334_32549615-ENSG00000198502.5_EST00000000000.0_32486333_32486443-0-0	3973	0.56022	6.76081e-14	ENSG00000196126.6
rs9271384	1.90795e-23	2.68529013734336e-17	ENSG00000196126.6_EST00000000000.0_32549334_32549615-ENSG00000198502.5_EST00000000000.0_32487147_32487428-0-0	29783	-0.64839	1.16177e-20	ENSG00000196126.6
rs115618881	3.8746e-17	2.63243422676399e-11	ENSG00000196126.6_EST00000000000.0_32549334_32549615-ENSG00000198502.5_EST00000000000.0_32489682_32489951-0-0	42199	-0.56716	2.34631e-14	ENSG00000196126.6
rs9270611	4.36383e-24	6.46190146031746e-18	ENSG00000196126.6_EST00000000000.0_32549334_32549615-ENSG00000204220.5_EST00000000000.0_33257552_33257697-0-0	7450	-0.65545	2.64855e-21	ENSG00000196126.6
rs9270611	9.76698e-23	1.30696225764988e-16	ENSG00000196126.6_EST00000000000.0_32549334_32549615-ENSG00000204256.6_EST00000000000.0_32939372_32940704-0-0	7450	-0.64035	5.90956e-20	ENSG00000196126.6
rs9270611	3.57968e-23	4.89883490196079e-17	ENSG00000196126.6_EST00000000000.0_32549334_32549615-ENSG00000204256.6_EST00000000000.0_32944339_32944713-0-0	7450	-0.64532	2.16684e-20	ENSG00000196126.6
rs9270611	3.9124e-23	5.34995687396594e-17	ENSG00000196126.6_EST00000000000.0_32549334_32549615-ENSG00000223865.4_EST00000000000.0_33048466_33048712-0-0	7450	-0.64489	2.38423e-20	ENSG00000196126.6
rs9270611	3.55141e-24	5.32581204301076e-18	ENSG00000196126.6_EST00000000000.0_32549334_32549615-ENSG00000231500.2_EST00000000000.0_33243574_33243660-0-0	7450	-0.65642	2.14825e-21	ENSG00000196126.6
rs112237267	4.20799e-09	0.000841735927402644	ENSG00000196126.6_EST00000000000.0_32551886_32552155-ENSG00000196126.6_EST00000000000.0_32546546_32546881-0-1	32876	0.41516	2.55467e-06	ENSG00000196126.6
rs9271718	4.91393e-27	1.00783941157509e-20	ENSG00000196126.6_EST00000000000.0_32551886_32552155-ENSG00000196126.6_EST00000000000.0_32549334_32549615-0-1	35840	-0.68567	2.98339e-24	ENSG00000196126.6
rs9271718	1.779e-26	3.39026716734694e-20	ENSG00000196126.6_EST00000000000.0_32551886_32552155-ENSG00000198502.5_EST00000000000.0_32487147_32487428-0-0	35840	0.68022	1.08078e-23	ENSG00000196126.6
rs28383314	4.09669e-10	0.000100533906261559	ENSG00000196126.6_EST00000000000.0_32551886_32552155-ENSG00000198502.5_EST00000000000.0_32489682_32489951-0-0	29588	-0.43897	2.47563e-07	ENSG00000196126.6
rs112237267	2.39304e-12	8.17589732599389e-07	ENSG00000196126.6_EST00000000000.0_32551886_32552155-ENSG00000198502.5_EST00000000000.0_32497902_32498064-0-0	32876	0.48581	1.44947e-09	ENSG00000196126.6
rs111821917	4.57442e-13	1.77318694941095e-07	ENSG00000196126.6_EST00000000000.0_32551886_32552155-ENSG00000204287.8_EST00000000000.0_32412429_32412823-0-0	29206	0.49948	2.77445e-10	ENSG00000196126.6
rs111821917	3.76386e-12	1.23727325957447e-06	ENSG00000196126.6_EST00000000000.0_32551886_32552155-ENSG00000204463.7_EST00000000000.0_31613184_31613381-0-0	29206	0.48196	2.26998e-09	ENSG00000196126.6
rs112237267	7.71873e-14	3.31773360860215e-08	ENSG00000196126.6_EST00000000000.0_32551886_32552155-ENSG00000223865.4_EST00000000000.0_33043760_33043918-0-0	32876	0.51354	4.68391e-11	ENSG00000196126.6
rs9271546	2.12066e-12	7.3359429659864e-07	ENSG00000196126.6_EST00000000000.0_32551886_32552155-ENSG00000223865.4_EST00000000000.0_33048466_33048712-0-0	32529	-0.48683	1.28624e-09	ENSG00000196126.6
rs111821917	2.83614e-12	9.54065340566607e-07	ENSG00000196126.6_EST00000000000.0_32551886_32552155-ENSG00000223865.4_EST00000000000.0_33052727_33053008-0-0	29206	0.48437	1.71625e-09	ENSG00000196126.6
rs112237267	1.16792e-12	4.17623969230769e-07	ENSG00000196126.6_EST00000000000.0_32551886_32552155-ENSG00000223865.4_EST00000000000.0_33053556_33053666-0-0	32876	0.49181	7.06425e-10	ENSG00000196126.6
rs9271525	1.06649e-25	1.77217199238095e-19	ENSG00000196126.6_EST00000000000.0_32557420_32557625-ENSG00000196126.6_EST00000000000.0_32551886_32552155-0-1	32217	0.67241	6.45656e-23	ENSG00000196126.6
rs116159376	2.69269e-17	1.86559746069652e-11	ENSG00000196126.6_EST00000000000.0_32557420_32557625-ENSG00000198502.5_EST00000000000.0_32489682_32489951-0-0	-108214	-0.56951	1.62641e-14	ENSG00000196126.6
rs114830170	5.20554e-17	3.49982918040621e-11	ENSG00000196126.6_EST00000000000.0_32557420_32557625-ENSG00000204469.7_EST00000000000.0_31598916_31600769-0-0	23877	0.56525	3.17635e-14	ENSG00000196126.6
rs190032298	5.93814e-08	0.00887609403395312	ENSG00000196126.6_EST00000000000.0_32557420_32557625-ENSG00000223865.4_EST00000000000.0_33048466_33048712-0-0	37708	0.38563	3.57165e-05	ENSG00000196126.6
rs28383456	1.37403e-45	2.570236768e-38	ENSG00000196735.6_EST00000000000.0_32605197_32605317-ENSG00000196735.6_EST00000000000.0_32609087_32609335-1-1	13497	-0.81682	8.36085e-43	ENSG00000196735.6
rs28383456	3.19093e-48	1.49148495466667e-40	ENSG00000196735.6_EST00000000000.0_32605197_32605317-ENSG00000237541.3_EST00000000000.0_32712936_32713184-0-0	13497	0.82975	1.94069e-45	ENSG00000196735.6
rs1049086	3.45239e-22	4.33345514809844e-16	ENSG00000196735.6_EST00000000000.0_32605197_32605317-ENSG00000237541.3_EST00000000000.0_32713568_32713849-0-0	33948	0.63397	2.10038e-19	ENSG00000196735.6
rs114754567	7.95404e-39	5.9342386725926e-32	ENSG00000196735.6_EST00000000000.0_32605198_32605308-ENSG00000196735.6_EST00000000000.0_32609087_32609335-0-1	-4828	0.77824	4.83291e-36	ENSG00000196735.6
rs114979083	6.03194e-17	3.97472404805654e-11	ENSG00000196735.6_EST00000000000.0_32605198_32605308-ENSG00000196735.6_EST00000000000.0_32610387_32610561-0-1	41016	0.56429	3.65907e-14	ENSG00000196735.6
rs114979083	2.10796e-19	1.87865970047393e-13	ENSG00000196735.6_EST00000000000.0_32605198_32605308-ENSG00000196735.6_EST00000000000.0_32610935_32611429-0-1	41016	0.59906	1.28946e-16	ENSG00000196735.6
rs114969155	1.84529e-07	0.0236246197208877	ENSG00000196735.6_EST00000000000.0_32605198_32605308-ENSG00000231500.2_EST00000000000.0_33243742_33243843-0-0	41462	-0.37203	0.00011197	ENSG00000196735.6
rs114979083	2.27625e-17	1.60546035488722e-11	ENSG00000196735.6_EST00000000000.0_32605198_32605308-ENSG00000237541.3_EST00000000000.0_32709119_32709302-0-0	41016	0.57058	1.38918e-14	ENSG00000196735.6
rs28383456	2.5277e-65	4.73315086933334e-57	ENSG00000196735.6_EST00000000000.0_32605198_32605308-ENSG00000237541.3_EST00000000000.0_32712936_32713184-0-0	13497	0.8929	1.53967e-62	ENSG00000196735.6
rs79948261	1.46172e-07	0.0195608335412494	ENSG00000196735.6_EST00000000000.0_32605198_32605308-ENSG00000237541.3_EST00000000000.0_32713568_32713849-0-0	-86599	0.37488	8.89553e-05	ENSG00000196735.6
rs9273374	4.85332e-31	1.39944008205128e-24	ENSG00000196735.6_EST00000000000.0_32609087_32609335-ENSG00000196735.6_EST00000000000.0_32609749_32610030-1-1	30658	-0.72159	2.959e-28	ENSG00000196735.6
rs17612852	1.3546e-08	0.00245224927241706	ENSG00000196735.6_EST00000000000.0_32609087_32609335-ENSG00000196735.6_EST00000000000.0_32610387_32610561-0-1	24616	0.40247	8.41578e-06	ENSG00000196735.6
rs9273466	2.40279e-33	8.96982920533334e-27	ENSG00000196735.6_EST00000000000.0_32609087_32609335-ENSG00000196735.6_EST00000000000.0_32610387_32610794-0-1	32011	0.73999	1.45892e-30	ENSG00000196735.6
rs115867015	1.05119e-30	2.98418232888889e-24	ENSG00000196735.6_EST00000000000.0_32609087_32609335-ENSG00000196735.6_EST00000000000.0_32610729_32611429-0-1	7531	-0.71878	6.40688e-28	ENSG00000196735.6
rs115867015	5.39157e-37	2.87485044419048e-30	ENSG00000196735.6_EST00000000000.0_32609087_32609335-ENSG00000204310.5_EST00000000000.0_32137035_32137225-0-0	7531	-0.76624	3.27311e-34	ENSG00000196735.6
rs115867015	2.37935e-37	1.34551089777778e-30	ENSG00000196735.6_EST00000000000.0_32609087_32609335-ENSG00000204438.5_EST00000000000.0_31631935_31632357-0-0	7531	-0.76862	1.44437e-34	ENSG00000196735.6
rs115867015	5.16491e-33	1.85808895179487e-26	ENSG00000196735.6_EST00000000000.0_32609087_32609335-ENSG00000237541.3_EST00000000000.0_32712936_32713184-0-0	7531	-0.73743	3.14302e-30	ENSG00000196735.6
rs9273466	1.59087e-25	2.57814196869565e-19	ENSG00000196735.6_EST00000000000.0_32609087_32609335-ENSG00000237541.3_EST00000000000.0_32713568_32713849-0-0	32011	0.67064	9.64455e-23	ENSG00000196735.6
rs111371403	7.28692e-30	2.03655827422886e-23	ENSG00000196735.6_EST00000000000.0_32609087_32609335-ENSG00000237541.3_EST00000000000.0_32714017_32714191-0-0	30536	-0.71159	4.43863e-27	ENSG00000196735.6
rs28383324	7.22055e-14	3.12060741370285e-08	ENSG00000196735.6_EST00000000000.0_32609749_32610030-ENSG00000196735.6_EST00000000000.0_32610387_32610561-1-1	-1745	0.51405	4.39546e-11	ENSG00000196735.6
rs28383324	2.79272e-09	0.000579306763851852	ENSG00000196735.6_EST00000000000.0_32609749_32610030-ENSG00000196735.6_EST00000000000.0_32610387_32610794-0-1	-1745	-0.41948	1.69601e-06	ENSG00000196735.6
rs1049086	9.37799e-19	7.62616294956522e-13	ENSG00000196735.6_EST00000000000.0_32609749_32610030-ENSG00000196735.6_EST00000000000.0_32610729_32611429-0-1	33948	-0.59028	5.70573e-16	ENSG00000196735.6
rs145821425	2.81408e-28	7.00549899377778e-22	ENSG00000196735.6_EST00000000000.0_32609749_32610030-ENSG00000237541.3_EST00000000000.0_32713568_32713849-0-0	-10793	-0.6974	1.70914e-25	ENSG00000196735.6
rs145821425	3.52203e-26	6.33868557948718e-20	ENSG00000196735.6_EST00000000000.0_32609749_32610030-ENSG00000237541.3_EST00000000000.0_32714017_32714191-0-0	-10793	-0.67727	2.14442e-23	ENSG00000196735.6
rs145821425	3.47136e-26	6.27940979158576e-20	ENSG00000196735.6_EST00000000000.0_32609749_32610030-ENSG00000237541.3_EST00000000000.0_32714359_32714992-0-0	-10793	-0.67733	2.10394e-23	ENSG00000196735.6
rs115867015	1.92907e-37	1.15162798666667e-30	ENSG00000196735.6_EST00000000000.0_32610387_32610561-ENSG00000168394.9_EST00000000000.0_32820816_32821755-0-0	7531	-0.76923	1.17669e-34	ENSG00000196735.6
rs115867015	9.65812e-30	2.6669869772549e-23	ENSG00000196735.6_EST00000000000.0_32610387_32610561-ENSG00000179344.11_EST00000000000.0_32629124_32629234-0-0	7531	-0.71053	5.89939e-27	ENSG00000196735.6
rs9273374	1.29745e-28	3.42401300431925e-22	ENSG00000196735.6_EST00000000000.0_32610387_32610561-ENSG00000179344.11_EST00000000000.0_32629744_32630025-0-0	30658	0.70048	7.90808e-26	ENSG00000196735.6
rs115867015	1.45253e-21	1.74589155234409e-15	ENSG00000196735.6_EST00000000000.0_32610387_32610561-ENSG00000179344.11_EST00000000000.0_32629779_32630025-0-0	7531	-0.62652	8.80291e-19	ENSG00000196735.6
rs9273466	3.84473e-31	1.12734713666667e-24	ENSG00000196735.6_EST00000000000.0_32610387_32610561-ENSG00000179344.11_EST00000000000.0_32632575_32632710-0-0	32011	0.72243	2.34701e-28	ENSG00000196735.6
rs9273466	2.24977e-33	8.54590245442177e-27	ENSG00000196735.6_EST00000000000.0_32610387_32610561-ENSG00000179344.11_EST00000000000.0_32632575_32632844-0-0	32011	0.74021	1.36217e-30	ENSG00000196735.6
rs9273466	8.5908e-36	4.02185789866667e-29	ENSG00000196735.6_EST00000000000.0_32610387_32610561-ENSG00000196735.6_EST00000000000.0_32610729_32611429-0-1	32011	-0.75795	5.23316e-33	ENSG00000196735.6
rs115867015	1.54888e-35	6.7576885779845e-29	ENSG00000196735.6_EST00000000000.0_32610387_32610561-ENSG00000232629.4_EST00000000000.0_32725550_32725660-0-0	7531	-0.75614	9.45244e-33	ENSG00000196735.6
rs115867015	8.50761e-39	5.9342386725926e-32	ENSG00000196735.6_EST00000000000.0_32610387_32610561-ENSG00000232629.4_EST00000000000.0_32726627_32726908-0-0	7531	-0.77805	5.1914e-36	ENSG00000196735.6
rs115867015	1.11104e-36	5.41668765192983e-30	ENSG00000196735.6_EST00000000000.0_32610387_32610561-ENSG00000237541.3_EST00000000000.0_32713568_32713849-0-0	7531	-0.76411	6.69568e-34	ENSG00000196735.6
rs115867015	9.66249e-24	1.40600849860465e-17	ENSG00000196735.6_EST00000000000.0_32610387_32610794-ENSG00000196735.6_EST00000000000.0_32610935_32611049-0-1	7531	0.65167	5.90004e-21	ENSG00000196735.6
rs115867015	2.9564e-16	1.77786718799571e-10	ENSG00000196735.6_EST00000000000.0_32610387_32610794-ENSG00000196735.6_EST00000000000.0_32610935_32611429-0-1	7531	-0.55373	1.79861e-13	ENSG00000196735.6
rs114754567	2.40446e-12	8.29847091575092e-07	ENSG00000196735.6_EST00000000000.0_32610387_32610794-ENSG00000237541.3_EST00000000000.0_32714359_32714992-0-0	-4828	-0.48577	1.4739e-09	ENSG00000196735.6
snp_6_32662559	1.44727e-10	4.01148050285714e-05	ENSG00000179344.11_EST00000000000.0_32629744_32630025-ENSG00000179344.11_EST00000000000.0_32627244_32628026-1-1	26399	-0.44904	9.1344e-08	ENSG00000179344.11
snp_6_32662559	3.5501e-10	9.15545859190032e-05	ENSG00000179344.11_EST00000000000.0_32629744_32630025-ENSG00000179344.11_EST00000000000.0_32629124_32629234-1-1	26399	0.44037	2.23069e-07	ENSG00000179344.11
rs114877393	5.01864e-20	5.10373732076789e-14	ENSG00000179344.11_EST00000000000.0_32629744_32630025-ENSG00000196735.6_EST00000000000.0_32610387_32610561-0-0	1618	-0.60726	3.17102e-17	ENSG00000179344.11
rs9273394	2.84597e-09	0.000609677068729282	ENSG00000179344.11_EST00000000000.0_32629779_32630025-ENSG00000204310.5_EST00000000000.0_32135989_32137225-0-0	-9078	0.41928	1.79484e-06	ENSG00000179344.11
rs9274660	2.98946e-09	0.000638257188974642	ENSG00000179344.11_EST00000000000.0_32629779_32630025-ENSG00000213654.5_EST00000000000.0_32158543_32159280-0-0	274	0.41877	1.88313e-06	ENSG00000179344.11
rs9274660	3.29573e-09	0.000697922338506376	ENSG00000179344.11_EST00000000000.0_32629779_32630025-ENSG00000231500.2_EST00000000000.0_33243574_33243660-0-0	274	0.41774	2.07733e-06	ENSG00000179344.11
rs111371403	5.68375e-10	0.000141132989599318	ENSG00000179344.11_EST00000000000.0_32632575_32632710-ENSG00000112473.10_EST00000000000.0_33168650_33169433-0-0	-9668	-0.43573	3.58794e-07	ENSG00000179344.11
rs115092484	1.36959e-14	6.96107072222223e-09	ENSG00000179344.11_EST00000000000.0_32632575_32632710-ENSG00000179344.11_EST00000000000.0_32629779_32630025-0-1	25619	0.52661	8.6953e-12	ENSG00000179344.11
rs111371403	1.21715e-09	0.000280389370236967	ENSG00000179344.11_EST00000000000.0_32632575_32632710-ENSG00000196126.6_EST00000000000.0_32548523_32548633-0-0	-9668	-0.42807	7.69806e-07	ENSG00000179344.11
rs4713570	1.55641e-08	0.00281357906592179	ENSG00000179344.11_EST00000000000.0_32632575_32632710-ENSG00000196126.6_EST00000000000.0_32549334_32549615-0-0	-10120	0.40092	9.82971e-06	ENSG00000179344.11
rs111371403	2.27052e-09	0.000492472019753087	ENSG00000179344.11_EST00000000000.0_32632575_32632710-ENSG00000196735.6_EST00000000000.0_32610387_32610561-0-0	-9668	-0.42164	1.42737e-06	ENSG00000179344.11
rs111371403	2.11733e-09	0.00045928526810117	ENSG00000179344.11_EST00000000000.0_32632575_32632710-ENSG00000213719.4_EST00000000000.0_31698358_31698780-0-0	-9668	-0.42237	1.31923e-06	ENSG00000179344.11
rs114877393	1.49316e-41	2.06871606857143e-34	ENSG00000179344.11_EST00000000000.0_32634276_32634429-ENSG00000179344.11_EST00000000000.0_32627244_32628026-0-1	1618	-0.79481	9.4212e-39	ENSG00000179344.11
rs1049086	1.89355e-17	1.4039872e-11	ENSG00000179344.11_EST00000000000.0_32634276_32634429-ENSG00000179344.11_EST00000000000.0_32629779_32630025-0-1	-6256	0.57175	1.19658e-14	ENSG00000179344.11
rs9274660	2.84439e-22	3.75493884807256e-16	ENSG00000179344.11_EST00000000000.0_32634276_32634429-ENSG00000179344.11_EST00000000000.0_32632575_32632844-0-1	274	-0.63496	1.79555e-19	ENSG00000179344.11
rs9273466	5.65581e-21	6.66972335463511e-15	ENSG00000237541.3_EST00000000000.0_32713568_32713849-ENSG00000231389.2_EST00000000000.0_33037418_33037663-0-0	-81152	-0.61929	3.66667e-18	ENSG00000237541.3
rs114880286	2.00492e-15	1.15810579280855e-09	ENSG00000237541.3_EST00000000000.0_32713568_32713849-ENSG00000237541.3_EST00000000000.0_32714017_32714191-0-1	-106982	0.5405	1.29217e-12	ENSG00000237541.3
rs114880286	1.2019e-12	4.53612860191939e-07	ENSG00000237541.3_EST00000000000.0_32713568_32713849-ENSG00000237541.3_EST00000000000.0_32714359_32714992-0-1	-106982	-0.49157	7.68777e-10	ENSG00000237541.3
rs4148876	1.4727e-07	0.0213221758198452	ENSG00000204267.8_EST00000000000.0_32797177_32797313-ENSG00000204267.8_EST00000000000.0_32789610_32790095-1-1	-9806	-0.37479	9.85605e-05	ENSG00000204267.8
rs4148876	2.28143e-08	0.00419404725581396	ENSG00000204267.8_EST00000000000.0_32797177_32797313-ENSG00000204267.8_EST00000000000.0_32793192_32796811-1-1	-9806	0.39663	1.52529e-05	ENSG00000204267.8
rs1042116	1.45489e-09	0.000348837728385842	ENSG00000204267.8_EST00000000000.0_32800110_32800238-ENSG00000204267.8_EST00000000000.0_32798044_32798217-0-1	-8051	-0.42624	9.72482e-07	ENSG00000204267.8
rs1042116	5.66478e-11	1.7810701243629e-05	ENSG00000204267.8_EST00000000000.0_32800110_32800238-ENSG00000204267.8_EST00000000000.0_32798395_32798583-1-1	-8051	0.45784	3.7891e-08	ENSG00000204267.8
rs115008006	3.45383e-11	1.36022033385174e-05	ENSG00000223865.4_EST00000000000.0_33048449_33049073-ENSG00000223865.4_EST00000000000.0_33052727_33053008-0-1	4991	-0.46238	2.8451e-08	ENSG00000223865.4
rs115008006	7.91439e-11	2.92988831639746e-05	ENSG00000223865.4_EST00000000000.0_33048449_33049073-ENSG00000231389.2_EST00000000000.0_33041248_33041446-0-0	4991	0.45473	6.49046e-08	ENSG00000223865.4
rs116626328	1.58005e-11	6.47707837908497e-06	ENSG00000223865.4_EST00000000000.0_33053556_33053666-ENSG00000196126.6_EST00000000000.0_32551886_32552155-0-0	6276	0.46943	1.28946e-08	ENSG00000223865.4
rs116035345	2.84373e-11	1.12883628346457e-05	ENSG00000223865.4_EST00000000000.0_33053556_33053666-ENSG00000223865.4_EST00000000000.0_33053996_33054019-1-1	8679	-0.46415	2.33175e-08	ENSG00000223865.4
rs116035345	9.3628e-10	0.000280307354116252	ENSG00000223865.4_EST00000000000.0_33053556_33053666-ENSG00000223865.4_EST00000000000.0_33054316_33054976-0-1	8679	0.43073	7.68669e-07	ENSG00000223865.4
rs114808855	8.50652e-08	0.0161298892498158	ENSG00000231389.2_EST00000000000.0_33041248_33041414-ENSG00000231389.2_EST00000000000.0_33037506_33037663-0-1	-13767	0.38138	7.11581e-05	ENSG00000231389.2
rs141464337	5.56208e-07	0.0706998340992908	ENSG00000096433.5_EST00000000000.0_33653136_33653310-ENSG00000096433.5_EST00000000000.0_33653830_33654030-0-1	-986697	0.35818	0.000432368	ENSG00000096433.5
rs833054	2.47063e-07	0.0252758829850746	ENSG00000137161.12_EST00000000000.0_42902213_42902336-ENSG00000137161.12_EST00000000000.0_42906306_42907007-0-1	791808	0.36843	0.000121194	ENSG00000137161.12
rs681238	5.47996e-10	0.000126280606476191	ENSG00000096384.13_EST00000000000.0_44217758_44217891-ENSG00000096384.13_EST00000000000.0_44219474_44219621-0-1	-8979	0.43609	3.16304e-07	ENSG00000096384.13
rs681238	7.60274e-10	0.000168656034710054	ENSG00000096384.13_EST00000000000.0_44217758_44217891-ENSG00000096384.13_EST00000000000.0_44221424_44221599-0-1	-8979	0.43282	4.38108e-07	ENSG00000096384.13
rs3747787	4.57019e-10	0.000120326635335074	ENSG00000112297.9_EST00000000000.0_106973143_106973261-ENSG00000112297.9_EST00000000000.0_106987278_106987404-0-1	158994	0.43789	2.99825e-07	ENSG00000112297.9
rs3747787	6.33673e-16	3.91923447678019e-10	ENSG00000112297.9_EST00000000000.0_106973143_106973261-ENSG00000112297.9_EST00000000000.0_106991315_106991472-0-1	158994	0.54853	4.11795e-13	ENSG00000112297.9
rs3747787	1.50003e-13	6.66599570731708e-08	ENSG00000112297.9_EST00000000000.0_106975180_106975345-ENSG00000112297.9_EST00000000000.0_106992446_106992572-0-1	158994	0.50837	9.77955e-11	ENSG00000112297.9
rs3747787	6.40654e-10	0.000163174532728799	ENSG00000112297.9_EST00000000000.0_106978051_106978190-ENSG00000112297.9_EST00000000000.0_106992446_106992572-0-1	158994	0.43454	4.21454e-07	ENSG00000112297.9
rs3747787	1.64209e-13	7.21401126446887e-08	ENSG00000112297.9_EST00000000000.0_106978051_106978190-ENSG00000112297.9_EST00000000000.0_106992663_106992808-0-1	158994	0.50765	1.06774e-10	ENSG00000112297.9
rs3747787	2.62278e-12	9.54107775691938e-07	ENSG00000112297.9_EST00000000000.0_106978051_106978190-ENSG00000112297.9_EST00000000000.0_107003643_107003772-0-1	158994	0.48503	1.71943e-09	ENSG00000112297.9
rs3747787	9.91119e-11	2.91173771921569e-05	ENSG00000112297.9_EST00000000000.0_106987278_106987404-ENSG00000112297.9_EST00000000000.0_106992663_106992808-0-1	158994	0.45262	6.44078e-08	ENSG00000112297.9
rs3747787	2.81915e-14	1.41591369552239e-08	ENSG00000112297.9_EST00000000000.0_106987278_106987404-ENSG00000112297.9_EST00000000000.0_106999727_106999853-0-1	158994	0.52122	1.85157e-11	ENSG00000112297.9
rs3747787	2.02377e-17	1.55012296679341e-11	ENSG00000112297.9_EST00000000000.0_106991315_106991472-ENSG00000112297.9_EST00000000000.0_107001330_107001442-0-1	158994	0.57133	1.32617e-14	ENSG00000112297.9
rs3747787	4.98481e-09	0.00104085004286213	ENSG00000112297.9_EST00000000000.0_106992446_106992572-ENSG00000112297.9_EST00000000000.0_107001330_107001442-0-1	158994	0.41335	3.23347e-06	ENSG00000112297.9
rs3747787	8.72318e-15	4.64214464902998e-09	ENSG00000112297.9_EST00000000000.0_106992446_106992572-ENSG00000112297.9_EST00000000000.0_107003643_107003772-0-1	158994	0.52993	5.70805e-12	ENSG00000112297.9
rs3747787	2.1749e-15	1.27078985741811e-09	ENSG00000112297.9_EST00000000000.0_106992446_106992572-ENSG00000112297.9_EST00000000000.0_107006361_107006500-0-1	158994	0.53992	1.4303e-12	ENSG00000112297.9
rs3747787	1.95386e-09	0.000446106058703072	ENSG00000112297.9_EST00000000000.0_107003643_107003772-ENSG00000112297.9_EST00000000000.0_107011639_107011801-0-1	158994	0.4232	1.27557e-06	ENSG00000112297.9
rs3747787	2.05757e-16	1.36114787973856e-10	ENSG00000112297.9_EST00000000000.0_107003643_107003772-ENSG00000112297.9_EST00000000000.0_107016347_107017103-0-1	158994	0.55617	1.35489e-13	ENSG00000112297.9
rs3747787	6.08649e-09	0.00125023172073922	ENSG00000112297.9_EST00000000000.0_107006361_107006500-ENSG00000112297.9_EST00000000000.0_107016347_107017103-0-1	158994	0.41121	3.9612e-06	ENSG00000112297.9
rs3747787	9.00362e-08	0.0136736846071609	ENSG00000112297.9_EST00000000000.0_107008678_107008801-ENSG00000112297.9_EST00000000000.0_107016347_107017103-0-1	158994	0.38071	5.87895e-05	ENSG00000112297.9
rs9487069	4.10744e-07	0.0252327284906087	ENSG00000135596.12_EST00000000000.0_109768276_109768432-ENSG00000135596.12_EST00000000000.0_109767899_109767975-1-1	-107316	0.36205	0.000120905	ENSG00000135596.12
rs9376219	8.67397e-07	0.0544325728036323	ENSG00000197442.7_EST00000000000.0_137017089_137017195-ENSG00000197442.7_EST00000000000.0_136977445_136977598-0-1	-149766	0.35241	0.000311991	ENSG00000197442.7
rs55771473	1.33795e-07	0.0182226209645185	ENSG00000118503.9_EST00000000000.0_138201208_138201313-ENSG00000118503.9_EST00000000000.0_138202172_138202297-0-1	-27567	-0.37595	8.18619e-05	ENSG00000118503.9
rs150617640	3.49406e-07	0.0325529962186495	ENSG00000112110.5_EST00000000000.0_160211972_160212158-ENSG00000120438.7_EST00000000000.0_160210437_160210604-0-0	74254	-0.3641	0.000164368	ENSG00000112110.5
rs2289035	3.06121e-08	0.00405689015918612	ENSG00000164880.11_EST00000000000.0_1539806_1540002-ENSG00000164880.11_EST00000000000.0_1523378_1523489-0-1	-6875	-0.39329	1.47013e-05	ENSG00000164880.11
rs2251226	2.0575e-07	0.021329343775123	ENSG00000164880.11_EST00000000000.0_1539806_1540002-ENSG00000164880.11_EST00000000000.0_1538611_1538797-0-1	-11976	0.37069	9.87324e-05	ENSG00000164880.11
rs6979160	1.0279e-07	0.0159567514363144	ENSG00000106263.12_EST00000000000.0_2404007_2404164-ENSG00000106263.12_EST00000000000.0_2409107_2409317-0-1	-924347	-0.37912	7.02295e-05	ENSG00000106263.12
rs2347784	3.71189e-08	0.00509067303482587	ENSG00000136240.5_EST00000000000.0_6509227_6509385-ENSG00000075624.8_EST00000000000.0_5567277_5567522-0-0	970	0.39108	1.88615e-05	ENSG00000136240.5
rs11772640	8.35107e-07	0.044713296895796	ENSG00000006451.3_EST00000000000.0_39726230_39726380-ENSG00000006451.3_EST00000000000.0_39745722_39747723-0-1	-969491	0.35291	0.000243338	ENSG00000006451.3
rs13242830	1.10649e-06	0.0492497977583867	ENSG00000106153.12_EST00000000000.0_56170560_56170704-ENSG00000164776.5_EST00000000000.0_56151343_56151408-0-0	-39768	0.3492	0.000275396	ENSG00000106153.12
rs62457284	3.1151e-31	3.92537597202186e-25	ENSG00000106153.12_EST00000000000.0_56174057_56174269-ENSG00000106153.12_EST00000000000.0_56169262_56169554-0-1	-31018	-0.72319	7.78912e-29	ENSG00000106153.12
rs57098456	7.82608e-07	0.0334250911452992	ENSG00000241685.3_EST00000000000.0_98984308_98984412-ENSG00000130429.7_EST00000000000.0_98985662_98985878-0-1	-885170	-0.35376	0.000169619	ENSG00000241685.3
rs7786844	1.2278e-07	0.00600204047922041	ENSG00000121716.11_EST00000000000.0_99947354_99947510-ENSG00000121716.11_EST00000000000.0_99950652_99950746-0-1	271	0.37699	2.27068e-05	ENSG00000121716.11
rs11761253	3.17204e-10	2.67029073155292e-05	ENSG00000121716.11_EST00000000000.0_99955843_99955989-ENSG00000085514.10_EST00000000000.0_99971667_99972056-0-0	5584	0.44147	5.85458e-08	ENSG00000121716.11
rs11761253	2.38527e-07	0.0106498587440523	ENSG00000121716.11_EST00000000000.0_99955843_99955989-ENSG00000121716.11_EST00000000000.0_99956960_99957160-0-1	5584	-0.36887	4.41704e-05	ENSG00000121716.11
rs11761253	1.51563e-06	0.0497108376670529	ENSG00000121716.11_EST00000000000.0_99956313_99956612-ENSG00000085514.10_EST00000000000.0_99996914_99996963-0-0	5584	-0.345	0.000279106	ENSG00000121716.11
rs11761253	1.33954e-06	0.0453430083879945	ENSG00000121716.11_EST00000000000.0_99956313_99956612-ENSG00000085514.10_EST00000000000.0_99997408_99997651-0-0	5584	-0.34666	0.000247355	ENSG00000121716.11
rs57535755	8.31269e-07	0.0381729074616977	ENSG00000135269.12_EST00000000000.0_115890215_115890550-ENSG00000135269.12_EST00000000000.0_115897348_115897722-0-1	40928	-0.35297	0.000199825	ENSG00000135269.12
rs4725336	4.939e-07	0.0594304011838698	ENSG00000013374.9_EST00000000000.0_151046159_151046326-ENSG00000013374.9_EST00000000000.0_151048510_151048568-1-1	-971340	0.3597	0.00034837	ENSG00000013374.9
rs877279	1.1715e-06	0.0793046552380953	ENSG00000146918.13_EST00000000000.0_158444985_158445172-ENSG00000146918.13_EST00000000000.0_158443524_158443664-1-1	-66613	-0.34844	0.0004966	ENSG00000146918.13
rs35393613	8.83889e-08	0.00977225011523284	ENSG00000136573.6_EST00000000000.0_11351899_11352100-ENSG00000079459.7_EST00000000000.0_11689027_11689179-0-0	-13044	0.38093	4.02762e-05	ENSG00000136573.6
rs35393613	8.5172e-08	0.00947333223280424	ENSG00000136573.6_EST00000000000.0_11351899_11352100-ENSG00000136573.6_EST00000000000.0_11412252_11412398-0-1	-13044	0.38137	3.88285e-05	ENSG00000136573.6
rs2618444	2.69031e-09	0.000433821274885845	ENSG00000136573.6_EST00000000000.0_11407668_11407771-ENSG00000136573.6_EST00000000000.0_11418811_11418961-0-1	-13140	0.41987	1.23621e-06	ENSG00000136573.6
rs2736338	2.33634e-09	0.000380256465051903	ENSG00000136573.6_EST00000000000.0_11412252_11412398-ENSG00000136573.6_EST00000000000.0_11415471_11415547-0-1	-9627	0.42135	1.07244e-06	ENSG00000136573.6
rs2618444	7.6937e-14	2.54460304225352e-08	ENSG00000136573.6_EST00000000000.0_11412252_11412398-ENSG00000136573.6_EST00000000000.0_11418811_11418961-0-1	-13140	0.51356	3.51873e-11	ENSG00000136573.6
rs4840568	7.83624e-15	2.97246381075269e-09	ENSG00000136573.6_EST00000000000.0_11412252_11412398-ENSG00000254774.1_EST00000000000.0_11410733_11411089-0-0	-491	-0.53071	3.59697e-12	ENSG00000136573.6
rs2736332	1.5633e-11	3.64052577615086e-06	ENSG00000136573.6_EST00000000000.0_11412841_11412993-ENSG00000136573.6_EST00000000000.0_11417842_11418961-0-1	-11545	-0.46953	7.11731e-09	ENSG00000136573.6
rs2736332	4.15806e-11	9.37497538560001e-06	ENSG00000136573.6_EST00000000000.0_11412841_11412993-ENSG00000136573.6_EST00000000000.0_11420488_11420619-0-1	-11545	-0.46069	1.90602e-08	ENSG00000136573.6
rs2736332	8.33952e-12	2.05645667752744e-06	ENSG00000136573.6_EST00000000000.0_11412841_11412993-ENSG00000136573.6_EST00000000000.0_11421412_11421549-0-1	-11545	-0.47507	3.85987e-09	ENSG00000136573.6
rs2736332	3.31513e-12	8.57160541133456e-07	ENSG00000136573.6_EST00000000000.0_11412841_11412993-ENSG00000254774.1_EST00000000000.0_11410733_11411089-0-0	-11545	-0.48304	1.5252e-09	ENSG00000136573.6
rs13277113	3.61527e-07	0.0325529962186495	ENSG00000136573.6_EST00000000000.0_11414167_11414346-ENSG00000136573.6_EST00000000000.0_11421412_11422037-0-1	-2324	-0.36367	0.000164487	ENSG00000136573.6
rs13277113	4.10231e-10	7.79770396019901e-05	ENSG00000136573.6_EST00000000000.0_11414167_11414346-ENSG00000255354.1_EST00000000000.0_11415975_11416256-0-0	-2324	-0.43895	1.86944e-07	ENSG00000136573.6
rs13277113	2.16412e-13	6.71932093923304e-08	ENSG00000136573.6_EST00000000000.0_11414167_11414346-ENSG00000255354.1_EST00000000000.0_11417293_11417529-0-0	-2324	-0.50547	9.87964e-11	ENSG00000136573.6
rs71513892	4.2748e-14	2.25914642962963e-08	ENSG00000158941.12_EST00000000000.0_22471605_22471827-ENSG00000158941.12_EST00000000000.0_22471901_22472016-0-1	-5628	-0.51807	3.10858e-11	ENSG00000158941.12
rs112616035	2.9388e-07	0.0247777245051195	ENSG00000104660.13_EST00000000000.0_29961816_29962002-ENSG00000104660.13_EST00000000000.0_29962250_29962603-0-1	-488929	0.36627	0.00011808	ENSG00000104660.13
rs73693236	3.23814e-07	0.0253402373785311	ENSG00000076554.9_EST00000000000.0_80965517_80965665-ENSG00000076554.9_EST00000000000.0_80954855_80954903-0-1	242933	0.36505	0.000121585	ENSG00000076554.9
rs67573812	2.62456e-14	2.32719494212454e-09	ENSG00000176731.7_EST00000000000.0_86132535_86132596-ENSG00000176731.7_EST00000000000.0_86131465_86131589-0-1	-1187	-0.52176	2.75557e-12	ENSG00000176731.7
rs67573812	5.95513e-07	0.0143521516626506	ENSG00000176731.7_EST00000000000.0_86132535_86132603-ENSG00000176731.7_EST00000000000.0_86131465_86131589-0-1	-1187	-0.3573	6.20001e-05	ENSG00000176731.7
rs2449529	1.13517e-06	0.0780130689758303	ENSG00000104341.10_EST00000000000.0_98788077_98788336-ENSG00000104341.10_EST00000000000.0_98837286_98837381-0-1	-1762	0.34886	0.000486482	ENSG00000104341.10
rs2449529	2.78659e-08	0.00338177167185118	ENSG00000104341.10_EST00000000000.0_98788077_98788336-ENSG00000104341.10_EST00000000000.0_98863625_98864822-0-1	-1762	0.39436	1.20238e-05	ENSG00000104341.10
rs3105453	7.30425e-07	0.0588605916499815	ENSG00000070756.8_EST00000000000.0_101727699_101727829-ENSG00000070756.8_EST00000000000.0_101724880_101725017-0-1	114759	0.35466	0.000344264	ENSG00000070756.8
rs6469168	5.27967e-07	0.0292338992961749	ENSG00000104408.5_EST00000000000.0_109247227_109247331-ENSG00000104408.5_EST00000000000.0_109245623_109245901-1-1	27405	0.35885	0.000145022	ENSG00000104408.5
rs12677230	2.03044e-07	0.023528212233677	ENSG00000104549.6_EST00000000000.0_126033026_126033113-ENSG00000104549.6_EST00000000000.0_126033995_126034523-0-1	989057	-0.37086	0.00011136	ENSG00000104549.6
rs72718337	6.97763e-09	0.00112010298101178	ENSG00000153310.12_EST00000000000.0_130874496_130874580-ENSG00000153310.12_EST00000000000.0_130866524_130866589-0-1	-232360	-0.40973	3.50391e-06	ENSG00000153310.12
rs28856287	3.83984e-07	0.0422058781598063	ENSG00000066827.10_EST00000000000.0_135600489_135600638-ENSG00000066827.10_EST00000000000.0_135596075_135596248-1-1	985392	-0.3629	0.000226809	ENSG00000066827.10
rs10282929	1.12724e-18	4.73826875238095e-13	ENSG00000147813.11_EST00000000000.0_144658816_144659012-ENSG00000147813.11_EST00000000000.0_144657400_144657515-0-1	20994	-0.58918	3.45259e-16	ENSG00000147813.11
rs10282929	6.35312e-16	1.92181612991453e-10	ENSG00000147813.11_EST00000000000.0_144658816_144659012-ENSG00000147813.11_EST00000000000.0_144657593_144657695-0-1	20994	-0.54851	1.95049e-13	ENSG00000147813.11
rs10282929	6.96755e-10	8.74196866577182e-05	ENSG00000147813.11_EST00000000000.0_144658816_144659012-ENSG00000147813.11_EST00000000000.0_144657792_144657872-0-1	20994	-0.4337	2.11857e-07	ENSG00000147813.11
rs530881	1.58365e-06	0.0697195067378158	ENSG00000178209.10_EST00000000000.0_145010016_145010182-ENSG00000178209.10_EST00000000000.0_145009179_145009285-0-1	-513015	-0.34441	0.000425012	ENSG00000178209.10
rs2977834	5.6043e-07	0.0197462486576641	ENSG00000071894.9_EST00000000000.0_145619859_145620011-ENSG00000071894.9_EST00000000000.0_145618667_145618805-0-1	-11655	-0.35808	9.03766e-05	ENSG00000071894.9
rs2977834	6.37004e-07	0.0219590446118085	ENSG00000071894.9_EST00000000000.0_145619859_145620011-ENSG00000071894.9_EST00000000000.0_145618882_145619011-0-1	-11655	-0.35643	0.000102433	ENSG00000071894.9
rs2977834	1.40122e-13	1.67494861791768e-08	ENSG00000071894.9_EST00000000000.0_145623915_145624028-ENSG00000071894.9_EST00000000000.0_145622422_145622628-0-1	-11655	-0.5089	2.25024e-11	ENSG00000071894.9
rs2977834	1.82342e-12	1.84631435939643e-07	ENSG00000071894.9_EST00000000000.0_145623915_145624028-ENSG00000071894.9_EST00000000000.0_145622702_145622876-0-1	-11655	-0.4881	2.9189e-10	ENSG00000071894.9
rs2977834	9.00722e-10	6.13459441620626e-05	ENSG00000071894.9_EST00000000000.0_145623915_145624028-ENSG00000071894.9_EST00000000000.0_145622958_145623094-0-1	-11655	-0.43112	1.44478e-07	ENSG00000071894.9
rs6599540	1.37426e-07	0.00271507972661065	ENSG00000161016.10_EST00000000000.0_146015740_146015855-ENSG00000160959.3_EST00000000000.0_145745622_145746195-0-0	-10636	0.37563	9.45509e-06	ENSG00000161016.10
rs2466953	9.4699e-08	0.00194152500290416	ENSG00000161016.10_EST00000000000.0_146015740_146015855-ENSG00000179091.4_EST00000000000.0_145151240_145151397-0-0	-41669	0.3801	6.5241e-06	ENSG00000161016.10
rs7006570	4.0299e-10	1.33620730275611e-05	ENSG00000161016.10_EST00000000000.0_146016662_146016880-ENSG00000179632.5_EST00000000000.0_145160543_145160669-0-0	1252	0.43913	2.78618e-08	ENSG00000161016.10
rs957	2.16728e-14	1.38818638933333e-08	ENSG00000137154.8_EST00000000000.0_19376492_19376649-ENSG00000137154.8_EST00000000000.0_19375713_19376386-1-1	-885	-0.52319	1.80628e-11	ENSG00000137154.8
rs957	2.57229e-14	1.62854270235199e-08	ENSG00000137154.8_EST00000000000.0_19376492_19376649-ENSG00000137154.8_EST00000000000.0_19376283_19376386-0-1	-885	0.52191	2.1773e-11	ENSG00000137154.8
rs3780489	6.83921e-14	2.09592214857143e-08	ENSG00000086062.7_EST00000000000.0_33120417_33120604-ENSG00000086062.7_EST00000000000.0_33104080_33104779-0-1	-37510	0.51447	2.86353e-11	ENSG00000086062.7
rs10738907	2.22081e-12	5.4204087256167e-07	ENSG00000086062.7_EST00000000000.0_33135187_33135422-ENSG00000086062.7_EST00000000000.0_33104080_33104779-0-1	-31464	-0.48644	9.29223e-10	ENSG00000086062.7
rs6476402	1.12266e-07	0.0113011866	ENSG00000086062.7_EST00000000000.0_33135187_33135422-ENSG00000086062.7_EST00000000000.0_33128034_33128197-0-1	-18802	-0.37807	4.70556e-05	ENSG00000086062.7
rs10738907	7.33827e-11	1.47871532651163e-05	ENSG00000086062.7_EST00000000000.0_33135187_33135422-ENSG00000122692.7_EST00000000000.0_33062047_33062175-0-0	-31464	-0.45543	3.10257e-08	ENSG00000086062.7
rs10738907	4.54907e-11	9.3792004430245e-06	ENSG00000086062.7_EST00000000000.0_33135187_33135422-ENSG00000122692.7_EST00000000000.0_33073594_33073804-0-0	-31464	-0.45986	1.90993e-08	ENSG00000086062.7
rs10738907	1.33923e-12	3.39601566824147e-07	ENSG00000086062.7_EST00000000000.0_33135187_33135422-ENSG00000122692.7_EST00000000000.0_33076581_33076665-0-0	-31464	-0.49067	5.61191e-10	ENSG00000086062.7
rs10738907	6.77739e-13	1.81486288484849e-07	ENSG00000086062.7_EST00000000000.0_33135187_33135422-ENSG00000137074.12_EST00000000000.0_32987542_32987840-0-0	-31464	-0.49629	2.85737e-10	ENSG00000086062.7
rs10971216	3.81633e-07	0.0296545367843137	ENSG00000107262.11_EST00000000000.0_33264222_33264737-ENSG00000086065.8_EST00000000000.0_33266008_33266112-0-0	-343929	0.36298	0.000147591	ENSG00000107262.11
rs10971216	5.53359e-07	0.0400529884270579	ENSG00000107262.11_EST00000000000.0_33264222_33264737-ENSG00000086065.8_EST00000000000.0_33270621_33270714-0-0	-343929	0.35825	0.000212976	ENSG00000107262.11
snp_9_37422522	3.64634e-07	0.0380872869406393	ENSG00000137106.11_EST00000000000.0_37422663_37422830-ENSG00000137106.11_EST00000000000.0_37432005_37432135-0-1	-141	-0.36356	0.000198977	ENSG00000137106.11
rs2490992	8.56494e-07	0.0475313031570701	ENSG00000157303.5_EST00000000000.0_95820989_95821112-ENSG00000157303.5_EST00000000000.0_95838066_95838254-1-1	713303	0.35258	0.000263053	ENSG00000157303.5
rs3763634	1.26599e-06	0.0686605371101574	ENSG00000048828.11_EST00000000000.0_96294437_96294611-ENSG00000048828.11_EST00000000000.0_96318664_96318873-0-1	-163429	0.34741	0.000416323	ENSG00000048828.11
rs7023085	3.31423e-07	0.0316360259047619	ENSG00000136824.13_EST00000000000.0_106887193_106887386-ENSG00000136824.13_EST00000000000.0_106894290_106894406-0-1	47724	-0.36476	0.000158482	ENSG00000136824.13
rs1324210	9.16709e-07	0.0767916897172775	ENSG00000136813.8_EST00000000000.0_114151836_114152003-ENSG00000136813.8_EST00000000000.0_114138756_114138821-0-1	544125	-0.35168	0.000477117	ENSG00000136813.8
rs2418190	9.5476e-07	0.0794842232467982	ENSG00000136813.8_EST00000000000.0_114176709_114176931-ENSG00000136813.8_EST00000000000.0_114173260_114173422-0-1	376131	-0.35115	0.000497983	ENSG00000136813.8
rs10819305	1.66376e-06	0.0559424646136492	ENSG00000095370.14_EST00000000000.0_130540870_130541020-ENSG00000095370.14_EST00000000000.0_130513451_130513579-0-1	-23047	0.34374	0.000322317	ENSG00000095370.14
rs10819305	1.68745e-06	0.0568393075665542	ENSG00000095370.14_EST00000000000.0_130540870_130541020-ENSG00000095370.14_EST00000000000.0_130536269_130536746-0-1	-23047	-0.34355	0.000328744	ENSG00000095370.14
rs113078432	6.39103e-07	0.0349247684602369	ENSG00000197694.8_EST00000000000.0_131374388_131374525-ENSG00000197694.8_EST00000000000.0_131379919_131380039-0-1	-156451	0.35639	0.000179047	ENSG00000197694.8
rs13297609	3.49766e-07	0.0400529884270579	ENSG00000136827.9_EST00000000000.0_132586187_132586413-ENSG00000136827.9_EST00000000000.0_132585005_132585125-0-1	-5727	0.36408	0.000212812	ENSG00000136827.9
rs12551865	6.37606e-07	0.0650506607696477	ENSG00000130723.12_EST00000000000.0_134362554_134362681-ENSG00000130723.12_EST00000000000.0_134369792_134369873-0-1	-424930	-0.35642	0.000390414	ENSG00000130723.12
rs11243479	2.04396e-08	0.00359816128	ENSG00000107263.12_EST00000000000.0_134518626_134518750-ENSG00000107263.12_EST00000000000.0_134514096_134514178-0-1	-33053	0.39787	1.28751e-05	ENSG00000107263.12
rs66477686	2.75155e-27	5.54105546666667e-21	ENSG00000148396.12_EST00000000000.0_139369650_139370940-ENSG00000148396.12_EST00000000000.0_139357339_139357584-0-1	83	0.6881	1.58618e-24	ENSG00000148396.12
rs66477686	5.87987e-26	9.5664209027523e-20	ENSG00000148396.12_EST00000000000.0_139369650_139370940-ENSG00000148396.12_EST00000000000.0_139358872_139359014-0-1	83	0.67503	3.39198e-23	ENSG00000148396.12
rs66477686	3.92439e-26	6.55045611069183e-20	ENSG00000148396.12_EST00000000000.0_139369650_139370940-ENSG00000148396.12_EST00000000000.0_139368501_139368938-0-1	83	-0.6768	2.24736e-23	ENSG00000148396.12
rs2301364	9.47379e-07	0.0845415233729135	ENSG00000148400.9_EST00000000000.0_139412589_139412744-ENSG00000148400.9_EST00000000000.0_139409935_139410168-0-1	594221	0.35125	0.000532693	ENSG00000148400.9
rs10751864	8.83613e-08	0.0191647990219675	ENSG00000067057.10_EST00000000000.0_3145971_3146129-ENSG00000067057.10_EST00000000000.0_3150893_3150985-0-1	-786816	-0.38093	8.70169e-05	ENSG00000067057.10
rs10508257	5.08554e-08	0.0117432367736626	ENSG00000067057.10_EST00000000000.0_3155311_3155380-ENSG00000067057.10_EST00000000000.0_3158968_3159038-0-1	590017	-0.38744	4.94799e-05	ENSG00000067057.10
rs12773963	5.44018e-07	0.0810764060901088	ENSG00000165629.14_EST00000000000.0_7840953_7841157-ENSG00000165629.14_EST00000000000.0_7844233_7844388-0-1	309789	-0.35846	0.000509277	ENSG00000165629.14
rs12260555	3.43776e-07	0.0253528524661247	ENSG00000128815.11_EST00000000000.0_50025290_50025454-ENSG00000128815.11_EST00000000000.0_50028279_50028482-1-1	133688	-0.3643	0.000121728	ENSG00000128815.11
rs12146309	4.38424e-07	0.01867980238921	ENSG00000138293.14_EST00000000000.0_51582796_51582939-ENSG00000138293.14_EST00000000000.0_51586271_51586411-0-1	531203	-0.36122	8.4098e-05	ENSG00000138293.14
rs17491709	1.18209e-07	0.0126509987686035	ENSG00000060339.8_EST00000000000.0_70514471_70514584-ENSG00000060339.8_EST00000000000.0_70517051_70517134-0-1	794935	0.37745	5.38282e-05	ENSG00000060339.8
rs72816215	8.90568e-07	0.0794847723231275	ENSG00000108179.8_EST00000000000.0_81111243_81111339-ENSG00000108179.8_EST00000000000.0_81113463_81114230-0-1	-297992	0.35206	0.000498245	ENSG00000108179.8
rs11592593	8.43497e-08	0.00744366662236988	ENSG00000062650.11_EST00000000000.0_88281122_88281298-ENSG00000062650.11_EST00000000000.0_88277328_88277848-0-1	-523286	0.38148	2.91535e-05	ENSG00000062650.11
rs12247557	9.52083e-07	0.0644943488393989	ENSG00000138180.10_EST00000000000.0_95256389_95256680-ENSG00000138180.10_EST00000000000.0_95259797_95259991-1-1	2761	-0.35119	0.000386236	ENSG00000138180.10
rs12247557	9.52083e-07	0.0648228243503439	ENSG00000138180.10_EST00000000000.0_95256389_95256680-ENSG00000138180.10_EST00000000000.0_95262870_95263145-0-1	2761	0.35119	0.000388414	ENSG00000138180.10
rs11188428	6.85813e-07	0.0470291617856441	ENSG00000119977.13_EST00000000000.0_97442408_97442561-ENSG00000119977.13_EST00000000000.0_97423160_97424057-0-1	-18859	-0.35547	0.000259307	ENSG00000119977.13
rs11188428	6.85813e-07	0.0470632412578617	ENSG00000119977.13_EST00000000000.0_97442408_97442561-ENSG00000119977.13_EST00000000000.0_97440229_97440366-1-1	-18859	0.35547	0.000259648	ENSG00000119977.13
rs78627567	8.99439e-07	0.0675855256495957	ENSG00000155229.13_EST00000000000.0_99223615_99223770-ENSG00000155229.13_EST00000000000.0_99219803_99219989-0-1	852978	0.35193	0.000407826	ENSG00000155229.13
rs10786642	1.26153e-06	0.0335497765258216	ENSG00000077150.12_EST00000000000.0_104157738_104157842-ENSG00000077150.12_EST00000000000.0_104158496_104158621-0-1	-761303	0.34746	0.00017047	ENSG00000077150.12
rs3740381	2.68821e-10	3.22494063517979e-05	ENSG00000173915.8_EST00000000000.0_105156166_105156223-ENSG00000173915.8_EST00000000000.0_105153956_105154151-0-1	-109534	-0.44308	7.19653e-08	ENSG00000173915.8
rs11244720	7.33972e-09	0.00153317337804391	ENSG00000089876.7_EST00000000000.0_127526775_127526956-ENSG00000089876.7_EST00000000000.0_127524909_127525424-1-1	59778	0.40918	4.9966e-06	ENSG00000089876.7
rs11244720	7.35327e-09	0.00152752115955956	ENSG00000089876.7_EST00000000000.0_127526775_127526956-ENSG00000107949.11_EST00000000000.0_127529824_127530506-0-0	59778	-0.40916	4.96398e-06	ENSG00000089876.7
rs11244733	5.69091e-07	0.0642105625548903	ENSG00000089876.7_EST00000000000.0_127530312_127530503-ENSG00000089876.7_EST00000000000.0_127526775_127526956-0-1	66736	-0.35788	0.000383701	ENSG00000089876.7
rs11244733	6.04544e-10	0.000158736430712179	ENSG00000089876.7_EST00000000000.0_127530312_127530503-ENSG00000107949.11_EST00000000000.0_127529824_127529899-0-0	66736	-0.43512	4.08442e-07	ENSG00000089876.7
rs10741191	1.95759e-18	2.17864212005533e-12	ENSG00000170430.9_EST00000000000.0_131557466_131557605-ENSG00000170430.9_EST00000000000.0_131565052_131566271-0-1	41828	0.58585	1.70797e-15	ENSG00000170430.9
rs10741191	1.2997e-19	1.68391222415459e-13	ENSG00000170430.9_EST00000000000.0_131557466_131557605-ENSG00000228671.1_EST00000000000.0_131581117_131582816-0-0	41828	-0.60185	1.13388e-16	ENSG00000170430.9
rs10741191	1.60814e-18	1.81124822953587e-12	ENSG00000170430.9_EST00000000000.0_131557466_131557605-ENSG00000228671.1_EST00000000000.0_131583213_131583570-0-0	41828	-0.58704	1.39638e-15	ENSG00000170430.9
rs10902114	6.95161e-17	2.15947010061958e-11	ENSG00000185627.12_EST00000000000.0_237026_237144-ENSG00000185627.12_EST00000000000.0_244041_244216-0-1	9688	-0.56336	1.88963e-14	ENSG00000185627.12
rs11245965	1.36388e-06	0.0629560259649123	ENSG00000142082.10_EST00000000000.0_233343_233437-ENSG00000142082.10_EST00000000000.0_218832_219041-0-1	876591	-0.34641	0.000373542	ENSG00000142082.10
rs3809109	6.09279e-08	0.00475223094508077	ENSG00000142102.11_EST00000000000.0_290390_290600-ENSG00000142102.11_EST00000000000.0_291976_292095-0-1	1095	-0.38532	1.7517e-05	ENSG00000142102.11
rs3809109	6.93646e-13	1.3138675445629e-07	ENSG00000142102.11_EST00000000000.0_290390_290600-ENSG00000142102.11_EST00000000000.0_292546_292677-0-1	1095	-0.4961	2.00448e-10	ENSG00000142102.11
rs2242567	1.16316e-11	1.81579345386853e-06	ENSG00000142102.11_EST00000000000.0_290390_290600-ENSG00000142102.11_EST00000000000.0_292886_292983-0-1	8141	0.47215	3.38453e-09	ENSG00000142102.11
rs3809109	1.70447e-12	3.01204071957672e-07	ENSG00000142102.11_EST00000000000.0_290390_290600-ENSG00000142102.11_EST00000000000.0_293068_293235-0-1	1095	-0.48866	4.93181e-10	ENSG00000142102.11
rs3809109	1.50267e-11	2.27546512834467e-06	ENSG00000142102.11_EST00000000000.0_290390_290600-ENSG00000142102.11_EST00000000000.0_293366_293502-0-1	1095	-0.46988	4.35236e-09	ENSG00000142102.11
rs10902119	2.48462e-07	0.0162420704470588	ENSG00000142102.11_EST00000000000.0_294099_294196-ENSG00000142102.11_EST00000000000.0_294267_294478-1-1	-1023	-0.36836	7.18551e-05	ENSG00000142102.11
rs3809109	9.76903e-07	0.0499431030864198	ENSG00000142102.11_EST00000000000.0_294099_294196-ENSG00000142102.11_EST00000000000.0_294556_295676-0-1	1095	-0.35085	0.000280735	ENSG00000142102.11
rs12422043	3.59451e-12	7.23329859727386e-07	ENSG00000023191.11_EST00000000000.0_504824_504996-ENSG00000023191.11_EST00000000000.0_499829_499999-0-1	4746	-0.48235	1.26589e-09	ENSG00000023191.11
rs3808975	5.30418e-13	1.23702993960114e-07	ENSG00000023191.11_EST00000000000.0_504824_504996-ENSG00000023191.11_EST00000000000.0_502062_503570-0-1	370	-0.49828	1.88323e-10	ENSG00000023191.11
rs3808975	2.97522e-16	1.06390377469747e-10	ENSG00000023191.11_EST00000000000.0_504824_504996-ENSG00000023191.11_EST00000000000.0_504427_504552-0-1	370	-0.55369	1.04863e-13	ENSG00000023191.11
rs1135628	1.08965e-07	0.0120797844857802	ENSG00000177595.12_EST00000000000.0_801218_801365-ENSG00000177595.12_EST00000000000.0_799815_800014-0-1	18564	0.37843	5.11227e-05	ENSG00000177595.12
rs1135628	8.42966e-08	0.00966775958584258	ENSG00000177595.12_EST00000000000.0_801218_801365-ENSG00000177595.12_EST00000000000.0_800333_800451-0-1	18564	0.38149	3.96883e-05	ENSG00000177595.12
rs1135628	1.11528e-15	4.93253624301733e-10	ENSG00000177600.4_EST00000000000.0_809647_810039-ENSG00000177600.4_EST00000000000.0_810234_810357-0-1	14162	0.54461	5.24e-13	ENSG00000177600.4
rs28689676	4.11557e-07	0.0373402027202344	ENSG00000177600.4_EST00000000000.0_809647_810039-ENSG00000177600.4_EST00000000000.0_811597_811645-0-1	-4212	0.36203	0.000193495	ENSG00000177600.4
rs1135628	1.32632e-12	3.71976686718346e-07	ENSG00000177600.4_EST00000000000.0_809647_810039-ENSG00000177600.4_EST00000000000.0_812535_812633-0-1	14162	-0.49075	6.24371e-10	ENSG00000177600.4
rs1138693	3.11494e-13	9.78147882574115e-08	ENSG00000177600.4_EST00000000000.0_809647_810039-ENSG00000177600.4_EST00000000000.0_812760_812871-0-1	15142	-0.50257	1.46684e-10	ENSG00000177600.4
rs937446	6.30234e-07	0.0777343388726514	ENSG00000132274.10_EST00000000000.0_5717463_5717801-ENSG00000132274.10_EST00000000000.0_5729403_5729503-0-1	-5429	-0.35657	0.000484491	ENSG00000132274.10
rs1466234	9.97877e-07	0.0586358411878248	ENSG00000184014.3_EST00000000000.0_9199679_9199913-ENSG00000184014.3_EST00000000000.0_9191403_9191496-0-1	-888090	0.35057	0.000342542	ENSG00000184014.3
rs10840271	9.72775e-07	0.0599508738313964	ENSG00000133789.10_EST00000000000.0_9685624_9685825-ENSG00000133789.10_EST00000000000.0_9750890_9750998-0-1	-54459	-0.3509	0.000352396	ENSG00000133789.10
rs11042433	4.26255e-07	0.0307840463405088	ENSG00000133789.10_EST00000000000.0_9735013_9735186-ENSG00000133789.10_EST00000000000.0_9759760_9759867-0-1	-73755	0.36158	0.000153513	ENSG00000133789.10
rs360047	2.11871e-07	0.017187736576	ENSG00000133789.10_EST00000000000.0_9746205_9746432-ENSG00000133789.10_EST00000000000.0_9759760_9759867-0-1	30758	-0.37033	7.68774e-05	ENSG00000133789.10
rs360047	8.50166e-09	0.000996907211204482	ENSG00000133789.10_EST00000000000.0_9746205_9746432-ENSG00000133789.10_EST00000000000.0_9761728_9761894-0-1	30758	-0.40759	3.08723e-06	ENSG00000133789.10
rs10840269	1.03463e-07	0.00919730603620874	ENSG00000133789.10_EST00000000000.0_9754076_9754257-ENSG00000133789.10_EST00000000000.0_9770634_9770730-0-1	-56822	-0.37905	3.74578e-05	ENSG00000133789.10
rs10743114	8.94533e-07	0.0559424646136492	ENSG00000133789.10_EST00000000000.0_9759760_9759867-ENSG00000133789.10_EST00000000000.0_9771411_9773368-0-1	-31846	0.35201	0.000322647	ENSG00000133789.10
rs1830426	4.67747e-12	1.33872271651969e-06	ENSG00000134333.7_EST00000000000.0_18418366_18418515-ENSG00000134333.7_EST00000000000.0_18424387_18424560-0-1	3599	-0.48009	2.46917e-09	ENSG00000134333.7
rs2249631	1.65868e-34	5.73422669163121e-28	ENSG00000134333.7_EST00000000000.0_18420978_18421068-ENSG00000134333.7_EST00000000000.0_18424387_18424560-0-1	933	-0.7487	8.76698e-32	ENSG00000134333.7
rs1830426	1.65356e-17	1.05033529333333e-11	ENSG00000134333.7_EST00000000000.0_18422384_18422557-ENSG00000134333.7_EST00000000000.0_18424387_18424560-1-1	3599	-0.57262	8.74672e-15	ENSG00000134333.7
rs1830426	6.54554e-08	0.00867748306461206	ENSG00000134333.7_EST00000000000.0_18422384_18422557-ENSG00000134333.7_EST00000000000.0_18425241_18425335-0-1	3599	0.38448	3.48044e-05	ENSG00000134333.7
rs1830426	8.43925e-10	0.00017178610150645	ENSG00000134333.7_EST00000000000.0_18422384_18422557-ENSG00000134333.7_EST00000000000.0_18428664_18429122-0-1	3599	0.43178	4.47608e-07	ENSG00000134333.7
rs7947664	8.7404e-10	0.000176546409396195	ENSG00000134333.7_EST00000000000.0_18424387_18424560-ENSG00000134333.7_EST00000000000.0_18425241_18425335-0-1	10203	-0.43142	4.62883e-07	ENSG00000134333.7
rs2249631	5.884e-19	4.2922102006006e-13	ENSG00000134333.7_EST00000000000.0_18424387_18424560-ENSG00000134333.7_EST00000000000.0_18426996_18427119-0-1	933	-0.59305	3.09964e-16	ENSG00000134333.7
rs1228479	2.4104e-07	0.0127380416747968	ENSG00000152219.4_EST00000000000.0_30344598_30344749-ENSG00000152219.4_EST00000000000.0_30349583_30352921-0-1	20968	-0.36874	5.43643e-05	ENSG00000152219.4
rs7129948	3.73698e-06	0.0482780705973925	ENSG00000165916.3_EST00000000000.0_47444381_47444524-ENSG00000165916.3_EST00000000000.0_47440667_47440748-0-1	213505	-0.3326	0.00026902	ENSG00000165916.3
rs7935344	3.72224e-06	0.0472418344156863	ENSG00000109920.7_EST00000000000.0_47788621_47788853-ENSG00000109920.7_EST00000000000.0_47772695_47772842-0-1	-66030	0.33265	0.000261248	ENSG00000109920.7
rs2729353	5.69759e-08	0.00327600236491874	ENSG00000134809.4_EST00000000000.0_57298131_57298207-ENSG00000134809.4_EST00000000000.0_57295936_57296391-0-1	-50273	0.38611	1.15838e-05	ENSG00000134809.4
rs11231154	1.46511e-10	2.20891458910545e-05	ENSG00000254772.4_EST00000000000.0_62334871_62335000-ENSG00000149485.10_EST00000000000.0_61580061_61580140-0-0	19892	0.44892	4.79272e-08	ENSG00000254772.4
rs11231154	1.71643e-19	8.6658119396985e-14	ENSG00000254772.4_EST00000000000.0_62334871_62335000-ENSG00000254772.4_EST00000000000.0_62327075_62327309-0-1	19892	0.60025	5.6097e-17	ENSG00000254772.4
rs11231154	2.35036e-10	3.42545583565892e-05	ENSG00000254772.4_EST00000000000.0_62334871_62335000-ENSG00000254772.4_EST00000000000.0_62334278_62334482-1-1	19892	-0.44438	7.66627e-08	ENSG00000254772.4
rs12361901	1.51649e-06	0.0784760856716936	ENSG00000162191.8_EST00000000000.0_62446337_62446424-ENSG00000162191.8_EST00000000000.0_62445399_62445455-0-1	-554175	0.34499	0.000490901	ENSG00000162191.8
rs4930698	2.62348e-07	0.0144025568152038	ENSG00000173113.2_EST00000000000.0_64084921_64085556-ENSG00000126432.9_EST00000000000.0_64085560_64085858-0-0	-493	0.36768	6.24521e-05	ENSG00000173113.2
rs4930698	1.07377e-08	0.000842207209707352	ENSG00000173113.2_EST00000000000.0_64084921_64085556-ENSG00000126432.9_EST00000000000.0_64085654_64085858-0-0	-493	0.40503	2.55884e-06	ENSG00000173113.2
rs4930323	2.91406e-07	0.0156896847964471	ENSG00000173113.2_EST00000000000.0_64084921_64085556-ENSG00000126432.9_EST00000000000.0_64087206_64087340-0-0	68193	-0.36637	6.8952e-05	ENSG00000173113.2
rs12792726	5.17112e-07	0.0255642180636425	ENSG00000168071.15_EST00000000000.0_64121187_64121285-ENSG00000168071.15_EST00000000000.0_64123032_64123100-0-1	-471509	-0.35911	0.000122826	ENSG00000168071.15
rs10897465	1.39006e-06	0.0570808941563786	ENSG00000162302.8_EST00000000000.0_64129114_64129217-ENSG00000162302.8_EST00000000000.0_64135940_64136073-0-1	-404172	-0.34616	0.000330884	ENSG00000162302.8
rs61895579	1.19478e-06	0.0400529884270579	ENSG00000175467.9_EST00000000000.0_65733821_65734027-ENSG00000175467.9_EST00000000000.0_65734730_65734854-1-1	58036	0.34818	0.000213155	ENSG00000175467.9
rs648338	1.70975e-06	0.0510482706184186	ENSG00000087365.8_EST00000000000.0_65825525_65825621-ENSG00000087365.8_EST00000000000.0_65825785_65825876-1-1	-741644	0.34337	0.000289106	ENSG00000087365.8
rs146710842	1.93789e-08	0.0015161428263457	ENSG00000175567.3_EST00000000000.0_73693766_73693875-ENSG00000175567.3_EST00000000000.0_73685712_73686166-0-1	6176	0.39847	4.91714e-06	ENSG00000175567.3
rs146710842	8.89524e-09	0.00074878003908046	ENSG00000175567.3_EST00000000000.0_73693766_73693875-ENSG00000175567.3_EST00000000000.0_73692521_73692677-0-1	6176	-0.40709	2.26037e-06	ENSG00000175567.3
rs11217081	6.50171e-07	0.0478833635305605	ENSG00000110367.5_EST00000000000.0_118626111_118626212-ENSG00000110367.5_EST00000000000.0_118622017_118622806-0-1	107176	0.35617	0.000265886	ENSG00000110367.5
rs519942	8.71027e-08	0.00914772838920075	ENSG00000149428.12_EST00000000000.0_118919426_118919598-ENSG00000149428.12_EST00000000000.0_118918960_118919082-0-1	-6599	0.3811	3.71071e-05	ENSG00000149428.12
rs519942	3.66135e-08	0.0042853691922963	ENSG00000149428.12_EST00000000000.0_118919426_118919598-ENSG00000149428.12_EST00000000000.0_118919188_118919275-1-1	-6599	-0.39124	1.56801e-05	ENSG00000149428.12
rs10892472	3.70702e-07	0.0317776073324687	ENSG00000110395.3_EST00000000000.0_119076752_119077322-ENSG00000110395.3_EST00000000000.0_119103158_119103405-0-1	606855	0.36335	0.000159398	ENSG00000110395.3
rs10892819	3.52741e-07	0.0351308916339041	ENSG00000137642.7_EST00000000000.0_121491773_121491947-ENSG00000137642.7_EST00000000000.0_121500205_121500387-0-1	751132	0.36398	0.000180218	ENSG00000137642.7
rs10892920	4.4449e-07	0.0523642628200725	ENSG00000109971.8_EST00000000000.0_122932772_122933043-ENSG00000109971.8_EST00000000000.0_122931315_122931506-0-1	-194221	0.36105	0.000297581	ENSG00000109971.8
rs76961863	3.74143e-08	0.0090322949991929	ENSG00000111247.10_EST00000000000.0_4657853_4658002-ENSG00000111247.10_EST00000000000.0_4668023_4668136-0-1	250624	0.39099	3.64038e-05	ENSG00000111247.10
rs57555399	1.69978e-07	0.0317024737875838	ENSG00000111247.10_EST00000000000.0_4665519_4665668-ENSG00000111247.10_EST00000000000.0_4668023_4669213-0-1	-815336	-0.37304	0.000158918	ENSG00000111247.10
rs2534711	2.29528e-09	0.000466928621721158	ENSG00000139192.7_EST00000000000.0_6562233_6562463-ENSG00000139192.7_EST00000000000.0_6566572_6566910-0-1	9583	0.42153	1.34611e-06	ENSG00000139192.7
rs2532496	3.85666e-26	6.55045611069183e-20	ENSG00000139192.7_EST00000000000.0_6566572_6566910-ENSG00000139190.11_EST00000000000.0_6575008_6575166-0-0	3210	-0.67687	2.25868e-23	ENSG00000139192.7
rs2532496	8.57559e-12	2.60853388190476e-06	ENSG00000139192.7_EST00000000000.0_6566572_6566910-ENSG00000139192.7_EST00000000000.0_6567811_6568113-0-1	3210	0.47483	5.04883e-09	ENSG00000139192.7
rs2532496	6.29231e-10	0.000145052372788421	ENSG00000139192.7_EST00000000000.0_6566572_6566910-ENSG00000139192.7_EST00000000000.0_6570021_6570104-0-1	3210	-0.43472	3.69457e-07	ENSG00000139192.7
rs2532496	9.16272e-16	4.99964935111111e-10	ENSG00000139192.7_EST00000000000.0_6566572_6566910-ENSG00000139192.7_EST00000000000.0_6571200_6571484-0-1	3210	-0.54598	5.34545e-13	ENSG00000139192.7
rs3741918	9.43957e-07	0.0841283587878788	ENSG00000111640.8_EST00000000000.0_6643920_6644027-ENSG00000111640.8_EST00000000000.0_6646475_6646556-0-1	1163	-0.3513	0.000529816	ENSG00000111640.8
rs4763958	4.57877e-07	0.0638490110043669	ENSG00000213782.3_EST00000000000.0_12976137_12976253-ENSG00000213782.3_EST00000000000.0_12976804_12976950-0-1	467702	0.36067	0.000380321	ENSG00000213782.3
rs953334	3.90522e-09	0.000908858862770103	ENSG00000118308.10_EST00000000000.0_25216657_25216750-ENSG00000118308.10_EST00000000000.0_25232332_25232396-0-1	-733390	0.41595	2.78204e-06	ENSG00000118308.10
rs11049038	5.78596e-12	2.13315172045977e-06	ENSG00000064102.9_EST00000000000.0_27067341_27067511-ENSG00000064102.9_EST00000000000.0_27066953_27067061-1-1	571625	0.47825	4.02464e-09	ENSG00000064102.9
rs12829202	1.4736e-07	0.0182226209645185	ENSG00000029153.10_EST00000000000.0_27521228_27521345-ENSG00000029153.10_EST00000000000.0_27540161_27540253-0-1	-839071	-0.37478	8.18099e-05	ENSG00000029153.10
rs10747561	7.35828e-09	0.000606697064894795	ENSG00000123416.9_EST00000000000.0_49523069_49523173-ENSG00000123416.9_EST00000000000.0_49521625_49522721-0-1	-24671	0.40916	1.78212e-06	ENSG00000123416.9
rs10747561	7.35855e-09	0.000609677068729282	ENSG00000123416.9_EST00000000000.0_49523069_49523173-ENSG00000167553.9_EST00000000000.0_49666036_49667109-0-0	-24671	-0.40916	1.794e-06	ENSG00000123416.9
rs1707488	3.96044e-07	0.0284477289594356	ENSG00000161642.13_EST00000000000.0_54767757_54767919-ENSG00000161642.13_EST00000000000.0_54764410_54764505-0-1	134374	-0.36251	0.000139919	ENSG00000161642.13
rs12310897	7.46175e-07	0.047847101398984	ENSG00000123338.8_EST00000000000.0_54930728_54930837-ENSG00000123360.7_EST00000000000.0_54943644_54943769-0-0	35322	-0.35438	0.000265529	ENSG00000123338.8
rs774053	4.60335e-08	0.00279788535172414	ENSG00000110955.3_EST00000000000.0_57037187_57037357-ENSG00000110955.3_EST00000000000.0_57032972_57033091-0-1	-195239	-0.38859	9.76578e-06	ENSG00000110955.3
rs1979325	1.11606e-08	0.000703009993595342	ENSG00000196531.6_EST00000000000.0_57106609_57106692-ENSG00000196531.6_EST00000000000.0_57106219_57106336-0-1	-3476	0.40461	2.09476e-06	ENSG00000196531.6
rs10459247	1.58357e-07	0.007702175119912	ENSG00000196531.6_EST00000000000.0_57108146_57108223-ENSG00000196531.6_EST00000000000.0_57106609_57106692-0-1	46104	-0.3739	3.03664e-05	ENSG00000196531.6
rs7956957	2.54178e-06	0.0780727288703511	ENSG00000196531.6_EST00000000000.0_57118236_57118307-ENSG00000196531.6_EST00000000000.0_57108386_57108487-0-1	477403	0.33796	0.000487108	ENSG00000196531.6
rs10876967	1.8994e-06	0.0669825947976255	ENSG00000182199.6_EST00000000000.0_57623507_57623594-ENSG00000182199.6_EST00000000000.0_57626236_57626351-0-1	-52517	0.34195	0.000403752	ENSG00000182199.6
rs1800162	1.08181e-06	0.0427593427791165	ENSG00000182199.6_EST00000000000.0_57626487_57626626-ENSG00000182199.6_EST00000000000.0_57627786_57627893-0-1	-19693	-0.3495	0.000230896	ENSG00000182199.6
rs6581128	1.1473e-06	0.0484643569230769	ENSG00000166986.8_EST00000000000.0_57883679_57883754-ENSG00000166986.8_EST00000000000.0_57883990_57884162-1-1	-298068	-0.34872	0.000270363	ENSG00000166986.8
rs117369625	2.07482e-07	0.0120829495381464	ENSG00000123297.11_EST00000000000.0_58176893_58177066-ENSG00000123297.11_EST00000000000.0_58177724_58177953-0-1	-117324	0.37059	5.11754e-05	ENSG00000123297.11
rs4636747	7.85343e-07	0.0724016954920635	ENSG00000111530.6_EST00000000000.0_67698385_67698526-ENSG00000111530.6_EST00000000000.0_67701177_67701272-0-1	544714	-0.35371	0.000445131	ENSG00000111530.6
rs1598543	9.70037e-08	0.0127367370333079	ENSG00000111605.12_EST00000000000.0_69644909_69645118-ENSG00000111605.12_EST00000000000.0_69656249_69656342-0-1	55440	-0.37982	5.43173e-05	ENSG00000111605.12
rs7978060	3.28795e-09	0.000570070297847068	ENSG00000187109.8_EST00000000000.0_76453918_76454059-ENSG00000187109.8_EST00000000000.0_76449813_76449938-0-1	1477	0.41777	1.66526e-06	ENSG00000187109.8
rs1177457	8.80294e-18	6.64853556947791e-12	ENSG00000166598.7_EST00000000000.0_104341089_104341208-ENSG00000166598.7_EST00000000000.0_104347164_104347423-0-1	12242	0.57659	5.38521e-15	ENSG00000166598.7
rs2283351	5.67678e-07	0.0251378841785633	ENSG00000174437.10_EST00000000000.0_110778464_110778799-ENSG00000174437.10_EST00000000000.0_110781037_110781239-0-1	581449	-0.35792	0.000120217	ENSG00000174437.10
rs11065706	9.31176e-07	0.035422665652725	ENSG00000111229.9_EST00000000000.0_110878117_110878193-ENSG00000111229.9_EST00000000000.0_110874362_110874488-0-1	267319	0.35148	0.00018183	ENSG00000111229.9
rs2339524	1.07053e-06	0.0397167452252252	ENSG00000111229.9_EST00000000000.0_110878117_110878193-ENSG00000111229.9_EST00000000000.0_110874889_110874957-1-1	228443	-0.34964	0.000210212	ENSG00000111229.9
rs2285934	4.79272e-07	0.0341992438216561	ENSG00000089127.7_EST00000000000.0_113354314_113354543-ENSG00000089127.7_EST00000000000.0_113355352_113355505-1-1	6938	0.36009	0.00017466	ENSG00000089127.7
rs2285934	3.2838e-07	0.0251130953483095	ENSG00000089127.7_EST00000000000.0_113354314_113354543-ENSG00000089127.7_EST00000000000.0_113355352_113356267-0-1	6938	-0.36488	0.000120005	ENSG00000089127.7
rs7134391	1.09759e-07	0.00977225011523284	ENSG00000089127.7_EST00000000000.0_113354314_113354543-ENSG00000089127.7_EST00000000000.0_113357194_113357708-0-1	22109	0.37834	4.0276e-05	ENSG00000089127.7
rs7134391	7.11201e-10	0.000106030463381643	ENSG00000089127.7_EST00000000000.0_113354422_113354543-ENSG00000089127.7_EST00000000000.0_113357194_113357708-0-1	22109	0.43349	2.61788e-07	ENSG00000089127.7
rs2285934	1.41049e-56	5.26636954311111e-49	ENSG00000089127.7_EST00000000000.0_113355352_113355505-ENSG00000089127.7_EST00000000000.0_113356402_113357015-0-1	6938	-0.86454	5.13937e-54	ENSG00000089127.7
rs2285934	7.24448e-60	4.07725378133334e-52	ENSG00000089127.7_EST00000000000.0_113355352_113355505-ENSG00000089127.7_EST00000000000.0_113357194_113357708-0-1	6938	0.87605	2.65262e-57	ENSG00000089127.7
rs7135260	5.36372e-27	6.73395738074074e-21	ENSG00000089127.7_EST00000000000.0_113355352_113355505-ENSG00000089127.7_EST00000000000.0_113357292_113357680-0-1	37167	-0.68531	1.97147e-24	ENSG00000089127.7
rs2285934	4.41533e-26	4.88916795816994e-20	ENSG00000089127.7_EST00000000000.0_113355352_113355505-ENSG00000111331.7_EST00000000000.0_113379375_113379657-0-0	6938	-0.67629	1.62223e-23	ENSG00000089127.7
rs10774671	1.90978e-36	5.49715734427351e-30	ENSG00000089127.7_EST00000000000.0_113355352_113356267-ENSG00000089127.7_EST00000000000.0_113356402_113357015-0-1	12611	-0.76249	6.97397e-34	ENSG00000089127.7
rs7135260	7.57919e-26	7.98363918753894e-20	ENSG00000089127.7_EST00000000000.0_113355352_113356267-ENSG00000089127.7_EST00000000000.0_113357194_113357708-0-1	37167	0.67392	2.77883e-23	ENSG00000089127.7
rs28838663	1.69655e-08	0.0015237905998664	ENSG00000150977.9_EST00000000000.0_123920629_123921264-ENSG00000179195.9_EST00000000000.0_124496968_124499951-0-0	-7102	-0.39996	4.9469e-06	ENSG00000150977.9
rs399070	1.48985e-07	0.0251378841785633	ENSG00000196498.8_EST00000000000.0_124824553_124824750-ENSG00000196498.8_EST00000000000.0_124821299_124821676-0-1	862515	-0.37465	0.000120287	ENSG00000196498.8
rs399070	3.52766e-07	0.0500881160385357	ENSG00000196498.8_EST00000000000.0_124824553_124824750-ENSG00000196498.8_EST00000000000.0_124821650_124821726-0-1	862515	0.36398	0.000281876	ENSG00000196498.8
rs2101531	2.07108e-08	0.00449321754000591	ENSG00000196498.8_EST00000000000.0_124841188_124841328-ENSG00000196498.8_EST00000000000.0_124838639_124838742-0-1	-436004	-0.39772	1.65017e-05	ENSG00000196498.8
rs10744175	5.63786e-07	0.0732215362986442	ENSG00000196498.8_EST00000000000.0_124915161_124915333-ENSG00000196498.8_EST00000000000.0_124911168_124911346-0-1	-167488	-0.35801	0.000450886	ENSG00000196498.8
rs870267	1.46349e-08	0.00318791876620584	ENSG00000102699.5_EST00000000000.0_25026544_25026731-ENSG00000102699.5_EST00000000000.0_25015984_25016106-0-1	-53037	-0.40161	1.12516e-05	ENSG00000102699.5
rs9581085	8.95503e-09	0.00203163454169078	ENSG00000102699.5_EST00000000000.0_25026544_25026731-ENSG00000102699.5_EST00000000000.0_25016728_25016823-0-1	-12840	0.40702	6.85333e-06	ENSG00000102699.5
rs2275660	5.94957e-08	0.0110021449195402	ENSG00000102699.5_EST00000000000.0_25026544_25026731-ENSG00000102699.5_EST00000000000.0_25021154_25021324-0-1	-57730	-0.3856	4.56673e-05	ENSG00000102699.5
rs2275660	1.72579e-07	0.0270262061126006	ENSG00000102699.5_EST00000000000.0_25026544_25026731-ENSG00000102699.5_EST00000000000.0_25023856_25023955-0-1	-57730	0.37285	0.000131169	ENSG00000102699.5
rs7998978	7.29246e-08	0.0117148530152337	ENSG00000122034.8_EST00000000000.0_27998681_27999075-ENSG00000122033.9_EST00000000000.0_28009776_28010030-0-0	776	-0.38321	4.91972e-05	ENSG00000122034.8
rs4885285	3.2045e-08	0.00451092340294985	ENSG00000136111.8_EST00000000000.0_75873466_75873710-ENSG00000136111.8_EST00000000000.0_75858809_75861161-0-1	-184499	0.39277	1.65814e-05	ENSG00000136111.8
rs4885285	4.37918e-07	0.0421335233798262	ENSG00000136111.8_EST00000000000.0_75873466_75873710-ENSG00000136111.8_EST00000000000.0_75863070_75863246-0-1	-184499	0.36124	0.000226009	ENSG00000136111.8
rs57119148	1.28504e-11	2.31730254824859e-06	ENSG00000165502.6_EST00000000000.0_50087280_50087403-ENSG00000168282.3_EST00000000000.0_50087533_50087713-0-0	9823	0.47127	4.44746e-09	ENSG00000165502.6
rs57119148	9.52988e-15	2.7281437809009e-09	ENSG00000165502.6_EST00000000000.0_50087280_50087403-ENSG00000168282.3_EST00000000000.0_50087981_50089583-0-0	9823	0.52928	3.28357e-12	ENSG00000165502.6
rs17102161	5.27195e-08	0.0042140011503268	ENSG00000054654.10_EST00000000000.0_64669556_64669681-ENSG00000054654.10_EST00000000000.0_64678679_64678816-0-1	964275	-0.38702	1.53803e-05	ENSG00000054654.10
rs12880798	2.70476e-07	0.0373668134252874	ENSG00000100591.3_EST00000000000.0_77925959_77926557-ENSG00000100591.3_EST00000000000.0_77935420_77935590-0-1	730913	0.3673	0.000193876	ENSG00000100591.3
rs2816589	4.51868e-08	0.00464050203062427	ENSG00000156970.7_EST00000000000.0_40491816_40491928-ENSG00000156970.7_EST00000000000.0_40494606_40494666-0-1	-978532	0.38881	1.70879e-05	ENSG00000156970.7
rs17733719	8.59874e-07	0.0459446853159042	ENSG00000128928.4_EST00000000000.0_40702827_40702996-ENSG00000128928.4_EST00000000000.0_40707600_40707681-0-1	23100	0.35252	0.000251456	ENSG00000128928.4
rs7169010	1.12307e-06	0.0570808941563786	ENSG00000128891.11_EST00000000000.0_40849415_40849571-ENSG00000128891.11_EST00000000000.0_40823540_40824501-1-1	189768	-0.349	0.00033075	ENSG00000128891.11
rs8037081	1.00582e-06	0.0533031883580953	ENSG00000103657.8_EST00000000000.0_63918184_63918353-ENSG00000103657.8_EST00000000000.0_63908629_63908881-0-1	49158	0.35046	0.000303437	ENSG00000103657.8
rs8037081	1.1412e-06	0.0588716184546971	ENSG00000103657.8_EST00000000000.0_63918184_63918353-ENSG00000103657.8_EST00000000000.0_63915014_63915090-0-1	49158	0.34879	0.00034452	ENSG00000103657.8
rs57245941	9.80173e-09	0.00209832781504963	ENSG00000136371.4_EST00000000000.0_80181435_80181696-ENSG00000136371.4_EST00000000000.0_80137318_80137784-0-1	3527	0.40603	7.10561e-06	ENSG00000136371.4
rs57245941	9.80173e-09	0.00211472346206014	ENSG00000136371.4_EST00000000000.0_80181435_80181696-ENSG00000257028.1_EST00000000000.0_80215507_80217194-0-0	3527	-0.40603	7.16801e-06	ENSG00000136371.4
rs79325144	4.72909e-07	0.0520097556294174	ENSG00000198901.8_EST00000000000.0_91537637_91537755-ENSG00000198901.8_EST00000000000.0_91527923_91528055-1-1	429996	-0.36026	0.000295228	ENSG00000198901.8
rs8058883	1.16897e-10	2.15867858258258e-05	ENSG00000129925.5_EST00000000000.0_426544_426812-ENSG00000129925.5_EST00000000000.0_425133_425256-0-1	-7940	0.45106	4.6767e-08	ENSG00000129925.5
rs8058883	7.5035e-08	0.00765995711276537	ENSG00000129925.5_EST00000000000.0_426544_426812-ENSG00000129925.5_EST00000000000.0_425345_425435-0-1	-7940	0.38287	3.01231e-05	ENSG00000129925.5
rs8058883	8.85697e-08	0.00883798410355988	ENSG00000129925.5_EST00000000000.0_426544_426812-ENSG00000129925.5_EST00000000000.0_426136_426455-1-1	-7940	-0.3809	3.55344e-05	ENSG00000129925.5
rs35336536	2.71212e-08	0.00367899134299517	ENSG00000161999.5_EST00000000000.0_731676_732874-ENSG00000103266.3_EST00000000000.0_730276_730684-0-0	588487	-0.39467	1.32122e-05	ENSG00000161999.5
rs338790	2.67394e-07	0.0263871374910394	ENSG00000140988.8_EST00000000000.0_2014450_2014629-ENSG00000131653.7_EST00000000000.0_2221265_2221357-0-0	-4916	-0.36745	0.000127724	ENSG00000140988.8
rs338790	3.26226e-08	0.0042853691922963	ENSG00000140988.8_EST00000000000.0_2014450_2014629-ENSG00000140988.8_EST00000000000.0_2012498_2012657-0-1	-4916	-0.39256	1.56826e-05	ENSG00000140988.8
rs249855	1.1196e-08	0.00197993789835749	ENSG00000166847.4_EST00000000000.0_23652713_23652911-ENSG00000083093.4_EST00000000000.0_23652431_23652678-0-0	5263	-0.40457	6.66606e-06	ENSG00000166847.4
rs11188	2.64662e-09	0.000539266802380953	ENSG00000166847.4_EST00000000000.0_23652713_23652911-ENSG00000166847.4_EST00000000000.0_23678368_23681195-0-1	34443	-0.42005	1.57177e-06	ENSG00000166847.4
rs2107357	2.19925e-09	0.000516165231802912	ENSG00000103522.9_EST00000000000.0_27413686_27413939-ENSG00000103522.9_EST00000000000.0_27414423_27414541-0-1	-2857	-0.42198	1.4994e-06	ENSG00000103522.9
rs2107357	3.23407e-07	0.0414245090081301	ENSG00000103522.9_EST00000000000.0_27413686_27413939-ENSG00000103522.9_EST00000000000.0_27445668_27445770-0-1	-2857	0.36507	0.000220993	ENSG00000103522.9
rs1646124	1.7902e-06	0.0522005798854525	ENSG00000177455.5_EST00000000000.0_28944232_28944435-ENSG00000177455.5_EST00000000000.0_28947833_28947921-0-1	199673	-0.34275	0.000296481	ENSG00000177455.5
rs55861648	2.31463e-06	0.0550428094117647	ENSG00000149930.11_EST00000000000.0_29989059_29989225-ENSG00000149930.11_EST00000000000.0_29990295_29990391-0-1	848674	0.33925	0.000316563	ENSG00000149930.11
rs3814883	1.46239e-06	0.0364897111642543	ENSG00000102882.6_EST00000000000.0_30128991_30129105-ENSG00000102882.6_EST00000000000.0_30128158_30128324-0-1	-139905	0.34548	0.000188613	ENSG00000102882.6
rs28529403	9.90323e-07	0.0263871374910394	ENSG00000102882.6_EST00000000000.0_30129670_30129859-ENSG00000102882.6_EST00000000000.0_30128215_30128324-0-1	-171	0.35067	0.000127622	ENSG00000102882.6
rs1646260	2.6013e-07	0.0250807816893733	ENSG00000125166.6_EST00000000000.0_58752100_58752204-ENSG00000125166.6_EST00000000000.0_58741996_58742197-0-1	625	-0.36779	0.000119769	ENSG00000125166.6
rs1646260	4.93624e-08	0.00601497499198167	ENSG00000125166.6_EST00000000000.0_58757650_58757806-ENSG00000125166.6_EST00000000000.0_58749918_58750083-0-1	625	-0.38778	2.27753e-05	ENSG00000125166.6
rs1646260	2.10948e-07	0.020922165574048	ENSG00000125166.6_EST00000000000.0_58757650_58757806-ENSG00000125166.6_EST00000000000.0_58750567_58750717-0-1	625	-0.37039	9.65073e-05	ENSG00000125166.6
rs1424245	2.79799e-07	0.0263871374910394	ENSG00000125166.6_EST00000000000.0_58757650_58757806-ENSG00000125166.6_EST00000000000.0_58752100_58752204-0-1	-4400	-0.36688	0.000127579	ENSG00000125166.6
rs7187653	2.24096e-06	0.0661953961513514	ENSG00000189091.5_EST00000000000.0_70598968_70599173-ENSG00000189091.5_EST00000000000.0_70602186_70602398-0-1	-994853	0.33969	0.000398361	ENSG00000189091.5
rs8060525	4.30343e-08	0.00546498644888503	ENSG00000168411.7_EST00000000000.0_74664679_74664855-ENSG00000168411.7_EST00000000000.0_74655297_74657969-0-1	10850	-0.38938	2.04617e-05	ENSG00000168411.7
rs34343506	2.52857e-16	1.20575801403509e-10	ENSG00000168411.7_EST00000000000.0_74666421_74666571-ENSG00000168411.7_EST00000000000.0_74662350_74662564-0-1	-68906	0.55478	1.19237e-13	ENSG00000168411.7
rs34343506	2.82704e-17	1.56586337777778e-11	ENSG00000168411.7_EST00000000000.0_74666421_74666571-ENSG00000168411.7_EST00000000000.0_74664679_74664855-0-1	-68906	-0.56919	1.34473e-14	ENSG00000168411.7
rs2290019	2.26508e-08	0.00596831610786001	ENSG00000104731.8_EST00000000000.0_87741956_87742072-ENSG00000205047.3_EST00000000000.0_87735244_87739290-0-0	-57941	-0.39671	2.25547e-05	ENSG00000104731.8
rs461405	5.44272e-08	0.00903911719569893	ENSG00000167515.5_EST00000000000.0_88925027_88925199-ENSG00000167515.5_EST00000000000.0_88927319_88929094-0-1	689739	0.38664	3.64607e-05	ENSG00000167515.5
rs647747	2.943e-13	9.42546693391431e-08	ENSG00000197912.7_EST00000000000.0_89598871_89599044-ENSG00000197912.7_EST00000000000.0_89603173_89604128-0-1	28253	0.50303	1.40732e-10	ENSG00000197912.7
rs2914460	2.05237e-10	4.25562524444445e-05	ENSG00000197912.7_EST00000000000.0_89598871_89599044-ENSG00000197912.7_EST00000000000.0_89611056_89611180-0-1	24789	0.44569	9.75955e-08	ENSG00000197912.7
rs333122	4.942e-07	0.0643908970434783	ENSG00000083454.16_EST00000000000.0_3593721_3593817-ENSG00000083454.16_EST00000000000.0_3591306_3591399-0-1	791455	-0.3597	0.000385021	ENSG00000083454.16
rs101476	1.36457e-07	0.019601598783559	ENSG00000074755.8_EST00000000000.0_3921130_3921265-ENSG00000074755.8_EST00000000000.0_3919617_3919760-0-1	-609635	0.37571	8.94404e-05	ENSG00000074755.8
rs101476	1.38024e-07	0.0197903278694109	ENSG00000074755.8_EST00000000000.0_3921130_3921265-ENSG00000074755.8_EST00000000000.0_3920665_3921024-0-1	-609635	-0.37557	9.07071e-05	ENSG00000074755.8
rs4790718	1.02064e-08	0.00190682652196383	ENSG00000091640.2_EST00000000000.0_4863055_4863211-ENSG00000091640.2_EST00000000000.0_4862523_4862938-0-1	-239	-0.40559	6.4013e-06	ENSG00000091640.2
rs4790718	9.96058e-09	0.00187281171567673	ENSG00000091640.2_EST00000000000.0_4863055_4863211-ENSG00000180787.4_EST00000000000.0_4994792_4999668-0-0	-239	0.40585	6.25665e-06	ENSG00000091640.2
snp_17_7155140	5.47196e-10	0.000157026730666667	ENSG00000170291.7_EST00000000000.0_7157902_7158122-ENSG00000174282.6_EST00000000000.0_7362688_7367209-0-0	-232	-0.43611	4.03051e-07	ENSG00000170291.7
rs11078738	6.93576e-07	0.0748450609273841	ENSG00000178921.8_EST00000000000.0_8170071_8170216-ENSG00000178921.8_EST00000000000.0_8171851_8172174-0-1	14996	-0.35533	0.000463805	ENSG00000178921.8
rs11653216	1.16814e-08	0.00244355683744466	ENSG00000174083.11_EST00000000000.0_8707359_8707471-ENSG00000183318.6_EST00000000000.0_8660580_8660810-0-0	-1530	-0.4041	8.378e-06	ENSG00000174083.11
rs11653216	5.89126e-08	0.010210410464933	ENSG00000174083.11_EST00000000000.0_8707359_8707471-ENSG00000185156.4_EST00000000000.0_8700436_8702667-0-0	-1530	-0.38572	4.21485e-05	ENSG00000174083.11
rs632078	3.17825e-08	0.00604649042403434	ENSG00000174083.11_EST00000000000.0_8730489_8730611-ENSG00000174083.11_EST00000000000.0_8725164_8725253-0-1	-12371	0.39286	2.29143e-05	ENSG00000174083.11
rs632078	2.60804e-11	9.24915087179488e-06	ENSG00000174083.11_EST00000000000.0_8731884_8732307-ENSG00000174083.11_EST00000000000.0_8722401_8722516-0-1	-12371	0.46493	1.87743e-08	ENSG00000174083.11
rs632078	2.91273e-10	8.6548676923077e-05	ENSG00000174083.11_EST00000000000.0_8731884_8732307-ENSG00000174083.11_EST00000000000.0_8725164_8725253-0-1	-12371	0.4423	2.0862e-07	ENSG00000174083.11
rs632078	5.84314e-10	0.00016215704	ENSG00000174083.11_EST00000000000.0_8731884_8732307-ENSG00000174083.11_EST00000000000.0_8725904_8725974-0-1	-12371	0.43545	4.17771e-07	ENSG00000174083.11
rs632078	9.90635e-08	0.0161298892498158	ENSG00000174083.11_EST00000000000.0_8733023_8733109-ENSG00000174083.11_EST00000000000.0_8726704_8726814-0-1	-12371	0.37957	7.12014e-05	ENSG00000174083.11
rs12943490	6.61983e-08	0.0113692655451713	ENSG00000174083.11_EST00000000000.0_8733023_8733109-ENSG00000174083.11_EST00000000000.0_8730489_8730611-0-1	-10180	-0.38435	4.74404e-05	ENSG00000174083.11
rs632078	1.58512e-09	0.000400812633448144	ENSG00000174083.11_EST00000000000.0_8738590_8738773-ENSG00000174083.11_EST00000000000.0_8725904_8725974-0-1	-12371	0.42536	1.13563e-06	ENSG00000174083.11
rs632078	2.54204e-09	0.000621999644444445	ENSG00000174083.11_EST00000000000.0_8738590_8738773-ENSG00000174083.11_EST00000000000.0_8726313_8726403-0-1	-12371	0.42047	1.83314e-06	ENSG00000174083.11
rs632078	4.17595e-09	0.00097247789595213	ENSG00000174083.11_EST00000000000.0_8738590_8738773-ENSG00000174083.11_EST00000000000.0_8730489_8730611-0-1	-12371	0.41524	2.99576e-06	ENSG00000174083.11
rs9894171	5.65729e-07	0.0676377205959433	ENSG00000174083.11_EST00000000000.0_8740108_8740240-ENSG00000174083.11_EST00000000000.0_8731884_8732307-0-1	288943	-0.35796	0.000408581	ENSG00000174083.11
rs11653216	1.94255e-07	0.0283749229423459	ENSG00000174083.11_EST00000000000.0_8770846_8770994-ENSG00000174083.11_EST00000000000.0_8707359_8707471-0-1	-1530	-0.3714	0.000139284	ENSG00000174083.11
rs11649925	8.87482e-07	0.046447806749556	ENSG00000141027.13_EST00000000000.0_15968799_15969005-ENSG00000141027.13_EST00000000000.0_15965419_15965584-0-1	-823197	-0.35211	0.000255195	ENSG00000141027.13
rs12601385	3.23328e-08	0.00269166615934959	ENSG00000141027.13_EST00000000000.0_15978848_15979016-ENSG00000141027.13_EST00000000000.0_15975459_15975542-0-1	-742861	0.39267	9.33374e-06	ENSG00000141027.13
rs12601385	3.67092e-07	0.0227067053204242	ENSG00000141027.13_EST00000000000.0_15978848_15979016-ENSG00000141027.13_EST00000000000.0_15976743_15976883-1-1	-742861	-0.36347	0.00010659	ENSG00000141027.13
rs2907401	9.02224e-07	0.0462254588309637	ENSG00000133030.12_EST00000000000.0_17080564_17080726-ENSG00000133030.12_EST00000000000.0_17083921_17083983-0-1	-524132	-0.35189	0.000253823	ENSG00000133030.12
rs4525544	6.79747e-07	0.0218437717751341	ENSG00000109046.9_EST00000000000.0_25636126_25636298-ENSG00000109046.9_EST00000000000.0_25637087_25637200-1-1	377844	0.35559	0.00010154	ENSG00000109046.9
rs4525544	2.46659e-06	0.0619509771271327	ENSG00000109046.9_EST00000000000.0_25636126_25636298-ENSG00000109046.9_EST00000000000.0_25638535_25638642-0-1	377844	-0.33837	0.000366168	ENSG00000109046.9
rs11650473	5.17209e-07	0.0388345257401688	ENSG00000205045.3_EST00000000000.0_33864592_33864880-ENSG00000205045.3_EST00000000000.0_33801926_33802504-0-1	-248	-0.35911	0.000204523	ENSG00000205045.3
rs11650473	4.73787e-09	0.000638786624375918	ENSG00000205045.3_EST00000000000.0_33864592_33864880-ENSG00000205045.3_EST00000000000.0_33805094_33805204-0-1	-248	-0.41389	1.88677e-06	ENSG00000205045.3
rs11650473	1.12696e-08	0.00139389232928475	ENSG00000205045.3_EST00000000000.0_33864592_33864880-ENSG00000205045.3_EST00000000000.0_33806136_33807214-0-1	-248	-0.4045	4.47985e-06	ENSG00000205045.3
rs12452967	1.41702e-12	3.66433708737864e-07	ENSG00000108292.11_EST00000000000.0_36880873_36881229-ENSG00000108292.11_EST00000000000.0_36881810_36886056-0-1	26080	0.4902	6.13875e-10	ENSG00000108292.11
rs12452967	1.39828e-12	3.61857191595331e-07	ENSG00000108292.11_EST00000000000.0_36880873_36881229-ENSG00000230055.1_EST00000000000.0_36887573_36887692-0-0	26080	-0.49031	6.05031e-10	ENSG00000108292.11
rs2952144	1.35348e-07	0.00904831452507375	ENSG00000172057.4_EST00000000000.0_38080283_38080478-ENSG00000073605.12_EST00000000000.0_38062364_38062524-0-0	-123837	-0.37581	3.65301e-05	ENSG00000172057.4
rs2952144	2.14717e-07	0.0136736846071609	ENSG00000172057.4_EST00000000000.0_38080283_38080478-ENSG00000073605.12_EST00000000000.0_38073335_38073574-0-0	-123837	-0.37017	5.88023e-05	ENSG00000172057.4
rs7216389	8.43291e-07	0.0426478951357876	ENSG00000172057.4_EST00000000000.0_38083737_38083854-ENSG00000172057.4_EST00000000000.0_38081422_38081624-0-1	-13905	-0.35278	0.000229878	ENSG00000172057.4
rs8074437	1.74264e-09	0.000180679142970297	ENSG00000172057.4_EST00000000000.0_38083737_38083854-ENSG00000172057.4_EST00000000000.0_38081876_38083094-0-1	-7717	0.42439	4.74894e-07	ENSG00000172057.4
rs7223677	1.7999e-06	0.0675926722988506	ENSG00000131473.10_EST00000000000.0_40062781_40062899-ENSG00000131473.10_EST00000000000.0_40054002_40054092-0-1	-250788	0.34268	0.000408089	ENSG00000131473.10
rs2277621	2.0043e-09	0.000155807780160949	ENSG00000108771.6_EST00000000000.0_40256784_40256945-ENSG00000131469.7_EST00000000000.0_41151950_41152119-0-0	-90	0.42294	3.98879e-07	ENSG00000108771.6
rs4378665	1.03978e-06	0.0381729074616977	ENSG00000126561.9_EST00000000000.0_40456548_40456670-ENSG00000126561.9_EST00000000000.0_40459611_40459741-0-1	-295629	-0.35002	0.000199921	ENSG00000126561.9
rs79995639	2.01773e-06	0.0683148082392979	ENSG00000168610.9_EST00000000000.0_40468807_40468919-ENSG00000168610.9_EST00000000000.0_40467577_40467818-1-1	-307639	-0.34112	0.00041356	ENSG00000168610.9
rs4792935	7.81522e-07	0.0457060825729601	ENSG00000013306.10_EST00000000000.0_42398426_42398599-ENSG00000013306.10_EST00000000000.0_42397990_42398099-1-1	-31437	-0.35377	0.000249633	ENSG00000013306.10
rs1059555	7.61526e-13	1.55734437043236e-07	ENSG00000013306.10_EST00000000000.0_42398426_42398599-ENSG00000030582.10_EST00000000000.0_42429383_42429616-0-0	-119	-0.49533	2.42153e-10	ENSG00000013306.10
rs114011707	1.08567e-06	0.0461438893499309	ENSG00000159314.5_EST00000000000.0_43483042_43483300-ENSG00000159314.5_EST00000000000.0_43481395_43481462-0-1	333693	0.34945	0.000253225	ENSG00000159314.5
rs111932213	2.13627e-09	0.000162327420395124	ENSG00000120071.7_EST00000000000.0_44248221_44249594-ENSG00000120071.7_EST00000000000.0_44127899_44128070-0-1	-201674	-0.42228	4.18738e-07	ENSG00000120071.7
rs111932213	1.65578e-07	0.00814898792489796	ENSG00000120071.7_EST00000000000.0_44248221_44249594-ENSG00000120071.7_EST00000000000.0_44143903_44144098-0-1	-201674	-0.37336	3.24726e-05	ENSG00000120071.7
rs62074125	6.28762e-08	0.00346112072019465	ENSG00000120071.7_EST00000000000.0_44248221_44249594-ENSG00000120071.7_EST00000000000.0_44171926_44172067-0-1	582446	0.38495	1.23397e-05	ENSG00000120071.7
rs12940187	7.9715e-07	0.0894953708037704	ENSG00000121060.9_EST00000000000.0_54990753_54991388-ENSG00000121060.9_EST00000000000.0_54978780_54978939-0-1	88062	-0.35352	0.000566236	ENSG00000121060.9
rs2854206	3.47892e-06	0.0708870684067198	ENSG00000108592.9_EST00000000000.0_61897439_61897533-ENSG00000108592.9_EST00000000000.0_61896795_61897354-0-1	42172	-0.3336	0.000434193	ENSG00000108592.9
rs2854206	3.46722e-06	0.0708870684067198	ENSG00000108592.9_EST00000000000.0_61897439_61897533-ENSG00000198231.6_EST00000000000.0_61895054_61896676-0-0	42172	0.33365	0.000434513	ENSG00000108592.9
rs8069687	4.87504e-07	0.0142009902074856	ENSG00000108592.9_EST00000000000.0_61899083_61899203-ENSG00000108592.9_EST00000000000.0_61897615_61897798-0-1	-22008	-0.35987	6.12868e-05	ENSG00000108592.9
rs6504177	1.0811e-09	5.77083140740741e-05	ENSG00000108592.9_EST00000000000.0_61901444_61901599-ENSG00000108592.9_EST00000000000.0_61898714_61899003-0-1	-92376	0.42927	1.3516e-07	ENSG00000108592.9
rs28621034	2.20963e-07	0.00712362171747627	ENSG00000108592.9_EST00000000000.0_61902602_61902796-ENSG00000108592.9_EST00000000000.0_61901444_61901599-0-1	-280136	-0.36981	2.76667e-05	ENSG00000108592.9
rs73381590	6.82273e-08	0.01530418279801	ENSG00000167895.8_EST00000000000.0_76134430_76134560-ENSG00000167895.8_EST00000000000.0_76134655_76134813-0-1	105527	0.38399	6.67102e-05	ENSG00000167895.8
rs62079080	4.36783e-10	0.000168656034710054	ENSG00000108639.2_EST00000000000.0_76166898_76167135-ENSG00000167900.5_EST00000000000.0_76170160_76171031-0-0	-17056	-0.43834	4.38355e-07	ENSG00000108639.2
rs12945169	1.28467e-07	0.0263871374910394	ENSG00000173821.13_EST00000000000.0_78247040_78247203-ENSG00000173821.13_EST00000000000.0_78252563_78252709-0-1	48419	-0.37644	0.000127654	ENSG00000173821.13
rs12945169	7.92652e-08	0.0175908566976744	ENSG00000173821.13_EST00000000000.0_78247040_78247203-ENSG00000173821.13_EST00000000000.0_78261614_78262162-1-1	48419	0.38222	7.87377e-05	ENSG00000173821.13
rs2682136	2.30756e-07	0.0400368193464053	ENSG00000101596.8_EST00000000000.0_2772248_2772370-ENSG00000101596.8_EST00000000000.0_2777804_2777913-0-1	-162952	-0.36928	0.000212548	ENSG00000101596.8
rs3764510	5.18996e-07	0.0669825947976255	ENSG00000133313.9_EST00000000000.0_72168564_72168707-ENSG00000133313.9_EST00000000000.0_72183463_72183627-0-1	3403	0.35907	0.000403583	ENSG00000133313.9
rs8084058	6.62074e-07	0.0820438953474738	ENSG00000133313.9_EST00000000000.0_72168564_72168707-ENSG00000133313.9_EST00000000000.0_72185734_72185875-0-1	14022	-0.35593	0.000515888	ENSG00000133313.9
rs8084058	6.17874e-10	0.000182783636093943	ENSG00000133313.9_EST00000000000.0_72178048_72178248-ENSG00000133313.9_EST00000000000.0_72185734_72185875-0-1	14022	-0.4349	4.8102e-07	ENSG00000133313.9
rs8084058	1.01914e-08	0.00232102356762269	ENSG00000133313.9_EST00000000000.0_72178048_72178248-ENSG00000133313.9_EST00000000000.0_72186184_72186331-0-1	14022	-0.4056	7.89748e-06	ENSG00000133313.9
rs8084058	3.65794e-10	0.00011486167675817	ENSG00000133313.9_EST00000000000.0_72178048_72178248-ENSG00000133313.9_EST00000000000.0_72187234_72188363-0-1	14022	-0.44008	2.85834e-07	ENSG00000133313.9
rs72976341	2.85226e-07	0.0191002396781609	ENSG00000101546.7_EST00000000000.0_77797330_77797506-ENSG00000101546.7_EST00000000000.0_77804212_77804285-0-1	67736	0.36664	8.64837e-05	ENSG00000101546.7
rs12609912	5.68647e-09	0.00112010298101178	ENSG00000172270.11_EST00000000000.0_579500_579656-ENSG00000064687.7_EST00000000000.0_1046229_1046405-0-0	3617	-0.41194	3.50518e-06	ENSG00000172270.11
rs12609912	1.22068e-09	0.000276404111238095	ENSG00000172270.11_EST00000000000.0_579500_579656-ENSG00000172270.11_EST00000000000.0_582750_583492-0-1	3617	-0.42804	7.55268e-07	ENSG00000172270.11
rs7246039	6.15972e-08	0.0114962808585467	ENSG00000065268.3_EST00000000000.0_984328_984563-ENSG00000065268.3_EST00000000000.0_990852_990995-0-1	12221	-0.3852	4.81867e-05	ENSG00000065268.3
rs7246039	2.68078e-08	0.00561463548006933	ENSG00000065268.3_EST00000000000.0_984328_984563-ENSG00000065268.3_EST00000000000.0_991227_991351-0-1	12221	-0.3948	2.10768e-05	ENSG00000065268.3
rs10854001	7.14985e-07	0.088642255144033	ENSG00000065268.3_EST00000000000.0_989762_989895-ENSG00000065268.3_EST00000000000.0_991955_992121-0-1	6374	0.35493	0.00056055	ENSG00000065268.3
rs62134171	3.07138e-07	0.0442153038596491	ENSG00000065268.3_EST00000000000.0_990852_990995-ENSG00000065268.3_EST00000000000.0_994019_994087-0-1	12896	-0.36572	0.000240484	ENSG00000065268.3
rs11669927	2.15911e-08	0.0046375652460949	ENSG00000065268.3_EST00000000000.0_990852_990995-ENSG00000065268.3_EST00000000000.0_994212_994569-0-1	14470	-0.39725	1.7062e-05	ENSG00000065268.3
rs11669927	2.60424e-08	0.00548790123388263	ENSG00000065268.3_EST00000000000.0_990852_990995-ENSG00000182087.6_EST00000000000.0_1009650_1010894-0-0	14470	-0.39513	2.0582e-05	ENSG00000065268.3
rs930232	4.40628e-07	0.0610702374098602	ENSG00000064666.6_EST00000000000.0_1032558_1032695-ENSG00000064666.6_EST00000000000.0_1036129_1036245-1-1	9720	0.36116	0.000359969	ENSG00000064666.6
rs55917129	1.0175e-07	0.0189484576837053	ENSG00000167468.10_EST00000000000.0_1105365_1105509-ENSG00000228300.7_EST00000000000.0_1275438_1275829-0-0	-8113	0.37925	8.56157e-05	ENSG00000167468.10
rs10403619	4.96051e-07	0.0708480686159844	ENSG00000130382.6_EST00000000000.0_6226988_6227113-ENSG00000130382.6_EST00000000000.0_6217965_6218052-0-1	973909	-0.35965	0.000433505	ENSG00000130382.6
rs11260005	9.0753e-08	0.0168211822416728	ENSG00000076944.7_EST00000000000.0_7709500_7709638-ENSG00000076944.7_EST00000000000.0_7712611_7712758-0-1	-2187	0.38061	7.5019e-05	ENSG00000076944.7
rs7256615	3.10576e-07	0.0233833147474748	ENSG00000104774.6_EST00000000000.0_12775606_12775799-ENSG00000104774.6_EST00000000000.0_12769242_12769324-0-1	-45832	-0.36558	0.000110446	ENSG00000104774.6
rs4926171	1.02298e-06	0.088642255144033	ENSG00000037757.8_EST00000000000.0_13876768_13876943-ENSG00000037757.8_EST00000000000.0_13882935_13885096-0-1	24643	-0.35024	0.000560516	ENSG00000037757.8
rs4641860	7.43744e-07	0.0722553151649903	ENSG00000123143.7_EST00000000000.0_14580153_14580329-ENSG00000123143.7_EST00000000000.0_14580564_14580626-1-1	47710	-0.35442	0.000443996	ENSG00000123143.7
rs77172174	3.75799e-07	0.0449300930625249	ENSG00000105393.9_EST00000000000.0_17379603_17379900-ENSG00000105393.9_EST00000000000.0_17387304_17387475-0-1	-300580	-0.36318	0.000244664	ENSG00000105393.9
rs77172174	2.72357e-07	0.03456112	ENSG00000105393.9_EST00000000000.0_17379603_17379900-ENSG00000105393.9_EST00000000000.0_17387632_17387718-0-1	-300580	-0.36722	0.000176733	ENSG00000105393.9
rs62129667	2.15977e-07	0.0286135866578658	ENSG00000105393.9_EST00000000000.0_17379603_17379900-ENSG00000105393.9_EST00000000000.0_17389654_17390144-0-1	-323596	-0.3701	0.000141014	ENSG00000105393.9
snp_19_18681020	1.29583e-09	0.000254772494871795	ENSG00000221983.2_EST00000000000.0_18685680_18685782-ENSG00000105639.13_EST00000000000.0_17955043_17955239-0-0	-1594	0.42743	6.8953e-07	ENSG00000221983.2
snp_19_18681020	1.15716e-09	0.000228619896897529	ENSG00000221983.2_EST00000000000.0_18685680_18685782-ENSG00000221983.2_EST00000000000.0_18685867_18688269-1-1	-1594	-0.42858	6.12056e-07	ENSG00000221983.2
rs1688002	1.30281e-07	0.0166466453255418	ENSG00000089351.7_EST00000000000.0_35510095_35510213-ENSG00000089351.7_EST00000000000.0_35512406_35512509-0-1	141780	-0.37627	7.41323e-05	ENSG00000089351.7
rs112500848	1.75208e-07	0.0195733363047619	ENSG00000126246.4_EST00000000000.0_36230611_36230989-ENSG00000105663.8_EST00000000000.0_36228963_36229092-0-0	21076	0.37267	8.91395e-05	ENSG00000126246.4
rs112500848	1.77217e-07	0.019759516	ENSG00000126246.4_EST00000000000.0_36230611_36230989-ENSG00000126246.4_EST00000000000.0_36230153_36230527-0-1	21076	-0.37253	9.05016e-05	ENSG00000126246.4
rs113141858	6.80288e-07	0.0543741042892296	ENSG00000105223.12_EST00000000000.0_40873688_40873786-ENSG00000105223.12_EST00000000000.0_40876017_40876144-0-1	192221	0.35558	0.000311479	ENSG00000105223.12
rs7259541	8.71198e-07	0.0641643289469862	ENSG00000160410.8_EST00000000000.0_41082761_41082891-ENSG00000160410.8_EST00000000000.0_41083137_41083190-1-1	-296978	-0.35235	0.000383216	ENSG00000160410.8
rs73045282	1.62141e-06	0.0876303800515199	ENSG00000248098.2_EST00000000000.0_41916557_41916721-ENSG00000248098.2_EST00000000000.0_41919954_41920062-0-1	-70132	0.34409	0.000553177	ENSG00000248098.2
rs17206895	9.02899e-07	0.0785814947747748	ENSG00000161618.4_EST00000000000.0_49964876_49965057-ENSG00000161618.4_EST00000000000.0_49965141_49965293-1-1	418	0.35188	0.000491816	ENSG00000161618.4
rs17206895	6.77385e-07	0.0621598548066704	ENSG00000161618.4_EST00000000000.0_49964876_49965057-ENSG00000161618.4_EST00000000000.0_49965827_49966012-1-1	418	-0.35563	0.000367807	ENSG00000161618.4
rs918546	2.41459e-07	0.0319524821747573	ENSG00000104946.4_EST00000000000.0_50385298_50385409-ENSG00000104946.4_EST00000000000.0_50387510_50387626-0-1	-914722	-0.36872	0.000160587	ENSG00000104946.4
rs34877198	1.39313e-08	0.00323446382320442	ENSG00000131408.7_EST00000000000.0_50879745_50879833-ENSG00000131408.7_EST00000000000.0_50881406_50881569-0-1	-396951	0.40216	1.14264e-05	ENSG00000131408.7
rs2285668	1.21248e-06	0.0429184918322296	ENSG00000130726.6_EST00000000000.0_59060355_59060607-ENSG00000130726.6_EST00000000000.0_59061104_59061227-0-1	-993562	0.34799	0.000231895	ENSG00000130726.6
rs4813030	1.43359e-07	0.0323143675587158	ENSG00000125818.10_EST00000000000.0_1106141_1106293-ENSG00000125818.10_EST00000000000.0_1145673_1146132-0-1	3703	0.37511	0.000162616	ENSG00000125818.10
rs3790315	2.64436e-07	0.036003092187829	ENSG00000125844.10_EST00000000000.0_17602500_17602592-ENSG00000125844.10_EST00000000000.0_17600278_17600373-0-1	-32895	0.36759	0.000185395	ENSG00000125844.10
rs3790315	3.93065e-10	0.000111855229645204	ENSG00000125844.10_EST00000000000.0_17610468_17610606-ENSG00000125844.10_EST00000000000.0_17602335_17602418-0-1	-32895	0.43937	2.76897e-07	ENSG00000125844.10
rs3790315	3.83633e-08	0.00700093145388282	ENSG00000125844.10_EST00000000000.0_17610468_17610606-ENSG00000125844.10_EST00000000000.0_17602500_17602592-0-1	-32895	0.3907	2.70779e-05	ENSG00000125844.10
rs3790315	6.30363e-07	0.0717470463593005	ENSG00000125844.10_EST00000000000.0_17610468_17610606-ENSG00000125844.10_EST00000000000.0_17605221_17605313-0-1	-32895	0.35657	0.000440406	ENSG00000125844.10
rs3790315	4.49191e-07	0.055015845979615	ENSG00000125844.10_EST00000000000.0_17614105_17614258-ENSG00000125844.10_EST00000000000.0_17606157_17606247-0-1	-32895	0.36091	0.00031605	ENSG00000125844.10
rs3790315	4.89192e-08	0.00858292038095239	ENSG00000125844.10_EST00000000000.0_17623624_17623772-ENSG00000125844.10_EST00000000000.0_17610468_17610606-0-1	-32895	0.38789	3.43972e-05	ENSG00000125844.10
rs6132388	1.6653e-06	0.0568363485424874	ENSG00000088930.6_EST00000000000.0_21307128_21307239-ENSG00000088930.6_EST00000000000.0_21312406_21312456-0-1	-238167	0.34373	0.000328542	ENSG00000088930.6
rs111306810	1.56144e-06	0.0338341275399361	ENSG00000214078.6_EST00000000000.0_34215207_34215335-ENSG00000214078.6_EST00000000000.0_34213968_34214303-0-1	-6954	0.3446	0.000172245	ENSG00000214078.6
rs111306810	9.44098e-07	0.0222409375086987	ENSG00000214078.6_EST00000000000.0_34215207_34215335-ENSG00000214078.6_EST00000000000.0_34214489_34214722-0-1	-6954	-0.3513	0.000103965	ENSG00000214078.6
rs77480798	1.19647e-11	7.48205484870849e-07	ENSG00000214078.6_EST00000000000.0_34220439_34220618-ENSG00000214078.6_EST00000000000.0_34218830_34218956-0-1	-49469	0.4719	1.31916e-09	ENSG00000214078.6
rs6060535	4.59732e-12	3.08172431207921e-07	ENSG00000214078.6_EST00000000000.0_34220439_34220618-ENSG00000214078.6_EST00000000000.0_34219190_34219276-0-1	-17356	0.48024	5.06247e-10	ENSG00000214078.6
rs77480798	5.85213e-10	2.90643234246441e-05	ENSG00000214078.6_EST00000000000.0_34220439_34220618-ENSG00000214078.6_EST00000000000.0_34219414_34219500-0-1	-49469	0.43544	6.41959e-08	ENSG00000214078.6
rs6060535	7.42836e-11	4.18563832242424e-06	ENSG00000214078.6_EST00000000000.0_34220717_34220845-ENSG00000214078.6_EST00000000000.0_34219610_34219699-0-1	-17356	0.45532	8.23748e-09	ENSG00000214078.6
rs6119630	1.99047e-07	0.00584385572803227	ENSG00000214078.6_EST00000000000.0_34220717_34220845-ENSG00000214078.6_EST00000000000.0_34219867_34219947-0-1	-62801	-0.3711	2.19943e-05	ENSG00000214078.6
rs6120993	1.54095e-06	0.0334794979628443	ENSG00000214078.6_EST00000000000.0_34246852_34246904-ENSG00000214078.6_EST00000000000.0_34220717_34220845-1-1	-67717	0.34478	0.000170004	ENSG00000214078.6
rs6031377	3.86742e-07	0.0469372767867691	ENSG00000124193.9_EST00000000000.0_42087001_42087149-ENSG00000124193.9_EST00000000000.0_42088411_42088535-0-1	640396	-0.36281	0.000258495	ENSG00000124193.9
rs6031377	5.91192e-07	0.0657674792564519	ENSG00000124193.9_EST00000000000.0_42087001_42087149-ENSG00000124193.9_EST00000000000.0_42088673_42088881-0-1	640396	0.35739	0.000395144	ENSG00000124193.9
rs439395	2.08517e-08	0.00366301241946208	ENSG00000101057.11_EST00000000000.0_42311434_42311526-ENSG00000101057.11_EST00000000000.0_42328397_42328684-0-1	16543	-0.39765	1.31429e-05	ENSG00000101057.11
rs419842	5.30803e-17	3.66873659428572e-11	ENSG00000101057.11_EST00000000000.0_42315492_42315712-ENSG00000101057.11_EST00000000000.0_42331130_42331543-0-1	15057	0.56512	3.34158e-14	ENSG00000101057.11
rs419842	1.45825e-17	1.0961918602584e-11	ENSG00000101057.11_EST00000000000.0_42315492_42315712-ENSG00000101057.11_EST00000000000.0_42333859_42333998-0-1	15057	0.57341	9.19991e-15	ENSG00000101057.11
rs419842	1.62131e-14	8.01499678772379e-09	ENSG00000101057.11_EST00000000000.0_42328397_42328684-ENSG00000101057.11_EST00000000000.0_42338603_42338702-0-1	15057	0.52536	1.01943e-11	ENSG00000101057.11
rs3787271	3.30622e-10	8.66192997663972e-05	ENSG00000101057.11_EST00000000000.0_42331130_42331543-ENSG00000101057.11_EST00000000000.0_42341642_42341746-0-1	-93677	-0.44107	2.09072e-07	ENSG00000101057.11
rs285205	1.75037e-10	4.73893776410257e-05	ENSG00000101057.11_EST00000000000.0_42331130_42331543-ENSG00000101057.11_EST00000000000.0_42343774_42343923-0-1	890	0.44722	1.10221e-07	ENSG00000101057.11
rs285205	2.82692e-16	1.77076029935484e-10	ENSG00000101057.11_EST00000000000.0_42331130_42331543-ENSG00000101057.11_EST00000000000.0_42344599_42344958-0-1	890	0.55403	1.78566e-13	ENSG00000101057.11
rs3091609	1.08529e-06	0.0734776174780471	ENSG00000124228.9_EST00000000000.0_47858430_47858524-ENSG00000124228.9_EST00000000000.0_47860353_47860614-0-1	120055	-0.34946	0.000453658	ENSG00000124228.9
rs34563478	3.73447e-07	0.0507755256737589	ENSG00000101158.7_EST00000000000.0_57565965_57566130-ENSG00000101158.7_EST00000000000.0_57568504_57568599-0-1	8399	0.36326	0.000287231	ENSG00000101158.7
snp_20_57583643	2.69262e-13	1.34563318921986e-07	ENSG00000101160.8_EST00000000000.0_57572658_57572808-ENSG00000101160.8_EST00000000000.0_57570240_57570814-0-1	1341	-0.50374	2.05732e-10	ENSG00000101160.8
rs151343	4.51316e-13	2.14837823825137e-07	ENSG00000101160.8_EST00000000000.0_57572658_57572808-ENSG00000101160.8_EST00000000000.0_57571694_57571856-0-1	996	0.49959	3.41042e-10	ENSG00000101160.8
rs11906688	6.45823e-07	0.0783091481928547	ENSG00000124172.5_EST00000000000.0_57607275_57607400-ENSG00000087460.15_EST00000000000.0_57485738_57486241-0-0	-624265	-0.35625	0.000489602	ENSG00000124172.5
rs3829704	4.85185e-07	0.0426359645732689	ENSG00000101161.6_EST00000000000.0_62612488_62612669-ENSG00000101161.6_EST00000000000.0_62626269_62626445-0-1	55530	-0.35993	0.000229675	ENSG00000101161.6
rs145912557	1.35672e-08	0.00189932492634304	ENSG00000101161.6_EST00000000000.0_62614400_62614568-ENSG00000101161.6_EST00000000000.0_62630398_62630492-0-1	62210	0.40245	6.36376e-06	ENSG00000101161.6
rs79599197	6.28233e-07	0.0520097556294174	ENSG00000101161.6_EST00000000000.0_62624760_62624838-ENSG00000101161.6_EST00000000000.0_62630956_62631112-0-1	-25681	0.35661	0.000295132	ENSG00000101161.6
rs112790215	2.71623e-09	0.000447417251305335	ENSG00000101161.6_EST00000000000.0_62626269_62626445-ENSG00000101161.6_EST00000000000.0_62632430_62632592-0-1	19082	0.41977	1.28223e-06	ENSG00000101161.6
rs112790215	1.9521e-10	4.0310132466001e-05	ENSG00000101161.6_EST00000000000.0_62626269_62626445-ENSG00000101161.6_EST00000000000.0_62642638_62642856-0-1	19082	0.44617	9.19199e-08	ENSG00000101161.6
rs817354	3.9304e-10	7.68938484057972e-05	ENSG00000101161.6_EST00000000000.0_62630956_62631112-ENSG00000101161.6_EST00000000000.0_62648076_62648198-0-1	621	-0.43937	1.84097e-07	ENSG00000101161.6
rs817354	1.21646e-09	0.000214597000325203	ENSG00000101161.6_EST00000000000.0_62630956_62631112-ENSG00000101161.6_EST00000000000.0_62654110_62654231-0-1	621	-0.42807	5.7242e-07	ENSG00000101161.6
rs817341	1.10151e-08	0.00157222440343234	ENSG00000101161.6_EST00000000000.0_62641553_62641671-ENSG00000101161.6_EST00000000000.0_62655908_62656046-0-1	-5723	-0.40475	5.16159e-06	ENSG00000101161.6
rs6062604	1.14707e-12	3.28407178014464e-07	ENSG00000101161.6_EST00000000000.0_62642638_62642856-ENSG00000101161.6_EST00000000000.0_62657292_62657411-0-1	21357	-0.49196	5.41624e-10	ENSG00000101161.6
rs817353	8.33732e-14	2.80494649054264e-08	ENSG00000101161.6_EST00000000000.0_62642638_62642856-ENSG00000101161.6_EST00000000000.0_62663271_62663397-0-1	-90	0.51294	3.92347e-11	ENSG00000101161.6
rs817336	1.34968e-12	3.7868625248227e-07	ENSG00000101161.6_EST00000000000.0_62654110_62654231-ENSG00000101161.6_EST00000000000.0_62658956_62659089-0-1	-9428	-0.49061	6.36865e-10	ENSG00000101161.6
rs817341	9.51901e-07	0.072971569413009	ENSG00000101161.6_EST00000000000.0_62654110_62654231-ENSG00000101161.6_EST00000000000.0_62659831_62659922-0-1	-5723	-0.35119	0.000448872	ENSG00000101161.6
rs817336	2.23203e-11	5.33308956397584e-06	ENSG00000101161.6_EST00000000000.0_62654110_62654231-ENSG00000101161.6_EST00000000000.0_62660730_62660844-0-1	-9428	-0.46634	1.05304e-08	ENSG00000101161.6
rs817353	1.2269e-08	0.00172781618924731	ENSG00000101161.6_EST00000000000.0_62655908_62656046-ENSG00000101161.6_EST00000000000.0_62659831_62659922-0-1	-90	0.40356	5.74977e-06	ENSG00000101161.6
rs817353	8.32417e-10	0.000152897066666667	ENSG00000101161.6_EST00000000000.0_62655908_62656046-ENSG00000101161.6_EST00000000000.0_62660730_62660844-0-1	-90	0.43191	3.9093e-07	ENSG00000101161.6
rs817353	6.33763e-14	2.17132390055424e-08	ENSG00000101161.6_EST00000000000.0_62657292_62657411-ENSG00000101161.6_EST00000000000.0_62663271_62663397-0-1	-90	0.51506	2.97361e-11	ENSG00000101161.6
rs817341	5.55136e-10	0.000105928226842568	ENSG00000101161.6_EST00000000000.0_62658335_62658511-ENSG00000101161.6_EST00000000000.0_62663271_62663397-0-1	-5723	-0.43596	2.61191e-07	ENSG00000101161.6
rs817354	6.09618e-13	1.81821992907217e-07	ENSG00000101161.6_EST00000000000.0_62658335_62658511-ENSG00000101161.6_EST00000000000.0_62664194_62664449-0-1	621	-0.49715	2.86857e-10	ENSG00000101161.6
rs2243503	2.10601e-08	0.0017098257409002	ENSG00000156261.7_EST00000000000.0_30435673_30435851-ENSG00000156261.7_EST00000000000.0_30428650_30428873-0-1	-133057	-0.39754	5.67825e-06	ENSG00000156261.7
rs2070610	7.07479e-08	0.00510050180075957	ENSG00000156261.7_EST00000000000.0_30435673_30435851-ENSG00000156261.7_EST00000000000.0_30433817_30433888-0-1	-170	0.38357	1.89311e-05	ENSG00000156261.7
rs2832146	1.1769e-09	0.000125335494130906	ENSG00000156261.7_EST00000000000.0_30439212_30439385-ENSG00000156261.7_EST00000000000.0_30432862_30432981-0-1	-121363	-0.42841	3.13529e-07	ENSG00000156261.7
rs2832146	8.53364e-10	9.30736904533334e-05	ENSG00000156261.7_EST00000000000.0_30439212_30439385-ENSG00000156261.7_EST00000000000.0_30433574_30433738-0-1	-121363	-0.43166	2.27073e-07	ENSG00000156261.7
rs971281	1.37269e-08	0.00116662723533471	ENSG00000156261.7_EST00000000000.0_30439212_30439385-ENSG00000156261.7_EST00000000000.0_30434449_30434564-0-1	-25839	-0.40232	3.66595e-06	ENSG00000156261.7
rs2705675	5.30868e-07	0.0286826752280702	ENSG00000156261.7_EST00000000000.0_30445852_30445972-ENSG00000156261.7_EST00000000000.0_30437289_30437426-0-1	-135514	0.35878	0.000141821	ENSG00000156261.7
rs2070610	5.60235e-09	0.000515492871748879	ENSG00000156261.7_EST00000000000.0_30445852_30445972-ENSG00000156261.7_EST00000000000.0_30439037_30439098-0-1	-170	0.4121	1.49577e-06	ENSG00000156261.7
rs56161101	6.46236e-07	0.0338384343295019	ENSG00000156261.7_EST00000000000.0_30445852_30445972-ENSG00000156261.7_EST00000000000.0_30439212_30439392-0-1	4671	-0.35624	0.000172377	ENSG00000156261.7
rs2776258	1.31094e-08	0.00112113291519557	ENSG00000156261.7_EST00000000000.0_30445852_30445972-ENSG00000156261.7_EST00000000000.0_30445581_30445672-0-1	-81834	0.40283	3.51205e-06	ENSG00000156261.7
rs2834146	9.89205e-08	0.0118696571434437	ENSG00000142166.8_EST00000000000.0_34721397_34721596-ENSG00000142166.8_EST00000000000.0_34725944_34726089-0-1	-114882	-0.37958	5.01562e-05	ENSG00000142166.8
rs457274	2.39218e-09	0.000958393631638419	ENSG00000157601.9_EST00000000000.0_42808942_42809079-ENSG00000157601.9_EST00000000000.0_42817375_42817497-0-1	43	0.4211	2.94302e-06	ENSG00000157601.9
rs459482	1.18889e-08	0.00402130919904077	ENSG00000157601.9_EST00000000000.0_42808942_42809079-ENSG00000157601.9_EST00000000000.0_42817927_42818068-0-1	1349	0.40391	1.45462e-05	ENSG00000157601.9
rs457274	7.39119e-09	0.00261861316306729	ENSG00000157601.9_EST00000000000.0_42808942_42809079-ENSG00000157601.9_EST00000000000.0_42830455_42831138-0-1	43	0.40911	9.0719e-06	ENSG00000157601.9
rs73231906	4.57109e-07	0.0885296578922074	ENSG00000157601.9_EST00000000000.0_42811621_42811775-ENSG00000157601.9_EST00000000000.0_42812814_42812952-1-1	99906	0.36069	0.000559262	ENSG00000157601.9
rs7277080	3.71452e-07	0.0739469681598318	ENSG00000157601.9_EST00000000000.0_42811621_42811775-ENSG00000157601.9_EST00000000000.0_42813643_42813841-0-1	83958	-0.36332	0.000457518	ENSG00000157601.9
rs462687	4.84579e-11	2.71337742011834e-05	ENSG00000157601.9_EST00000000000.0_42812814_42812952-ENSG00000157601.9_EST00000000000.0_42821064_42821222-0-1	4615	-0.45928	5.9667e-08	ENSG00000157601.9
rs462687	9.83938e-12	6.07626855210039e-06	ENSG00000157601.9_EST00000000000.0_42812814_42812952-ENSG00000157601.9_EST00000000000.0_42824548_42824796-0-1	4615	-0.47362	1.20769e-08	ENSG00000157601.9
rs462687	3.73861e-07	0.0739422908631579	ENSG00000157601.9_EST00000000000.0_42813643_42813841-ENSG00000157601.9_EST00000000000.0_42824548_42824796-0-1	4615	-0.36324	0.000457008	ENSG00000157601.9
rs457274	1.66488e-07	0.0388345257401688	ENSG00000157601.9_EST00000000000.0_42813643_42813841-ENSG00000157601.9_EST00000000000.0_42830455_42831138-0-1	43	0.37329	0.000204514	ENSG00000157601.9
rs2070229	3.10881e-12	2.04689163130435e-06	ENSG00000157601.9_EST00000000000.0_42817927_42818068-ENSG00000157601.9_EST00000000000.0_42821064_42821222-1-1	28671	0.48359	3.8286e-09	ENSG00000157601.9
rs2070229	5.94383e-16	6.67591312095809e-10	ENSG00000157601.9_EST00000000000.0_42817927_42818068-ENSG00000157601.9_EST00000000000.0_42824548_42824796-0-1	28671	-0.54897	7.25328e-13	ENSG00000157601.9
rs34948558	5.63075e-09	0.00204889209710983	ENSG00000157601.9_EST00000000000.0_42817927_42818068-ENSG00000157601.9_EST00000000000.0_42830455_42831138-0-1	33414	-0.41204	6.91821e-06	ENSG00000157601.9
rs462687	3.66797e-10	0.000172838648401827	ENSG00000157601.9_EST00000000000.0_42824548_42824796-ENSG00000157601.9_EST00000000000.0_42830455_42831138-0-1	4615	0.44005	4.51475e-07	ENSG00000157601.9
rs462687	3.71318e-10	0.000174473125572139	ENSG00000157601.9_EST00000000000.0_42824548_42824796-ENSG00000184012.7_EST00000000000.0_42836480_42838080-0-0	4615	-0.43993	4.56312e-07	ENSG00000157601.9
rs2839603	7.37149e-08	0.0153043469967686	ENSG00000160194.11_EST00000000000.0_44323292_44324386-ENSG00000160194.11_EST00000000000.0_44326950_44327012-0-1	11131	-0.38308	6.67607e-05	ENSG00000160194.11
rs760457	4.0135e-09	0.000856575196862746	ENSG00000160255.11_EST00000000000.0_46309893_46310137-ENSG00000160255.11_EST00000000000.0_46305871_46306345-0-1	-22592	0.41566	2.60528e-06	ENSG00000160255.11
rs760462	1.54138e-08	0.00285977253035936	ENSG00000160255.11_EST00000000000.0_46309893_46310137-ENSG00000160255.11_EST00000000000.0_46306651_46306817-0-1	-23805	0.40103	1.00097e-05	ENSG00000160255.11
rs760457	6.71285e-07	0.0708870684067198	ENSG00000160255.11_EST00000000000.0_46321407_46321648-ENSG00000160255.11_EST00000000000.0_46311724_46311911-0-1	-22592	0.35575	0.000434666	ENSG00000160255.11
rs760462	2.59038e-21	3.2291978993865e-15	ENSG00000160255.11_EST00000000000.0_46330199_46330287-ENSG00000160255.11_EST00000000000.0_46327902_46328097-1-1	-23805	0.62347	1.71222e-18	ENSG00000160255.11
rs760462	4.35361e-18	3.75488447564626e-12	ENSG00000160255.11_EST00000000000.0_46330640_46330700-ENSG00000160255.11_EST00000000000.0_46327902_46328097-0-1	-23805	0.58096	2.99254e-15	ENSG00000160255.11
rs1034859	4.78819e-09	0.000963734300775194	ENSG00000069998.8_EST00000000000.0_17640016_17640145-ENSG00000069998.8_EST00000000000.0_17630432_17630635-0-1	-15691	0.41378	2.96569e-06	ENSG00000069998.8
rs2142559	6.34772e-07	0.0586358411878248	ENSG00000100220.7_EST00000000000.0_32795590_32795746-ENSG00000100220.7_EST00000000000.0_32791013_32791201-0-1	-183568	-0.35648	0.000342568	ENSG00000100220.7
rs9306345	1.32631e-07	0.00620140600913242	ENSG00000239900.4_EST00000000000.0_40757277_40757346-ENSG00000239900.4_EST00000000000.0_40757492_40757639-1-1	89868	-0.37606	2.35619e-05	ENSG00000239900.4
rs133378	1.34373e-09	0.000136997824629867	ENSG00000183172.6_EST00000000000.0_42477929_42478069-ENSG00000100138.9_EST00000000000.0_42070929_42071199-0-0	-8004	0.42706	3.47159e-07	ENSG00000183172.6
rs133378	7.08055e-10	7.61184690793651e-05	ENSG00000183172.6_EST00000000000.0_42477929_42478069-ENSG00000183172.6_EST00000000000.0_42479123_42480288-0-1	-8004	-0.43354	1.81993e-07	ENSG00000183172.6
rs133378	7.86364e-09	0.000678485443034282	ENSG00000183172.6_EST00000000000.0_42477929_42478069-ENSG00000184983.4_EST00000000000.0_42481529_42482318-0-0	-8004	0.40843	2.01727e-06	ENSG00000183172.6
rs11553441	4.55457e-13	1.43109680620155e-07	ENSG00000189306.6_EST00000000000.0_42914011_42914153-ENSG00000189306.6_EST00000000000.0_42910112_42910310-0-1	-3711	0.49952	2.20195e-10	ENSG00000189306.6
rs11553441	7.30586e-11	1.6554703827957e-05	ENSG00000189306.6_EST00000000000.0_42914011_42914153-ENSG00000189306.6_EST00000000000.0_42910688_42910785-0-1	-3711	0.45547	3.50574e-08	ENSG00000189306.6
rs7284250	1.11867e-07	0.0147675893054101	ENSG00000100266.11_EST00000000000.0_43280392_43280567-ENSG00000100266.11_EST00000000000.0_43267134_43267475-0-1	-233592	0.37811	6.42271e-05	ENSG00000100266.11
rs8136156	3.64767e-09	0.000703198780952381	ENSG00000100266.11_EST00000000000.0_43286953_43287188-ENSG00000100266.11_EST00000000000.0_43275054_43275175-0-1	-101642	-0.41667	2.09761e-06	ENSG00000100266.11
rs6007520	1.70259e-07	0.0359424713809825	ENSG00000100364.13_EST00000000000.0_45599726_45599866-ENSG00000100364.13_EST00000000000.0_45592959_45593097-0-1	10450	0.37302	0.000184849	ENSG00000100364.13
rs5764704	2.027e-14	1.59083386143791e-08	ENSG00000100376.7_EST00000000000.0_45719056_45719308-ENSG00000100376.7_EST00000000000.0_45728306_45728591-0-1	53124	0.52369	2.11136e-11	ENSG00000100376.7
