# Supplementary material for: Tissue-Specific Effects of Genetic and Epigenetic Variation on Gene Regulation and Splicing
Source: PLoS Genet. 2015 Jan 29;11(1):e1004958. doi: 10.1371/journal.pgen.1004958 (PMC4310612; doi:10.1371/journal.pgen.1004958)
Supplement: S1 Dataset — (ZIP) [file pgen.1004958.s007.zip › GENCORD2_SPLICING_ASSOCIATIONS/L.asQTLs.reverse.15pcOF.FDR10.top]

SNP	Nominal_pval	qval	Link	distance	rho	permutation_pval	gene
rs4908898	7.03896e-07	0.0648845629951167	ENSG00000097021.14_EST00000000000.0_6387359_6387473-ENSG00000097021.14_EST00000000000.0_6453321_6453438-0-1	105912	-0.35514	0.000388995	ENSG00000097021.14
snp_1_11438328	1.42944e-06	0.0967296794663931	ENSG00000171824.9_EST00000000000.0_11136899_11137005-ENSG00000171824.9_EST00000000000.0_11137658_11137708-0-1	278390	0.34579	0.000613266	ENSG00000171824.9
rs16825896	4.91881e-07	0.0503088834140715	ENSG00000090686.11_EST00000000000.0_22021559_22021714-ENSG00000090686.11_EST00000000000.0_22032220_22032330-0-1	-55672	0.35976	0.000283773	ENSG00000090686.11
rs16825896	1.80697e-10	4.5060663670412e-05	ENSG00000090686.11_EST00000000000.0_22021559_22021714-ENSG00000090686.11_EST00000000000.0_22032960_22033082-0-1	-55672	0.44691	1.0431e-07	ENSG00000090686.11
rs16825896	5.12814e-09	0.000958393631638419	ENSG00000090686.11_EST00000000000.0_22021559_22021714-ENSG00000090686.11_EST00000000000.0_22078000_22078108-0-1	-55672	0.41305	2.94126e-06	ENSG00000090686.11
rs115345471	8.06707e-09	0.00123951143374486	ENSG00000134697.6_EST00000000000.0_38052912_38053096-ENSG00000134697.6_EST00000000000.0_38061360_38061522-0-1	77905	0.40816	3.91917e-06	ENSG00000134697.6
rs1854640	1.00508e-06	0.0876303800515199	ENSG00000183431.7_EST00000000000.0_38435243_38435407-ENSG00000183431.7_EST00000000000.0_38446258_38446396-0-1	278831	0.35047	0.000553296	ENSG00000183431.7
rs11206754	6.19337e-07	0.044173879433473	ENSG00000084072.12_EST00000000000.0_40214575_40214760-ENSG00000084072.12_EST00000000000.0_40205837_40205935-0-1	58380	0.35679	0.000240115	ENSG00000084072.12
rs35832637	2.36882e-08	0.00243560401848686	ENSG00000198815.4_EST00000000000.0_42660668_42660735-ENSG00000198815.4_EST00000000000.0_42693554_42693637-0-1	-830541	0.39621	8.33938e-06	ENSG00000198815.4
rs12127328	1.20912e-06	0.0506736457493763	ENSG00000142937.7_EST00000000000.0_45243286_45243461-ENSG00000117410.8_EST00000000000.0_44442769_44442849-0-0	-16746	0.34802	0.000286325	ENSG00000142937.7
rs4423054	5.36631e-17	1.02576113861438e-11	ENSG00000132780.11_EST00000000000.0_46080685_46080803-ENSG00000132780.11_EST00000000000.0_46078841_46078920-0-1	167640	-0.56505	8.50871e-15	ENSG00000132780.11
rs1109895	2.35944e-07	0.0232894731173903	ENSG00000162600.6_EST00000000000.0_58946391_58946846-ENSG00000162600.6_EST00000000000.0_58971732_58971881-1-1	-43	0.369	0.000109927	ENSG00000162600.6
rs12086495	3.81598e-07	0.0288135829235152	ENSG00000162434.7_EST00000000000.0_65325788_65325945-ENSG00000162434.7_EST00000000000.0_65330470_65330655-0-1	785548	-0.36298	0.000142562	ENSG00000162434.7
rs277374	1.93353e-06	0.0683926976297888	ENSG00000116791.9_EST00000000000.0_75171656_75172141-ENSG00000116791.9_EST00000000000.0_75188802_75188954-0-1	1394	0.3417	0.000414254	ENSG00000116791.9
rs28568334	1.83199e-10	1.83790060487805e-05	ENSG00000116791.9_EST00000000000.0_75175793_75175931-ENSG00000116791.9_EST00000000000.0_75190395_75190518-0-1	207	0.44678	3.91902e-08	ENSG00000116791.9
rs28568334	2.31e-07	0.0117256907862851	ENSG00000116791.9_EST00000000000.0_75175793_75175931-ENSG00000116791.9_EST00000000000.0_75198640_75199092-0-1	207	0.36926	4.9319e-05	ENSG00000116791.9
rs28568334	4.42495e-14	7.47325764661526e-09	ENSG00000116791.9_EST00000000000.0_75184893_75185056-ENSG00000116791.9_EST00000000000.0_75198640_75199092-0-1	207	0.5178	9.45664e-12	ENSG00000116791.9
rs12124417	1.38153e-06	0.0736705773845884	ENSG00000117054.8_EST00000000000.0_76198538_76198607-ENSG00000117054.8_EST00000000000.0_76190394_76190502-0-1	163258	0.34624	0.000455089	ENSG00000117054.8
rs4650590	1.0827e-07	0.00732171020149876	ENSG00000137959.10_EST00000000000.0_79093591_79093892-ENSG00000137959.10_EST00000000000.0_79086088_79086256-0-1	24911	-0.3785	2.86044e-05	ENSG00000137959.10
rs273238	4.76601e-27	4.46572635708813e-21	ENSG00000137959.10_EST00000000000.0_79095405_79095600-ENSG00000137959.10_EST00000000000.0_79086142_79086256-0-1	-2835	0.6858	1.26383e-24	ENSG00000137959.10
rs273255	1.31364e-06	0.0594617181142541	ENSG00000137959.10_EST00000000000.0_79095405_79095600-ENSG00000137959.10_EST00000000000.0_79093591_79093892-0-1	15155	-0.34692	0.000348747	ENSG00000137959.10
rs273255	8.24222e-41	4.480795264e-34	ENSG00000137959.10_EST00000000000.0_79095405_79095600-ENSG00000137959.10_EST00000000000.0_79093670_79094078-0-1	15155	0.79044	2.18637e-38	ENSG00000137959.10
rs273261	2.68629e-25	1.92702728117994e-19	ENSG00000137959.10_EST00000000000.0_79101022_79101174-ENSG00000137959.10_EST00000000000.0_79086142_79086256-0-1	6812	0.66829	7.08343e-23	ENSG00000137959.10
rs1333973	4.14802e-12	6.32173561904762e-07	ENSG00000137959.10_EST00000000000.0_79101022_79101174-ENSG00000137959.10_EST00000000000.0_79093670_79094078-0-1	8474	-0.48112	1.09402e-09	ENSG00000137959.10
rs273255	1.03964e-13	2.02907544044764e-08	ENSG00000137959.10_EST00000000000.0_79101022_79101174-ENSG00000137959.10_EST00000000000.0_79095405_79095600-1-1	15155	0.51123	2.7524e-11	ENSG00000137959.10
rs17399479	9.46414e-07	0.0469863314285715	ENSG00000137965.6_EST00000000000.0_79129450_79129763-ENSG00000137965.6_EST00000000000.0_79124997_79125168-0-1	71875	-0.35126	0.000258918	ENSG00000137965.6
rs67529032	3.27723e-10	6.57158370655663e-05	ENSG00000153898.8_EST00000000000.0_85391268_85392404-ENSG00000153898.8_EST00000000000.0_85403664_85403765-0-1	-9324	-0.44115	1.55411e-07	ENSG00000153898.8
rs67529032	1.78071e-10	3.75728494896286e-05	ENSG00000153898.8_EST00000000000.0_85391268_85392404-ENSG00000153898.8_EST00000000000.0_85405236_85405385-0-1	-9324	-0.44706	8.44558e-08	ENSG00000153898.8
rs67529032	1.6978e-09	0.000293180132294372	ENSG00000153898.8_EST00000000000.0_85391268_85392404-ENSG00000153898.8_EST00000000000.0_85417926_85418022-0-1	-9324	-0.42465	8.07784e-07	ENSG00000153898.8
rs67529032	2.426e-08	0.00327722956862745	ENSG00000153898.8_EST00000000000.0_85391268_85392404-ENSG00000153898.8_EST00000000000.0_85418129_85418213-0-1	-9324	-0.39594	1.15988e-05	ENSG00000153898.8
rs67529032	9.16031e-09	0.00136549003794038	ENSG00000153898.8_EST00000000000.0_85391268_85392404-ENSG00000153898.8_EST00000000000.0_85422114_85422267-0-1	-9324	-0.40677	4.3708e-06	ENSG00000153898.8
rs67529032	2.40703e-09	0.000401752562691132	ENSG00000153898.8_EST00000000000.0_85395241_85395362-ENSG00000153898.8_EST00000000000.0_85403664_85403765-0-1	-9324	-0.42104	1.1396e-06	ENSG00000153898.8
rs4301650	2.2855e-08	0.00309696893987049	ENSG00000153898.8_EST00000000000.0_85395241_85395362-ENSG00000153898.8_EST00000000000.0_85405236_85405385-0-1	72582	-0.39661	1.08903e-05	ENSG00000153898.8
rs67529032	1.33337e-10	2.8786220806293e-05	ENSG00000153898.8_EST00000000000.0_85395241_85395362-ENSG00000153898.8_EST00000000000.0_85406562_85406674-0-1	-9324	-0.44981	6.3488e-08	ENSG00000153898.8
rs67529032	4.41168e-10	8.66413903942653e-05	ENSG00000153898.8_EST00000000000.0_85395241_85395362-ENSG00000153898.8_EST00000000000.0_85417926_85418022-0-1	-9324	-0.43824	2.09689e-07	ENSG00000153898.8
rs67529032	4.51771e-09	0.00071766493811075	ENSG00000153898.8_EST00000000000.0_85395241_85395362-ENSG00000153898.8_EST00000000000.0_85418129_85418213-0-1	-9324	-0.4144	2.14945e-06	ENSG00000153898.8
rs4301650	8.60745e-11	1.90952586666667e-05	ENSG00000153898.8_EST00000000000.0_85395241_85395362-ENSG00000153898.8_EST00000000000.0_85422114_85422267-0-1	72582	-0.45394	4.09615e-08	ENSG00000153898.8
rs4301650	8.88041e-09	0.00132336734693878	ENSG00000153898.8_EST00000000000.0_85395241_85395362-ENSG00000153898.8_EST00000000000.0_85424212_85424385-0-1	72582	-0.40711	4.21875e-06	ENSG00000153898.8
rs67529032	2.08159e-09	0.000353009879813954	ENSG00000153898.8_EST00000000000.0_85395241_85395362-ENSG00000153898.8_EST00000000000.0_85462691_85462795-0-1	-9324	-0.42255	9.87558e-07	ENSG00000153898.8
rs4123223	6.52995e-08	0.00781186031662559	ENSG00000153898.8_EST00000000000.0_85397045_85397251-ENSG00000153898.8_EST00000000000.0_85406562_85406674-0-1	2231	0.38451	3.09259e-05	ENSG00000153898.8
rs4123223	2.07536e-12	5.73265544050315e-07	ENSG00000153898.8_EST00000000000.0_85397045_85397251-ENSG00000153898.8_EST00000000000.0_85412716_85412815-0-1	2231	0.48701	9.88346e-10	ENSG00000153898.8
rs4123223	1.71479e-13	5.62671622013423e-08	ENSG00000153898.8_EST00000000000.0_85397045_85397251-ENSG00000153898.8_EST00000000000.0_85418129_85418213-0-1	2231	0.50731	8.18163e-11	ENSG00000153898.8
rs650529	3.60823e-11	8.50169203661821e-06	ENSG00000153898.8_EST00000000000.0_85397045_85397251-ENSG00000153898.8_EST00000000000.0_85424212_85424385-0-1	-20415	0.46198	1.71188e-08	ENSG00000153898.8
rs4123223	2.56817e-12	7.01693874626866e-07	ENSG00000153898.8_EST00000000000.0_85397045_85397251-ENSG00000153898.8_EST00000000000.0_85431232_85431391-0-1	2231	0.48521	1.22346e-09	ENSG00000153898.8
rs67529032	5.24189e-08	0.00649911940740741	ENSG00000153898.8_EST00000000000.0_85403438_85403560-ENSG00000153898.8_EST00000000000.0_85418129_85418213-0-1	-9324	-0.38708	2.49107e-05	ENSG00000153898.8
rs67529032	1.49992e-10	3.21103324184915e-05	ENSG00000153898.8_EST00000000000.0_85422114_85422267-ENSG00000153898.8_EST00000000000.0_85462479_85462623-0-1	-9324	-0.44869	7.15505e-08	ENSG00000153898.8
rs67529032	1.05604e-09	0.000190614082235923	ENSG00000153898.8_EST00000000000.0_85422114_85422267-ENSG00000153898.8_EST00000000000.0_85462691_85462795-0-1	-9324	-0.42951	5.02867e-07	ENSG00000153898.8
rs650529	4.60465e-13	1.42319998644068e-07	ENSG00000153898.8_EST00000000000.0_85431232_85431391-ENSG00000153898.8_EST00000000000.0_85462479_85462623-0-1	-20415	0.49943	2.18517e-10	ENSG00000153898.8
rs650529	4.68662e-13	1.44037414796062e-07	ENSG00000153898.8_EST00000000000.0_85431232_85431391-ENSG00000153898.8_EST00000000000.0_85462691_85462795-0-1	-20415	-0.49929	2.22091e-10	ENSG00000153898.8
rs61773086	1.76309e-09	0.000276387303742551	ENSG00000183291.11_EST00000000000.0_87368964_87369131-ENSG00000183291.11_EST00000000000.0_87379711_87379809-0-1	140473	0.42427	7.53554e-07	ENSG00000183291.11
rs61773086	1.58552e-12	4.00322645908799e-07	ENSG00000183291.11_EST00000000000.0_87368964_87369131-ENSG00000183291.11_EST00000000000.0_87379711_87380048-0-1	140473	-0.48927	6.75857e-10	ENSG00000183291.11
rs77556951	3.74382e-08	0.00372745615430983	ENSG00000162664.10_EST00000000000.0_90475647_90475845-ENSG00000162664.10_EST00000000000.0_90460696_90460832-0-1	143613	-0.39098	1.34105e-05	ENSG00000162664.10
rs3850616	3.69685e-09	0.000672470875502008	ENSG00000168765.10_EST00000000000.0_110201622_110201732-ENSG00000168765.10_EST00000000000.0_110198958_110199047-0-1	-15682	-0.41653	1.9972e-06	ENSG00000168765.10
rs17024629	7.77342e-07	0.0688814980182111	ENSG00000168765.10_EST00000000000.0_110201622_110201732-ENSG00000168765.10_EST00000000000.0_110199837_110199901-0-1	-18947	-0.35384	0.000418335	ENSG00000168765.10
rs11102212	1.25772e-08	0.00243560401848686	ENSG00000156171.9_EST00000000000.0_111674046_111674190-ENSG00000156171.9_EST00000000000.0_111680145_111680208-1-1	-40807	0.40329	8.34281e-06	ENSG00000156171.9
rs11102212	2.27637e-13	9.92000203174604e-08	ENSG00000156171.9_EST00000000000.0_111674046_111674190-ENSG00000156171.9_EST00000000000.0_111682123_111682662-0-1	-40807	-0.50507	1.49084e-10	ENSG00000156171.9
rs1467830	7.26067e-20	7.57830912439863e-14	ENSG00000156171.9_EST00000000000.0_111674046_111674190-ENSG00000156171.9_EST00000000000.0_111682660_111682838-0-1	-27916	-0.60517	4.78246e-17	ENSG00000156171.9
snp_1_111796343	1.76029e-07	0.0244140052384212	ENSG00000064886.8_EST00000000000.0_111773364_111773565-ENSG00000064886.8_EST00000000000.0_111743393_111744007-0-1	52950	0.37261	0.000116029	ENSG00000064886.8
snp_1_111796343	4.68451e-08	0.00779295328070176	ENSG00000064886.8_EST00000000000.0_111773364_111773565-ENSG00000064886.8_EST00000000000.0_111770108_111770391-0-1	52950	0.38839	3.08257e-05	ENSG00000064886.8
snp_1_111796343	3.0019e-07	0.0381160012943373	ENSG00000064886.8_EST00000000000.0_111773364_111773565-ENSG00000064886.8_EST00000000000.0_111772328_111772379-0-1	52950	0.366	0.000199251	ENSG00000064886.8
snp_1_111796343	4.83059e-10	0.000126927416722871	ENSG00000064886.8_EST00000000000.0_111773364_111773565-ENSG00000064886.8_EST00000000000.0_111772375_111772503-1-1	52950	-0.43734	3.18337e-07	ENSG00000064886.8
rs3118207	5.76066e-10	0.00014818889104034	ENSG00000064886.8_EST00000000000.0_111773388_111773565-ENSG00000064886.8_EST00000000000.0_111772375_111772503-0-1	25183	0.4356	3.7841e-07	ENSG00000064886.8
rs2255089	6.60764e-18	5.41917221463415e-12	ENSG00000064886.8_EST00000000000.0_111773388_111773565-ENSG00000162777.12_EST00000000000.0_111743015_111743311-0-0	30175	-0.57838	4.33656e-15	ENSG00000064886.8
rs11102225	1.91375e-07	0.0261042218925601	ENSG00000064886.8_EST00000000000.0_111777529_111777622-ENSG00000064886.8_EST00000000000.0_111770300_111770391-0-1	53146	0.37159	0.00012593	ENSG00000064886.8
rs11102225	3.13954e-07	0.0392022941538462	ENSG00000064886.8_EST00000000000.0_111777529_111777622-ENSG00000064886.8_EST00000000000.0_111772379_111772432-0-1	53146	0.36544	0.000206972	ENSG00000064886.8
snp_1_111796343	2.58381e-09	0.00057692831323693	ENSG00000064886.8_EST00000000000.0_111777529_111777679-ENSG00000064886.8_EST00000000000.0_111770300_111770391-0-1	52950	0.4203	1.68717e-06	ENSG00000064886.8
rs11102222	8.85111e-10	0.000218429716995534	ENSG00000064886.8_EST00000000000.0_111777529_111777679-ENSG00000064886.8_EST00000000000.0_111773388_111773565-0-1	47685	-0.43129	5.83354e-07	ENSG00000064886.8
snp_1_111796343	2.02016e-16	1.34261009486339e-10	ENSG00000064886.8_EST00000000000.0_111778261_111778385-ENSG00000064886.8_EST00000000000.0_111772375_111772503-0-1	52950	0.55629	1.33207e-13	ENSG00000064886.8
rs2255089	9.81942e-16	5.95262400642571e-10	ENSG00000064886.8_EST00000000000.0_111778261_111778385-ENSG00000064886.8_EST00000000000.0_111772442_111772503-0-1	30175	-0.5455	6.42871e-13	ENSG00000064886.8
rs3118207	1.1133e-10	3.26921327045124e-05	ENSG00000064886.8_EST00000000000.0_111778261_111778385-ENSG00000064886.8_EST00000000000.0_111777529_111777679-1-1	25183	0.45152	7.30596e-08	ENSG00000064886.8
snp_1_111796343	3.19056e-19	2.99890325732087e-13	ENSG00000064886.8_EST00000000000.0_111778261_111778385-ENSG00000156171.9_EST00000000000.0_111659957_111660889-0-0	52950	0.59665	2.08763e-16	ENSG00000064886.8
rs2477578	6.92859e-10	0.000174695168795031	ENSG00000064886.8_EST00000000000.0_111778646_111778702-ENSG00000064886.8_EST00000000000.0_111773860_111773916-0-1	39878	0.43375	4.57461e-07	ENSG00000064886.8
rs11102222	5.84373e-09	0.00127208707144319	ENSG00000064886.8_EST00000000000.0_111778646_111778702-ENSG00000064886.8_EST00000000000.0_111777529_111777622-0-1	47685	0.41164	4.04286e-06	ENSG00000064886.8
snp_1_111796343	1.37024e-10	3.97304867698185e-05	ENSG00000064886.8_EST00000000000.0_111778646_111778702-ENSG00000064886.8_EST00000000000.0_111777638_111777679-0-1	52950	0.44956	9.02104e-08	ENSG00000064886.8
snp_1_111796343	1.36399e-26	2.82769559312715e-20	ENSG00000064886.8_EST00000000000.0_111778646_111778770-ENSG00000064886.8_EST00000000000.0_111772375_111772503-0-1	52950	0.68135	8.9224e-24	ENSG00000064886.8
snp_1_111796343	3.18615e-14	1.57594274594595e-08	ENSG00000064886.8_EST00000000000.0_111778646_111778770-ENSG00000064886.8_EST00000000000.0_111773364_111773565-0-1	52950	0.5203	2.08647e-11	ENSG00000064886.8
rs3118207	1.2259e-19	1.20887882248366e-13	ENSG00000064886.8_EST00000000000.0_111778646_111778770-ENSG00000064886.8_EST00000000000.0_111773860_111773916-0-1	25183	-0.60218	8.02214e-17	ENSG00000064886.8
rs11102222	7.97393e-10	0.000197668283963964	ENSG00000064886.8_EST00000000000.0_111778646_111778770-ENSG00000064886.8_EST00000000000.0_111778261_111778385-0-1	47685	-0.43235	5.23406e-07	ENSG00000064886.8
snp_1_111796343	5.69271e-21	6.77906074352941e-15	ENSG00000064886.8_EST00000000000.0_111781372_111781554-ENSG00000064886.8_EST00000000000.0_111773388_111773565-0-1	52950	0.61925	3.74883e-18	ENSG00000064886.8
snp_1_111796343	8.12716e-26	1.48426911903904e-19	ENSG00000064886.8_EST00000000000.0_111781372_111781554-ENSG00000064886.8_EST00000000000.0_111773860_111773916-0-1	52950	0.67361	5.35936e-23	ENSG00000064886.8
rs7545337	2.35314e-07	0.0309281845646037	ENSG00000064886.8_EST00000000000.0_111783949_111784065-ENSG00000064886.8_EST00000000000.0_111777529_111777622-0-1	48943	0.36904	0.000154433	ENSG00000064886.8
snp_1_111796343	1.19013e-27	2.85689823746032e-21	ENSG00000064886.8_EST00000000000.0_111783949_111784065-ENSG00000064886.8_EST00000000000.0_111777529_111777679-0-1	52950	0.69156	7.80641e-25	ENSG00000064886.8
snp_1_111796343	6.00266e-11	1.83790060487805e-05	ENSG00000064886.8_EST00000000000.0_111783949_111784065-ENSG00000064886.8_EST00000000000.0_111778261_111778385-0-1	52950	0.4573	3.92196e-08	ENSG00000064886.8
rs3118207	3.28197e-09	0.000723923428819069	ENSG00000064886.8_EST00000000000.0_111783949_111784065-ENSG00000064886.8_EST00000000000.0_111778646_111778775-1-1	25183	-0.41779	2.17356e-06	ENSG00000064886.8
rs3118207	2.37442e-12	8.78130674452555e-07	ENSG00000064886.8_EST00000000000.0_111783949_111784065-ENSG00000064886.8_EST00000000000.0_111781372_111781554-1-1	25183	0.48587	1.56537e-09	ENSG00000064886.8
snp_1_111796343	7.30783e-26	1.34202129066667e-19	ENSG00000064886.8_EST00000000000.0_111784849_111784988-ENSG00000064886.8_EST00000000000.0_111773388_111773565-0-1	52950	0.67408	4.80208e-23	ENSG00000064886.8
snp_1_111796343	1.24312e-26	2.61417894222222e-20	ENSG00000064886.8_EST00000000000.0_111784849_111784988-ENSG00000064886.8_EST00000000000.0_111777529_111777679-0-1	52950	0.68175	8.16364e-24	ENSG00000064886.8
snp_1_111796343	5.67877e-24	8.99225149816273e-18	ENSG00000064886.8_EST00000000000.0_111784849_111784988-ENSG00000064886.8_EST00000000000.0_111778261_111778385-0-1	52950	0.6542	3.71492e-21	ENSG00000064886.8
rs3118207	2.0793e-22	2.87298815707763e-16	ENSG00000064886.8_EST00000000000.0_111784849_111784988-ENSG00000064886.8_EST00000000000.0_111778646_111778775-0-1	25183	-0.63655	1.36447e-19	ENSG00000064886.8
rs3118207	5.00113e-08	0.00823183199564981	ENSG00000064886.8_EST00000000000.0_111784849_111784988-ENSG00000064886.8_EST00000000000.0_111781372_111781554-0-1	25183	0.38763	3.28295e-05	ENSG00000064886.8
rs3118207	1.27704e-24	2.12837240242424e-18	ENSG00000064886.8_EST00000000000.0_111785839_111786054-ENSG00000064886.8_EST00000000000.0_111778646_111778770-0-1	25183	-0.66119	8.37742e-22	ENSG00000064886.8
rs1335646	6.4749e-09	0.00132982432837241	ENSG00000064886.8_EST00000000000.0_111785839_111786054-ENSG00000064886.8_EST00000000000.0_111781372_111781554-0-1	13471	0.41054	4.24366e-06	ENSG00000064886.8
rs3118207	3.95579e-11	1.25684833103448e-05	ENSG00000064886.8_EST00000000000.0_111785839_111786054-ENSG00000064886.8_EST00000000000.0_111783949_111784065-0-1	25183	0.46114	2.60844e-08	ENSG00000064886.8
snp_1_111796343	1.05045e-09	0.000254772494871795	ENSG00000064886.8_EST00000000000.0_111785839_111786054-ENSG00000064886.8_EST00000000000.0_111784849_111785256-0-1	52950	-0.42956	6.89243e-07	ENSG00000064886.8
rs12756391	5.29736e-07	0.0595553691056911	ENSG00000162777.12_EST00000000000.0_111729796_111730303-ENSG00000134255.9_EST00000000000.0_111726084_111726209-0-0	-4190	-0.35881	0.00034949	ENSG00000162777.12
rs12756391	7.41672e-07	0.0781132476666667	ENSG00000162777.12_EST00000000000.0_111730753_111730992-ENSG00000162777.12_EST00000000000.0_111741252_111741364-0-1	-4190	-0.35446	0.000487806	ENSG00000162777.12
rs12756391	2.14835e-07	0.0286741458492639	ENSG00000162777.12_EST00000000000.0_111734762_111734939-ENSG00000134255.9_EST00000000000.0_111726813_111727724-0-0	-4190	-0.37016	0.000141499	ENSG00000162777.12
rs12756391	5.58169e-08	0.00904831452507375	ENSG00000162777.12_EST00000000000.0_111734762_111734939-ENSG00000162777.12_EST00000000000.0_111740542_111740611-0-1	-4190	-0.38635	3.65861e-05	ENSG00000162777.12
rs35430374	2.02568e-07	0.027379487387628	ENSG00000162777.12_EST00000000000.0_111734762_111734939-ENSG00000162777.12_EST00000000000.0_111742245_111742420-0-1	-2503	0.37089	0.000133418	ENSG00000162777.12
rs12756391	4.64133e-07	0.0535820387214612	ENSG00000162777.12_EST00000000000.0_111734762_111734939-ENSG00000162777.12_EST00000000000.0_111746918_111747031-0-1	-4190	-0.3605	0.000305373	ENSG00000162777.12
rs12756391	3.10726e-07	0.0385508107029479	ENSG00000162777.12_EST00000000000.0_111737200_111737348-ENSG00000162777.12_EST00000000000.0_111746918_111747031-0-1	-4190	-0.36557	0.000202778	ENSG00000162777.12
rs2305814	8.98724e-08	0.00371686367179487	ENSG00000163131.5_EST00000000000.0_150702672_150705621-ENSG00000163131.5_EST00000000000.0_150727477_150727626-0-1	220544	0.38073	1.33603e-05	ENSG00000163131.5
rs2305814	3.70466e-08	0.00165794630481809	ENSG00000163131.5_EST00000000000.0_150702672_150705621-ENSG00000163131.5_EST00000000000.0_150738174_150738305-0-1	220544	0.3911	5.4849e-06	ENSG00000163131.5
rs2305814	4.62007e-09	0.000254556018120482	ENSG00000163131.5_EST00000000000.0_150722482_150722647-ENSG00000163131.5_EST00000000000.0_150738174_150738305-0-1	220544	0.41416	6.87039e-07	ENSG00000163131.5
rs11264342	1.03648e-06	0.0641643289469862	ENSG00000198837.5_EST00000000000.0_153903423_153903540-ENSG00000198837.5_EST00000000000.0_153905337_153905506-0-1	-207904	-0.35007	0.000383094	ENSG00000198837.5
rs9330261	9.01782e-07	0.047109554456223	ENSG00000169241.12_EST00000000000.0_155110455_155110574-ENSG00000169241.12_EST00000000000.0_155110037_155110198-1-1	-472822	-0.3519	0.000260109	ENSG00000169241.12
rs1218602	1.47449e-06	0.0714352955814776	ENSG00000176444.13_EST00000000000.0_155232971_155233191-ENSG00000176444.13_EST00000000000.0_155236520_155236686-0-1	-456179	0.34537	0.00043826	ENSG00000176444.13
rs10796945	1.1529e-06	0.0580189827315074	ENSG00000160752.10_EST00000000000.0_155290200_155290456-ENSG00000160752.10_EST00000000000.0_155289585_155289719-1-1	149149	0.34866	0.000337643	ENSG00000160752.10
rs1980606	2.67906e-18	1.89885857703081e-12	ENSG00000117091.5_EST00000000000.0_160650992_160651258-ENSG00000117091.5_EST00000000000.0_160654677_160654979-0-1	-26855	0.58394	1.4701e-15	ENSG00000117091.5
rs1980606	2.92528e-26	4.8485170059406e-20	ENSG00000117091.5_EST00000000000.0_160650992_160651258-ENSG00000117091.5_EST00000000000.0_160681472_160681593-0-1	-26855	-0.67807	1.59297e-23	ENSG00000117091.5
rs2295615	3.26405e-12	9.82497428605626e-07	ENSG00000117091.5_EST00000000000.0_160650992_160651258-ENSG00000117091.5_EST00000000000.0_160681472_160681641-0-1	-26883	0.48317	1.78018e-09	ENSG00000117091.5
rs10908821	6.21455e-14	2.19066237977883e-08	ENSG00000215845.6_EST00000000000.0_161007421_161007616-ENSG00000158773.10_EST00000000000.0_161009042_161009799-0-0	-245	-0.51521	3.00722e-11	ENSG00000215845.6
rs10797091	1.13606e-07	0.0129379135870117	ENSG00000158769.11_EST00000000000.0_160970810_160970917-ENSG00000158769.11_EST00000000000.0_160990800_160990902-0-1	18881	-0.37792	5.52612e-05	ENSG00000158769.11
rs6427618	2.49587e-09	0.000425691930819048	ENSG00000132185.12_EST00000000000.0_161681724_161682008-ENSG00000132185.12_EST00000000000.0_161680998_161681264-1-1	3496	0.42066	1.21166e-06	ENSG00000132185.12
rs3917449	7.05915e-09	0.000859410757834758	ENSG00000188404.4_EST00000000000.0_169670701_169670829-ENSG00000188404.4_EST00000000000.0_169677558_169677944-0-1	10380	0.40961	2.6167e-06	ENSG00000188404.4
rs1736560	1.27434e-06	0.0732620318170625	ENSG00000117523.10_EST00000000000.0_171556142_171556360-ENSG00000117523.10_EST00000000000.0_171548967_171549103-0-1	-395501	-0.34732	0.000451612	ENSG00000117523.10
rs35515850	8.81898e-07	0.0864446610417742	ENSG00000198700.5_EST00000000000.0_201840289_201840455-ENSG00000198700.5_EST00000000000.0_201838718_201838846-0-1	88154	0.35219	0.000545247	ENSG00000198700.5
rs35515850	4.19066e-07	0.0468425608825847	ENSG00000198700.5_EST00000000000.0_201840289_201840455-ENSG00000198700.5_EST00000000000.0_201839711_201839986-0-1	88154	-0.3618	0.000257821	ENSG00000198700.5
rs2842700	3.23579e-07	0.019601598783559	ENSG00000162889.6_EST00000000000.0_206905184_206905264-ENSG00000162889.6_EST00000000000.0_206904033_206904108-0-1	423860	-0.36506	8.93653e-05	ENSG00000162889.6
rs74139229	1.29947e-06	0.0664285170538448	ENSG00000136628.11_EST00000000000.0_220161932_220162165-ENSG00000136628.11_EST00000000000.0_220174480_220174597-0-1	-145873	-0.34706	0.00039998	ENSG00000136628.11
rs12127045	1.19629e-06	0.0638490110043669	ENSG00000143815.10_EST00000000000.0_225594366_225594534-ENSG00000143815.10_EST00000000000.0_225597993_225598118-1-1	13848	-0.34816	0.000380502	ENSG00000143815.10
rs12744791	3.43103e-10	9.97722985537919e-05	ENSG00000135778.6_EST00000000000.0_233113909_233114548-ENSG00000135778.6_EST00000000000.0_233086370_233086490-0-1	3358	0.44071	2.45363e-07	ENSG00000135778.6
rs12744791	1.26539e-14	7.17772702176166e-09	ENSG00000135778.6_EST00000000000.0_233113909_233114548-ENSG00000135778.6_EST00000000000.0_233112088_233113274-0-1	3358	0.52719	9.01263e-12	ENSG00000135778.6
rs10802609	3.98144e-07	0.0480384568888889	ENSG00000119285.6_EST00000000000.0_236740080_236740249-ENSG00000119285.6_EST00000000000.0_236746036_236746172-0-1	776696	0.36245	0.000267216	ENSG00000119285.6
rs62120277	1.34517e-07	0.0264261915737632	ENSG00000143870.8_EST00000000000.0_10928823_10928895-ENSG00000143870.8_EST00000000000.0_10929023_10929107-1-1	-7908	0.37589	0.000127999	ENSG00000143870.8
rs62120277	9.59489e-08	0.019925351416017	ENSG00000143870.8_EST00000000000.0_10928823_10928895-ENSG00000143870.8_EST00000000000.0_10929875_10930015-0-1	-7908	-0.37995	9.14556e-05	ENSG00000143870.8
rs62140587	7.29358e-07	0.0317809203542882	ENSG00000138031.8_EST00000000000.0_25064194_25064255-ENSG00000138031.8_EST00000000000.0_25064425_25064536-1-1	-107329	0.35467	0.000159518	ENSG00000138031.8
rs2280646	4.05433e-07	0.047172657422013	ENSG00000095002.7_EST00000000000.0_47643435_47643568-ENSG00000095002.7_EST00000000000.0_47637233_47637511-0-1	-316351	-0.36222	0.000260712	ENSG00000095002.7
rs7560679	4.3238e-07	0.049699558152657	ENSG00000095002.7_EST00000000000.0_47656943_47657080-ENSG00000095002.7_EST00000000000.0_47643435_47643568-0-1	-157120	0.3614	0.000278881	ENSG00000095002.7
rs7560679	1.55612e-07	0.0216153767320262	ENSG00000095002.7_EST00000000000.0_47656943_47657080-ENSG00000095002.7_EST00000000000.0_47656881_47656941-0-1	-157120	-0.37412	0.000100408	ENSG00000095002.7
rs67299431	4.00494e-07	0.034858915352381	ENSG00000115310.13_EST00000000000.0_55214627_55214834-ENSG00000115310.13_EST00000000000.0_55276881_55277350-0-1	-240458	-0.36237	0.000178596	ENSG00000115310.13
rs11901148	1.07217e-06	0.0550428094117647	ENSG00000028116.11_EST00000000000.0_58366801_58366967-ENSG00000028116.11_EST00000000000.0_58350236_58350368-0-1	724068	-0.34962	0.00031653	ENSG00000028116.11
rs12104748	5.90049e-08	0.00827357764085847	ENSG00000138071.8_EST00000000000.0_65495698_65497280-ENSG00000138071.8_EST00000000000.0_65454971_65455091-0-1	62359	0.3857	3.30229e-05	ENSG00000138071.8
rs12104748	1.67688e-08	0.00270522869003437	ENSG00000138071.8_EST00000000000.0_65495698_65497280-ENSG00000138071.8_EST00000000000.0_65466986_65467096-0-1	62359	0.40009	9.38957e-06	ENSG00000138071.8
rs12104748	6.02718e-08	0.00842582457235773	ENSG00000138071.8_EST00000000000.0_65495698_65497280-ENSG00000138071.8_EST00000000000.0_65480862_65480998-0-1	62359	0.38545	3.37128e-05	ENSG00000138071.8
rs1018342	2.30672e-12	2.51024059354839e-07	ENSG00000135624.10_EST00000000000.0_73466771_73466924-ENSG00000135624.10_EST00000000000.0_73461366_73461512-1-1	10289	0.48612	4.05018e-10	ENSG00000135624.10
rs1018342	1.46169e-16	2.85761224548737e-11	ENSG00000135624.10_EST00000000000.0_73466771_73466924-ENSG00000135624.10_EST00000000000.0_73461448_73461512-1-1	10289	-0.55845	2.5749e-14	ENSG00000135624.10
rs10185579	1.11478e-06	0.0376165624484697	ENSG00000135624.10_EST00000000000.0_73466771_73466924-ENSG00000135624.10_EST00000000000.0_73462678_73462773-1-1	-5022	-0.3491	0.000195784	ENSG00000135624.10
rs34750067	7.02444e-07	0.025780969945946	ENSG00000135624.10_EST00000000000.0_73467565_73467671-ENSG00000135624.10_EST00000000000.0_73461448_73461512-0-1	-2671	0.35516	0.000124119	ENSG00000135624.10
rs4852974	1.89883e-07	0.0150485949098157	ENSG00000005448.12_EST00000000000.0_74652202_74652364-ENSG00000005448.12_EST00000000000.0_74650605_74650658-0-1	-720925	0.37168	6.54982e-05	ENSG00000005448.12
rs7560244	3.37998e-07	0.0280236035059761	ENSG00000115317.7_EST00000000000.0_74758724_74758829-ENSG00000115318.7_EST00000000000.0_74759731_74760806-0-0	-241346	-0.36451	0.000137286	ENSG00000115317.7
rs13387999	1.14281e-07	0.00977225011523284	ENSG00000168899.4_EST00000000000.0_85820071_85820535-ENSG00000118640.6_EST00000000000.0_85804614_85804772-0-0	543	0.37785	4.01894e-05	ENSG00000168899.4
rs10206961	6.28349e-07	0.0416091997076736	ENSG00000168899.4_EST00000000000.0_85820071_85820535-ENSG00000118640.6_EST00000000000.0_85808699_85809120-0-0	3453	0.35661	0.000222249	ENSG00000168899.4
rs2693240	1.27677e-07	0.00411203897729988	ENSG00000231486.3_EST00000000000.0_89156709_89157196-ENSG00000259718.1_EST00000000000.0_89533687_89533965-0-0	940837	0.37652	1.49279e-05	ENSG00000231486.3
rs17034241	1.12234e-09	7.83225024751581e-05	ENSG00000115446.7_EST00000000000.0_99226219_99226502-ENSG00000040933.10_EST00000000000.0_99193452_99193606-0-0	-44	0.42889	1.88027e-07	ENSG00000115446.7
rs17034241	6.61418e-09	0.00039123564556962	ENSG00000115446.7_EST00000000000.0_99226219_99226502-ENSG00000115446.7_EST00000000000.0_99225042_99225189-0-1	-44	-0.41031	1.10595e-06	ENSG00000115446.7
rs1568767	2.02867e-06	0.0637881825360336	ENSG00000136718.5_EST00000000000.0_131103140_131103272-ENSG00000136718.5_EST00000000000.0_131100450_131100508-0-1	-975549	0.34105	0.000379102	ENSG00000136718.5
rs7595581	2.06679e-06	0.0643908970434783	ENSG00000136718.5_EST00000000000.0_131103591_131103685-ENSG00000136718.5_EST00000000000.0_131102202_131102285-0-1	-836823	-0.3408	0.000385407	ENSG00000136718.5
rs55884435	1.54459e-06	0.0510122392030652	ENSG00000136710.5_EST00000000000.0_131096103_131096805-ENSG00000136710.5_EST00000000000.0_131099588_131099922-0-1	-32101	-0.34474	0.000288736	ENSG00000136710.5
rs2355571	1.77316e-19	9.841315264e-14	ENSG00000115415.13_EST00000000000.0_191835017_191835443-ENSG00000115419.8_EST00000000000.0_191827556_191830278-0-0	-110923	0.60006	6.40266e-17	ENSG00000115415.13
rs3791905	1.4076e-06	0.0686310579781714	ENSG00000127837.5_EST00000000000.0_219130787_219130870-ENSG00000127837.5_EST00000000000.0_219134105_219134257-0-1	-330304	0.34599	0.000415921	ENSG00000127837.5
rs7563433	7.09538e-07	0.0681416361290323	ENSG00000135899.11_EST00000000000.0_231077476_231077742-ENSG00000135899.11_EST00000000000.0_231086420_231086499-0-1	5234	-0.35503	0.00041229	ENSG00000135899.11
rs7563433	5.3398e-08	0.00783412239540607	ENSG00000135899.11_EST00000000000.0_231077476_231077742-ENSG00000135899.11_EST00000000000.0_231090250_231090444-0-1	5234	-0.38687	3.1065e-05	ENSG00000135899.11
rs3816150	8.59404e-18	6.22560343225807e-12	ENSG00000135916.11_EST00000000000.0_231740335_231740523-ENSG00000135916.11_EST00000000000.0_231738132_231738272-1-1	8964	-0.57674	5.02239e-15	ENSG00000135916.11
rs66633663	8.0863e-07	0.0688447711897106	ENSG00000115053.10_EST00000000000.0_232320112_232320335-ENSG00000187514.9_EST00000000000.0_232573246_232573461-0-0	105617	-0.35333	0.000417888	ENSG00000115053.10
rs838737	9.64363e-08	0.0143945889146006	ENSG00000077044.5_EST00000000000.0_234357749_234358022-ENSG00000077044.5_EST00000000000.0_234350533_234350641-0-1	61899	0.37989	6.23239e-05	ENSG00000077044.5
rs838737	1.55932e-10	4.37901404795487e-05	ENSG00000077044.5_EST00000000000.0_234368840_234368991-ENSG00000077044.5_EST00000000000.0_234363409_234363519-0-1	61899	0.44832	1.00995e-07	ENSG00000077044.5
rs838737	7.5565e-09	0.00151304151218206	ENSG00000077044.5_EST00000000000.0_234368840_234368991-ENSG00000077044.5_EST00000000000.0_234365545_234365641-0-1	61899	0.40887	4.90216e-06	ENSG00000077044.5
rs7568826	1.61304e-08	0.00388464467870036	ENSG00000130414.6_EST00000000000.0_240954156_240954277-ENSG00000130414.6_EST00000000000.0_240957970_240958056-1-1	-622111	-0.40052	1.40013e-05	ENSG00000130414.6
rs4675809	1.90654e-08	0.00271507972661065	ENSG00000168385.12_EST00000000000.0_242265408_242265528-ENSG00000168385.12_EST00000000000.0_242255320_242255397-0-1	194127	-0.39865	9.45909e-06	ENSG00000168385.12
rs361224	4.53545e-07	0.0553559484755983	ENSG00000132182.7_EST00000000000.0_13363085_13363335-ENSG00000132182.7_EST00000000000.0_13368717_13368937-0-1	-539496	0.36079	0.000318544	ENSG00000132182.7
rs2125036	5.29195e-07	0.0626743573216246	ENSG00000132182.7_EST00000000000.0_13383248_13383383-ENSG00000132182.7_EST00000000000.0_13395054_13395160-0-1	-287860	0.35882	0.000371463	ENSG00000132182.7
rs73057320	1.04068e-07	0.0130215612512041	ENSG00000077097.8_EST00000000000.0_25640926_25641020-ENSG00000077097.8_EST00000000000.0_25648662_25648866-0-1	850670	0.37898	5.57014e-05	ENSG00000077097.8
rs2236944	3.28934e-07	0.00533846745618632	ENSG00000067560.6_EST00000000000.0_49399950_49400059-ENSG00000067560.6_EST00000000000.0_49449253_49449361-0-1	842558	0.36486	1.98838e-05	ENSG00000067560.6
rs4688756	1.55404e-08	0.000369614720987654	ENSG00000004534.9_EST00000000000.0_50095835_50095995-ENSG00000004534.9_EST00000000000.0_50036873_50036946-0-1	62754	-0.40094	1.03882e-06	ENSG00000004534.9
rs4688756	7.74318e-13	3.61877430745814e-08	ENSG00000004534.9_EST00000000000.0_50095835_50095995-ENSG00000004534.9_EST00000000000.0_50084542_50084759-0-1	62754	-0.4952	5.156e-11	ENSG00000004534.9
rs11130226	4.54207e-07	0.00769183191412057	ENSG00000004534.9_EST00000000000.0_50095835_50095995-ENSG00000004534.9_EST00000000000.0_50085678_50085752-0-1	15751	-0.36077	3.03006e-05	ENSG00000004534.9
rs2240329	8.47913e-09	0.000212675975970696	ENSG00000004534.9_EST00000000000.0_50103675_50103935-ENSG00000004534.9_EST00000000000.0_50000009_50000118-0-1	130072	0.40761	5.66604e-07	ENSG00000004534.9
rs2240329	2.84312e-08	0.000642966291108672	ENSG00000004534.9_EST00000000000.0_50103675_50103935-ENSG00000004534.9_EST00000000000.0_50098573_50098654-0-1	130072	0.39414	1.90539e-06	ENSG00000004534.9
rs7650214	3.02181e-07	0.00544014673623189	ENSG00000004534.9_EST00000000000.0_50103675_50103935-ENSG00000004534.9_EST00000000000.0_50098895_50098980-0-1	82426	0.36592	2.0351e-05	ENSG00000004534.9
rs2240329	5.75585e-08	0.00122434807642612	ENSG00000004534.9_EST00000000000.0_50103675_50103935-ENSG00000188315.3_EST00000000000.0_49313860_49314274-0-0	130072	0.38599	3.86326e-06	ENSG00000004534.9
rs6792369	1.06627e-06	0.0542602	ENSG00000163932.9_EST00000000000.0_53226124_53226570-ENSG00000163932.9_EST00000000000.0_53222736_53222874-0-1	-378853	-0.34969	0.00031065	ENSG00000163932.9
rs6804714	3.23773e-07	0.0323595698213902	ENSG00000113812.9_EST00000000000.0_53905259_53905523-ENSG00000056736.5_EST00000000000.0_53894157_53894255-0-0	21036	0.36505	0.000163054	ENSG00000113812.9
rs1913302	7.77531e-07	0.0435936463545418	ENSG00000157500.5_EST00000000000.0_57282221_57282379-ENSG00000157500.5_EST00000000000.0_57261765_57261965-0-1	45196	-0.35384	0.000236252	ENSG00000157500.5
rs2873243	8.24507e-07	0.0404908617552434	ENSG00000080822.11_EST00000000000.0_98235644_98235723-ENSG00000080822.11_EST00000000000.0_98241693_98241766-0-1	-542870	-0.35307	0.000215617	ENSG00000080822.11
rs1875272	4.53839e-07	0.0332806976095788	ENSG00000138496.10_EST00000000000.0_122246865_122247590-ENSG00000138496.10_EST00000000000.0_122269431_122269649-0-1	13214	0.36078	0.000168778	ENSG00000138496.10
rs1875272	2.78449e-07	0.0220721060724234	ENSG00000173200.7_EST00000000000.0_122350933_122351066-ENSG00000173200.7_EST00000000000.0_122334462_122334704-0-1	189	0.36694	0.000103104	ENSG00000173200.7
rs17208928	9.31923e-19	4.73826875238095e-13	ENSG00000173200.7_EST00000000000.0_122350933_122351066-ENSG00000173200.7_EST00000000000.0_122340291_122340458-1-1	49421	0.59032	3.44876e-16	ENSG00000173200.7
rs150039731	3.56896e-21	2.57506035387841e-15	ENSG00000173200.7_EST00000000000.0_122350933_122351066-ENSG00000173200.7_EST00000000000.0_122345674_122345880-1-1	48640	-0.62176	1.33187e-18	ENSG00000173200.7
rs4147495	3.81578e-08	0.00393472434746018	ENSG00000173200.7_EST00000000000.0_122353867_122354041-ENSG00000173200.7_EST00000000000.0_122338628_122338690-0-1	-508	-0.39076	1.41946e-05	ENSG00000173200.7
rs149227575	2.85772e-08	0.00290041768368926	ENSG00000058262.5_EST00000000000.0_127775552_127775683-ENSG00000058262.5_EST00000000000.0_127774359_127774424-0-1	584586	-0.39408	1.01614e-05	ENSG00000058262.5
rs149227575	3.01899e-09	0.000380106292224789	ENSG00000058262.5_EST00000000000.0_127775552_127775683-ENSG00000058262.5_EST00000000000.0_127774516_127774594-1-1	584586	0.41866	1.07078e-06	ENSG00000058262.5
rs9681001	1.60193e-07	0.00785864389945356	ENSG00000169714.12_EST00000000000.0_128889922_128890123-ENSG00000169714.12_EST00000000000.0_128890477_128890614-0-1	816958	0.37376	3.11878e-05	ENSG00000169714.12
rs3773369	2.08753e-06	0.0639015551045645	ENSG00000169251.7_EST00000000000.0_160960296_160960441-ENSG00000169251.7_EST00000000000.0_160958834_160958951-1-1	-684313	0.34066	0.000381023	ENSG00000169251.7
rs6823622	3.39393e-07	0.0196501401308677	ENSG00000071127.11_EST00000000000.0_10089331_10089564-ENSG00000071127.11_EST00000000000.0_10118275_10118484-0-1	174977	0.36446	8.98728e-05	ENSG00000071127.11
rs34914923	1.37729e-07	0.0137102628893928	ENSG00000151552.7_EST00000000000.0_17488150_17488859-ENSG00000151552.7_EST00000000000.0_17506002_17506098-0-1	-1908	0.3756	5.90042e-05	ENSG00000151552.7
rs34914923	2.9585e-07	0.0262772111410602	ENSG00000151552.7_EST00000000000.0_17488150_17488859-ENSG00000151552.7_EST00000000000.0_17510894_17510986-0-1	-1908	0.36619	0.00012685	ENSG00000151552.7
rs1545606	1.1393e-07	0.0155255847018587	ENSG00000091490.6_EST00000000000.0_25780698_25780825-ENSG00000091490.6_EST00000000000.0_25792077_25792196-0-1	9879	0.37789	6.79278e-05	ENSG00000091490.6
rs13104150	2.46508e-07	0.0295217327577938	ENSG00000091490.6_EST00000000000.0_25803905_25804084-ENSG00000091490.6_EST00000000000.0_25821430_25821562-0-1	13114	0.36846	0.000146834	ENSG00000091490.6
rs1545606	7.11862e-08	0.0102165795611549	ENSG00000091490.6_EST00000000000.0_25803905_25804084-ENSG00000091490.6_EST00000000000.0_25823618_25823750-0-1	9879	0.38349	4.22072e-05	ENSG00000091490.6
rs59924560	2.5163e-08	0.00380487176633544	ENSG00000168214.16_EST00000000000.0_26432314_26432473-ENSG00000168214.16_EST00000000000.0_26426253_26426365-0-1	-687393	0.39552	1.37014e-05	ENSG00000168214.16
rs11096956	1.86556e-07	0.0241984827031964	ENSG00000174123.6_EST00000000000.0_38774746_38777273-ENSG00000174123.6_EST00000000000.0_38777396_38777584-0-1	-8430	0.3719	0.000114926	ENSG00000174123.6
rs11096956	3.12555e-11	9.41415335672515e-06	ENSG00000174123.6_EST00000000000.0_38774746_38777273-ENSG00000174123.6_EST00000000000.0_38777731_38778047-0-1	-8430	-0.46329	1.92011e-08	ENSG00000174123.6
rs6832249	1.99029e-19	1.79394710349206e-13	ENSG00000168421.7_EST00000000000.0_40244334_40244454-ENSG00000168421.7_EST00000000000.0_40236797_40236978-0-1	41542	-0.59939	1.22027e-16	ENSG00000168421.7
rs28655592	1.64233e-08	0.00189172127346939	ENSG00000138674.12_EST00000000000.0_83821230_83821376-ENSG00000189308.6_EST00000000000.0_83852096_83852298-0-0	88087	0.40032	6.33213e-06	ENSG00000138674.12
rs6813292	5.12709e-07	0.0390811289821098	ENSG00000145287.6_EST00000000000.0_84026049_84026173-ENSG00000145287.6_EST00000000000.0_84036418_84036585-0-1	83468	0.35922	0.000206076	ENSG00000145287.6
rs658642	5.15367e-18	2.08427526248257e-12	ENSG00000246493.1_EST00000000000.0_119200779_119200974-ENSG00000164099.3_EST00000000000.0_119201193_119203398-0-0	360	-0.57992	1.62043e-15	ENSG00000246493.1
rs658642	3.20052e-29	4.47433423768116e-23	ENSG00000246493.1_EST00000000000.0_119200779_119200974-ENSG00000246493.1_EST00000000000.0_119199914_119200292-0-1	360	-0.70594	1.00428e-26	ENSG00000246493.1
rs658642	3.44608e-29	4.70469756952381e-23	ENSG00000246493.1_EST00000000000.0_119200779_119200974-ENSG00000246493.1_EST00000000000.0_119200544_119200586-0-1	360	0.70566	1.07129e-26	ENSG00000246493.1
rs11098645	2.48488e-09	0.000333167939476358	ENSG00000123737.8_EST00000000000.0_122731122_122731254-ENSG00000123737.8_EST00000000000.0_122722982_122723076-0-1	6779	0.4207	9.24463e-07	ENSG00000123737.8
rs67772833	4.03077e-09	0.000519896466517525	ENSG00000123737.8_EST00000000000.0_122735021_122735202-ENSG00000123737.8_EST00000000000.0_122725777_122725914-0-1	634	0.41561	1.51193e-06	ENSG00000123737.8
rs67772833	3.87937e-07	0.0293039846221057	ENSG00000123737.8_EST00000000000.0_122735021_122735202-ENSG00000123737.8_EST00000000000.0_122728695_122728777-0-1	634	0.36278	0.000145465	ENSG00000123737.8
rs4833233	3.27692e-08	0.00350095306715284	ENSG00000123737.8_EST00000000000.0_122737927_122738064-ENSG00000123737.8_EST00000000000.0_122737299_122737349-0-1	-33728	0.39251	1.24931e-05	ENSG00000123737.8
rs13105092	1.43515e-06	0.0398513294396728	ENSG00000170185.5_EST00000000000.0_144141448_144144983-ENSG00000170185.5_EST00000000000.0_144133471_144133577-0-1	373430	-0.34573	0.000211304	ENSG00000170185.5
rs60893339	5.25433e-09	0.00175656398958333	ENSG00000129187.10_EST00000000000.0_183815646_183815758-ENSG00000129187.10_EST00000000000.0_183836651_183836728-0-1	-148025	0.41279	5.85115e-06	ENSG00000129187.10
rs4862406	3.89809e-09	0.00117308228610824	ENSG00000151725.6_EST00000000000.0_185637551_185637787-ENSG00000151725.6_EST00000000000.0_185652074_185652122-0-1	-25948	0.41597	3.69005e-06	ENSG00000151725.6
rs2303741	1.27376e-06	0.0497940178343949	ENSG00000073578.10_EST00000000000.0_256449_256791-ENSG00000073578.10_EST00000000000.0_235259_235454-0-1	0	-0.34733	0.000279735	ENSG00000073578.10
rs35188965	1.0251e-09	0.000264961911047162	ENSG00000113504.13_EST00000000000.0_1050499_1052566-ENSG00000113504.13_EST00000000000.0_1060459_1060566-0-1	-7234	0.42981	7.18831e-07	ENSG00000113504.13
rs60833263	8.03085e-17	5.91667139152349e-11	ENSG00000113504.13_EST00000000000.0_1050499_1052566-ENSG00000113504.13_EST00000000000.0_1063959_1064090-0-1	-11341	-0.56241	5.60077e-14	ENSG00000113504.13
rs60833263	5.62417e-09	0.00123495945842774	ENSG00000113504.13_EST00000000000.0_1053464_1053597-ENSG00000113504.13_EST00000000000.0_1073748_1073916-0-1	-11341	-0.41206	3.90076e-06	ENSG00000113504.13
rs35188965	4.19985e-11	1.38991401407868e-05	ENSG00000113504.13_EST00000000000.0_1057586_1057764-ENSG00000113504.13_EST00000000000.0_1064198_1064367-0-1	-7234	0.46059	2.91173e-08	ENSG00000113504.13
rs35188965	4.98437e-11	1.63883939774359e-05	ENSG00000113504.13_EST00000000000.0_1057586_1057764-ENSG00000113504.13_EST00000000000.0_1065398_1065593-0-1	-7234	0.45902	3.46519e-08	ENSG00000113504.13
rs35188965	9.35533e-15	5.25931629473685e-09	ENSG00000113504.13_EST00000000000.0_1063959_1064090-ENSG00000113504.13_EST00000000000.0_1073748_1073916-0-1	-7234	0.52941	6.50115e-12	ENSG00000113504.13
rs35188965	5.92052e-12	2.18204308087056e-06	ENSG00000113504.13_EST00000000000.0_1073748_1073916-ENSG00000113504.13_EST00000000000.0_1076809_1076927-0-1	-7234	0.47806	4.13108e-09	ENSG00000113504.13
rs35188965	2.29532e-11	7.93963441166937e-06	ENSG00000113504.13_EST00000000000.0_1073748_1073916-ENSG00000113504.13_EST00000000000.0_1077948_1078122-0-1	-7234	0.46608	1.59354e-08	ENSG00000113504.13
rs60833263	4.87572e-12	1.82072241207898e-06	ENSG00000113504.13_EST00000000000.0_1083860_1084071-ENSG00000113504.13_EST00000000000.0_1085347_1085588-0-1	-11341	0.47973	3.39964e-09	ENSG00000113504.13
rs60833263	1.29189e-07	0.0196490725883749	ENSG00000113504.13_EST00000000000.0_1083860_1084071-ENSG00000113504.13_EST00000000000.0_1087018_1087148-0-1	-11341	-0.37637	8.9804e-05	ENSG00000113504.13
rs60833263	3.51314e-17	2.73470891594203e-11	ENSG00000113504.13_EST00000000000.0_1083860_1084071-ENSG00000113504.13_EST00000000000.0_1088421_1088475-0-1	-11341	-0.5678	2.45526e-14	ENSG00000113504.13
rs60833263	5.90112e-17	4.41151031794872e-11	ENSG00000113504.13_EST00000000000.0_1083860_1084071-ENSG00000113504.13_EST00000000000.0_1089097_1089243-0-1	-11341	-0.56443	4.10422e-14	ENSG00000113504.13
rs60833263	8.92131e-17	6.51700528782708e-11	ENSG00000113504.13_EST00000000000.0_1083860_1084071-ENSG00000113504.13_EST00000000000.0_1111983_1112150-0-1	-11341	-0.56172	6.21145e-14	ENSG00000113504.13
rs4703491	1.80357e-07	0.017044647574654	ENSG00000168724.10_EST00000000000.0_34937431_34937735-ENSG00000168724.10_EST00000000000.0_34929698_34930021-0-1	80955	-0.37231	7.61265e-05	ENSG00000168724.10
rs12153787	4.16112e-08	0.00475223094508077	ENSG00000168724.10_EST00000000000.0_34954658_34955305-ENSG00000168724.10_EST00000000000.0_34938963_34939114-0-1	28129	-0.38976	1.75457e-05	ENSG00000168724.10
rs12153787	9.5053e-08	0.00977225011523284	ENSG00000168724.10_EST00000000000.0_34954658_34955305-ENSG00000168724.10_EST00000000000.0_34941201_34941288-0-1	28129	-0.38006	4.02499e-05	ENSG00000168724.10
rs12153787	2.89237e-08	0.00343979784034126	ENSG00000168724.10_EST00000000000.0_34954658_34955305-ENSG00000168724.10_EST00000000000.0_34945827_34945908-0-1	28129	-0.39394	1.22413e-05	ENSG00000168724.10
rs10062703	1.07423e-06	0.04103160993081	ENSG00000083720.7_EST00000000000.0_41853521_41853656-ENSG00000083720.7_EST00000000000.0_41862744_41862852-0-1	46067	-0.34959	0.00021863	ENSG00000083720.7
rs56150211	8.67016e-08	0.00655291928092421	ENSG00000068796.11_EST00000000000.0_61669514_61669664-ENSG00000068796.11_EST00000000000.0_61658277_61658368-0-1	-498579	-0.38116	2.52172e-05	ENSG00000068796.11
rs116165962	8.26922e-07	0.0671300187270766	ENSG00000164346.5_EST00000000000.0_74065039_74065189-ENSG00000164347.11_EST00000000000.0_74062763_74063196-0-0	433	0.35304	0.000404859	ENSG00000164346.5
rs6883278	3.69302e-08	0.00485940179419525	ENSG00000164346.5_EST00000000000.0_74072429_74072629-ENSG00000164346.5_EST00000000000.0_74064756_74064943-0-1	7236	0.39114	1.7973e-05	ENSG00000164346.5
rs4704210	5.63873e-08	0.00596831610786001	ENSG00000113161.10_EST00000000000.0_74651190_74651347-ENSG00000113161.10_EST00000000000.0_74650328_74650522-1-1	3071	0.38623	2.25598e-05	ENSG00000113161.10
rs12916	2.12013e-08	0.00247016356329234	ENSG00000113161.10_EST00000000000.0_74651190_74651347-ENSG00000113161.10_EST00000000000.0_74650881_74651039-1-1	24385	-0.39746	8.49127e-06	ENSG00000113161.10
rs7356594	1.11745e-08	0.0012066084370141	ENSG00000153113.17_EST00000000000.0_96108344_96108410-ENSG00000153113.17_EST00000000000.0_96097978_96098076-0-1	230664	-0.40459	3.80336e-06	ENSG00000153113.17
rs28432918	1.57678e-12	3.01204071957672e-07	ENSG00000164307.7_EST00000000000.0_96096521_96098932-ENSG00000153113.17_EST00000000000.0_96084222_96084317-0-0	-42577	0.48931	4.9382e-10	ENSG00000164307.7
rs28432918	9.02238e-11	1.35181422056075e-05	ENSG00000164307.7_EST00000000000.0_96096521_96098932-ENSG00000153113.17_EST00000000000.0_96086291_96086386-0-0	-42577	0.4535	2.82312e-08	ENSG00000164307.7
rs7356594	2.3222e-07	0.0163138143820005	ENSG00000164307.7_EST00000000000.0_96096521_96098932-ENSG00000153113.17_EST00000000000.0_96089764_96089865-0-0	-47614	-0.3692	7.22859e-05	ENSG00000164307.7
snp_5_96111228	8.87861e-07	0.049699558152657	ENSG00000164307.7_EST00000000000.0_96096521_96098932-ENSG00000153113.17_EST00000000000.0_96090362_96090445-0-0	-32575	-0.3521	0.00027859	ENSG00000164307.7
snp_5_96111228	5.5403e-12	9.57213113273274e-07	ENSG00000164307.7_EST00000000000.0_96096521_96098932-ENSG00000153113.17_EST00000000000.0_96100925_96101029-0-0	-32575	-0.47863	1.72814e-09	ENSG00000164307.7
snp_5_96111228	5.29485e-12	9.25074228191168e-07	ENSG00000164307.7_EST00000000000.0_96096521_96098932-ENSG00000153113.17_EST00000000000.0_96103611_96103703-0-0	-32575	-0.47902	1.65808e-09	ENSG00000164307.7
snp_5_96111228	3.84799e-11	6.06849038688525e-06	ENSG00000164307.7_EST00000000000.0_96096521_96098932-ENSG00000153113.17_EST00000000000.0_96106235_96106306-0-0	-32575	-0.4614	1.20417e-08	ENSG00000164307.7
rs7356594	2.21074e-18	9.18887730793651e-13	ENSG00000164307.7_EST00000000000.0_96096521_96098932-ENSG00000164307.7_EST00000000000.0_96112108_96112255-0-1	-47614	0.58511	6.90481e-16	ENSG00000164307.7
rs28432918	1.15817e-08	0.00115113710093264	ENSG00000164307.7_EST00000000000.0_96096521_96098932-ENSG00000164307.7_EST00000000000.0_96116762_96116902-0-1	-42577	0.4042	3.61353e-06	ENSG00000164307.7
rs10037212	9.20221e-08	0.00735311210205214	ENSG00000164307.7_EST00000000000.0_96118755_96118939-ENSG00000164307.7_EST00000000000.0_96122174_96122253-0-1	-59027	-0.38045	2.8751e-05	ENSG00000164307.7
snp_5_96111228	1.7081e-10	2.44716566984127e-05	ENSG00000164307.7_EST00000000000.0_96118755_96118939-ENSG00000164307.7_EST00000000000.0_96124234_96124388-0-1	-32575	0.44745	5.34946e-08	ENSG00000164307.7
rs27529	2.86964e-17	1.0756141339559e-11	ENSG00000164307.7_EST00000000000.0_96119628_96119784-ENSG00000164307.7_EST00000000000.0_96126215_96126346-0-1	-17495	0.5691	8.99222e-15	ENSG00000164307.7
rs27529	3.24605e-17	1.20606915212355e-11	ENSG00000164307.7_EST00000000000.0_96119628_96119784-ENSG00000164307.7_EST00000000000.0_96129103_96129216-0-1	-17495	0.5683	1.01613e-14	ENSG00000164307.7
rs30186	4.37015e-09	0.000471995308586427	ENSG00000164307.7_EST00000000000.0_96121492_96121675-ENSG00000164307.7_EST00000000000.0_96127764_96127895-0-1	-19356	-0.41475	1.36495e-06	ENSG00000164307.7
rs30186	2.09373e-08	0.00194772212198582	ENSG00000164307.7_EST00000000000.0_96121492_96121675-ENSG00000164307.7_EST00000000000.0_96129103_96129216-0-1	-19356	-0.3976	6.55126e-06	ENSG00000164307.7
rs152280	9.78128e-08	0.00773652665017862	ENSG00000164307.7_EST00000000000.0_96124234_96124388-ENSG00000164307.7_EST00000000000.0_96129506_96129660-0-1	18139	-0.37972	3.0527e-05	ENSG00000164307.7
rs28513759	2.99941e-07	0.0203749212268551	ENSG00000164307.7_EST00000000000.0_96126215_96126346-ENSG00000164307.7_EST00000000000.0_96132878_96133012-0-1	17266	-0.36601	9.37842e-05	ENSG00000164307.7
rs27527	2.24872e-07	0.0159314458856016	ENSG00000164307.7_EST00000000000.0_96127764_96127895-ENSG00000164307.7_EST00000000000.0_96130745_96130865-0-1	8165	-0.3696	7.00663e-05	ENSG00000164307.7
rs30186	1.08476e-09	0.000133722030510511	ENSG00000164307.7_EST00000000000.0_96127764_96127895-ENSG00000164307.7_EST00000000000.0_96132878_96133012-0-1	-19356	-0.42924	3.37733e-07	ENSG00000164307.7
rs27524	1.32142e-07	0.010000946086225	ENSG00000164307.7_EST00000000000.0_96129103_96129216-ENSG00000164307.7_EST00000000000.0_96136565_96136703-0-1	-41859	0.3761	4.12513e-05	ENSG00000164307.7
rs26491	5.64559e-13	1.17113925035765e-07	ENSG00000164307.7_EST00000000000.0_96129506_96129660-ENSG00000164307.7_EST00000000000.0_96139106_96139530-0-1	-9690	0.49778	1.7753e-10	ENSG00000164307.7
rs11135485	1.13112e-07	0.00800297702044154	ENSG00000113441.11_EST00000000000.0_96314842_96315682-ENSG00000113441.11_EST00000000000.0_96271168_96271878-0-1	15801	0.37798	3.18387e-05	ENSG00000113441.11
rs11135485	9.01719e-08	0.00659618216146273	ENSG00000113441.11_EST00000000000.0_96314842_96315682-ENSG00000113441.11_EST00000000000.0_96294155_96294480-1-1	15801	-0.38069	2.54266e-05	ENSG00000113441.11
rs40491	9.59525e-07	0.0501620063932217	ENSG00000145725.11_EST00000000000.0_102494850_102495032-ENSG00000145725.11_EST00000000000.0_102469253_102469352-0-1	-297207	0.35108	0.000282455	ENSG00000145725.11
rs187424	1.12375e-06	0.057331209675252	ENSG00000145725.11_EST00000000000.0_102494850_102495032-ENSG00000145725.11_EST00000000000.0_102490374_102490449-0-1	131730	0.349	0.000333081	ENSG00000145725.11
rs442257	7.57284e-07	0.0420417130783242	ENSG00000145725.11_EST00000000000.0_102537223_102538907-ENSG00000145725.11_EST00000000000.0_102490538_102490647-0-1	460148	0.35418	0.000225243	ENSG00000145725.11
rs442257	1.46328e-06	0.0703981444089457	ENSG00000145725.11_EST00000000000.0_102537223_102538907-ENSG00000145725.11_EST00000000000.0_102518935_102519108-0-1	460148	0.34547	0.000430065	ENSG00000145725.11
rs57910051	7.89997e-07	0.0703981444089457	ENSG00000177879.10_EST00000000000.0_115238582_115238689-ENSG00000177879.10_EST00000000000.0_115177178_115177803-0-1	91742	-0.35363	0.000429858	ENSG00000177879.10
rs2662543	4.03866e-07	0.0114581268138932	ENSG00000044115.14_EST00000000000.0_138268267_138268401-ENSG00000044115.14_EST00000000000.0_138260199_138260399-0-1	287474	0.36227	4.79327e-05	ENSG00000044115.14
rs2662543	9.09542e-09	0.000381486488479263	ENSG00000044115.14_EST00000000000.0_138268267_138268401-ENSG00000044115.14_EST00000000000.0_138260945_138261096-0-1	287474	0.40685	1.07715e-06	ENSG00000044115.14
rs58707188	6.8677e-07	0.0600660842749217	ENSG00000196743.4_EST00000000000.0_150646857_150650001-ENSG00000019582.10_EST00000000000.0_149781233_149781813-0-0	5667	-0.35546	0.000353464	ENSG00000196743.4
rs55894958	7.10306e-08	0.00904831452507375	ENSG00000196743.4_EST00000000000.0_150646857_150650001-ENSG00000019582.10_EST00000000000.0_149781427_149781567-0-0	7054	0.38352	3.65665e-05	ENSG00000196743.4
rs55894958	7.0433e-08	0.00899042460743135	ENSG00000196743.4_EST00000000000.0_150646857_150650001-ENSG00000196743.4_EST00000000000.0_150592320_150592450-0-1	7054	0.38362	3.62058e-05	ENSG00000196743.4
rs55894958	2.3159e-09	0.000421740809774723	ENSG00000196743.4_EST00000000000.0_150646857_150650001-ENSG00000197043.7_EST00000000000.0_150537241_150537308-0-0	7054	0.42144	1.19767e-06	ENSG00000196743.4
rs721868	2.2519e-07	0.0219590446118085	ENSG00000164574.11_EST00000000000.0_153796374_153798591-ENSG00000164574.11_EST00000000000.0_153783664_153783771-0-1	37436	-0.36958	0.000102423	ENSG00000164574.11
rs17080341	2.65361e-10	4.1480626e-05	ENSG00000204628.7_EST00000000000.0_180663937_180664319-ENSG00000204628.7_EST00000000000.0_180665099_180665663-0-1	-778546	0.44321	9.49938e-08	ENSG00000204628.7
rs57196078	1.42617e-07	0.0211814930779343	ENSG00000124535.10_EST00000000000.0_2779497_2779726-ENSG00000124535.10_EST00000000000.0_2770354_2770595-1-1	-96658	-0.37518	9.78413e-05	ENSG00000124535.10
rs57196078	4.83049e-07	0.0572078292376682	ENSG00000124535.10_EST00000000000.0_2779497_2779726-ENSG00000124535.10_EST00000000000.0_2770429_2770595-0-1	-96658	0.35999	0.000331992	ENSG00000124535.10
rs318497	6.30184e-07	0.0694681800784314	ENSG00000021355.7_EST00000000000.0_2833642_2834246-ENSG00000021355.7_EST00000000000.0_2838116_2838233-0-1	70037	0.35657	0.000422576	ENSG00000021355.7
rs62391541	9.10777e-09	0.00182805166367771	ENSG00000021355.7_EST00000000000.0_2833642_2834246-ENSG00000021355.7_EST00000000000.0_2840653_2840769-0-1	98372	0.40683	6.10117e-06	ENSG00000021355.7
rs7748835	1.57524e-11	6.82292108319739e-06	ENSG00000180822.7_EST00000000000.0_3263918_3263993-ENSG00000180822.7_EST00000000000.0_3259294_3259430-0-1	61898	0.46946	1.36053e-08	ENSG00000180822.7
rs4429990	2.06765e-07	0.0323461183118002	ENSG00000180822.7_EST00000000000.0_3267825_3268013-ENSG00000180822.7_EST00000000000.0_3264443_3264559-0-1	29179	-0.37063	0.000162881	ENSG00000180822.7
rs6918184	2.61819e-07	0.0479059043871975	ENSG00000124491.9_EST00000000000.0_6152046_6152182-ENSG00000124491.9_EST00000000000.0_6182221_6182374-0-1	79008	0.36771	0.000266167	ENSG00000124491.9
rs1929089	1.724e-08	0.00475223094508077	ENSG00000124491.9_EST00000000000.0_6174813_6175100-ENSG00000124491.9_EST00000000000.0_6222266_6222404-0-1	85983	-0.39978	1.75419e-05	ENSG00000124491.9
rs4267999	1.80467e-07	0.0358138478987342	ENSG00000124491.9_EST00000000000.0_6174813_6175100-ENSG00000124491.9_EST00000000000.0_6318768_6318915-0-1	60174	-0.37231	0.000184071	ENSG00000124491.9
rs6918184	3.03227e-07	0.053822542627183	ENSG00000124491.9_EST00000000000.0_6251044_6251162-ENSG00000124491.9_EST00000000000.0_6318768_6318915-0-1	79008	0.36588	0.000307444	ENSG00000124491.9
rs9379850	6.40016e-09	0.000602226809756098	ENSG00000186470.7_EST00000000000.0_26373125_26373325-ENSG00000186470.7_EST00000000000.0_26365503_26365580-0-1	-22330	0.41066	1.76703e-06	ENSG00000186470.7
rs9379850	5.12677e-11	7.08297342888165e-06	ENSG00000186470.7_EST00000000000.0_26373125_26373325-ENSG00000186470.7_EST00000000000.0_26368793_26369140-0-1	-22330	0.45876	1.41469e-08	ENSG00000186470.7
rs9379850	1.36978e-10	1.75847017457887e-05	ENSG00000186470.7_EST00000000000.0_26373125_26373325-ENSG00000186470.7_EST00000000000.0_26370550_26370831-1-1	-22330	-0.44956	3.7353e-08	ENSG00000186470.7
rs115636961	4.52001e-09	0.000451956852003024	ENSG00000204642.7_EST00000000000.0_29692808_29693083-ENSG00000204642.7_EST00000000000.0_29691219_29691304-0-1	47011	0.41439	1.29671e-06	ENSG00000204642.7
rs116173182	1.13794e-07	0.00908140962784472	ENSG00000206503.6_EST00000000000.0_29910534_29910803-ENSG00000146112.6_EST00000000000.0_30644166_30645065-0-0	-86466	-0.3779	3.6779e-05	ENSG00000206503.6
rs116173182	1.13509e-07	0.00906310849303323	ENSG00000206503.6_EST00000000000.0_29910534_29910803-ENSG00000204560.5_EST00000000000.0_30632578_30632769-0-0	-86466	-0.37793	3.66754e-05	ENSG00000206503.6
rs116173182	2.76044e-10	3.9513892527578e-05	ENSG00000206503.6_EST00000000000.0_29910534_29910803-ENSG00000204642.7_EST00000000000.0_29691241_29691304-0-0	-86466	-0.44283	8.9333e-08	ENSG00000206503.6
rs115529844	1.18569e-11	2.05013738518519e-06	ENSG00000206503.6_EST00000000000.0_29911045_29911320-ENSG00000206503.6_EST00000000000.0_29909743_29909873-0-1	-91016	0.47198	3.84134e-09	ENSG00000206503.6
rs116171189	1.49683e-08	0.00149200618108652	ENSG00000206503.6_EST00000000000.0_29911899_29912174-ENSG00000204632.7_EST00000000000.0_29796320_29796595-0-0	-142532	-0.40136	4.8243e-06	ENSG00000206503.6
rs115160994	2.37781e-12	4.54609550957855e-07	ENSG00000206503.6_EST00000000000.0_29911899_29912174-ENSG00000206503.6_EST00000000000.0_29911045_29911320-1-1	26213	-0.48586	7.71945e-10	ENSG00000206503.6
rs114385587	1.03235e-13	2.42530994213837e-08	ENSG00000206503.6_EST00000000000.0_29911899_29912174-ENSG00000206503.6_EST00000000000.0_29911191_29911320-0-1	138928	0.51129	3.34511e-11	ENSG00000206503.6
rs115323163	3.63699e-18	1.54134429049645e-12	ENSG00000206503.6_EST00000000000.0_29912277_29912393-ENSG00000204632.7_EST00000000000.0_29796320_29796595-0-0	6789	0.58207	1.17827e-15	ENSG00000206503.6
rs115160994	1.54814e-10	2.31567837125749e-05	ENSG00000206503.6_EST00000000000.0_29912277_29912393-ENSG00000206503.6_EST00000000000.0_29910326_29910403-0-1	26213	-0.44839	5.0319e-08	ENSG00000206503.6
rs114141895	6.2468e-08	0.00540752906852497	ENSG00000206503.6_EST00000000000.0_29912277_29912411-ENSG00000206503.6_EST00000000000.0_29910534_29910803-0-1	31749	-0.38503	2.01778e-05	ENSG00000206503.6
rs114854518	6.43712e-07	0.0394164014760148	ENSG00000206503.6_EST00000000000.0_29913228_29913617-ENSG00000204590.7_EST00000000000.0_30523908_30524951-0-0	-36289	-0.35629	0.000208485	ENSG00000206503.6
rs114854518	7.29232e-07	0.0438103648390322	ENSG00000206503.6_EST00000000000.0_29913228_29913617-ENSG00000204632.7_EST00000000000.0_29797195_29797470-0-0	-36289	-0.35468	0.000237569	ENSG00000206503.6
rs148464410	1.16253e-07	0.00922816093567252	ENSG00000206503.6_EST00000000000.0_29913228_29913617-ENSG00000204642.7_EST00000000000.0_29692808_29693083-0-0	25911	0.37765	3.76435e-05	ENSG00000206503.6
rs148464410	1.03682e-07	0.00842244997450502	ENSG00000206503.6_EST00000000000.0_29913228_29913617-ENSG00000206503.6_EST00000000000.0_29910534_29910803-0-1	25911	0.37902	3.36719e-05	ENSG00000206503.6
rs111237871	3.29357e-10	4.65403981325864e-05	ENSG00000206503.6_EST00000000000.0_29913228_29913617-ENSG00000206503.6_EST00000000000.0_29912277_29912411-0-1	-4	-0.44111	1.08095e-07	ENSG00000206503.6
rs141041382	3.4453e-08	0.00318779686100861	ENSG00000206503.6_EST00000000000.0_29913228_29913617-ENSG00000206503.6_EST00000000000.0_29913011_29913058-0-1	3167	0.39194	1.12408e-05	ENSG00000206503.6
rs115842399	3.39798e-11	1.07006106329114e-05	ENSG00000204592.5_EST00000000000.0_30458914_30459189-ENSG00000204592.5_EST00000000000.0_30458017_30458292-0-1	-542629	-0.46253	2.1999e-08	ENSG00000204592.5
rs115842399	1.62638e-19	1.56355495145631e-13	ENSG00000204592.5_EST00000000000.0_30458914_30459189-ENSG00000206503.6_EST00000000000.0_29911045_29911320-0-0	-542629	0.60056	1.04775e-16	ENSG00000204592.5
rs115787427	1.26123e-07	0.0162960011285819	ENSG00000137310.7_EST00000000000.0_31126674_31127484-ENSG00000137310.7_EST00000000000.0_31126319_31126499-0-1	149344	-0.37666	7.21467e-05	ENSG00000137310.7
rs115787427	1.26123e-07	0.0163138143820005	ENSG00000137310.7_EST00000000000.0_31126674_31127484-ENSG00000137310.7_EST00000000000.0_31126324_31126499-0-1	149344	0.37666	7.23317e-05	ENSG00000137310.7
rs114093442	9.0092e-16	4.93253624301733e-10	ENSG00000137310.7_EST00000000000.0_31126920_31127484-ENSG00000137310.7_EST00000000000.0_31126324_31126499-0-1	-51180	0.5461	5.24681e-13	ENSG00000137310.7
rs114320777	1.19875e-11	3.82675560508568e-06	ENSG00000204525.8_EST00000000000.0_31236528_31236950-ENSG00000196230.7_EST00000000000.0_30688134_30688340-0-0	829	0.47188	7.50629e-09	ENSG00000204525.8
rs114320777	1.08751e-11	3.48899787377778e-06	ENSG00000204525.8_EST00000000000.0_31236528_31236950-ENSG00000204469.7_EST00000000000.0_31601156_31601424-0-0	829	0.47274	6.80972e-09	ENSG00000204525.8
rs114320777	1.6678e-10	4.5060663670412e-05	ENSG00000204525.8_EST00000000000.0_31236528_31236950-ENSG00000204469.7_EST00000000000.0_31602249_31602334-0-0	829	0.44768	1.04365e-07	ENSG00000204525.8
rs111980301	3.18575e-07	0.0381729074616977	ENSG00000204525.8_EST00000000000.0_31236528_31236950-ENSG00000204525.8_EST00000000000.0_31237270_31237320-0-1	2226	0.36526	0.000199701	ENSG00000204525.8
snp_6_31240010	1.28726e-15	7.47350175873016e-10	ENSG00000204525.8_EST00000000000.0_31236528_31236950-ENSG00000204525.8_EST00000000000.0_31237743_31237862-0-1	147	0.54361	8.16847e-13	ENSG00000204525.8
snp_6_31240010	6.26133e-21	7.0251856717349e-15	ENSG00000204525.8_EST00000000000.0_31236528_31236950-ENSG00000204525.8_EST00000000000.0_31237991_31238108-0-1	147	0.61874	3.90779e-18	ENSG00000204525.8
rs9266276	8.12436e-09	0.00154664118353254	ENSG00000204525.8_EST00000000000.0_31236528_31236950-ENSG00000204525.8_EST00000000000.0_31238850_31239125-0-1	86409	-0.40808	5.05127e-06	ENSG00000204525.8
rs114320777	2.29363e-10	6.08142658921162e-05	ENSG00000204525.8_EST00000000000.0_31236528_31236950-ENSG00000204525.8_EST00000000000.0_31239376_31239645-0-1	829	0.44462	1.43028e-07	ENSG00000204525.8
rs114320777	3.65458e-10	9.39298987234043e-05	ENSG00000204525.8_EST00000000000.0_31236528_31236950-ENSG00000204592.5_EST00000000000.0_30458017_30458292-0-0	829	0.44009	2.29773e-07	ENSG00000204525.8
rs114320777	7.04868e-11	2.05003828721047e-05	ENSG00000204525.8_EST00000000000.0_31236528_31236950-ENSG00000213719.4_EST00000000000.0_31698358_31698780-0-0	829	0.45581	4.41466e-08	ENSG00000204525.8
rs114320777	6.92663e-12	2.25496073538112e-06	ENSG00000204525.8_EST00000000000.0_31236528_31236950-ENSG00000232810.3_EST00000000000.0_31543344_31543704-0-0	829	0.47669	4.29847e-09	ENSG00000204525.8
rs114320777	8.23743e-11	2.36351226068759e-05	ENSG00000204525.8_EST00000000000.0_31236528_31236950-ENSG00000234745.3_EST00000000000.0_31321691_31322073-0-0	829	0.45435	5.14353e-08	ENSG00000204525.8
rs2523591	3.72891e-19	3.27833757553517e-13	ENSG00000204525.8_EST00000000000.0_31236528_31236950-ENSG00000234745.3_EST00000000000.0_31322884_31323000-0-0	87097	-0.59574	2.32481e-16	ENSG00000204525.8
rs80296299	1.30767e-09	0.000295980674968554	ENSG00000204525.8_EST00000000000.0_31236528_31236950-ENSG00000234745.3_EST00000000000.0_31323944_31324219-0-0	81760	-0.42733	8.16463e-07	ENSG00000204525.8
snp_6_31240010	1.11022e-19	1.05852759234323e-13	ENSG00000204525.8_EST00000000000.0_31237714_31237862-ENSG00000204525.8_EST00000000000.0_31237987_31238262-0-1	147	-0.60275	6.95554e-17	ENSG00000204525.8
snp_6_31240010	1.91279e-37	1.15162798666667e-30	ENSG00000204525.8_EST00000000000.0_31237714_31237862-ENSG00000204525.8_EST00000000000.0_31237991_31238108-0-1	147	0.76926	1.19878e-34	ENSG00000204525.8
rs115024771	3.63515e-19	3.20956519815668e-13	ENSG00000204525.8_EST00000000000.0_31237714_31237862-ENSG00000204525.8_EST00000000000.0_31238850_31239125-0-1	-1101	-0.59589	2.2656e-16	ENSG00000204525.8
rs115765220	3.08838e-31	9.39987020529101e-25	ENSG00000204525.8_EST00000000000.0_31237714_31237862-ENSG00000204525.8_EST00000000000.0_31239376_31239645-0-1	5	-0.72322	1.92637e-28	ENSG00000204525.8
rs113560672	6.9084e-13	2.65942163534137e-07	ENSG00000204525.8_EST00000000000.0_31237743_31237862-ENSG00000204525.8_EST00000000000.0_31237987_31238262-1-1	-10459	-0.49613	4.30818e-10	ENSG00000204525.8
rs115442183	8.3593e-10	0.000200535712981595	ENSG00000204525.8_EST00000000000.0_31237743_31237862-ENSG00000204525.8_EST00000000000.0_31237991_31238108-0-1	63373	-0.43187	5.31651e-07	ENSG00000204525.8
rs116675068	4.94944e-09	0.000999425584889822	ENSG00000204525.8_EST00000000000.0_31237743_31237862-ENSG00000204525.8_EST00000000000.0_31238850_31239125-0-1	-19610	0.41343	3.09828e-06	ENSG00000204525.8
rs116047680	3.57964e-07	0.0418196128551165	ENSG00000204525.8_EST00000000000.0_31237987_31238262-ENSG00000198563.8_EST00000000000.0_31502588_31503262-0-0	-3688	0.36379	0.000223781	ENSG00000204525.8
rs116047680	3.80968e-08	0.00626558295156696	ENSG00000204525.8_EST00000000000.0_31237987_31238262-ENSG00000204435.7_EST00000000000.0_31637613_31637847-0-0	-3688	0.39078	2.38465e-05	ENSG00000204525.8
rs114502213	1.44127e-10	3.96057754261119e-05	ENSG00000204525.8_EST00000000000.0_31237987_31238262-ENSG00000204525.8_EST00000000000.0_31238850_31239125-1-1	353	-0.44907	8.97984e-08	ENSG00000204525.8
rs116144359	3.46156e-14	1.61216549463415e-08	ENSG00000204525.8_EST00000000000.0_31237987_31238262-ENSG00000234745.3_EST00000000000.0_31323094_31323369-0-0	6	-0.51967	2.15016e-11	ENSG00000204525.8
rs114502213	3.05579e-17	2.17095296e-11	ENSG00000204525.8_EST00000000000.0_31237987_31238262-ENSG00000234745.3_EST00000000000.0_31323944_31324219-0-0	353	0.56869	1.90674e-14	ENSG00000204525.8
rs113700423	2.89056e-14	1.38876464837905e-08	ENSG00000204525.8_EST00000000000.0_31238850_31239125-ENSG00000137310.7_EST00000000000.0_31129226_31129782-0-0	-10366	-0.52103	1.81155e-11	ENSG00000204525.8
rs113700423	3.50512e-15	1.8776514443203e-09	ENSG00000204525.8_EST00000000000.0_31238850_31239125-ENSG00000196230.7_EST00000000000.0_30691278_30691871-0-0	-10366	-0.53652	2.18663e-12	ENSG00000204525.8
rs114094226	3.51348e-14	1.63329002459547e-08	ENSG00000204525.8_EST00000000000.0_31238850_31239125-ENSG00000196230.7_EST00000000000.0_30691812_30692174-0-0	-121	0.51956	2.18896e-11	ENSG00000204525.8
rs113700423	8.75212e-18	6.71455631978752e-12	ENSG00000204525.8_EST00000000000.0_31238850_31239125-ENSG00000204348.5_EST00000000000.0_31939097_31939458-0-0	-10366	-0.57663	5.47239e-15	ENSG00000204525.8
rs113700423	2.24714e-12	7.91984901960785e-07	ENSG00000204525.8_EST00000000000.0_31238850_31239125-ENSG00000204371.6_EST00000000000.0_31854358_31854459-0-0	-10366	-0.48634	1.4015e-09	ENSG00000204525.8
rs113700423	1.35349e-13	5.77614557142857e-08	ENSG00000204525.8_EST00000000000.0_31238850_31239125-ENSG00000204387.7_EST00000000000.0_31807320_31807534-0-0	-10366	-0.50917	8.4177e-11	ENSG00000204525.8
rs113700423	1.12886e-14	5.67995755170604e-09	ENSG00000204525.8_EST00000000000.0_31238850_31239125-ENSG00000204435.7_EST00000000000.0_31633879_31633985-0-0	-10366	-0.52803	7.03959e-12	ENSG00000204525.8
rs113700423	2.84207e-16	1.76406504940669e-10	ENSG00000204525.8_EST00000000000.0_31238850_31239125-ENSG00000204469.7_EST00000000000.0_31595542_31596016-0-0	-10366	-0.554	1.77317e-13	ENSG00000204525.8
rs111243857	1.43396e-09	0.000323024301971831	ENSG00000204525.8_EST00000000000.0_31238850_31239125-ENSG00000204525.8_EST00000000000.0_31239376_31239645-1-1	-137490	0.42639	8.95266e-07	ENSG00000204525.8
rs115650763	3.54677e-08	0.00584454335521014	ENSG00000204525.8_EST00000000000.0_31238850_31239125-ENSG00000204525.8_EST00000000000.0_31239723_31239848-0-1	1169	-0.39161	2.20159e-05	ENSG00000204525.8
rs113700423	1.7943e-13	7.5577163508772e-08	ENSG00000204525.8_EST00000000000.0_31238850_31239125-ENSG00000204592.5_EST00000000000.0_30457503_30457772-0-0	-10366	-0.50696	1.12107e-10	ENSG00000204525.8
rs113700423	8.75212e-18	6.71455631978752e-12	ENSG00000204525.8_EST00000000000.0_31238850_31239125-ENSG00000213719.4_EST00000000000.0_31698358_31698780-0-0	-10366	-0.57663	5.48237e-15	ENSG00000204525.8
rs115358116	3.83055e-07	0.0438662976818545	ENSG00000204525.8_EST00000000000.0_31238850_31239125-ENSG00000226979.3_EST00000000000.0_31541058_31542101-0-0	31353	-0.36294	0.000238015	ENSG00000204525.8
rs113700423	6.23076e-14	2.78873337435898e-08	ENSG00000204525.8_EST00000000000.0_31238850_31239125-ENSG00000234745.3_EST00000000000.0_31323094_31323369-0-0	-10366	-0.51519	3.89172e-11	ENSG00000204525.8
rs116469547	2.45849e-12	9.46326280193237e-07	ENSG00000204525.8_EST00000000000.0_31238850_31239125-ENSG00000234745.3_EST00000000000.0_31324465_31324591-0-0	140541	0.48558	1.69925e-09	ENSG00000204525.8
rs3819290	4.37154e-12	1.48219689841828e-06	ENSG00000204525.8_EST00000000000.0_31238850_31239125-ENSG00000234745.3_EST00000000000.0_31324465_31324734-0-0	82799	-0.48067	2.74344e-09	ENSG00000204525.8
rs114386623	3.13775e-07	0.0376165624484697	ENSG00000204525.8_EST00000000000.0_31239376_31239645-ENSG00000204469.7_EST00000000000.0_31599602_31599856-0-0	178	0.36545	0.000195682	ENSG00000204525.8
rs114506142	1.52421e-15	8.6342067539823e-10	ENSG00000204525.8_EST00000000000.0_31239376_31239645-ENSG00000204525.8_EST00000000000.0_31239723_31239848-0-1	-87	-0.54243	9.52137e-13	ENSG00000204525.8
rs115318240	8.43679e-13	3.18110831304348e-07	ENSG00000204525.8_EST00000000000.0_31239376_31239645-ENSG00000204525.8_EST00000000000.0_31239776_31239846-0-1	-3396	-0.49449	5.23608e-10	ENSG00000204525.8
rs116144359	3.17434e-07	0.037827354317757	ENSG00000204525.8_EST00000000000.0_31239376_31239645-ENSG00000226979.3_EST00000000000.0_31541058_31542101-0-0	6	-0.3653	0.000197496	ENSG00000204525.8
rs114532310	1.56295e-09	0.000351064951794872	ENSG00000204525.8_EST00000000000.0_31239376_31239703-ENSG00000204525.8_EST00000000000.0_31239723_31239848-0-1	3715	0.42551	9.79833e-07	ENSG00000204525.8
rs116594371	7.1192e-12	2.32291605730401e-06	ENSG00000204525.8_EST00000000000.0_31239376_31239703-ENSG00000204525.8_EST00000000000.0_31239776_31239863-0-1	13234	-0.47645	4.46579e-09	ENSG00000204525.8
rs115041084	1.05915e-07	0.0151291440179238	ENSG00000204525.8_EST00000000000.0_31239376_31239703-ENSG00000234745.3_EST00000000000.0_31323944_31324219-0-0	7106	-0.37877	6.5898e-05	ENSG00000204525.8
rs2308655	2.26029e-14	1.0980415135865e-08	ENSG00000234745.3_EST00000000000.0_31321759_31322073-ENSG00000234745.3_EST00000000000.0_31322410_31322442-0-1	-2662	0.52288	1.41089e-11	ENSG00000234745.3
rs116708491	3.34238e-07	0.0392022941538462	ENSG00000234745.3_EST00000000000.0_31322884_31323000-ENSG00000204469.7_EST00000000000.0_31598368_31598578-0-0	51301	-0.36465	0.000207109	ENSG00000234745.3
rs2596503	2.63467e-12	9.15845354705526e-07	ENSG00000234745.3_EST00000000000.0_31322884_31323000-ENSG00000234745.3_EST00000000000.0_31323944_31324219-0-1	-4155	-0.48499	1.63558e-09	ENSG00000234745.3
rs2596503	4.55499e-10	0.000114132242869641	ENSG00000234745.3_EST00000000000.0_31323094_31323369-ENSG00000196230.7_EST00000000000.0_30688134_30688340-0-0	-4155	0.43792	2.82905e-07	ENSG00000234745.3
rs142407632	1.58913e-10	4.28446229877243e-05	ENSG00000234745.3_EST00000000000.0_31323094_31323369-ENSG00000198563.8_EST00000000000.0_31502588_31503262-0-0	42112	0.44814	9.83962e-08	ENSG00000234745.3
rs2596503	2.1646e-10	5.71283580315692e-05	ENSG00000234745.3_EST00000000000.0_31323094_31323369-ENSG00000204351.5_EST00000000000.0_31931690_31931902-0-0	-4155	0.44518	1.3343e-07	ENSG00000234745.3
rs142407632	3.52791e-11	1.06549656207079e-05	ENSG00000234745.3_EST00000000000.0_31323094_31323369-ENSG00000204438.5_EST00000000000.0_31629853_31630487-0-0	42112	0.46219	2.18705e-08	ENSG00000234745.3
rs148528318	1.13672e-10	3.15700890736945e-05	ENSG00000234745.3_EST00000000000.0_31323094_31323369-ENSG00000204463.7_EST00000000000.0_31611859_31611971-0-0	60561	0.45133	7.00742e-08	ENSG00000234745.3
rs142407632	1.15392e-10	3.199125617154e-05	ENSG00000234745.3_EST00000000000.0_31323094_31323369-ENSG00000204469.7_EST00000000000.0_31595542_31596016-0-0	42112	0.45118	7.11811e-08	ENSG00000234745.3
rs2596503	1.37316e-10	3.76854984508671e-05	ENSG00000234745.3_EST00000000000.0_31323094_31323369-ENSG00000204469.7_EST00000000000.0_31599602_31599856-0-0	-4155	0.44954	8.48316e-08	ENSG00000234745.3
rs148528318	1.08024e-09	0.000248788086610238	ENSG00000234745.3_EST00000000000.0_31323094_31323369-ENSG00000204469.7_EST00000000000.0_31599982_31600769-0-0	60561	0.42928	6.69287e-07	ENSG00000234745.3
rs142407632	1.29805e-11	4.07468229933775e-06	ENSG00000234745.3_EST00000000000.0_31323094_31323369-ENSG00000204482.5_EST00000000000.0_31556340_31556534-0-0	42112	0.47118	8.00586e-09	ENSG00000234745.3
rs2596503	2.13642e-10	5.67154018781962e-05	ENSG00000234745.3_EST00000000000.0_31323094_31323369-ENSG00000204516.5_EST00000000000.0_31474799_31475077-0-0	-4155	0.44531	1.32281e-07	ENSG00000234745.3
rs148528318	5.42735e-10	0.000132934648567742	ENSG00000234745.3_EST00000000000.0_31323094_31323369-ENSG00000204574.6_EST00000000000.0_30558312_30559090-0-0	60561	0.43619	3.35133e-07	ENSG00000234745.3
rs2596503	1.00105e-09	0.00023018356789644	ENSG00000234745.3_EST00000000000.0_31323094_31323369-ENSG00000204592.5_EST00000000000.0_30460526_30461982-0-0	-4155	0.43005	6.16991e-07	ENSG00000234745.3
rs2596503	1.42762e-10	3.88999237348703e-05	ENSG00000234745.3_EST00000000000.0_31323094_31323369-ENSG00000213719.4_EST00000000000.0_31698358_31698780-0-0	-4155	0.44917	8.78184e-08	ENSG00000234745.3
rs148528318	3.87282e-10	9.7535125192053e-05	ENSG00000234745.3_EST00000000000.0_31323094_31323369-ENSG00000226979.3_EST00000000000.0_31540511_31540618-0-0	60561	0.43952	2.39544e-07	ENSG00000234745.3
rs142407632	2.89648e-12	9.80836519904077e-07	ENSG00000234745.3_EST00000000000.0_31323094_31323369-ENSG00000226979.3_EST00000000000.0_31541058_31542101-0-0	42112	0.48419	1.77398e-09	ENSG00000234745.3
rs116839231	4.28349e-09	0.000867597854144433	ENSG00000234745.3_EST00000000000.0_31323094_31323369-ENSG00000232810.3_EST00000000000.0_31543344_31543704-0-0	51963	-0.41497	2.64445e-06	ENSG00000234745.3
rs142407632	1.49127e-14	7.32857499672696e-09	ENSG00000234745.3_EST00000000000.0_31323094_31323369-ENSG00000234745.3_EST00000000000.0_31323944_31324219-1-1	42112	-0.52598	9.22588e-12	ENSG00000234745.3
rs2596503	2.86912e-08	0.00481253408450704	ENSG00000234745.3_EST00000000000.0_31323094_31323369-ENSG00000234745.3_EST00000000000.0_31324465_31324965-0-1	-4155	0.39403	1.7784e-05	ENSG00000234745.3
rs142407632	6.93443e-12	2.24114304364672e-06	ENSG00000234745.3_EST00000000000.0_31323094_31323369-ENSG00000240053.6_EST00000000000.0_31638156_31639061-0-0	42112	0.47668	4.26484e-09	ENSG00000234745.3
rs2523614	4.37023e-16	2.61448230210971e-10	ENSG00000234745.3_EST00000000000.0_31323944_31324219-ENSG00000196230.7_EST00000000000.0_30691278_30691871-0-0	-4311	-0.55107	2.68751e-13	ENSG00000234745.3
rs2523614	3.95248e-17	2.73470891594203e-11	ENSG00000234745.3_EST00000000000.0_31323944_31324219-ENSG00000204435.7_EST00000000000.0_31637096_31637285-0-0	-4311	-0.56703	2.44638e-14	ENSG00000234745.3
rs2523614	1.82411e-15	1.0205853005848e-09	ENSG00000234745.3_EST00000000000.0_31323944_31324219-ENSG00000204469.7_EST00000000000.0_31604510_31604722-0-0	-4311	-0.54117	1.13541e-12	ENSG00000234745.3
rs2523614	5.1013e-15	2.62600133839205e-09	ENSG00000234745.3_EST00000000000.0_31323944_31324219-ENSG00000204574.6_EST00000000000.0_30546247_30546354-0-0	-4311	-0.53383	3.15209e-12	ENSG00000234745.3
rs2523614	8.96974e-16	5.1122465836858e-10	ENSG00000234745.3_EST00000000000.0_31323944_31324219-ENSG00000204592.5_EST00000000000.0_30458914_30459189-0-0	-4311	-0.54613	5.50449e-13	ENSG00000234745.3
rs2523614	3.87562e-15	2.03281111578947e-09	ENSG00000234745.3_EST00000000000.0_31323944_31324219-ENSG00000213654.5_EST00000000000.0_32159925_32160049-0-0	-4311	-0.5358	2.38716e-12	ENSG00000234745.3
rs2523614	3.78131e-15	1.99929677037037e-09	ENSG00000234745.3_EST00000000000.0_31323944_31324219-ENSG00000213722.4_EST00000000000.0_31694815_31695130-0-0	-4311	-0.53598	2.3413e-12	ENSG00000234745.3
rs115002418	6.05834e-16	3.60193320666667e-10	ENSG00000234745.3_EST00000000000.0_31324465_31324734-ENSG00000196230.7_EST00000000000.0_30691242_30692294-0-0	27148	-0.54884	3.74941e-13	ENSG00000234745.3
snp_6_31325090	3.38261e-19	3.00058290604651e-13	ENSG00000234745.3_EST00000000000.0_31324465_31324734-ENSG00000198563.8_EST00000000000.0_31502588_31503262-0-0	125	0.59631	2.09856e-16	ENSG00000234745.3
rs115002418	9.21678e-09	0.0017098257409002	ENSG00000234745.3_EST00000000000.0_31324465_31324734-ENSG00000198563.8_EST00000000000.0_31508099_31508441-0-0	27148	-0.4067	5.68434e-06	ENSG00000234745.3
snp_6_31325090	1.39087e-14	6.91578866631854e-09	ENSG00000234745.3_EST00000000000.0_31324465_31324734-ENSG00000234745.3_EST00000000000.0_31324863_31324956-0-1	125	-0.52649	8.61624e-12	ENSG00000234745.3
rs2523591	7.46903e-22	9.30159938245614e-16	ENSG00000234745.3_EST00000000000.0_31324465_31324734-ENSG00000234745.3_EST00000000000.0_31324863_31324964-0-1	1995	-0.63	4.59916e-19	ENSG00000234745.3
rs115331410	1.05336e-10	3.15700890736945e-05	ENSG00000198563.8_EST00000000000.0_31506540_31506716-ENSG00000198563.8_EST00000000000.0_31508099_31508311-0-1	-1464	-0.45204	7.01413e-08	ENSG00000198563.8
rs115481961	1.16799e-08	0.0022625150201788	ENSG00000204472.7_EST00000000000.0_31584121_31584283-ENSG00000204475.4_EST00000000000.0_31557752_31557903-0-0	866	0.4041	7.68368e-06	ENSG00000204472.7
rs116374404	6.58525e-09	0.00136066520284842	ENSG00000204472.7_EST00000000000.0_31584121_31584283-ENSG00000204475.4_EST00000000000.0_31560456_31560762-0-0	-3005	-0.41036	4.35093e-06	ENSG00000204472.7
rs115481961	1.28946e-08	0.00247016356329234	ENSG00000204472.7_EST00000000000.0_31584121_31584283-ENSG00000204525.8_EST00000000000.0_31239376_31239645-0-0	866	0.40301	8.49333e-06	ENSG00000204472.7
rs115481961	8.50532e-10	0.000210149184496124	ENSG00000204472.7_EST00000000000.0_31584593_31584798-ENSG00000204472.7_EST00000000000.0_31582961_31583131-0-1	866	0.4317	5.58505e-07	ENSG00000204472.7
rs115481961	4.54664e-08	0.00765995711276537	ENSG00000204472.7_EST00000000000.0_31584593_31584798-ENSG00000204472.7_EST00000000000.0_31583298_31583359-0-1	866	0.38874	3.01252e-05	ENSG00000204472.7
rs115481961	2.02614e-09	0.000466928621721158	ENSG00000204472.7_EST00000000000.0_31584593_31584798-ENSG00000234745.3_EST00000000000.0_31321759_31322073-0-0	866	0.42283	1.34554e-06	ENSG00000204472.7
rs2736428	2.71405e-11	9.00122080944713e-06	ENSG00000204469.7_EST00000000000.0_31603986_31604196-ENSG00000204469.7_EST00000000000.0_31602530_31602754-0-1	255474	-0.46457	1.81832e-08	ENSG00000204469.7
rs114404376	3.27164e-12	1.208664046418e-06	ENSG00000204469.7_EST00000000000.0_31603986_31604196-ENSG00000234745.3_EST00000000000.0_31321759_31322073-0-0	15560	-0.48315	2.21356e-09	ENSG00000204469.7
rs138055883	2.20352e-07	0.0279721621971207	ENSG00000198502.5_EST00000000000.0_32487147_32487428-ENSG00000179344.11_EST00000000000.0_32632575_32632710-0-0	169342	-0.36985	0.000136943	ENSG00000198502.5
rs115322199	1.90718e-19	1.72021407179487e-13	ENSG00000198502.5_EST00000000000.0_32487147_32487428-ENSG00000179344.11_EST00000000000.0_32632575_32632844-0-0	103268	-0.59964	1.16392e-16	ENSG00000198502.5
rs115322199	9.0945e-36	4.18864162861789e-29	ENSG00000198502.5_EST00000000000.0_32487147_32487428-ENSG00000196126.6_EST00000000000.0_32549334_32549615-0-0	103268	-0.75778	5.58643e-33	ENSG00000198502.5
rs9271069	5.53784e-17	3.7325995653618e-11	ENSG00000198502.5_EST00000000000.0_32487147_32487428-ENSG00000196126.6_EST00000000000.0_32551886_32552155-0-0	77636	0.56485	3.41189e-14	ENSG00000198502.5
rs28524681	2.54274e-15	1.36386699980898e-09	ENSG00000198502.5_EST00000000000.0_32487147_32487428-ENSG00000196126.6_EST00000000000.0_32557420_32557625-0-0	20520	0.53881	1.54837e-12	ENSG00000198502.5
rs9271069	4.58634e-19	3.94460213333334e-13	ENSG00000198502.5_EST00000000000.0_32487147_32487428-ENSG00000198502.5_EST00000000000.0_32489682_32489951-0-1	77636	-0.59452	2.82295e-16	ENSG00000198502.5
rs115322199	6.5917e-33	2.267838464e-26	ENSG00000198502.5_EST00000000000.0_32487147_32487428-ENSG00000204256.6_EST00000000000.0_32939372_32940704-0-0	103268	-0.73661	4.05744e-30	ENSG00000198502.5
rs115322199	7.55033e-35	3.10615110028986e-28	ENSG00000198502.5_EST00000000000.0_32487147_32487428-ENSG00000204287.8_EST00000000000.0_32410225_32410470-0-0	103268	-0.7512	4.64791e-32	ENSG00000198502.5
rs115322199	1.11093e-16	7.10180030192091e-11	ENSG00000198502.5_EST00000000000.0_32487147_32487428-ENSG00000204287.8_EST00000000000.0_32410962_32411243-0-0	103268	-0.56028	6.81503e-14	ENSG00000198502.5
rs115322199	6.19462e-35	2.58602244266667e-28	ENSG00000198502.5_EST00000000000.0_32487147_32487428-ENSG00000226979.3_EST00000000000.0_31541058_31542101-0-0	103268	-0.75182	3.78549e-32	ENSG00000198502.5
rs115322199	1.58579e-40	1.76020896376471e-33	ENSG00000198502.5_EST00000000000.0_32489682_32489951-ENSG00000196126.6_EST00000000000.0_32546546_32546881-0-0	103268	-0.78874	9.73398e-38	ENSG00000198502.5
rs115322199	1.74155e-38	1.14053526804598e-31	ENSG00000198502.5_EST00000000000.0_32489682_32489951-ENSG00000196126.6_EST00000000000.0_32549334_32549615-0-0	103268	-0.77606	1.07593e-35	ENSG00000198502.5
rs138884473	5.23768e-16	3.09680868045977e-10	ENSG00000198502.5_EST00000000000.0_32489682_32489951-ENSG00000196126.6_EST00000000000.0_32551886_32552155-0-0	97281	-0.54984	3.21353e-13	ENSG00000198502.5
rs28524681	1.80774e-26	3.44796657777778e-20	ENSG00000198502.5_EST00000000000.0_32489682_32489951-ENSG00000196126.6_EST00000000000.0_32557420_32557625-0-0	20520	0.68015	1.11039e-23	ENSG00000198502.5
rs28524681	2.13327e-28	5.59411143703704e-22	ENSG00000198502.5_EST00000000000.0_32489682_32489951-ENSG00000198502.5_EST00000000000.0_32497902_32498064-0-1	20520	-0.6985	1.31021e-25	ENSG00000198502.5
rs115322199	1.34614e-39	1.10898290736232e-32	ENSG00000198502.5_EST00000000000.0_32489682_32489951-ENSG00000204256.6_EST00000000000.0_32944339_32944713-0-0	103268	-0.78308	8.29717e-37	ENSG00000198502.5
rs115322199	1.94917e-40	1.9384028631579e-33	ENSG00000198502.5_EST00000000000.0_32489682_32489951-ENSG00000204287.8_EST00000000000.0_32411533_32411698-0-0	103268	-0.7882	1.19805e-37	ENSG00000198502.5
rs115322199	1.45994e-38	9.87777228952381e-32	ENSG00000198502.5_EST00000000000.0_32489682_32489951-ENSG00000223865.4_EST00000000000.0_33048466_33048712-0-0	103268	-0.77655	8.99693e-36	ENSG00000198502.5
rs115322199	5.10283e-43	8.07218739555556e-36	ENSG00000198502.5_EST00000000000.0_32489682_32489951-ENSG00000231389.2_EST00000000000.0_33032794_33033124-0-0	103268	-0.80313	3.15101e-40	ENSG00000198502.5
rs115322199	1.87577e-40	1.9384028631579e-33	ENSG00000198502.5_EST00000000000.0_32489682_32489951-ENSG00000231500.2_EST00000000000.0_33240405_33240503-0-0	103268	-0.7883	1.15375e-37	ENSG00000198502.5
rs115322199	2.15179e-40	2.01295787733333e-33	ENSG00000198502.5_EST00000000000.0_32489682_32489951-ENSG00000240065.2_EST00000000000.0_32826141_32826214-0-0	103268	-0.78794	1.30961e-37	ENSG00000198502.5
rs9272433	1.21049e-18	9.73575376551725e-13	ENSG00000196126.6_EST00000000000.0_32546546_32546881-ENSG00000196126.6_EST00000000000.0_32548024_32548047-0-1	47670	0.58875	7.34742e-16	ENSG00000196126.6
rs78823360	8.83742e-16	4.99964935111111e-10	ENSG00000196126.6_EST00000000000.0_32546546_32546881-ENSG00000196126.6_EST00000000000.0_32548523_32548633-0-1	31440	0.54623	5.35522e-13	ENSG00000196126.6
rs78823360	2.18658e-14	1.04491591111111e-08	ENSG00000196126.6_EST00000000000.0_32546546_32546881-ENSG00000196126.6_EST00000000000.0_32549334_32549615-0-1	31440	-0.52313	1.33583e-11	ENSG00000196126.6
rs79948261	9.57626e-22	1.16194805821351e-15	ENSG00000196126.6_EST00000000000.0_32546546_32546881-ENSG00000196126.6_EST00000000000.0_32551886_32552155-0-1	-48268	0.6287	5.78303e-19	ENSG00000196126.6
rs79948261	6.0589e-25	9.62968325470086e-19	ENSG00000196126.6_EST00000000000.0_32546546_32546881-ENSG00000204220.5_EST00000000000.0_33258103_33258227-0-0	-48268	0.66461	3.66501e-22	ENSG00000196126.6
rs79948261	5.2255e-27	1.05776584115942e-20	ENSG00000196126.6_EST00000000000.0_32546546_32546881-ENSG00000223865.4_EST00000000000.0_33048466_33048712-0-0	-48268	0.68542	3.16559e-24	ENSG00000196126.6
rs79948261	2.98427e-24	4.54309030819672e-18	ENSG00000196126.6_EST00000000000.0_32546546_32546881-ENSG00000231500.2_EST00000000000.0_33243574_33243660-0-0	-48268	0.65724	1.80297e-21	ENSG00000196126.6
rs79948261	9.20413e-33	3.00782913122807e-26	ENSG00000196126.6_EST00000000000.0_32546546_32546881-ENSG00000237649.3_EST00000000000.0_33371506_33371906-0-0	-48268	0.73548	5.57706e-30	ENSG00000196126.6
rs9270611	1.10158e-17	8.12546903188406e-12	ENSG00000196126.6_EST00000000000.0_32548523_32548633-ENSG00000179344.11_EST00000000000.0_32632575_32632710-0-0	7450	-0.57518	6.68723e-15	ENSG00000196126.6
rs616187	3.24116e-07	0.0377000358993554	ENSG00000196126.6_EST00000000000.0_32548523_32548633-ENSG00000196126.6_EST00000000000.0_32549334_32549615-0-1	16680	-0.36504	0.000196586	ENSG00000196126.6
rs9270611	3.58426e-23	4.89883490196079e-17	ENSG00000196126.6_EST00000000000.0_32548523_32548633-ENSG00000196126.6_EST00000000000.0_32557420_32557625-0-1	7450	-0.64532	2.16725e-20	ENSG00000196126.6
rs4713570	5.95484e-10	0.000141132989599318	ENSG00000196126.6_EST00000000000.0_32549334_32549615-ENSG00000179344.11_EST00000000000.0_32632575_32632710-0-0	68415	0.43527	3.59015e-07	ENSG00000196126.6
rs9271546	8.795e-21	9.52918778294574e-15	ENSG00000196126.6_EST00000000000.0_32549334_32549615-ENSG00000179344.11_EST00000000000.0_32632575_32632844-0-0	32529	-0.61689	5.33165e-18	ENSG00000196126.6
rs28383314	3.50481e-15	1.84054857314554e-09	ENSG00000196126.6_EST00000000000.0_32549334_32549615-ENSG00000196126.6_EST00000000000.0_32551886_32552155-0-1	29588	0.53653	2.12546e-12	ENSG00000196126.6
rs28383314	2.09695e-20	2.15064341098901e-14	ENSG00000196126.6_EST00000000000.0_32549334_32549615-ENSG00000204220.5_EST00000000000.0_33257552_33257697-0-0	29588	-0.61213	1.27326e-17	ENSG00000196126.6
rs28383314	8.38506e-20	7.95784897959184e-14	ENSG00000196126.6_EST00000000000.0_32549334_32549615-ENSG00000204256.6_EST00000000000.0_32939372_32940704-0-0	29588	-0.60435	5.07375e-17	ENSG00000196126.6
rs28383314	1.07445e-20	1.14501102445714e-14	ENSG00000196126.6_EST00000000000.0_32549334_32549615-ENSG00000204256.6_EST00000000000.0_32944339_32944713-0-0	29588	-0.6158	6.51816e-18	ENSG00000196126.6
rs28383314	1.35537e-20	1.41803344512241e-14	ENSG00000196126.6_EST00000000000.0_32549334_32549615-ENSG00000223865.4_EST00000000000.0_33048466_33048712-0-0	29588	-0.61453	8.16464e-18	ENSG00000196126.6
rs28383314	3.66684e-20	3.6244032e-14	ENSG00000196126.6_EST00000000000.0_32549334_32549615-ENSG00000231500.2_EST00000000000.0_33243574_33243660-0-0	29588	-0.60902	2.21652e-17	ENSG00000196126.6
rs28383314	1.65111e-20	1.70700646518519e-14	ENSG00000196126.6_EST00000000000.0_32549334_32549615-ENSG00000232629.4_EST00000000000.0_32729437_32729703-0-0	29588	-0.61345	9.99505e-18	ENSG00000196126.6
rs28383314	1.60537e-20	1.6561833224581e-14	ENSG00000196126.6_EST00000000000.0_32549334_32549615-ENSG00000237441.3_EST00000000000.0_33260793_33261083-0-0	29588	-0.6136	9.64359e-18	ENSG00000196126.6
rs9270815	1.30626e-27	2.87449549803922e-21	ENSG00000196126.6_EST00000000000.0_32551886_32552155-ENSG00000179344.11_EST00000000000.0_32632575_32632844-0-0	12234	0.69117	7.948e-25	ENSG00000196126.6
rs9271525	6.64989e-25	1.03408937053221e-18	ENSG00000196126.6_EST00000000000.0_32551886_32552155-ENSG00000179344.11_EST00000000000.0_32634276_32634447-0-0	32217	-0.66419	4.00297e-22	ENSG00000196126.6
rs9270815	8.16212e-28	1.9005848309465e-21	ENSG00000196126.6_EST00000000000.0_32551886_32552155-ENSG00000196126.6_EST00000000000.0_32557420_32557625-0-1	12234	-0.6931	5.00783e-25	ENSG00000196126.6
rs75142923	2.30587e-28	5.86822575342466e-22	ENSG00000196126.6_EST00000000000.0_32551886_32552155-ENSG00000204287.8_EST00000000000.0_32412429_32412823-0-0	-36809	-0.69819	1.3935e-25	ENSG00000196126.6
rs75142923	1.91552e-26	3.54890248533334e-20	ENSG00000196126.6_EST00000000000.0_32551886_32552155-ENSG00000223865.4_EST00000000000.0_33043760_33043918-0-0	-36809	-0.6799	1.15444e-23	ENSG00000196126.6
rs114830170	4.8526e-26	8.33203990123457e-20	ENSG00000196126.6_EST00000000000.0_32551886_32552155-ENSG00000223865.4_EST00000000000.0_33048466_33048712-0-0	23877	0.67587	2.9272e-23	ENSG00000196126.6
rs75142923	5.69704e-33	1.99405688754717e-26	ENSG00000196126.6_EST00000000000.0_32551886_32552155-ENSG00000223865.4_EST00000000000.0_33052727_33053008-0-0	-36809	-0.7371	3.43788e-30	ENSG00000196126.6
rs75142923	8.74317e-32	2.71552030933333e-25	ENSG00000196126.6_EST00000000000.0_32551886_32552155-ENSG00000223865.4_EST00000000000.0_33053556_33053666-0-0	-36809	-0.7277	5.30007e-29	ENSG00000196126.6
rs75142923	5.80409e-33	2.02493731950617e-26	ENSG00000196126.6_EST00000000000.0_32551886_32552155-ENSG00000231389.2_EST00000000000.0_33048457_33048544-0-0	-36809	-0.73704	3.55699e-30	ENSG00000196126.6
rs114830170	3.43576e-22	4.33345514809844e-16	ENSG00000196126.6_EST00000000000.0_32551886_32552155-ENSG00000232629.4_EST00000000000.0_32729437_32729703-0-0	23877	0.634	2.08885e-19	ENSG00000196126.6
rs114979083	1.22151e-25	1.99258581146199e-19	ENSG00000196735.6_EST00000000000.0_32609087_32609335-ENSG00000196735.6_EST00000000000.0_32600521_32600686-0-1	41016	0.67181	7.38923e-23	ENSG00000196735.6
rs113414682	2.06353e-14	9.91596212244898e-09	ENSG00000196735.6_EST00000000000.0_32609087_32609335-ENSG00000196735.6_EST00000000000.0_32605134_32605317-1-1	-1515	0.52356	1.26444e-11	ENSG00000196735.6
rs115867015	3.59564e-16	2.15079054899471e-10	ENSG00000196735.6_EST00000000000.0_32609087_32609335-ENSG00000196735.6_EST00000000000.0_32605183_32605317-1-1	7531	0.5524	2.20387e-13	ENSG00000196735.6
rs77998243	8.11518e-08	0.0117256907862851	ENSG00000196735.6_EST00000000000.0_32609087_32609335-ENSG00000196735.6_EST00000000000.0_32605198_32605308-0-1	-26845	0.38194	4.93075e-05	ENSG00000196735.6
rs114979083	1.31091e-26	2.58648194470176e-20	ENSG00000196735.6_EST00000000000.0_32609087_32609335-ENSG00000204287.8_EST00000000000.0_32410225_32410470-0-0	41016	0.68152	7.99301e-24	ENSG00000196735.6
rs9273466	3.88407e-28	9.47531733333334e-22	ENSG00000196735.6_EST00000000000.0_32609087_32609335-ENSG00000204310.5_EST00000000000.0_32137035_32137225-0-0	32011	0.6961	2.37335e-25	ENSG00000196735.6
rs114979083	2.61295e-28	6.60602173693694e-22	ENSG00000196735.6_EST00000000000.0_32609087_32609335-ENSG00000204438.5_EST00000000000.0_31631935_31632357-0-0	41016	0.69769	1.59019e-25	ENSG00000196735.6
rs115867015	9.9378e-40	8.41754997333334e-33	ENSG00000196735.6_EST00000000000.0_32609749_32610030-ENSG00000196735.6_EST00000000000.0_32605178_32605317-0-1	7531	-0.78389	6.02401e-37	ENSG00000196735.6
rs9273466	5.16016e-20	5.07461751017544e-14	ENSG00000196735.6_EST00000000000.0_32609749_32610030-ENSG00000196735.6_EST00000000000.0_32609087_32609335-1-1	32011	-0.6071	3.13642e-17	ENSG00000196735.6
rs115867015	2.14377e-35	9.1651792e-29	ENSG00000196735.6_EST00000000000.0_32609749_32610030-ENSG00000204287.8_EST00000000000.0_32410225_32410470-0-0	7531	-0.75514	1.31181e-32	ENSG00000196735.6
rs145821425	1.67001e-22	2.20356908169014e-16	ENSG00000196735.6_EST00000000000.0_32610387_32610561-ENSG00000168394.9_EST00000000000.0_32820816_32821755-0-0	-10793	-0.63766	1.01787e-19	ENSG00000196735.6
rs28383322	2.03761e-21	2.41607423459916e-15	ENSG00000196735.6_EST00000000000.0_32610387_32610561-ENSG00000179344.11_EST00000000000.0_32629124_32629234-0-0	-3160	-0.62474	1.24178e-18	ENSG00000196735.6
rs151205534	3.80359e-24	5.650380032e-18	ENSG00000196735.6_EST00000000000.0_32610387_32610561-ENSG00000179344.11_EST00000000000.0_32629744_32630025-0-0	-11217	0.6561	2.29755e-21	ENSG00000196735.6
rs151205534	4.41882e-17	2.97019887577938e-11	ENSG00000196735.6_EST00000000000.0_32610387_32610561-ENSG00000179344.11_EST00000000000.0_32629779_32630025-0-0	-11217	0.56631	2.68601e-14	ENSG00000196735.6
rs145821425	6.48603e-17	4.24445050011696e-11	ENSG00000196735.6_EST00000000000.0_32610387_32610561-ENSG00000179344.11_EST00000000000.0_32632575_32632710-0-0	-10793	-0.56381	3.93499e-14	ENSG00000196735.6
rs145821425	2.37653e-20	2.39498250378379e-14	ENSG00000196735.6_EST00000000000.0_32610387_32610561-ENSG00000179344.11_EST00000000000.0_32632575_32632844-0-0	-10793	-0.61143	1.44129e-17	ENSG00000196735.6
rs145821425	5.39742e-23	7.32692948405797e-17	ENSG00000196735.6_EST00000000000.0_32610387_32610561-ENSG00000196735.6_EST00000000000.0_32605198_32605308-0-1	-10793	-0.6433	3.28911e-20	ENSG00000196735.6
rs17612852	3.13123e-09	0.000651760086549708	ENSG00000196735.6_EST00000000000.0_32610387_32610561-ENSG00000196735.6_EST00000000000.0_32609087_32609335-0-1	24616	0.41828	1.93357e-06	ENSG00000196735.6
rs28383322	6.98432e-19	5.68349529432315e-13	ENSG00000196735.6_EST00000000000.0_32610387_32610561-ENSG00000196735.6_EST00000000000.0_32609749_32610030-1-1	-3160	0.59204	4.23378e-16	ENSG00000196735.6
rs145821425	2.25178e-20	2.2793027942029e-14	ENSG00000196735.6_EST00000000000.0_32610387_32610561-ENSG00000232629.4_EST00000000000.0_32725550_32725660-0-0	-10793	-0.61173	1.36292e-17	ENSG00000196735.6
rs145821425	1.22074e-23	1.75263850666667e-17	ENSG00000196735.6_EST00000000000.0_32610387_32610561-ENSG00000232629.4_EST00000000000.0_32726627_32726908-0-0	-10793	-0.65055	7.42264e-21	ENSG00000196735.6
rs9273466	9.46636e-33	3.06334206528736e-26	ENSG00000196735.6_EST00000000000.0_32610729_32611429-ENSG00000196735.6_EST00000000000.0_32609087_32609335-0-1	32011	0.73538	5.77964e-30	ENSG00000196735.6
rs115867015	7.38924e-12	2.33330874234234e-06	ENSG00000196735.6_EST00000000000.0_32610729_32611429-ENSG00000196735.6_EST00000000000.0_32609749_32610030-0-1	7531	0.47613	4.49336e-09	ENSG00000196735.6
rs186329537	5.98761e-11	1.70521515910021e-05	ENSG00000196735.6_EST00000000000.0_32610729_32611429-ENSG00000196735.6_EST00000000000.0_32610387_32610561-0-1	5878	0.45732	3.61663e-08	ENSG00000196735.6
rs9273466	3.09378e-12	1.05361237180406e-06	ENSG00000196735.6_EST00000000000.0_32610935_32611049-ENSG00000196735.6_EST00000000000.0_32610387_32610794-0-1	32011	-0.48363	1.91246e-09	ENSG00000196735.6
rs115958783	4.01934e-07	0.0449498858348259	ENSG00000196735.6_EST00000000000.0_32610935_32611429-ENSG00000196735.6_EST00000000000.0_32605198_32605308-0-1	-9989	-0.36233	0.000244918	ENSG00000196735.6
rs186329537	1.57287e-09	0.00034279244211838	ENSG00000196735.6_EST00000000000.0_32610935_32611429-ENSG00000196735.6_EST00000000000.0_32610387_32610794-0-1	5878	0.42544	9.54514e-07	ENSG00000196735.6
rs114877393	2.24376e-21	2.70079905333333e-15	ENSG00000179344.11_EST00000000000.0_32627244_32628026-ENSG00000179344.11_EST00000000000.0_32628636_32628659-0-1	1618	-0.62423	1.40569e-18	ENSG00000179344.11
rs114877393	1.04446e-36	5.41668765192983e-30	ENSG00000179344.11_EST00000000000.0_32627244_32628026-ENSG00000179344.11_EST00000000000.0_32629124_32629234-1-1	1618	0.76429	6.56363e-34	ENSG00000179344.11
rs114877393	1.62793e-09	0.00036511492311266	ENSG00000179344.11_EST00000000000.0_32627244_32628026-ENSG00000179344.11_EST00000000000.0_32629744_32630025-1-1	1618	-0.42509	1.02261e-06	ENSG00000179344.11
rs114877393	3.28272e-21	3.82651349333334e-15	ENSG00000179344.11_EST00000000000.0_32627244_32628026-ENSG00000179344.11_EST00000000000.0_32632575_32632844-0-1	1618	-0.6222	2.05383e-18	ENSG00000179344.11
rs114877393	1.86645e-22	2.49386416551724e-16	ENSG00000179344.11_EST00000000000.0_32627244_32628026-ENSG00000179344.11_EST00000000000.0_32634276_32634429-0-1	1618	-0.6371	1.1763e-19	ENSG00000179344.11
rs114877393	3.39346e-22	4.37324158577778e-16	ENSG00000179344.11_EST00000000000.0_32627244_32628026-ENSG00000204264.4_EST00000000000.0_32810719_32810866-0-0	1618	-0.63406	2.13389e-19	ENSG00000179344.11
rs114877393	1.79894e-22	2.42075191111111e-16	ENSG00000179344.11_EST00000000000.0_32627244_32628026-ENSG00000231389.2_EST00000000000.0_33036796_33037025-0-0	1618	-0.63729	1.13394e-19	ENSG00000179344.11
rs114877393	1.20132e-46	2.906566168e-39	ENSG00000179344.11_EST00000000000.0_32627244_32628026-ENSG00000232629.4_EST00000000000.0_32725550_32725660-0-0	1618	-0.82214	7.56393e-44	ENSG00000179344.11
rs9274660	4.09934e-19	3.63688221613394e-13	ENSG00000179344.11_EST00000000000.0_32627244_32628026-ENSG00000232629.4_EST00000000000.0_32726627_32726908-0-0	274	0.59518	2.5909e-16	ENSG00000179344.11
rs9273466	4.7853e-09	0.000977480459149983	ENSG00000179344.11_EST00000000000.0_32629124_32629234-ENSG00000179344.11_EST00000000000.0_32632575_32632844-0-1	-8193	0.41379	3.01753e-06	ENSG00000179344.11
rs9273466	9.05883e-21	1.01035455509579e-14	ENSG00000179344.11_EST00000000000.0_32629124_32629234-ENSG00000179344.11_EST00000000000.0_32634276_32634447-0-1	-8193	0.61673	5.71874e-18	ENSG00000179344.11
rs9273466	2.69686e-18	2.16333167111111e-12	ENSG00000179344.11_EST00000000000.0_32629124_32629234-ENSG00000196735.6_EST00000000000.0_32610387_32610561-0-0	-8193	0.5839	1.68893e-15	ENSG00000179344.11
rs116561850	9.56793e-13	3.60723479454191e-07	ENSG00000179344.11_EST00000000000.0_32629124_32629234-ENSG00000232629.4_EST00000000000.0_32726627_32726908-0-0	16421	-0.49346	6.01962e-10	ENSG00000179344.11
rs4403294	8.07326e-14	3.61849411075515e-08	ENSG00000179344.11_EST00000000000.0_32629779_32630025-ENSG00000179344.11_EST00000000000.0_32632575_32632710-0-1	-1238	-0.51319	5.14383e-11	ENSG00000179344.11
rs114327226	2.09221e-07	0.0270904399107541	ENSG00000179344.11_EST00000000000.0_32629779_32630025-ENSG00000179344.11_EST00000000000.0_32634276_32634429-0-1	32279	0.37049	0.000131657	ENSG00000179344.11
rs4403294	2.79347e-19	2.54442535849057e-13	ENSG00000179344.11_EST00000000000.0_32629779_32630025-ENSG00000179344.11_EST00000000000.0_32634334_32634434-0-1	-1238	0.59743	1.7547e-16	ENSG00000179344.11
snp_6_32625869	1.56007e-09	0.000352273133969732	ENSG00000179344.11_EST00000000000.0_32629779_32630025-ENSG00000196735.6_EST00000000000.0_32610387_32610561-0-0	-10291	-0.42553	9.84351e-07	ENSG00000179344.11
rs4403294	8.14815e-14	3.61849411075515e-08	ENSG00000179344.11_EST00000000000.0_32629779_32630025-ENSG00000231500.2_EST00000000000.0_33243574_33243660-0-0	-1238	0.51312	5.13434e-11	ENSG00000179344.11
rs4403294	3.0348e-15	1.67294160835708e-09	ENSG00000179344.11_EST00000000000.0_32629779_32630025-ENSG00000232629.4_EST00000000000.0_32726627_32726908-0-0	-1238	0.53755	1.91014e-12	ENSG00000179344.11
rs114877393	8.90029e-28	2.10797821398374e-21	ENSG00000179344.11_EST00000000000.0_32632575_32632844-ENSG00000179344.11_EST00000000000.0_32634276_32634429-0-1	1618	0.69274	5.62286e-25	ENSG00000179344.11
rs9273394	6.19566e-19	5.2659904e-13	ENSG00000179344.11_EST00000000000.0_32632575_32632844-ENSG00000179344.11_EST00000000000.0_32634276_32634471-0-1	-9078	0.59275	3.90564e-16	ENSG00000179344.11
rs9274660	3.07165e-33	1.1739452151634e-26	ENSG00000179344.11_EST00000000000.0_32632575_32632844-ENSG00000179344.11_EST00000000000.0_32636045_32636160-0-1	274	0.73917	1.94758e-30	ENSG00000179344.11
rs114877393	1.09421e-32	3.57953648451978e-26	ENSG00000179344.11_EST00000000000.0_32632575_32632844-ENSG00000196735.6_EST00000000000.0_32610387_32610561-0-0	1618	-0.73489	6.86999e-30	ENSG00000179344.11
rs9274660	1.19614e-35	5.51833283047619e-29	ENSG00000179344.11_EST00000000000.0_32632575_32632844-ENSG00000232629.4_EST00000000000.0_32729437_32729703-0-0	274	0.75694	7.53936e-33	ENSG00000179344.11
rs9274522	6.12743e-27	1.27608927426523e-20	ENSG00000179344.11_EST00000000000.0_32632575_32632844-ENSG00000232629.4_EST00000000000.0_32731151_32731243-0-0	-1787	0.68475	3.86048e-24	ENSG00000179344.11
rs9273466	2.20629e-21	2.72979221200828e-15	ENSG00000237541.3_EST00000000000.0_32714017_32714191-ENSG00000196735.6_EST00000000000.0_32609087_32609335-0-0	-81152	-0.62432	1.42966e-18	ENSG00000237541.3
rs9273466	3.40063e-17	2.45224294117647e-11	ENSG00000237541.3_EST00000000000.0_32714017_32714191-ENSG00000196735.6_EST00000000000.0_32609749_32610030-0-0	-81152	-0.56801	2.16975e-14	ENSG00000237541.3
rs9273466	9.97886e-22	1.28790816e-15	ENSG00000237541.3_EST00000000000.0_32714017_32714191-ENSG00000232629.4_EST00000000000.0_32725550_32725660-0-0	-81152	-0.62849	6.45183e-19	ENSG00000237541.3
rs9273466	4.58623e-20	4.83016287266314e-14	ENSG00000237541.3_EST00000000000.0_32714017_32714191-ENSG00000237541.3_EST00000000000.0_32713568_32713849-0-1	-81152	0.60776	2.96962e-17	ENSG00000237541.3
rs4148876	3.37794e-07	0.0420246726609964	ENSG00000204267.8_EST00000000000.0_32793192_32796811-ENSG00000168394.9_EST00000000000.0_32812987_32813562-0-0	-9806	-0.36452	0.000225015	ENSG00000204267.8
rs139638062	5.80248e-07	0.0649480684887925	ENSG00000204267.8_EST00000000000.0_32793192_32796811-ENSG00000231500.2_EST00000000000.0_33243574_33243660-0-0	-121664	0.35763	0.000389587	ENSG00000204267.8
rs1042116	2.3523e-11	7.83325104761905e-06	ENSG00000204267.8_EST00000000000.0_32798044_32798217-ENSG00000204267.8_EST00000000000.0_32798395_32798583-1-1	-8051	0.46586	1.56964e-08	ENSG00000204267.8
rs1042116	7.90093e-09	0.0016036496	ENSG00000204267.8_EST00000000000.0_32798044_32798217-ENSG00000204267.8_EST00000000000.0_32800110_32800238-0-1	-8051	-0.40838	5.27919e-06	ENSG00000204267.8
rs114506098	4.70676e-07	0.0643908970434783	ENSG00000223865.4_EST00000000000.0_33048466_33048712-ENSG00000196126.6_EST00000000000.0_32551886_32552155-0-0	-57026	-0.36032	0.00038523	ENSG00000223865.4
rs151312481	2.91869e-08	0.00630000609783846	ENSG00000223865.4_EST00000000000.0_33052727_33053008-ENSG00000168394.9_EST00000000000.0_32812987_32813562-0-0	-63481	0.39384	2.40185e-05	ENSG00000223865.4
rs151312481	1.79606e-08	0.00405689015918612	ENSG00000223865.4_EST00000000000.0_33052727_33053008-ENSG00000196126.6_EST00000000000.0_32551886_32552155-0-0	-63481	0.39932	1.46922e-05	ENSG00000223865.4
rs114396961	6.97779e-13	3.44775784370516e-07	ENSG00000223865.4_EST00000000000.0_33052727_33053008-ENSG00000223865.4_EST00000000000.0_33048449_33049073-0-1	3729	-0.49605	5.73106e-10	ENSG00000223865.4
rs116626328	2.32501e-14	1.45141705082508e-08	ENSG00000223865.4_EST00000000000.0_33054316_33054976-ENSG00000204287.8_EST00000000000.0_32411533_32411698-0-0	6276	0.52267	1.90744e-11	ENSG00000223865.4
rs116626328	1.20676e-13	6.74765480500368e-08	ENSG00000223865.4_EST00000000000.0_33054316_33054976-ENSG00000223865.4_EST00000000000.0_33043760_33043918-0-1	6276	0.51007	9.94325e-11	ENSG00000223865.4
rs116758096	7.78188e-14	4.40231817897898e-08	ENSG00000223865.4_EST00000000000.0_33054316_33054976-ENSG00000223865.4_EST00000000000.0_33048449_33049073-0-1	6342	-0.51348	6.34574e-11	ENSG00000223865.4
snp_6_33053723	1.05432e-13	5.94223811373423e-08	ENSG00000223865.4_EST00000000000.0_33054316_33054976-ENSG00000231389.2_EST00000000000.0_33032794_33033124-0-0	10020	-0.51112	8.67908e-11	ENSG00000223865.4
rs114808855	5.912e-08	0.0117432367736626	ENSG00000231389.2_EST00000000000.0_33032794_33033124-ENSG00000231389.2_EST00000000000.0_33035437_33036581-0-1	-13767	0.38568	4.95074e-05	ENSG00000231389.2
rs114722651	8.22766e-08	0.0155387390827142	ENSG00000231389.2_EST00000000000.0_33036796_33037025-ENSG00000204231.6_EST00000000000.0_33165539_33165718-0-0	-8927	-0.38178	6.80359e-05	ENSG00000231389.2
rs114722651	3.04362e-07	0.0460973960411718	ENSG00000231389.2_EST00000000000.0_33036796_33037025-ENSG00000231389.2_EST00000000000.0_33048457_33048544-0-1	-8927	-0.36583	0.00025252	ENSG00000231389.2
rs114722651	2.24852e-07	0.036046880168244	ENSG00000231389.2_EST00000000000.0_33036796_33037025-ENSG00000231500.2_EST00000000000.0_33243574_33243660-0-0	-8927	-0.3696	0.000185855	ENSG00000231389.2
rs114808855	2.80308e-12	1.27179888519174e-06	ENSG00000231389.2_EST00000000000.0_33037506_33037663-ENSG00000231500.2_EST00000000000.0_33243574_33243660-0-0	-13767	-0.48447	2.33746e-09	ENSG00000231389.2
rs10807173	1.17159e-06	0.0708870684067198	ENSG00000096063.10_EST00000000000.0_35825038_35825145-ENSG00000096063.10_EST00000000000.0_35836790_35836887-0-1	815796	0.34844	0.00043455	ENSG00000096063.10
snp_6_42942186	2.65578e-07	0.0273700543130706	ENSG00000124587.9_EST00000000000.0_42933980_42934185-ENSG00000124587.9_EST00000000000.0_42935106_42935301-0-1	-4772	0.36753	0.000133283	ENSG00000124587.9
rs62401206	1.81675e-10	4.50395171455399e-05	ENSG00000112640.9_EST00000000000.0_42978887_42979065-ENSG00000112640.9_EST00000000000.0_42978372_42978474-0-1	908664	0.44686	1.04023e-07	ENSG00000112640.9
rs34124063	5.75753e-08	0.00834058935939197	ENSG00000096384.13_EST00000000000.0_44218028_44218336-ENSG00000112715.16_EST00000000000.0_43738946_43739049-0-0	960	0.38599	3.33175e-05	ENSG00000096384.13
rs3747787	3.28203e-10	8.83854431372549e-05	ENSG00000112297.9_EST00000000000.0_106975180_106975345-ENSG00000112297.9_EST00000000000.0_106973008_106973055-0-1	158994	0.44114	2.14926e-07	ENSG00000112297.9
rs3747787	1.51102e-15	8.95173160156863e-10	ENSG00000112297.9_EST00000000000.0_106978051_106978190-ENSG00000112297.9_EST00000000000.0_106967006_106969328-0-1	158994	0.54249	9.90064e-13	ENSG00000112297.9
rs3747787	4.10527e-11	1.29701528e-05	ENSG00000112297.9_EST00000000000.0_106987278_106987404-ENSG00000112297.9_EST00000000000.0_106967006_106969328-0-1	158994	0.4608	2.70024e-08	ENSG00000112297.9
rs3747787	1.22137e-08	0.00235366266666667	ENSG00000112297.9_EST00000000000.0_106987278_106987404-ENSG00000112297.9_EST00000000000.0_106973143_106973261-0-1	158994	0.40361	8.02385e-06	ENSG00000112297.9
rs3747787	4.21451e-14	2.03487769824562e-08	ENSG00000112297.9_EST00000000000.0_106991315_106991472-ENSG00000112297.9_EST00000000000.0_106967006_106969328-0-1	158994	0.51818	2.76689e-11	ENSG00000112297.9
rs3747787	7.3856e-13	2.94970149727212e-07	ENSG00000112297.9_EST00000000000.0_106991315_106991472-ENSG00000112297.9_EST00000000000.0_106973143_106973261-0-1	158994	0.49558	4.80721e-10	ENSG00000112297.9
rs3747787	3.75093e-14	1.81763702415459e-08	ENSG00000112297.9_EST00000000000.0_106991315_106991472-ENSG00000112297.9_EST00000000000.0_106989029_106989170-0-1	158994	0.51906	2.44785e-11	ENSG00000112297.9
rs3747787	1.5674e-16	1.04670168300221e-10	ENSG00000112297.9_EST00000000000.0_106992446_106992572-ENSG00000112297.9_EST00000000000.0_106975180_106975345-0-1	158994	0.55799	1.02827e-13	ENSG00000112297.9
rs3747787	1.62126e-12	6.15451914124294e-07	ENSG00000112297.9_EST00000000000.0_106992446_106992572-ENSG00000112297.9_EST00000000000.0_106978051_106978190-0-1	158994	0.48908	1.06308e-09	ENSG00000112297.9
rs3747787	4.53247e-15	2.48079209445958e-09	ENSG00000112297.9_EST00000000000.0_106992663_106992808-ENSG00000112297.9_EST00000000000.0_106978051_106978190-0-1	158994	0.53468	2.96165e-12	ENSG00000112297.9
rs3747787	4.96496e-11	1.54401316269964e-05	ENSG00000112297.9_EST00000000000.0_106992663_106992808-ENSG00000112297.9_EST00000000000.0_106987278_106987404-0-1	158994	0.45906	3.24962e-08	ENSG00000112297.9
rs3747787	3.84458e-13	1.61766800389701e-07	ENSG00000112297.9_EST00000000000.0_107006361_107006500-ENSG00000112297.9_EST00000000000.0_106992446_106992572-0-1	158994	0.50088	2.52059e-10	ENSG00000112297.9
rs3747787	3.8361e-14	1.85601538974359e-08	ENSG00000112297.9_EST00000000000.0_107006361_107006500-ENSG00000112297.9_EST00000000000.0_106992663_106992808-0-1	158994	0.51889	2.51031e-11	ENSG00000112297.9
rs3747787	2.98004e-14	1.47772680722496e-08	ENSG00000112297.9_EST00000000000.0_107008678_107008801-ENSG00000112297.9_EST00000000000.0_106999727_106999853-0-1	158994	0.5208	1.95163e-11	ENSG00000112297.9
rs3747787	1.89675e-12	7.09569509621353e-07	ENSG00000112297.9_EST00000000000.0_107009217_107009375-ENSG00000112297.9_EST00000000000.0_107001330_107001442-0-1	158994	0.48777	1.2395e-09	ENSG00000112297.9
rs3747787	6.57475e-15	3.53046588302222e-09	ENSG00000112297.9_EST00000000000.0_107011639_107011801-ENSG00000112297.9_EST00000000000.0_106999727_106999853-0-1	158994	0.53199	4.30666e-12	ENSG00000112297.9
rs3747787	2.32334e-15	1.34293691340996e-09	ENSG00000112297.9_EST00000000000.0_107011639_107011801-ENSG00000112297.9_EST00000000000.0_107001330_107001442-0-1	158994	0.53945	1.52024e-12	ENSG00000112297.9
rs3747787	1.51952e-10	4.3067175141243e-05	ENSG00000112297.9_EST00000000000.0_107011639_107011801-ENSG00000112297.9_EST00000000000.0_107003643_107003772-0-1	158994	0.44857	9.91875e-08	ENSG00000112297.9
rs3747787	5.54786e-19	4.92421990249633e-13	ENSG00000112297.9_EST00000000000.0_107016347_107017103-ENSG00000112297.9_EST00000000000.0_106967006_106969328-0-1	158994	0.5934	3.63614e-16	ENSG00000112297.9
rs3747787	3.49415e-21	4.23680389397591e-15	ENSG00000112297.9_EST00000000000.0_107016347_107017103-ENSG00000112297.9_EST00000000000.0_107003643_107003772-0-1	158994	0.62187	2.28783e-18	ENSG00000112297.9
rs3747787	1.23852e-10	3.62525861101449e-05	ENSG00000112297.9_EST00000000000.0_107016347_107017103-ENSG00000112297.9_EST00000000000.0_107006361_107006500-0-1	158994	0.45051	8.13702e-08	ENSG00000112297.9
rs3747787	2.84941e-08	0.00501607794727593	ENSG00000112297.9_EST00000000000.0_107016347_107017103-ENSG00000112297.9_EST00000000000.0_107008678_107008801-0-1	158994	0.39411	1.85688e-05	ENSG00000112297.9
rs3747787	6.05628e-20	6.29042542314335e-14	ENSG00000112297.9_EST00000000000.0_107016347_107017103-ENSG00000130347.8_EST00000000000.0_107018903_107019978-0-0	158994	0.6062	3.94925e-17	ENSG00000112297.9
rs12207544	8.12089e-07	0.0458973596190476	ENSG00000111832.8_EST00000000000.0_116910005_116910148-ENSG00000111832.8_EST00000000000.0_116892652_116892818-0-1	-800396	0.35327	0.000250827	ENSG00000111832.8
rs55771473	6.2945e-08	0.00938631308234049	ENSG00000118503.9_EST00000000000.0_138202172_138202297-ENSG00000118503.9_EST00000000000.0_138201208_138201313-0-1	-27567	-0.38494	3.84413e-05	ENSG00000118503.9
snp_6_161111184	1.04479e-06	0.0771252140585775	ENSG00000197081.7_EST00000000000.0_160471505_160471684-ENSG00000197081.7_EST00000000000.0_160465546_160465689-0-1	721053	-0.34996	0.000479517	ENSG00000197081.7
rs12531563	5.76741e-07	0.0494218764651163	ENSG00000136243.12_EST00000000000.0_23224689_23224917-ENSG00000136243.12_EST00000000000.0_23221446_23221825-0-1	421994	-0.35771	0.000276519	ENSG00000136243.12
rs10464362	4.17583e-18	3.06363844371585e-12	ENSG00000010270.9_EST00000000000.0_38247048_38247330-ENSG00000010270.9_EST00000000000.0_38241315_38241567-0-1	859	-0.58122	2.43167e-15	ENSG00000010270.9
rs6951202	2.0892e-19	8.10524752592593e-14	ENSG00000106153.12_EST00000000000.0_56170560_56170704-ENSG00000106153.12_EST00000000000.0_56171919_56172168-0-1	-18113	-0.59911	5.22046e-17	ENSG00000106153.12
rs6951202	2.0892e-19	8.10524752592593e-14	ENSG00000106153.12_EST00000000000.0_56170560_56170704-ENSG00000106153.12_EST00000000000.0_56174057_56174269-0-1	-18113	0.59911	5.21809e-17	ENSG00000106153.12
rs7790414	1.13042e-06	0.0383202543589744	ENSG00000106638.9_EST00000000000.0_72984875_72985302-ENSG00000106638.9_EST00000000000.0_72987650_72987801-0-1	810182	0.34892	0.000200942	ENSG00000106638.9
rs7790414	1.13042e-06	0.0383202543589744	ENSG00000106638.9_EST00000000000.0_72984875_72985302-ENSG00000106638.9_EST00000000000.0_72988268_72988452-0-1	810182	-0.34892	0.000200874	ENSG00000106638.9
rs13245529	1.37519e-11	2.09305473989637e-06	ENSG00000177409.6_EST00000000000.0_92774698_92775353-ENSG00000177409.6_EST00000000000.0_92776196_92776459-0-1	86214	-0.47067	3.94218e-09	ENSG00000177409.6
rs7786844	1.91411e-08	0.00112934219419087	ENSG00000121716.11_EST00000000000.0_99956313_99956612-ENSG00000121716.11_EST00000000000.0_99954373_99954561-0-1	271	0.39861	3.54144e-06	ENSG00000121716.11
rs11761253	1.60817e-08	0.000962509520141094	ENSG00000121716.11_EST00000000000.0_99956960_99957160-ENSG00000121716.11_EST00000000000.0_99954373_99954506-0-1	5584	-0.40056	2.95879e-06	ENSG00000121716.11
rs11761253	2.21238e-08	0.00129049476973415	ENSG00000121716.11_EST00000000000.0_99956960_99957160-ENSG00000121716.11_EST00000000000.0_99955843_99955989-0-1	5584	-0.39698	4.10556e-06	ENSG00000121716.11
rs71559423	1.0817e-06	0.0536332860813379	ENSG00000160991.10_EST00000000000.0_102079391_102079628-ENSG00000160991.10_EST00000000000.0_102076677_102076780-0-1	-702422	0.3495	0.000306014	ENSG00000160991.10
rs2618444	9.90726e-11	2.10647683861237e-05	ENSG00000136573.6_EST00000000000.0_11412252_11412398-ENSG00000136573.6_EST00000000000.0_11351899_11352100-0-1	-13140	0.45262	4.54305e-08	ENSG00000136573.6
rs2618444	5.26846e-13	1.55016234577219e-07	ENSG00000136573.6_EST00000000000.0_11412252_11412398-ENSG00000136573.6_EST00000000000.0_11400733_11400856-0-1	-13140	0.49834	2.40532e-10	ENSG00000136573.6
rs2618444	5.85855e-13	1.71035812444445e-07	ENSG00000136573.6_EST00000000000.0_11412252_11412398-ENSG00000254774.1_EST00000000000.0_11410733_11411089-0-0	-13140	0.49748	2.67058e-10	ENSG00000136573.6
rs2618444	7.88156e-13	2.25744687503374e-07	ENSG00000136573.6_EST00000000000.0_11412841_11412993-ENSG00000136573.6_EST00000000000.0_11400733_11400856-0-1	-13140	0.49505	3.62762e-10	ENSG00000136573.6
rs2618444	1.03326e-09	0.000180260017116894	ENSG00000136573.6_EST00000000000.0_11412841_11412993-ENSG00000136573.6_EST00000000000.0_11405541_11405634-0-1	-13140	0.42973	4.73206e-07	ENSG00000136573.6
rs2618444	6.21184e-14	2.07908993221957e-08	ENSG00000136573.6_EST00000000000.0_11412841_11412993-ENSG00000254774.1_EST00000000000.0_11410733_11411089-0-0	-13140	0.51521	2.83377e-11	ENSG00000136573.6
rs2736332	1.30681e-09	0.000223810370024331	ENSG00000136573.6_EST00000000000.0_11414167_11414346-ENSG00000136573.6_EST00000000000.0_11406533_11406631-0-1	-11545	-0.42734	5.98452e-07	ENSG00000136573.6
rs2736332	7.52761e-09	0.0011071560119569	ENSG00000136573.6_EST00000000000.0_11414167_11414346-ENSG00000255354.1_EST00000000000.0_11415975_11416256-0-0	-11545	-0.40891	3.45386e-06	ENSG00000136573.6
rs2736332	4.76454e-12	1.19343654187426e-06	ENSG00000136573.6_EST00000000000.0_11414167_11414346-ENSG00000255354.1_EST00000000000.0_11417293_11417529-0-0	-11545	-0.47993	2.18179e-09	ENSG00000136573.6
rs13277113	3.34922e-10	6.49082505050505e-05	ENSG00000136573.6_EST00000000000.0_11418811_11418961-ENSG00000136573.6_EST00000000000.0_11407668_11407771-0-1	-2324	-0.44094	1.5329e-07	ENSG00000136573.6
rs13277113	1.14864e-10	2.41190077771144e-05	ENSG00000136573.6_EST00000000000.0_11418811_11418961-ENSG00000136573.6_EST00000000000.0_11412252_11412398-0-1	-2324	-0.45123	5.25668e-08	ENSG00000136573.6
rs4840568	1.33962e-11	3.1437588548495e-06	ENSG00000136573.6_EST00000000000.0_11420488_11420619-ENSG00000136573.6_EST00000000000.0_11412841_11412993-0-1	-491	-0.4709	6.11544e-09	ENSG00000136573.6
rs2686211	7.91739e-07	0.0568818347386172	ENSG00000164733.14_EST00000000000.0_11706593_11706673-ENSG00000164733.14_EST00000000000.0_11724763_11724900-0-1	-98582	0.3536	0.000329175	ENSG00000164733.14
rs73196893	5.78597e-08	0.00634013137368571	ENSG00000164733.14_EST00000000000.0_11710838_11710988-ENSG00000164733.14_EST00000000000.0_11721885_11721972-1-1	-845720	-0.38593	2.41921e-05	ENSG00000164733.14
rs2059968	5.57308e-07	0.0589239630222223	ENSG00000120899.12_EST00000000000.0_27254969_27255305-ENSG00000120899.12_EST00000000000.0_27169146_27169226-0-1	90152	0.35815	0.000345018	ENSG00000120899.12
rs750539	3.17615e-08	0.00525437431787693	ENSG00000120899.12_EST00000000000.0_27254969_27255305-ENSG00000120899.12_EST00000000000.0_27180784_27180943-0-1	106795	-0.39287	1.95364e-05	ENSG00000120899.12
rs2059968	1.57697e-08	0.00278427295721393	ENSG00000120899.12_EST00000000000.0_27254969_27255305-ENSG00000120899.12_EST00000000000.0_27182862_27182949-0-1	90152	0.40078	9.70921e-06	ENSG00000120899.12
rs4732720	7.80694e-07	0.07717118651341	ENSG00000120899.12_EST00000000000.0_27254969_27255305-ENSG00000120899.12_EST00000000000.0_27238168_27238309-0-1	68709	0.35379	0.000480256	ENSG00000120899.12
rs9657054	6.04231e-08	0.00105413511185495	ENSG00000164808.10_EST00000000000.0_48511508_48511605-ENSG00000164808.10_EST00000000000.0_48352963_48353104-0-1	709732	0.38542	3.27817e-06	ENSG00000164808.10
rs67573812	1.47323e-07	0.00420772342789177	ENSG00000176731.7_EST00000000000.0_86129615_86129731-ENSG00000133740.6_EST00000000000.0_86126395_86126753-0-0	-1187	0.37478	1.53437e-05	ENSG00000176731.7
rs67573812	5.141e-45	1.83617300859259e-38	ENSG00000176731.7_EST00000000000.0_86129615_86129731-ENSG00000176731.7_EST00000000000.0_86131465_86131589-0-1	-1187	-0.81386	5.37568e-43	ENSG00000176731.7
rs1014303	5.11211e-08	0.00162087852688384	ENSG00000176731.7_EST00000000000.0_86129615_86129731-ENSG00000176731.7_EST00000000000.0_86131552_86131592-1-1	81805	-0.38738	5.34118e-06	ENSG00000176731.7
rs34021315	2.8957e-08	0.00434662250325637	ENSG00000156467.5_EST00000000000.0_97243170_97243360-ENSG00000156467.5_EST00000000000.0_97243607_97243743-0-1	30631	-0.39393	1.59209e-05	ENSG00000156467.5
rs2449529	7.97566e-13	2.16661019659168e-07	ENSG00000104341.10_EST00000000000.0_98863625_98864822-ENSG00000104341.10_EST00000000000.0_98788077_98788336-0-1	-1762	0.49496	3.44641e-10	ENSG00000104341.10
rs2449508	1.34552e-11	2.99545714706868e-06	ENSG00000104341.10_EST00000000000.0_98863625_98864822-ENSG00000104341.10_EST00000000000.0_98817581_98817692-0-1	976	0.47086	5.81721e-09	ENSG00000104341.10
rs2449529	9.18773e-14	2.80720441020882e-08	ENSG00000104341.10_EST00000000000.0_98863625_98864822-ENSG00000104341.10_EST00000000000.0_98827532_98827629-0-1	-1762	0.51219	3.93576e-11	ENSG00000104341.10
rs2449508	1.15713e-06	0.07960777593361	ENSG00000104341.10_EST00000000000.0_98863625_98864822-ENSG00000104341.10_EST00000000000.0_98831368_98831466-0-1	976	0.34861	0.000499275	ENSG00000104341.10
rs12164213	7.89398e-08	0.0118491367196094	ENSG00000147684.3_EST00000000000.0_125562002_125562219-ENSG00000147684.3_EST00000000000.0_125555328_125555520-0-1	941104	-0.38227	4.99924e-05	ENSG00000147684.3
rs10282929	2.08017e-13	4.40231817897898e-08	ENSG00000147813.11_EST00000000000.0_144658602_144658742-ENSG00000147813.11_EST00000000000.0_144659439_144659569-0-1	20994	-0.50579	6.35831e-11	ENSG00000147813.11
rs10282929	1.38565e-10	1.97623521533031e-05	ENSG00000147813.11_EST00000000000.0_144658602_144658742-ENSG00000147813.11_EST00000000000.0_144659827_144659909-0-1	20994	-0.44945	4.2493e-08	ENSG00000147813.11
rs2977834	5.46938e-07	0.0192532068451444	ENSG00000071894.9_EST00000000000.0_145619594_145619770-ENSG00000071894.9_EST00000000000.0_145621813_145621956-0-1	-11655	-0.3584	8.74937e-05	ENSG00000071894.9
rs2977834	1.21609e-06	0.0373982363287443	ENSG00000071894.9_EST00000000000.0_145619594_145619770-ENSG00000104518.6_EST00000000000.0_144641947_144642072-0-0	-11655	-0.34795	0.000194404	ENSG00000071894.9
rs2977834	1.41051e-06	0.0421847480888889	ENSG00000071894.9_EST00000000000.0_145623692_145623833-ENSG00000071894.9_EST00000000000.0_145624666_145624763-0-1	-11655	-0.34596	0.000226421	ENSG00000071894.9
rs7814545	7.48673e-12	6.88272596137072e-07	ENSG00000071894.9_EST00000000000.0_145623692_145623833-ENSG00000071894.9_EST00000000000.0_145624978_145625100-0-1	-24135	-0.47602	1.19782e-09	ENSG00000071894.9
rs13258200	2.63873e-06	0.0697195067378158	ENSG00000071894.9_EST00000000000.0_145625748_145625887-ENSG00000071894.9_EST00000000000.0_145626824_145626957-0-1	-3556	0.33744	0.000424856	ENSG00000071894.9
rs2977834	1.92208e-06	0.0541222232632178	ENSG00000071894.9_EST00000000000.0_145625748_145625887-ENSG00000071894.9_EST00000000000.0_145634399_145634556-0-1	-11655	-0.34178	0.000309684	ENSG00000071894.9
rs2977834	3.21351e-07	0.0121624794146841	ENSG00000071894.9_EST00000000000.0_145626065_145626211-ENSG00000071894.9_EST00000000000.0_145634399_145634556-0-1	-11655	-0.36515	5.15518e-05	ENSG00000071894.9
rs11778657	2.19404e-06	0.0559424646136492	ENSG00000160949.11_EST00000000000.0_145665404_145665593-ENSG00000160949.11_EST00000000000.0_145665734_145665859-1-1	-868146	-0.33998	0.000322505	ENSG00000160949.11
rs11778657	4.99802e-07	0.0165057122535967	ENSG00000160949.11_EST00000000000.0_145665404_145665593-ENSG00000160949.11_EST00000000000.0_145666101_145666253-0-1	-868146	0.35955	7.33973e-05	ENSG00000160949.11
rs7006570	2.88449e-07	0.00536825227690518	ENSG00000161016.10_EST00000000000.0_146015740_146015855-ENSG00000160959.3_EST00000000000.0_145745622_145746195-0-0	1252	0.3665	2.00122e-05	ENSG00000161016.10
rs7006570	1.12674e-07	0.00229475375157895	ENSG00000161016.10_EST00000000000.0_146015740_146015855-ENSG00000161016.10_EST00000000000.0_146017751_146017972-0-1	1252	0.37802	7.80063e-06	ENSG00000161016.10
rs7006570	1.93317e-09	5.72152223273065e-05	ENSG00000161016.10_EST00000000000.0_146015740_146015855-ENSG00000179091.4_EST00000000000.0_145151240_145151397-0-0	1252	0.42331	1.33819e-07	ENSG00000161016.10
rs7838324	3.81994e-06	0.0475313031570701	ENSG00000161016.10_EST00000000000.0_146016662_146016880-ENSG00000179632.5_EST00000000000.0_145160543_145160669-0-0	-16407	-0.33229	0.000263158	ENSG00000161016.10
rs10961785	5.36718e-07	0.0729783330232558	ENSG00000164975.10_EST00000000000.0_15459717_15460311-ENSG00000164975.10_EST00000000000.0_15447110_15447242-0-1	-518902	-0.35864	0.000449151	ENSG00000164975.10
rs10121987	1.51969e-07	0.014729907752495	ENSG00000086062.7_EST00000000000.0_33115989_33116111-ENSG00000086062.7_EST00000000000.0_33166756_33166865-0-1	-47536	0.3744	6.40153e-05	ENSG00000086062.7
rs10813957	1.27603e-07	0.0126379103126753	ENSG00000086062.7_EST00000000000.0_33120417_33120604-ENSG00000086062.7_EST00000000000.0_33128034_33128197-0-1	-13827	0.37652	5.37314e-05	ENSG00000086062.7
rs10973045	1.14611e-06	0.0600023898525074	ENSG00000137076.12_EST00000000000.0_35698320_35698502-ENSG00000137076.12_EST00000000000.0_35698614_35698676-1-1	998819	0.34873	0.000352894	ENSG00000137076.12
rs13283164	5.11189e-08	0.00639542698666667	ENSG00000187742.9_EST00000000000.0_91973636_91974078-ENSG00000187764.7_EST00000000000.0_91975706_91977343-0-0	46017	-0.38738	2.44447e-05	ENSG00000187742.9
rs9775554	2.24683e-07	0.0228079902093398	ENSG00000136824.13_EST00000000000.0_106891926_106892126-ENSG00000136824.13_EST00000000000.0_106858429_106858578-0-1	121334	-0.36961	0.000107506	ENSG00000136824.13
rs4135220	1.62745e-08	0.00331510481148793	ENSG00000136810.8_EST00000000000.0_113006091_113006499-ENSG00000136810.8_EST00000000000.0_113007058_113007123-1-1	-11631	-0.40043	1.17575e-05	ENSG00000136810.8
rs1771889	9.38577e-10	0.000114397192600349	ENSG00000148175.8_EST00000000000.0_124103048_124103686-ENSG00000148175.8_EST00000000000.0_124115498_124115580-0-1	349	0.4307	2.84306e-07	ENSG00000148175.8
rs3761854	1.03412e-09	0.000124943105833333	ENSG00000148175.8_EST00000000000.0_124103048_124103686-ENSG00000148175.8_EST00000000000.0_124116879_124116951-0-1	2512	-0.42972	3.12141e-07	ENSG00000148175.8
rs13300897	4.12613e-08	0.00655118099492386	ENSG00000136827.9_EST00000000000.0_132585005_132585125-ENSG00000136819.8_EST00000000000.0_132589576_132590531-0-0	55	0.38986	2.51892e-05	ENSG00000136827.9
rs13300897	4.12613e-08	0.00655927621621622	ENSG00000136827.9_EST00000000000.0_132585005_132585125-ENSG00000136827.9_EST00000000000.0_132586187_132586413-0-1	55	-0.38986	2.5263e-05	ENSG00000136827.9
rs10751864	1.56655e-08	0.00423940232472544	ENSG00000067057.10_EST00000000000.0_3150893_3150985-ENSG00000067057.10_EST00000000000.0_3145971_3146129-0-1	-786816	-0.40085	1.54868e-05	ENSG00000067057.10
rs77539019	7.56825e-08	0.0160948235808118	ENSG00000107959.9_EST00000000000.0_3200232_3200345-ENSG00000107959.9_EST00000000000.0_3207430_3207526-0-1	5131	0.38277	7.09419e-05	ENSG00000107959.9
rs77539019	3.54147e-07	0.0571693972555618	ENSG00000107959.9_EST00000000000.0_3208421_3208572-ENSG00000107959.9_EST00000000000.0_3214909_3214999-0-1	5131	0.36393	0.000331583	ENSG00000107959.9
rs11015290	1.89129e-07	0.0154420607237528	ENSG00000136754.12_EST00000000000.0_27040527_27040712-ENSG00000136754.12_EST00000000000.0_27047991_27048164-1-1	-69468	-0.37173	6.74619e-05	ENSG00000136754.12
rs12146309	2.49973e-07	0.0114962808585467	ENSG00000138293.14_EST00000000000.0_51586271_51586411-ENSG00000138293.14_EST00000000000.0_51582796_51582939-0-1	531203	-0.36829	4.82045e-05	ENSG00000138293.14
rs224287	4.68547e-07	0.0226591379259259	ENSG00000165476.6_EST00000000000.0_65380573_65384881-ENSG00000165476.6_EST00000000000.0_65369947_65370094-0-1	-695485	-0.36038	0.000106141	ENSG00000165476.6
rs224287	3.03107e-07	0.0156373118418582	ENSG00000165476.6_EST00000000000.0_65380573_65384881-ENSG00000165476.6_EST00000000000.0_65379415_65379560-0-1	-695485	0.36588	6.86201e-05	ENSG00000165476.6
rs10886502	5.66257e-07	0.0439663691312163	ENSG00000165678.13_EST00000000000.0_85910465_85910636-ENSG00000165678.13_EST00000000000.0_85904631_85904772-0-1	-647966	0.35795	0.000238701	ENSG00000165678.13
rs7072828	2.0735e-08	0.00300698629135803	ENSG00000107796.7_EST00000000000.0_90694833_90695123-ENSG00000107796.7_EST00000000000.0_90700986_90701147-0-1	3806	-0.39771	1.05641e-05	ENSG00000107796.7
rs7072828	5.88364e-09	0.000974250574402251	ENSG00000107796.7_EST00000000000.0_90694833_90695123-ENSG00000138134.7_EST00000000000.0_90682094_90682193-0-0	3806	-0.41157	3.00439e-06	ENSG00000107796.7
rs12247557	1.99279e-07	0.0180521847986464	ENSG00000138180.10_EST00000000000.0_95262870_95263145-ENSG00000138180.10_EST00000000000.0_95256389_95256680-0-1	2761	0.37109	8.08674e-05	ENSG00000138180.10
rs12247557	1.99279e-07	0.0180521847986464	ENSG00000138180.10_EST00000000000.0_95262870_95263145-ENSG00000138180.10_EST00000000000.0_95259797_95259991-1-1	2761	-0.37109	8.09686e-05	ENSG00000138180.10
rs11188428	9.60901e-07	0.0619297363876652	ENSG00000119977.13_EST00000000000.0_97423160_97424057-ENSG00000119977.13_EST00000000000.0_97440229_97440366-1-1	-18859	0.35106	0.000365841	ENSG00000119977.13
rs3176891	1.25467e-06	0.0773586791157529	ENSG00000138185.11_EST00000000000.0_97602101_97602251-ENSG00000138185.11_EST00000000000.0_97515409_97515523-0-1	109408	-0.34753	0.000481898	ENSG00000138185.11
rs2226163	1.92168e-07	0.0166411061988304	ENSG00000138185.11_EST00000000000.0_97604233_97604392-ENSG00000138185.11_EST00000000000.0_97471536_97471750-0-1	157458	-0.37153	7.40535e-05	ENSG00000138185.11
rs2226163	6.54699e-07	0.0459446853159042	ENSG00000138185.11_EST00000000000.0_97604233_97604392-ENSG00000138185.11_EST00000000000.0_97515409_97515523-0-1	157458	-0.35608	0.000251534	ENSG00000138185.11
rs2226163	6.40889e-08	0.00640556848979592	ENSG00000138185.11_EST00000000000.0_97607203_97607463-ENSG00000138185.11_EST00000000000.0_97582994_97583121-0-1	157458	-0.38473	2.45043e-05	ENSG00000138185.11
rs61857573	2.20814e-07	0.0218630559404097	ENSG00000095585.10_EST00000000000.0_97983669_97983745-ENSG00000095585.10_EST00000000000.0_98002491_98002540-0-1	182398	0.36982	0.000101783	ENSG00000095585.10
rs2295716	3.14341e-08	0.00310217556623537	ENSG00000055950.12_EST00000000000.0_102746037_102746329-ENSG00000055950.12_EST00000000000.0_102746506_102746732-1-1	-3058	-0.39299	1.09187e-05	ENSG00000055950.12
rs2295716	1.64295e-16	6.0076671780822e-11	ENSG00000055950.12_EST00000000000.0_102746506_102746732-ENSG00000107815.3_EST00000000000.0_102747783_102749210-0-0	-3058	0.55768	5.70645e-14	ENSG00000055950.12
rs12415468	1.86229e-06	0.0459340623597065	ENSG00000077150.12_EST00000000000.0_104156661_104156812-ENSG00000077150.12_EST00000000000.0_104156482_104156580-1-1	666962	-0.34221	0.000251177	ENSG00000077150.12
rs7911488	1.83103e-12	2.9983700313413e-07	ENSG00000173915.8_EST00000000000.0_105151948_105152040-ENSG00000173915.8_EST00000000000.0_105153956_105154151-0-1	-2134	0.48806	4.89628e-10	ENSG00000173915.8
rs1334944	1.22145e-07	0.0114138862568093	ENSG00000138166.4_EST00000000000.0_112269778_112271302-ENSG00000138166.4_EST00000000000.0_112266693_112266912-0-1	8450	-0.37705	4.77105e-05	ENSG00000138166.4
rs11245344	3.60021e-07	0.048162080623053	ENSG00000203791.6_EST00000000000.0_126448523_126449072-ENSG00000203791.6_EST00000000000.0_126480293_126480439-0-1	-61657	0.36372	0.000268217	ENSG00000203791.6
rs1006666	4.33975e-08	0.00726901664552032	ENSG00000188690.7_EST00000000000.0_127477152_127477574-ENSG00000188690.7_EST00000000000.0_127483469_127483547-0-1	342955	-0.38928	2.83276e-05	ENSG00000188690.7
rs61871956	2.43091e-07	0.0317836317789292	ENSG00000188690.7_EST00000000000.0_127477152_127477574-ENSG00000188690.7_EST00000000000.0_127503603_127503699-0-1	78844	-0.36863	0.000159635	ENSG00000188690.7
rs61871956	1.02645e-07	0.0153981780983607	ENSG00000188690.7_EST00000000000.0_127477152_127477574-ENSG00000188690.7_EST00000000000.0_127504746_127504829-0-1	78844	-0.37914	6.72201e-05	ENSG00000188690.7
rs80071296	2.55851e-07	0.0338341275399361	ENSG00000089876.7_EST00000000000.0_127524909_127525424-ENSG00000089876.7_EST00000000000.0_127529416_127529565-0-1	74126	0.368	0.000172175	ENSG00000089876.7
rs11244733	1.39648e-08	0.00271323468113502	ENSG00000089876.7_EST00000000000.0_127524909_127525424-ENSG00000107949.11_EST00000000000.0_127529824_127530506-0-0	66736	-0.40213	9.43501e-06	ENSG00000089876.7
rs11244733	7.35065e-08	0.011738580509016	ENSG00000089876.7_EST00000000000.0_127524909_127525424-ENSG00000107949.11_EST00000000000.0_127541694_127542264-0-0	66736	-0.38311	4.94114e-05	ENSG00000089876.7
rs10901448	7.04177e-07	0.0762282005098656	ENSG00000089876.7_EST00000000000.0_127530312_127530503-ENSG00000107949.11_EST00000000000.0_127529824_127529899-0-0	-77358	-0.35513	0.000473368	ENSG00000089876.7
rs10741191	5.62128e-07	0.0781132476666667	ENSG00000170430.9_EST00000000000.0_131557466_131557605-ENSG00000170430.9_EST00000000000.0_131265448_131265560-0-1	41828	-0.35804	0.000487869	ENSG00000170430.9
rs12247555	1.5535e-15	1.20397002170543e-09	ENSG00000170430.9_EST00000000000.0_131565052_131566271-ENSG00000170430.9_EST00000000000.0_131265448_131265560-0-1	105072	-0.5423	1.34726e-12	ENSG00000170430.9
rs3809109	1.55705e-08	0.00140453701759353	ENSG00000142102.11_EST00000000000.0_294267_294478-ENSG00000142102.11_EST00000000000.0_293366_293502-0-1	1095	-0.40092	4.51863e-06	ENSG00000142102.11
rs12419716	5.42362e-07	0.0370922221215933	ENSG00000023191.11_EST00000000000.0_500484_500654-ENSG00000023191.11_EST00000000000.0_504427_504552-0-1	-3915	0.3585	0.000191848	ENSG00000023191.11
rs113813053	7.32339e-08	0.00666260079595279	ENSG00000023191.11_EST00000000000.0_500484_500654-ENSG00000023191.11_EST00000000000.0_504824_504996-0-1	-15402	0.38316	2.57043e-05	ENSG00000023191.11
rs111846327	1.00479e-07	0.00883798410355988	ENSG00000023191.11_EST00000000000.0_502062_502249-ENSG00000023191.11_EST00000000000.0_504427_504552-0-1	6539	-0.3794	3.55254e-05	ENSG00000023191.11
rs3808975	2.33003e-09	0.000297488119104829	ENSG00000023191.11_EST00000000000.0_502062_502249-ENSG00000023191.11_EST00000000000.0_504824_504996-1-1	370	0.42138	8.21589e-07	ENSG00000023191.11
rs28633565	5.71637e-08	0.00695369995061729	ENSG00000177595.12_EST00000000000.0_799184_799565-ENSG00000177595.12_EST00000000000.0_800333_800451-0-1	17577	0.38607	2.68726e-05	ENSG00000177595.12
rs28633565	5.77786e-07	0.0484643569230769	ENSG00000177595.12_EST00000000000.0_799184_799565-ENSG00000177595.12_EST00000000000.0_800543_800666-0-1	17577	0.35769	0.000270531	ENSG00000177595.12
rs28633565	5.00751e-07	0.0434463347435898	ENSG00000177595.12_EST00000000000.0_799184_799565-ENSG00000177595.12_EST00000000000.0_800985_801120-0-1	17577	0.35953	0.000235171	ENSG00000177595.12
rs28710291	1.81756e-07	0.0189484576837053	ENSG00000177595.12_EST00000000000.0_799815_800014-ENSG00000177595.12_EST00000000000.0_801218_801365-0-1	57	0.37222	8.55678e-05	ENSG00000177595.12
rs1135628	7.52831e-13	2.22252311510204e-07	ENSG00000177600.4_EST00000000000.0_812535_812633-ENSG00000177600.4_EST00000000000.0_809647_810039-0-1	14162	-0.49543	3.54258e-10	ENSG00000177600.4
rs1138693	1.13339e-09	0.00020129847006536	ENSG00000177600.4_EST00000000000.0_812535_812633-ENSG00000177600.4_EST00000000000.0_809984_810357-0-1	15142	-0.42879	5.34328e-07	ENSG00000177600.4
rs28694634	1.13733e-07	0.0126306864481879	ENSG00000177600.4_EST00000000000.0_812535_812633-ENSG00000177600.4_EST00000000000.0_810234_810357-0-1	-1224	0.37791	5.36596e-05	ENSG00000177600.4
rs1138693	7.64161e-13	2.24516078915989e-07	ENSG00000177600.4_EST00000000000.0_812760_812871-ENSG00000177600.4_EST00000000000.0_809647_810039-0-1	15142	-0.49531	3.59327e-10	ENSG00000177600.4
rs1135628	1.71797e-07	0.0180521847986464	ENSG00000177600.4_EST00000000000.0_812760_812871-ENSG00000177600.4_EST00000000000.0_809984_810357-0-1	14162	-0.37291	8.09788e-05	ENSG00000177600.4
rs12574110	3.53556e-07	0.0476454606451613	ENSG00000130592.9_EST00000000000.0_1908704_1908806-ENSG00000130592.9_EST00000000000.0_1905162_1905254-0-1	606645	0.36395	0.000264255	ENSG00000130592.9
rs4559682	9.65971e-09	0.00207331375589744	ENSG00000175390.7_EST00000000000.0_8016529_8016665-ENSG00000175390.7_EST00000000000.0_8014434_8014571-0-1	23853	-0.40619	7.01416e-06	ENSG00000175390.7
rs12789209	2.27188e-08	0.00239836511766572	ENSG00000133789.10_EST00000000000.0_9749600_9749746-ENSG00000133789.10_EST00000000000.0_9685624_9685825-0-1	37697	0.39668	8.19965e-06	ENSG00000133789.10
rs360047	1.95679e-07	0.0159803849138356	ENSG00000133789.10_EST00000000000.0_9749600_9749746-ENSG00000133789.10_EST00000000000.0_9741613_9742030-0-1	30758	-0.37131	7.03855e-05	ENSG00000133789.10
rs10743114	1.96725e-07	0.0161792905017182	ENSG00000133789.10_EST00000000000.0_9761728_9761894-ENSG00000133789.10_EST00000000000.0_9746205_9746432-0-1	-31846	0.37125	7.14721e-05	ENSG00000133789.10
rs7928738	1.19554e-08	0.00135669768472505	ENSG00000133789.10_EST00000000000.0_9769405_9769603-ENSG00000133789.10_EST00000000000.0_9750890_9750998-0-1	-63513	-0.40385	4.33383e-06	ENSG00000133789.10
rs2403280	8.89549e-08	0.0113692655451713	ENSG00000134333.7_EST00000000000.0_18424387_18424438-ENSG00000134333.7_EST00000000000.0_18416110_18416183-0-1	26447	0.38085	4.74693e-05	ENSG00000134333.7
rs1830426	9.90166e-39	5.9342386725926e-32	ENSG00000134333.7_EST00000000000.0_18424387_18424560-ENSG00000134333.7_EST00000000000.0_18416107_18416188-0-1	3599	0.77763	5.21202e-36	ENSG00000134333.7
rs2249631	2.30792e-23	2.80317371542289e-17	ENSG00000134333.7_EST00000000000.0_18424387_18424560-ENSG00000134333.7_EST00000000000.0_18420978_18421068-0-1	933	-0.64747	1.22189e-20	ENSG00000134333.7
rs1830426	2.75802e-40	2.14549620825397e-33	ENSG00000134333.7_EST00000000000.0_18424387_18424560-ENSG00000134333.7_EST00000000000.0_18420978_18421095-1-1	3599	0.78729	1.46563e-37	ENSG00000134333.7
rs1830426	6.37216e-07	0.0580738286990508	ENSG00000134333.7_EST00000000000.0_18424387_18424560-ENSG00000134333.7_EST00000000000.0_18422384_18422483-0-1	3599	0.35643	0.000338257	ENSG00000134333.7
rs1830426	4.80804e-39	3.24879534222222e-32	ENSG00000134333.7_EST00000000000.0_18424387_18424560-ENSG00000134333.7_EST00000000000.0_18422384_18422572-0-1	3599	0.77962	2.53636e-36	ENSG00000134333.7
rs2249631	6.49995e-07	0.0588392883546652	ENSG00000134333.7_EST00000000000.0_18425241_18425335-ENSG00000134333.7_EST00000000000.0_18424387_18424560-0-1	933	-0.35617	0.000343948	ENSG00000134333.7
rs2249631	2.83434e-16	1.49223222857143e-10	ENSG00000134333.7_EST00000000000.0_18425241_18425358-ENSG00000134333.7_EST00000000000.0_18416110_18416183-0-1	933	0.55401	1.49508e-13	ENSG00000134333.7
rs7947664	3.99708e-15	1.84054857314554e-09	ENSG00000134333.7_EST00000000000.0_18425241_18425358-ENSG00000134333.7_EST00000000000.0_18418366_18418515-0-1	10203	-0.53558	2.12158e-12	ENSG00000134333.7
rs7128549	2.72018e-14	1.11917084444445e-08	ENSG00000134333.7_EST00000000000.0_18425241_18425358-ENSG00000134333.7_EST00000000000.0_18420978_18421068-0-1	-1315	-0.52149	1.44168e-11	ENSG00000134333.7
rs2249631	3.28442e-09	0.00059635457136515	ENSG00000134333.7_EST00000000000.0_18425241_18425358-ENSG00000134333.7_EST00000000000.0_18422350_18422557-0-1	933	0.41778	1.74786e-06	ENSG00000134333.7
rs7128549	6.95437e-14	2.64683598255452e-08	ENSG00000134333.7_EST00000000000.0_18425241_18425358-ENSG00000134333.7_EST00000000000.0_18424387_18424560-1-1	-1315	0.51434	3.68509e-11	ENSG00000134333.7
rs2249631	3.4702e-37	1.66355821176471e-30	ENSG00000134333.7_EST00000000000.0_18426996_18427119-ENSG00000134333.7_EST00000000000.0_18424387_18424560-0-1	933	-0.76753	1.8399e-34	ENSG00000134333.7
rs2249631	1.76547e-08	0.002706780156804	ENSG00000134333.7_EST00000000000.0_18428664_18428828-ENSG00000134333.7_EST00000000000.0_18424387_18424560-0-1	933	-0.39952	9.40376e-06	ENSG00000134333.7
rs2956086	7.17665e-10	0.000167057685735849	ENSG00000149089.7_EST00000000000.0_34904884_34905051-ENSG00000149089.7_EST00000000000.0_34916557_34916657-0-1	-35525	0.4334	4.32027e-07	ENSG00000149089.7
rs2956086	3.42199e-11	1.01584711563328e-05	ENSG00000149089.7_EST00000000000.0_34904884_34905051-ENSG00000149089.7_EST00000000000.0_34937775_34937883-0-1	-35525	0.46247	2.07853e-08	ENSG00000149089.7
rs1061810	3.54494e-10	8.66413903942653e-05	ENSG00000149084.7_EST00000000000.0_43876694_43878160-ENSG00000149084.7_EST00000000000.0_43775596_43775671-0-1	175675	-0.44039	2.09636e-07	ENSG00000149084.7
rs1061810	1.17562e-08	0.0020591130897658	ENSG00000149084.7_EST00000000000.0_43876694_43878160-ENSG00000149084.7_EST00000000000.0_43819870_43819977-0-1	175675	-0.40403	6.95942e-06	ENSG00000149084.7
rs1061810	1.96036e-08	0.00329609761616162	ENSG00000149084.7_EST00000000000.0_43876694_43878160-ENSG00000149084.7_EST00000000000.0_43836987_43837051-0-1	175675	-0.39834	1.16763e-05	ENSG00000149084.7
rs2666907	1.63587e-06	0.047604118974359	ENSG00000110497.9_EST00000000000.0_46563495_46564531-ENSG00000110497.9_EST00000000000.0_46564802_46564948-1-1	-848211	-0.34397	0.000263716	ENSG00000110497.9
rs7120031	8.05941e-07	0.026685374182875	ENSG00000110497.9_EST00000000000.0_46563495_46564531-ENSG00000110497.9_EST00000000000.0_46567154_46567326-0-1	-799655	-0.35337	0.000129388	ENSG00000110497.9
rs1938642	5.74357e-07	0.0249438573415133	ENSG00000149136.3_EST00000000000.0_57094900_57094988-ENSG00000149136.3_EST00000000000.0_57097765_57097903-0-1	956606	-0.35777	0.000119034	ENSG00000149136.3
rs7928833	8.47691e-22	5.64622608388521e-16	ENSG00000254772.4_EST00000000000.0_62334278_62334482-ENSG00000254772.4_EST00000000000.0_62334871_62335000-1-1	-5625	-0.62934	2.7734e-19	ENSG00000254772.4
rs7928833	2.19497e-27	2.6532918875502e-21	ENSG00000254772.4_EST00000000000.0_62334278_62334482-ENSG00000254772.4_EST00000000000.0_62338437_62338580-0-1	-5625	0.68903	7.16375e-25	ENSG00000254772.4
rs7928833	1.18641e-23	9.36513105000001e-18	ENSG00000254772.4_EST00000000000.0_62334278_62334482-ENSG00000254772.4_EST00000000000.0_62340056_62340214-0-1	-5625	0.65069	3.89943e-21	ENSG00000254772.4
rs7935835	9.76416e-07	0.0530754656603774	ENSG00000168002.7_EST00000000000.0_62533966_62534182-ENSG00000168002.7_EST00000000000.0_62530339_62530498-0-1	-747899	0.35085	0.000301968	ENSG00000168002.7
rs28395880	9.78075e-09	0.000771435579641577	ENSG00000173113.2_EST00000000000.0_64084736_64084837-ENSG00000173113.2_EST00000000000.0_64084921_64085025-0-1	-51808	0.40605	2.33378e-06	ENSG00000173113.2
rs28395880	1.05868e-08	0.000830313177228787	ENSG00000173113.2_EST00000000000.0_64084736_64084837-ENSG00000173113.2_EST00000000000.0_64084921_64085556-0-1	-51808	-0.40519	2.5146e-06	ENSG00000173113.2
rs10897465	3.78624e-07	0.0196480035251662	ENSG00000168071.15_EST00000000000.0_64110979_64111087-ENSG00000168071.15_EST00000000000.0_64109766_64109847-0-1	-385242	-0.36308	8.97352e-05	ENSG00000168071.15
rs28567674	1.5928e-06	0.0591015361836017	ENSG00000014216.9_EST00000000000.0_64950945_64951052-ENSG00000014216.9_EST00000000000.0_64949343_64949484-0-1	-709579	-0.34433	0.00034625	ENSG00000014216.9
rs28567674	1.52784e-06	0.0572288239028945	ENSG00000014216.9_EST00000000000.0_64950945_64951052-ENSG00000014216.9_EST00000000000.0_64949402_64949779-0-1	-709579	-0.34489	0.0003323	ENSG00000014216.9
rs6591182	1.84872e-06	0.0638045790809628	ENSG00000173442.7_EST00000000000.0_65351712_65351869-ENSG00000173442.7_EST00000000000.0_65349010_65349487-0-1	6247	-0.34231	0.000379407	ENSG00000173442.7
rs673995	6.45131e-07	0.026685374182875	ENSG00000173327.3_EST00000000000.0_65374162_65374275-ENSG00000173327.3_EST00000000000.0_65375401_65375541-0-1	-679520	-0.35627	0.000129428	ENSG00000173327.3
rs11227230	1.39763e-06	0.0461438893499309	ENSG00000172500.8_EST00000000000.0_65652406_65652469-ENSG00000172500.8_EST00000000000.0_65653793_65653893-0-1	-299336	0.34609	0.000253188	ENSG00000172500.8
rs574153	1.911e-06	0.0580738286990508	ENSG00000175467.9_EST00000000000.0_65734942_65735057-ENSG00000175467.9_EST00000000000.0_65733821_65734027-0-1	88147	-0.34186	0.00033834	ENSG00000175467.9
rs57717786	1.221e-07	0.00915190906431813	ENSG00000110075.8_EST00000000000.0_68367809_68367962-ENSG00000110075.8_EST00000000000.0_68363565_68363686-1-1	663880	0.37706	3.71714e-05	ENSG00000110075.8
rs75926779	1.71558e-06	0.0701995388770434	ENSG00000137497.12_EST00000000000.0_71719734_71719891-ENSG00000137497.12_EST00000000000.0_71720013_71720231-1-1	521236	0.34333	0.000428395	ENSG00000137497.12
rs341088	1.9136e-06	0.0743614124369748	ENSG00000186635.9_EST00000000000.0_72408956_72409151-ENSG00000186635.9_EST00000000000.0_72415197_72415379-0-1	-190669	-0.34185	0.00046038	ENSG00000186635.9
rs80217992	3.30695e-15	7.62562420512821e-10	ENSG00000175567.3_EST00000000000.0_73692521_73692677-ENSG00000175567.3_EST00000000000.0_73693766_73693875-0-1	-92	-0.53694	8.38435e-13	ENSG00000175567.3
rs80217992	3.30695e-15	7.62562420512821e-10	ENSG00000175567.3_EST00000000000.0_73692521_73692677-ENSG00000175567.3_EST00000000000.0_73693766_73694352-0-1	-92	0.53694	8.37015e-13	ENSG00000175567.3
rs6590519	1.16703e-07	0.019081897546283	ENSG00000120451.6_EST00000000000.0_130748288_130748449-ENSG00000120451.6_EST00000000000.0_130750517_130750701-0-1	-49123	0.3776	8.62807e-05	ENSG00000120451.6
rs948085	1.03695e-09	0.000281156232836292	ENSG00000120451.6_EST00000000000.0_130748288_130748449-ENSG00000120451.6_EST00000000000.0_130773150_130773279-0-1	-33837	-0.42969	7.72826e-07	ENSG00000120451.6
rs76961863	5.15807e-08	0.0118651125875706	ENSG00000111247.10_EST00000000000.0_4668023_4668136-ENSG00000111247.10_EST00000000000.0_4657853_4658002-0-1	250624	0.38727	5.00984e-05	ENSG00000111247.10
rs2532496	9.14262e-25	1.36981331911111e-18	ENSG00000139192.7_EST00000000000.0_6562613_6562882-ENSG00000139193.3_EST00000000000.0_6560434_6560884-0-0	3210	-0.66273	5.34712e-22	ENSG00000139192.7
rs2532496	5.36449e-07	0.0545800777765173	ENSG00000139192.7_EST00000000000.0_6567811_6568113-ENSG00000139192.7_EST00000000000.0_6562613_6562882-0-1	3210	-0.35864	0.000313014	ENSG00000139192.7
rs2532496	1.8203e-07	0.0226858666666667	ENSG00000139192.7_EST00000000000.0_6567811_6568113-ENSG00000139192.7_EST00000000000.0_6566572_6566910-0-1	3210	0.3722	0.00010634	ENSG00000139192.7
rs2532496	2.80518e-15	1.43589254704762e-09	ENSG00000139192.7_EST00000000000.0_6571200_6571484-ENSG00000139190.11_EST00000000000.0_6579696_6579819-0-0	3210	-0.53812	1.63481e-12	ENSG00000139192.7
rs2532496	1.50661e-16	9.12671117413601e-11	ENSG00000139192.7_EST00000000000.0_6571200_6571484-ENSG00000139190.11_EST00000000000.0_6579696_6579843-0-0	3210	-0.55825	8.87693e-14	ENSG00000139192.7
rs2532496	4.03939e-12	1.27540686548881e-06	ENSG00000139192.7_EST00000000000.0_6571200_6571484-ENSG00000139190.11_EST00000000000.0_6579696_6580153-0-0	3210	-0.48135	2.34824e-09	ENSG00000139192.7
rs2532496	5.99663e-19	4.78920048141593e-13	ENSG00000139192.7_EST00000000000.0_6571200_6571484-ENSG00000139192.7_EST00000000000.0_6566572_6566910-0-1	3210	-0.59294	3.51553e-16	ENSG00000139192.7
rs2302368	7.91953e-07	0.0732620318170625	ENSG00000089693.5_EST00000000000.0_6857173_6857713-ENSG00000089693.5_EST00000000000.0_6859311_6859471-0-1	-16844	-0.3536	0.000451422	ENSG00000089693.5
rs11049038	6.32623e-12	2.30997894374646e-06	ENSG00000064102.9_EST00000000000.0_27066953_27067061-ENSG00000064102.9_EST00000000000.0_27067341_27067511-1-1	571625	0.47748	4.42589e-09	ENSG00000064102.9
rs10747561	9.37313e-11	1.10533790668773e-05	ENSG00000123416.9_EST00000000000.0_49521625_49522721-ENSG00000123416.9_EST00000000000.0_49523069_49523173-0-1	-24671	0.45314	2.27602e-08	ENSG00000123416.9
rs61927768	1.12066e-06	0.0411215506040269	ENSG00000066084.7_EST00000000000.0_51125152_51125320-ENSG00000066084.7_EST00000000000.0_51115056_51115179-0-1	-40	0.34903	0.000219243	ENSG00000066084.7
rs61927768	1.40922e-07	0.00712362171747627	ENSG00000066084.7_EST00000000000.0_51138370_51142450-ENSG00000066084.7_EST00000000000.0_51112492_51112601-0-1	-40	0.37532	2.76683e-05	ENSG00000066084.7
rs61927768	5.73208e-07	0.0235414005860806	ENSG00000066084.7_EST00000000000.0_51138370_51142450-ENSG00000066084.7_EST00000000000.0_51128856_51128913-0-1	-40	0.35779	0.000111499	ENSG00000066084.7
rs61927768	1.00433e-06	0.0377133297423109	ENSG00000066084.7_EST00000000000.0_51138370_51142450-ENSG00000066084.7_EST00000000000.0_51130819_51130893-0-1	-40	0.35048	0.000196778	ENSG00000066084.7
rs1379610	2.55205e-09	0.000395852969195403	ENSG00000135476.7_EST00000000000.0_53662808_53663869-ENSG00000135476.7_EST00000000000.0_53662539_53662712-0-1	19600	0.42043	1.12029e-06	ENSG00000135476.7
rs4362187	7.1531e-07	0.0539926579598028	ENSG00000094914.7_EST00000000000.0_53708082_53708225-ENSG00000094914.7_EST00000000000.0_53708535_53708633-1-1	-988235	-0.35493	0.000308767	ENSG00000094914.7
rs7301705	1.15152e-06	0.0679151955818541	ENSG00000111481.5_EST00000000000.0_54741551_54741624-ENSG00000111481.5_EST00000000000.0_54735990_54736071-0-1	946089	0.34867	0.000410699	ENSG00000111481.5
rs10876967	9.01411e-07	0.03736959625731	ENSG00000170581.8_EST00000000000.0_56740603_56740739-ENSG00000170581.8_EST00000000000.0_56743129_56743293-0-1	816683	-0.35191	0.000194012	ENSG00000170581.8
rs3847674	1.64156e-06	0.0601516738744709	ENSG00000170581.8_EST00000000000.0_56742947_56743045-ENSG00000170581.8_EST00000000000.0_56743881_56743974-0-1	-677644	-0.34392	0.000354359	ENSG00000170581.8
rs774053	1.18245e-07	0.00652682795028249	ENSG00000110955.3_EST00000000000.0_57032972_57033091-ENSG00000110955.3_EST00000000000.0_57037187_57037357-0-1	-195239	-0.37744	2.50531e-05	ENSG00000110955.3
rs1979325	7.51368e-09	0.000488673215280899	ENSG00000196531.6_EST00000000000.0_57106219_57106336-ENSG00000196531.6_EST00000000000.0_57106609_57106692-0-1	-3476	0.40893	1.41477e-06	ENSG00000196531.6
rs1979325	1.21264e-10	1.1196779104101e-05	ENSG00000196531.6_EST00000000000.0_57106224_57106336-ENSG00000196531.6_EST00000000000.0_57106609_57106692-0-1	-3476	0.45071	2.30919e-08	ENSG00000196531.6
rs10876967	4.47193e-07	0.0187802487195767	ENSG00000196531.6_EST00000000000.0_57106570_57106692-ENSG00000196531.6_EST00000000000.0_57106846_57106974-1-1	445181	-0.36097	8.46724e-05	ENSG00000196531.6
rs2928056	2.44267e-07	0.0116856625281654	ENSG00000166888.4_EST00000000000.0_57492288_57492380-ENSG00000166888.4_EST00000000000.0_57492575_57492685-1-1	539624	0.36857	4.90366e-05	ENSG00000166888.4
rs73123350	3.65927e-07	0.0195673970245413	ENSG00000135506.11_EST00000000000.0_58112776_58112965-ENSG00000135506.11_EST00000000000.0_58111929_58112159-1-1	-37488	-0.36351	8.90488e-05	ENSG00000135506.11
rs73123350	1.95752e-07	0.0113692655451713	ENSG00000135506.11_EST00000000000.0_58112776_58112965-ENSG00000135506.11_EST00000000000.0_58112119_58112204-0-1	-37488	0.37131	4.7487e-05	ENSG00000135506.11
rs1368578	2.18443e-12	6.36916592870544e-07	ENSG00000187109.8_EST00000000000.0_76449813_76449938-ENSG00000187109.8_EST00000000000.0_76450354_76450452-0-1	-1857	0.48658	1.1043e-09	ENSG00000187109.8
rs10785228	1.38131e-15	6.44607910310311e-10	ENSG00000187109.8_EST00000000000.0_76449813_76449938-ENSG00000187109.8_EST00000000000.0_76454790_76454867-0-1	-5092	0.54312	6.9826e-13	ENSG00000187109.8
rs10785228	1.54476e-13	5.37723818475337e-08	ENSG00000187109.8_EST00000000000.0_76449813_76449938-ENSG00000187109.8_EST00000000000.0_76462689_76462774-0-1	-5092	0.50813	7.80138e-11	ENSG00000187109.8
rs1368578	3.61421e-13	1.20427692219843e-07	ENSG00000187109.8_EST00000000000.0_76449813_76449938-ENSG00000187109.8_EST00000000000.0_76477613_76477874-0-1	-1857	0.50138	1.82945e-10	ENSG00000187109.8
rs1368578	1.15431e-10	2.66898722615156e-05	ENSG00000187109.8_EST00000000000.0_76449813_76449938-ENSG00000187109.8_EST00000000000.0_76478347_76478464-0-1	-1857	0.45118	5.84304e-08	ENSG00000187109.8
rs2255315	2.4808e-07	0.0303221515752829	ENSG00000166598.7_EST00000000000.0_104325299_104325401-ENSG00000166598.7_EST00000000000.0_104323885_104324116-1-1	-74163	-0.36838	0.000151111	ENSG00000166598.7
rs2285934	3.59029e-07	0.0271318980392157	ENSG00000089127.7_EST00000000000.0_113355352_113356267-ENSG00000089127.7_EST00000000000.0_113348856_113349040-0-1	6938	0.36375	0.000132035	ENSG00000089127.7
rs2285934	7.49472e-08	0.00708932315029387	ENSG00000089127.7_EST00000000000.0_113355352_113356267-ENSG00000089127.7_EST00000000000.0_113354314_113354760-0-1	6938	0.38288	2.74659e-05	ENSG00000089127.7
rs2285934	1.64071e-46	2.64312666514286e-39	ENSG00000089127.7_EST00000000000.0_113357194_113357708-ENSG00000089127.7_EST00000000000.0_113346341_113346629-0-1	6938	-0.82147	6.01857e-44	ENSG00000089127.7
rs10774671	1.48565e-42	1.28666431835898e-35	ENSG00000089127.7_EST00000000000.0_113357194_113357708-ENSG00000089127.7_EST00000000000.0_113348856_113349040-0-1	12611	-0.80054	5.44109e-40	ENSG00000089127.7
rs2285934	5.38955e-21	3.73286012357724e-15	ENSG00000089127.7_EST00000000000.0_113357194_113357708-ENSG00000089127.7_EST00000000000.0_113354314_113354621-0-1	6938	-0.61955	1.99142e-18	ENSG00000089127.7
rs2057778	1.06682e-27	1.54680142222222e-21	ENSG00000089127.7_EST00000000000.0_113357194_113357708-ENSG00000089127.7_EST00000000000.0_113355352_113355505-0-1	6214	-0.692	3.9247e-25	ENSG00000089127.7
rs2285934	6.95641e-38	2.616763776e-31	ENSG00000089127.7_EST00000000000.0_113357194_113357708-ENSG00000089127.7_EST00000000000.0_113356402_113357015-0-1	6938	-0.77216	2.55366e-35	ENSG00000089127.7
rs7135260	5.30454e-27	6.73395738074074e-21	ENSG00000089127.7_EST00000000000.0_113357292_113357680-ENSG00000089127.7_EST00000000000.0_113355352_113355505-0-1	37167	-0.68535	1.95941e-24	ENSG00000089127.7
rs1841787	4.19967e-07	0.0576971991792576	ENSG00000196498.8_EST00000000000.0_124817676_124817825-ENSG00000196498.8_EST00000000000.0_124819681_124819826-0-1	785758	-0.36177	0.000335395	ENSG00000196498.8
rs7331114	1.78018e-07	0.0278177364027501	ENSG00000102699.5_EST00000000000.0_25005515_25005614-ENSG00000102699.5_EST00000000000.0_25015984_25016106-0-1	-200750	0.37247	0.000136006	ENSG00000102699.5
rs1218897	5.49023e-07	0.0623493357948718	ENSG00000122034.8_EST00000000000.0_28004007_28004103-ENSG00000122033.9_EST00000000000.0_28019225_28019293-0-0	81093	0.35835	0.000369131	ENSG00000122034.8
rs4343121	3.39578e-07	0.0400529884270579	ENSG00000139514.7_EST00000000000.0_30091710_30091927-ENSG00000139514.7_EST00000000000.0_30096454_30096593-0-1	878549	-0.36446	0.000213142	ENSG00000139514.7
rs7329261	2.33094e-09	0.000423150584286804	ENSG00000136111.8_EST00000000000.0_75858809_75861161-ENSG00000136111.8_EST00000000000.0_75873466_75873710-0-1	-181722	0.42137	1.20305e-06	ENSG00000136111.8
rs7329261	3.33785e-07	0.0337739668500747	ENSG00000136111.8_EST00000000000.0_75866238_75866407-ENSG00000136111.8_EST00000000000.0_75876379_75876537-0-1	-181722	0.36467	0.000171719	ENSG00000136111.8
rs9590408	2.9745e-07	0.0142009902074856	ENSG00000130177.10_EST00000000000.0_115022553_115022705-ENSG00000130177.10_EST00000000000.0_115008732_115008823-0-1	19104	-0.36612	6.12086e-05	ENSG00000130177.10
rs12147458	1.82783e-07	0.0286464209674582	ENSG00000129566.7_EST00000000000.0_20837526_20837735-ENSG00000129566.7_EST00000000000.0_20839648_20839766-0-1	75925	0.37215	0.000141269	ENSG00000129566.7
snp_14_20957923	2.62657e-08	0.00548790123388263	ENSG00000198805.6_EST00000000000.0_20943221_20943411-ENSG00000198805.6_EST00000000000.0_20940467_20940636-0-1	20810	-0.39504	2.05832e-05	ENSG00000198805.6
snp_14_20957923	5.31627e-17	4.45007485185185e-11	ENSG00000198805.6_EST00000000000.0_20944543_20945253-ENSG00000198805.6_EST00000000000.0_20940467_20940636-0-1	20810	-0.56511	4.16145e-14	ENSG00000198805.6
snp_14_20957923	1.32932e-15	9.3643870967742e-10	ENSG00000198805.6_EST00000000000.0_20944543_20945253-ENSG00000198805.6_EST00000000000.0_20942631_20942734-0-1	20810	-0.54339	1.03875e-12	ENSG00000198805.6
snp_14_20957923	8.60833e-08	0.0154668476984127	ENSG00000198805.6_EST00000000000.0_20944543_20945253-ENSG00000198805.6_EST00000000000.0_20942932_20943067-0-1	20810	-0.38124	6.76205e-05	ENSG00000198805.6
rs1958391	3.44579e-08	0.00540752906852497	ENSG00000100908.9_EST00000000000.0_24610316_24610525-ENSG00000100908.9_EST00000000000.0_24610557_24610779-0-1	963169	-0.39194	2.01938e-05	ENSG00000100908.9
rs2277480	5.24239e-07	0.0538555966457978	ENSG00000100908.9_EST00000000000.0_24610316_24610525-ENSG00000100911.9_EST00000000000.0_24612794_24612880-0-0	-23282	-0.35894	0.000307808	ENSG00000100908.9
rs57119148	8.50472e-15	2.46841147686703e-09	ENSG00000165502.6_EST00000000000.0_50085237_50085858-ENSG00000165502.6_EST00000000000.0_50087280_50087403-0-1	9823	-0.53011	2.93884e-12	ENSG00000165502.6
rs57119148	7.64939e-15	2.23834168888889e-09	ENSG00000165502.6_EST00000000000.0_50085237_50085858-ENSG00000165506.10_EST00000000000.0_50100005_50101948-0-0	9823	0.53089	2.64308e-12	ENSG00000165502.6
rs57119148	8.3067e-15	2.4120829252968e-09	ENSG00000165502.6_EST00000000000.0_50085237_50085858-ENSG00000168282.3_EST00000000000.0_50087489_50090198-0-0	9823	0.53028	2.86393e-12	ENSG00000165502.6
rs1952013	1.01816e-13	2.54460304225352e-08	ENSG00000165502.6_EST00000000000.0_50085237_50085858-ENSG00000168282.3_EST00000000000.0_50087533_50087713-0-0	-46	-0.51139	3.5262e-11	ENSG00000165502.6
rs2757117	1.1472e-11	2.13355964658635e-06	ENSG00000100592.10_EST00000000000.0_59835368_59836471-ENSG00000100592.10_EST00000000000.0_59826115_59826222-0-1	39245	0.47227	4.03235e-09	ENSG00000100592.10
rs2757117	6.14212e-15	1.85495099757236e-09	ENSG00000100592.10_EST00000000000.0_59835368_59836471-ENSG00000100592.10_EST00000000000.0_59827520_59827580-0-1	39245	0.53248	2.15416e-12	ENSG00000100592.10
rs7149500	3.60892e-07	0.0285632469220608	ENSG00000119638.7_EST00000000000.0_75548822_75551389-ENSG00000119638.7_EST00000000000.0_75553721_75553933-0-1	175449	-0.36369	0.000140673	ENSG00000119638.7
rs7149500	6.48306e-07	0.0461438893499309	ENSG00000119638.7_EST00000000000.0_75548822_75551389-ENSG00000119638.7_EST00000000000.0_75555183_75555344-0-1	175449	0.3562	0.000252982	ENSG00000119638.7
rs12891492	1.99091e-09	0.000468462609009009	ENSG00000140105.11_EST00000000000.0_100835424_100835595-ENSG00000140105.11_EST00000000000.0_100840473_100840557-0-1	201	0.42301	1.35321e-06	ENSG00000140105.11
rs34197832	1.05514e-06	0.0638490110043669	ENSG00000142208.11_EST00000000000.0_105239215_105239429-ENSG00000142208.11_EST00000000000.0_105239792_105239917-0-1	-344288	0.34983	0.000380399	ENSG00000142208.11
rs10152951	7.35852e-07	0.0496401124893535	ENSG00000156970.7_EST00000000000.0_40501836_40501976-ENSG00000156970.7_EST00000000000.0_40498385_40498659-0-1	-654615	-0.35456	0.000278063	ENSG00000156970.7
rs28886308	1.55836e-06	0.0580189827315074	ENSG00000092531.4_EST00000000000.0_42821873_42822017-ENSG00000092531.4_EST00000000000.0_42807435_42807552-1-1	-17769	0.34462	0.000337517	ENSG00000092531.4
rs10851410	1.05251e-07	0.00607049056603774	ENSG00000092531.4_EST00000000000.0_42821873_42822017-ENSG00000092531.4_EST00000000000.0_42820460_42820618-0-1	56987	-0.37884	2.3025e-05	ENSG00000092531.4
rs62019322	4.78713e-06	0.061342763959596	ENSG00000166946.7_EST00000000000.0_43483593_43483873-ENSG00000166947.5_EST00000000000.0_43487571_43489662-0-0	-580081	0.3291	0.000362174	ENSG00000166946.7
rs813219	5.51791e-07	0.0502062914868244	ENSG00000157483.4_EST00000000000.0_59487660_59487766-ENSG00000171989.4_EST00000000000.0_59499042_59500705-0-0	-523400	-0.35828	0.000283031	ENSG00000157483.4
rs4775200	1.17088e-08	0.00155703936593771	ENSG00000140299.6_EST00000000000.0_59974607_59974713-ENSG00000140299.6_EST00000000000.0_59980931_59981125-0-1	7876	0.40408	5.09536e-06	ENSG00000140299.6
rs4775200	1.17088e-08	0.00154875449101161	ENSG00000140299.6_EST00000000000.0_59974607_59974713-ENSG00000140299.6_EST00000000000.0_59981334_59981733-0-1	7876	-0.40408	5.06321e-06	ENSG00000140299.6
rs12593406	1.32276e-08	0.00126136262454701	ENSG00000103657.8_EST00000000000.0_63915924_63916089-ENSG00000103657.8_EST00000000000.0_63920876_63921014-0-1	41117	-0.40273	4.00057e-06	ENSG00000103657.8
rs8037081	6.40585e-07	0.0373231068676717	ENSG00000103657.8_EST00000000000.0_63916357_63916526-ENSG00000103657.8_EST00000000000.0_63929704_63929842-0-1	49158	0.35636	0.000193285	ENSG00000103657.8
rs2289699	3.13797e-11	9.10210352840301e-06	ENSG00000103811.10_EST00000000000.0_79213400_79214547-ENSG00000103811.10_EST00000000000.0_79224714_79224800-0-1	-18235	-0.46325	1.84166e-08	ENSG00000103811.10
rs7496812	1.13607e-09	0.000246295766521388	ENSG00000103811.10_EST00000000000.0_79213400_79214547-ENSG00000103811.10_EST00000000000.0_79227320_79227424-0-1	-18992	-0.42877	6.61781e-07	ENSG00000103811.10
rs34638170	4.58422e-10	0.000132706443686477	ENSG00000136371.4_EST00000000000.0_80137318_80137784-ENSG00000180953.6_EST00000000000.0_80206930_80207598-0-0	40940	0.43786	3.34126e-07	ENSG00000136371.4
rs72736550	1.71713e-07	0.026082838974359	ENSG00000136371.4_EST00000000000.0_80137318_80137784-ENSG00000180953.6_EST00000000000.0_80215794_80216044-0-0	31108	0.37291	0.000125742	ENSG00000136371.4
rs72736550	6.78175e-10	0.000185904607868313	ENSG00000136371.4_EST00000000000.0_80137318_80137784-ENSG00000257028.1_EST00000000000.0_80215507_80217194-0-0	31108	0.43397	4.89838e-07	ENSG00000136371.4
rs56173860	1.04024e-07	0.0170060742312925	ENSG00000136371.4_EST00000000000.0_80181435_80181696-ENSG00000136371.4_EST00000000000.0_80189214_80189391-0-1	10276	-0.37898	7.58989e-05	ENSG00000136371.4
rs16971450	5.15251e-08	0.00920125153285449	ENSG00000136371.4_EST00000000000.0_80181435_80181696-ENSG00000180953.6_EST00000000000.0_80206930_80207598-0-0	-34820	0.38728	3.75038e-05	ENSG00000136371.4
rs16971450	1.19852e-09	0.000315667254900118	ENSG00000136371.4_EST00000000000.0_80181435_80181696-ENSG00000180953.6_EST00000000000.0_80215794_80216044-0-0	-34820	0.42822	8.73849e-07	ENSG00000136371.4
rs56173860	1.12906e-07	0.0183027937250362	ENSG00000136371.4_EST00000000000.0_80181435_80181696-ENSG00000257028.1_EST00000000000.0_80215507_80217194-0-0	10276	0.378	8.22816e-05	ENSG00000136371.4
rs1042499	4.40861e-07	0.0424741516485288	ENSG00000140575.8_EST00000000000.0_91030186_91030321-ENSG00000140575.8_EST00000000000.0_91027452_91027584-0-1	-603145	0.36115	0.000228511	ENSG00000140575.8
rs8058883	8.26563e-09	0.0010620407908046	ENSG00000129925.5_EST00000000000.0_426136_426455-ENSG00000129925.5_EST00000000000.0_427378_427585-0-1	-7940	0.40789	3.30621e-06	ENSG00000129925.5
rs8061743	8.234e-07	0.0584960964399852	ENSG00000167969.6_EST00000000000.0_2293319_2293440-ENSG00000167969.6_EST00000000000.0_2294407_2294553-0-1	-793773	0.35309	0.000341371	ENSG00000167969.6
rs7665	3.65448e-11	1.19286523773585e-05	ENSG00000089486.9_EST00000000000.0_4560676_4562684-ENSG00000103415.6_EST00000000000.0_4559630_4560347-0-0	-26304	-0.46187	2.46789e-08	ENSG00000089486.9
rs7185286	7.19074e-07	0.0425642086606244	ENSG00000103222.12_EST00000000000.0_16230335_16230501-ENSG00000103222.12_EST00000000000.0_16219667_16219768-0-1	133411	0.35486	0.00022915	ENSG00000103222.12
rs249855	4.34674e-07	0.0468169963966095	ENSG00000166847.4_EST00000000000.0_23678368_23681195-ENSG00000103365.8_EST00000000000.0_23474863_23479021-0-0	5263	-0.36133	0.000257528	ENSG00000166847.4
rs249855	3.41427e-07	0.0384338954455446	ENSG00000166847.4_EST00000000000.0_23678368_23681195-ENSG00000166847.4_EST00000000000.0_23652713_23652911-0-1	5263	-0.36439	0.000202038	ENSG00000166847.4
rs249855	2.42227e-08	0.00397860921452145	ENSG00000166847.4_EST00000000000.0_23678368_23681195-ENSG00000166847.4_EST00000000000.0_23654276_23654344-0-1	5263	-0.39596	1.43788e-05	ENSG00000166847.4
rs9927993	5.037e-07	0.0506864094514768	ENSG00000166501.8_EST00000000000.0_24225979_24231932-ENSG00000166501.8_EST00000000000.0_24046740_24046868-0-1	-14198	0.35945	0.000286562	ENSG00000166501.8
rs1646124	6.40497e-07	0.0227067053204242	ENSG00000177455.5_EST00000000000.0_28944555_28944830-ENSG00000169180.5_EST00000000000.0_28167395_28167848-0-0	199673	-0.35636	0.000106586	ENSG00000177455.5
rs28529403	6.37117e-08	0.002392843904	ENSG00000102882.6_EST00000000000.0_30129670_30129859-ENSG00000102882.6_EST00000000000.0_30134248_30134311-0-1	-171	0.3848	8.17299e-06	ENSG00000102882.6
rs56357328	2.22958e-06	0.0487553607765483	ENSG00000102879.10_EST00000000000.0_30198137_30198266-ENSG00000102879.10_EST00000000000.0_30196530_30196728-0-1	-891155	-0.33976	0.000272314	ENSG00000102879.10
rs56357328	3.68501e-06	0.0732749513361463	ENSG00000102879.10_EST00000000000.0_30198137_30198266-ENSG00000102879.10_EST00000000000.0_30197919_30198041-0-1	-891155	0.33279	0.00045193	ENSG00000102879.10
rs4232893	3.24507e-06	0.0612450737816979	ENSG00000180096.5_EST00000000000.0_30393081_30393204-ENSG00000180096.5_EST00000000000.0_30393846_30393919-0-1	29580	-0.33457	0.000361398	ENSG00000180096.5
rs78297758	6.03835e-06	0.0383981143446853	ENSG00000069329.8_EST00000000000.0_46706177_46706384-ENSG00000069329.8_EST00000000000.0_46711227_46711310-0-1	826493	0.32577	0.000201725	ENSG00000069329.8
rs2081227	5.25129e-07	0.047109554456223	ENSG00000125107.10_EST00000000000.0_58614537_58614664-ENSG00000125107.10_EST00000000000.0_58615249_58615419-1-1	689007	-0.35892	0.00026021	ENSG00000125107.10
rs257620	1.24233e-07	0.0133582072380952	ENSG00000125166.6_EST00000000000.0_58749918_58750083-ENSG00000125166.6_EST00000000000.0_58756054_58756182-0-1	-6329	-0.37685	5.71849e-05	ENSG00000125166.6
rs257620	3.17128e-07	0.0295112776265271	ENSG00000125166.6_EST00000000000.0_58749918_58750083-ENSG00000125166.6_EST00000000000.0_58757650_58757806-0-1	-6329	-0.36532	0.000146686	ENSG00000125166.6
rs11075672	9.24776e-07	0.0238621435320996	ENSG00000132600.9_EST00000000000.0_68373691_68373871-ENSG00000132600.9_EST00000000000.0_68362969_68363077-0-1	39162	-0.35157	0.000113251	ENSG00000132600.9
rs1875941	3.07978e-07	0.0134558174688923	ENSG00000090861.7_EST00000000000.0_70287822_70287941-ENSG00000090861.7_EST00000000000.0_70292883_70293089-0-1	493481	0.36568	5.76903e-05	ENSG00000090861.7
rs11640021	2.95081e-07	0.0284943511434237	ENSG00000090863.6_EST00000000000.0_74537429_74537644-ENSG00000168411.7_EST00000000000.0_74655297_74657969-0-0	-128212	-0.36622	0.000140241	ENSG00000090863.6
rs11640021	2.17244e-07	0.0220437853658537	ENSG00000090863.6_EST00000000000.0_74537429_74537644-ENSG00000168411.7_EST00000000000.0_74660241_74660452-0-0	-128212	-0.37002	0.0001029	ENSG00000090863.6
rs4402594	2.09049e-18	1.29805411373219e-12	ENSG00000168411.7_EST00000000000.0_74662350_74662564-ENSG00000168411.7_EST00000000000.0_74664679_74664855-0-1	581	-0.58545	9.88066e-16	ENSG00000168411.7
rs4402594	1.12457e-15	4.99964935111111e-10	ENSG00000168411.7_EST00000000000.0_74662350_74662564-ENSG00000168411.7_EST00000000000.0_74666421_74666571-0-1	581	0.54456	5.36699e-13	ENSG00000168411.7
snp_16_74655594	5.7008e-08	0.00700106741960785	ENSG00000168411.7_EST00000000000.0_74664679_74664855-ENSG00000168411.7_EST00000000000.0_74671754_74671868-0-1	-45185	-0.3861	2.71012e-05	ENSG00000168411.7
rs4782377	6.27637e-07	0.0719241363841808	ENSG00000103335.13_EST00000000000.0_88783431_88783619-ENSG00000103335.13_EST00000000000.0_88786477_88786691-0-1	-182156	-0.35662	0.000441727	ENSG00000103335.13
rs7184655	7.81008e-07	0.0627553207679649	ENSG00000197912.7_EST00000000000.0_89590368_89590655-ENSG00000197912.7_EST00000000000.0_89574819_89575008-0-1	26743	-0.35378	0.000372147	ENSG00000197912.7
rs2230931	6.34207e-07	0.0817194381780539	ENSG00000132383.6_EST00000000000.0_1795127_1795234-ENSG00000132383.6_EST00000000000.0_1782509_1782701-0-1	61914	-0.35649	0.000513582	ENSG00000132383.6
rs11658881	5.66495e-07	0.0661953961513514	ENSG00000167720.6_EST00000000000.0_2226430_2226639-ENSG00000167720.6_EST00000000000.0_2218851_2219022-0-1	-134299	0.35794	0.000398172	ENSG00000167720.6
rs4790718	4.05312e-09	0.000840996461230329	ENSG00000091640.2_EST00000000000.0_4862523_4862938-ENSG00000091640.2_EST00000000000.0_4864081_4864148-0-1	-239	0.41555	2.54969e-06	ENSG00000091640.2
rs4790718	6.30938e-07	0.0658862628571429	ENSG00000091640.2_EST00000000000.0_4862523_4862938-ENSG00000091640.2_EST00000000000.0_4871015_4871132-0-1	-239	0.35655	0.000396072	ENSG00000091640.2
rs62076287	4.19665e-07	0.0570631682397004	ENSG00000029725.10_EST00000000000.0_5235244_5235447-ENSG00000108518.6_EST00000000000.0_4848947_4849292-0-0	-166052	-0.36178	0.00033041	ENSG00000029725.10
snp_17_7155140	6.15854e-11	2.11428720601504e-05	ENSG00000170291.7_EST00000000000.0_7160176_7160357-ENSG00000170291.7_EST00000000000.0_7155551_7155656-0-1	-232	-0.45706	4.57365e-08	ENSG00000170291.7
snp_17_7155140	1.5305e-07	0.0237579060265204	ENSG00000170291.7_EST00000000000.0_7160176_7160357-ENSG00000170291.7_EST00000000000.0_7155745_7155915-0-1	-232	-0.37432	0.000112679	ENSG00000170291.7
snp_17_7155140	4.25732e-08	0.00789395142342343	ENSG00000170291.7_EST00000000000.0_7160176_7160357-ENSG00000170291.7_EST00000000000.0_7156089_7156149-0-1	-232	-0.3895	3.13536e-05	ENSG00000170291.7
rs60959140	1.31189e-09	0.000338263969185185	ENSG00000174083.11_EST00000000000.0_8706055_8706747-ENSG00000174083.11_EST00000000000.0_8725904_8725974-0-1	-13844	-0.4273	9.40804e-07	ENSG00000174083.11
rs60959140	2.40738e-10	7.26387007387141e-05	ENSG00000174083.11_EST00000000000.0_8706055_8706747-ENSG00000174083.11_EST00000000000.0_8726313_8726403-0-1	-13844	-0.44415	1.72728e-07	ENSG00000174083.11
rs9894171	6.3245e-07	0.0734346766754525	ENSG00000174083.11_EST00000000000.0_8707359_8707471-ENSG00000174083.11_EST00000000000.0_8726704_8726814-0-1	288943	-0.35652	0.000453154	ENSG00000174083.11
rs12943490	7.1532e-09	0.00156350177354497	ENSG00000174083.11_EST00000000000.0_8707359_8707471-ENSG00000174083.11_EST00000000000.0_8731429_8731507-0-1	-10180	-0.40946	5.12668e-06	ENSG00000174083.11
rs632078	8.71773e-09	0.00187329551439689	ENSG00000174083.11_EST00000000000.0_8726704_8726814-ENSG00000174083.11_EST00000000000.0_8733023_8733109-0-1	-12371	0.40731	6.26436e-06	ENSG00000174083.11
rs12943490	7.26873e-10	0.000197661857744978	ENSG00000174083.11_EST00000000000.0_8730489_8730611-ENSG00000174083.11_EST00000000000.0_8733023_8733109-0-1	-10180	-0.43327	5.22497e-07	ENSG00000174083.11
rs632078	1.28663e-07	0.0200403708590288	ENSG00000174083.11_EST00000000000.0_8731429_8731507-ENSG00000174083.11_EST00000000000.0_8731884_8732307-1-1	-12371	-0.37642	9.21791e-05	ENSG00000174083.11
rs632078	4.07494e-07	0.0516510870876387	ENSG00000174083.11_EST00000000000.0_8731429_8731507-ENSG00000174083.11_EST00000000000.0_8733023_8733109-0-1	-12371	0.36215	0.000292688	ENSG00000174083.11
rs632078	2.9343e-11	1.02050003640212e-05	ENSG00000174083.11_EST00000000000.0_8731429_8731507-ENSG00000174083.11_EST00000000000.0_8736206_8736362-0-1	-12371	0.46386	2.09137e-08	ENSG00000174083.11
rs632078	5.80984e-07	0.0686669080250224	ENSG00000174083.11_EST00000000000.0_8731884_8732307-ENSG00000174083.11_EST00000000000.0_8739864_8739933-0-1	-12371	0.35762	0.000416585	ENSG00000174083.11
rs632078	3.81624e-09	0.000895152269222578	ENSG00000174083.11_EST00000000000.0_8731884_8732307-ENSG00000174083.11_EST00000000000.0_8740108_8740240-0-1	-12371	0.41619	2.73426e-06	ENSG00000174083.11
rs632078	5.20961e-08	0.00918819104426667	ENSG00000174083.11_EST00000000000.0_8736206_8736362-ENSG00000174083.11_EST00000000000.0_8741120_8741188-0-1	-12371	0.38716	3.73609e-05	ENSG00000174083.11
rs71371874	5.49215e-08	0.00955845811260905	ENSG00000174083.11_EST00000000000.0_8738590_8738773-ENSG00000174083.11_EST00000000000.0_8741613_8741972-0-1	-11495	0.38654	3.92085e-05	ENSG00000174083.11
rs71371874	3.02331e-12	1.18544828235294e-06	ENSG00000174083.11_EST00000000000.0_8738590_8738773-ENSG00000174083.11_EST00000000000.0_8742931_8743014-0-1	-11495	0.48383	2.16333e-09	ENSG00000174083.11
rs71371874	2.9967e-14	1.61216549463415e-08	ENSG00000174083.11_EST00000000000.0_8738590_8738773-ENSG00000174083.11_EST00000000000.0_8753099_8753202-0-1	-11495	0.52076	2.14706e-11	ENSG00000174083.11
rs4079466	1.73538e-07	0.0289794630924223	ENSG00000133028.4_EST00000000000.0_10595189_10595281-ENSG00000133028.4_EST00000000000.0_10596174_10596278-0-1	-886876	-0.37279	0.000143477	ENSG00000133028.4
rs10775382	1.71649e-06	0.0626743573216246	ENSG00000177731.8_EST00000000000.0_18149058_18149164-ENSG00000177731.8_EST00000000000.0_18149622_18149776-0-1	509677	-0.34332	0.000371353	ENSG00000177731.8
rs6505265	5.08653e-07	0.0325529962186495	ENSG00000172301.5_EST00000000000.0_30178890_30179327-ENSG00000172301.5_EST00000000000.0_30179831_30180049-1-1	-13676	-0.35933	0.000164378	ENSG00000172301.5
rs6505265	2.70044e-07	0.0191647990219675	ENSG00000172301.5_EST00000000000.0_30178890_30179327-ENSG00000172301.5_EST00000000000.0_30183818_30183884-0-1	-13676	0.36732	8.70296e-05	ENSG00000172301.5
rs6505265	5.82831e-07	0.0362594801007557	ENSG00000172301.5_EST00000000000.0_30178890_30179327-ENSG00000172301.5_EST00000000000.0_30186120_30186256-0-1	-13676	0.35758	0.000187234	ENSG00000172301.5
rs62079696	4.38929e-07	0.0332428649379547	ENSG00000005955.7_EST00000000000.0_34941730_34941880-ENSG00000005955.7_EST00000000000.0_34934413_34934616-0-1	-510153	0.36121	0.000168478	ENSG00000005955.7
rs12452967	2.67862e-13	7.83439852954049e-08	ENSG00000108292.11_EST00000000000.0_36881810_36886056-ENSG00000108292.11_EST00000000000.0_36876003_36876148-0-1	26080	-0.50378	1.16466e-10	ENSG00000108292.11
rs12452967	1.79001e-12	4.59126809534736e-07	ENSG00000108292.11_EST00000000000.0_36881810_36886056-ENSG00000108292.11_EST00000000000.0_36878931_36879021-0-1	26080	-0.48825	7.81109e-10	ENSG00000108292.11
rs12452967	6.39261e-12	1.48448820023392e-06	ENSG00000108292.11_EST00000000000.0_36881810_36886056-ENSG00000108292.11_EST00000000000.0_36880873_36881229-0-1	26080	0.47739	2.75251e-09	ENSG00000108292.11
rs1453559	4.14857e-22	2.41947191794872e-16	ENSG00000172057.4_EST00000000000.0_38079365_38079516-ENSG00000172057.4_EST00000000000.0_38081422_38081624-0-1	-63435	-0.63303	1.12547e-19	ENSG00000172057.4
rs2277621	2.96953e-08	0.00176014977456911	ENSG00000108771.6_EST00000000000.0_40262741_40262906-ENSG00000108771.6_EST00000000000.0_40264623_40264751-0-1	-90	0.39364	5.86882e-06	ENSG00000108771.6
rs78623067	1.38319e-06	0.0480398463276836	ENSG00000068137.9_EST00000000000.0_40825194_40825314-ENSG00000068137.9_EST00000000000.0_40825952_40826031-0-1	-609214	-0.34623	0.00026738	ENSG00000068137.9
rs2079009	8.16318e-07	0.0315018715214565	ENSG00000108797.6_EST00000000000.0_40841539_40841645-ENSG00000108797.6_EST00000000000.0_40840894_40841065-0-1	-595013	0.3532	0.000157605	ENSG00000108797.6
rs34235453	1.77911e-06	0.0581853498809524	ENSG00000188554.7_EST00000000000.0_41345111_41345270-ENSG00000188554.7_EST00000000000.0_41342626_41342793-0-1	391054	0.34283	0.000339179	ENSG00000188554.7
rs2289671	1.21902e-06	0.0611467671557272	ENSG00000108312.10_EST00000000000.0_42288160_42288315-ENSG00000108312.10_EST00000000000.0_42288658_42288699-0-1	689965	0.34791	0.000360619	ENSG00000108312.10
rs1059555	1.52407e-14	3.94150372272326e-09	ENSG00000013306.10_EST00000000000.0_42397990_42398099-ENSG00000013306.10_EST00000000000.0_42399787_42399920-0-1	-119	-0.52581	4.83371e-12	ENSG00000013306.10
rs112718682	7.65181e-07	0.0416342057861635	ENSG00000108883.6_EST00000000000.0_42937800_42937911-ENSG00000108883.6_EST00000000000.0_42940081_42940274-1-1	-617669	0.35405	0.000222518	ENSG00000108883.6
rs726612	4.28469e-07	0.0259103151564259	ENSG00000108883.6_EST00000000000.0_42953302_42953468-ENSG00000108883.6_EST00000000000.0_42961017_42961092-0-1	44969	-0.36151	0.000124826	ENSG00000108883.6
rs758999	1.11943e-06	0.0596540169213732	ENSG00000141293.9_EST00000000000.0_46210802_46211178-ENSG00000002919.9_EST00000000000.0_46198597_46199248-0-0	-301579	0.34905	0.000350457	ENSG00000141293.9
rs11656902	9.54666e-07	0.07717118651341	ENSG00000011052.15_EST00000000000.0_49244188_49244317-ENSG00000011052.15_EST00000000000.0_49243639_49243858-1-1	-11038	0.35115	0.000480479	ENSG00000011052.15
rs2302254	2.51082e-09	0.000442524644495065	ENSG00000011052.15_EST00000000000.0_49244188_49244317-ENSG00000011052.15_EST00000000000.0_49243779_49243924-1-1	-20	0.4206	1.26389e-06	ENSG00000011052.15
rs2236737	1.94776e-07	0.00636819550709824	ENSG00000108592.9_EST00000000000.0_61896795_61897354-ENSG00000108592.9_EST00000000000.0_61898390_61898475-0-1	33069	-0.37137	2.43199e-05	ENSG00000108592.9
rs2236737	2.26246e-06	0.0503750344668588	ENSG00000108592.9_EST00000000000.0_61896795_61897354-ENSG00000108592.9_EST00000000000.0_61898714_61899003-0-1	33069	-0.33956	0.00028431	ENSG00000108592.9
rs8069687	2.35046e-08	0.000958393631638419	ENSG00000108592.9_EST00000000000.0_61898714_61899003-ENSG00000108592.9_EST00000000000.0_61901444_61901599-0-1	-22008	-0.3963	2.93784e-06	ENSG00000108592.9
rs3817182	1.33454e-06	0.0329783777892031	ENSG00000108592.9_EST00000000000.0_61899344_61899528-ENSG00000108592.9_EST00000000000.0_61902185_61902289-0-1	-121123	-0.34671	0.000166923	ENSG00000108592.9
rs6504177	1.73588e-08	0.000729935512216217	ENSG00000108592.9_EST00000000000.0_61901177_61901312-ENSG00000108592.9_EST00000000000.0_61902185_61902289-0-1	-92376	0.3997	2.19425e-06	ENSG00000108592.9
rs35122942	2.29195e-07	0.00806060866230937	ENSG00000108622.5_EST00000000000.0_62082467_62082733-ENSG00000108622.5_EST00000000000.0_62085101_62085182-0-1	873603	-0.36936	3.20942e-05	ENSG00000108622.5
rs7210049	1.78639e-07	0.0227067053204242	ENSG00000185262.6_EST00000000000.0_74266275_74267375-ENSG00000185262.6_EST00000000000.0_74261283_74261706-0-1	-38963	-0.37243	0.000106807	ENSG00000185262.6
rs7210049	1.71307e-07	0.0218630559404097	ENSG00000185262.6_EST00000000000.0_74266275_74267375-ENSG00000185262.6_EST00000000000.0_74261988_74262050-0-1	-38963	0.37294	0.000101843	ENSG00000185262.6
rs62079080	2.94394e-08	0.00745945468990318	ENSG00000108639.2_EST00000000000.0_76167591_76167730-ENSG00000187997.5_EST00000000000.0_76160176_76160445-0-0	-17056	-0.39374	2.92396e-05	ENSG00000108639.2
rs62079080	1.83308e-07	0.0354771340510872	ENSG00000108639.2_EST00000000000.0_76167820_76169009-ENSG00000167900.5_EST00000000000.0_76170160_76171031-0-0	-17056	-0.37211	0.000182225	ENSG00000108639.2
rs62079080	3.12183e-08	0.00783285639846744	ENSG00000108639.2_EST00000000000.0_76167820_76169009-ENSG00000184640.10_EST00000000000.0_75495090_75495395-0-0	-17056	-0.39307	3.10345e-05	ENSG00000108639.2
rs62079080	2.11071e-07	0.0397167452252252	ENSG00000108639.2_EST00000000000.0_76167820_76169009-ENSG00000184640.10_EST00000000000.0_75495397_75496674-0-0	-17056	-0.37038	0.000210332	ENSG00000108639.2
rs7503139	9.2084e-14	3.68102314666667e-08	ENSG00000214087.3_EST00000000000.0_79648250_79648909-ENSG00000185298.7_EST00000000000.0_79637255_79637483-0-0	-9420	0.51217	5.26864e-11	ENSG00000214087.3
rs7503637	2.75524e-07	0.0314905658295381	ENSG00000214087.3_EST00000000000.0_79648250_79648909-ENSG00000214087.3_EST00000000000.0_79650566_79650624-0-1	-1439	-0.36707	0.000157446	ENSG00000214087.3
rs7503637	2.78474e-08	0.00435002141378291	ENSG00000214087.3_EST00000000000.0_79648250_79648909-ENSG00000214087.3_EST00000000000.0_79650723_79650954-0-1	-1439	-0.39437	1.59475e-05	ENSG00000214087.3
rs58867683	5.99857e-07	0.0312829091666667	ENSG00000141560.7_EST00000000000.0_80676782_80676933-ENSG00000141560.7_EST00000000000.0_80676320_80676447-0-1	4873	-0.35721	0.000156306	ENSG00000141560.7
rs1045781	2.58498e-07	0.0227965669244936	ENSG00000134779.8_EST00000000000.0_34376035_34377013-ENSG00000134779.8_EST00000000000.0_34398857_34398936-0-1	-10244	0.36787	0.000107378	ENSG00000134779.8
rs1045781	1.30861e-08	0.001642065264042	ENSG00000134779.8_EST00000000000.0_34376035_34377013-ENSG00000134779.8_EST00000000000.0_34408646_34408940-0-1	-10244	0.40285	5.42702e-06	ENSG00000134779.8
rs4799888	1.10404e-06	0.0739469681598318	ENSG00000134779.8_EST00000000000.0_34380161_34380274-ENSG00000134775.9_EST00000000000.0_34359411_34360018-0-0	-77800	-0.34923	0.000457452	ENSG00000134779.8
rs12609912	5.09664e-08	0.00794608122204037	ENSG00000172270.11_EST00000000000.0_580646_580782-ENSG00000172270.11_EST00000000000.0_577774_578121-0-1	3617	-0.38741	3.15865e-05	ENSG00000172270.11
rs111747582	4.99978e-15	2.59849473623189e-09	ENSG00000172270.11_EST00000000000.0_581315_581591-ENSG00000172270.11_EST00000000000.0_571310_571579-0-1	10323	0.53397	3.11062e-12	ENSG00000172270.11
rs12609912	4.87132e-08	0.00763233191273129	ENSG00000172270.11_EST00000000000.0_582750_583492-ENSG00000172270.11_EST00000000000.0_579500_579656-0-1	3617	-0.38794	2.99669e-05	ENSG00000172270.11
rs7246039	1.30344e-09	0.000366770497138438	ENSG00000065268.3_EST00000000000.0_990223_990364-ENSG00000099804.2_EST00000000000.0_531733_532108-0-0	12221	-0.42737	1.02844e-06	ENSG00000065268.3
rs7246039	3.54611e-13	1.77903029820194e-07	ENSG00000065268.3_EST00000000000.0_990852_990995-ENSG00000065268.3_EST00000000000.0_984328_984563-0-1	12221	-0.50153	2.78938e-10	ENSG00000065268.3
rs7246039	1.02826e-12	4.72787626666667e-07	ENSG00000065268.3_EST00000000000.0_990852_990995-ENSG00000182087.6_EST00000000000.0_1009650_1010894-0-0	12221	-0.49286	8.05888e-10	ENSG00000065268.3
rs11669927	5.70782e-10	0.000172685415261845	ENSG00000065268.3_EST00000000000.0_991227_991351-ENSG00000065268.3_EST00000000000.0_984328_984563-0-1	14470	-0.43569	4.50513e-07	ENSG00000065268.3
rs7246039	1.79902e-10	6.05144424007387e-05	ENSG00000065268.3_EST00000000000.0_994212_994569-ENSG00000065268.3_EST00000000000.0_990852_990995-0-1	12221	-0.44696	1.42126e-07	ENSG00000065268.3
rs930232	5.89906e-07	0.0771252140585775	ENSG00000064666.6_EST00000000000.0_1036415_1036561-ENSG00000064666.6_EST00000000000.0_1032558_1032695-1-1	9720	-0.35742	0.000479691	ENSG00000064666.6
rs930232	2.37255e-07	0.0373668134252874	ENSG00000064666.6_EST00000000000.0_1036415_1036561-ENSG00000064666.6_EST00000000000.0_1036129_1036245-1-1	9720	0.36893	0.00019385	ENSG00000064666.6
rs66817181	8.26865e-08	0.0164183286021505	ENSG00000104964.9_EST00000000000.0_3061158_3061255-ENSG00000104964.9_EST00000000000.0_3062172_3062371-0-1	535	-0.38172	7.28485e-05	ENSG00000104964.9
rs66817181	8.26865e-08	0.0164619051760684	ENSG00000104964.9_EST00000000000.0_3061158_3061255-ENSG00000104964.9_EST00000000000.0_3062698_3062964-0-1	535	0.38172	7.30954e-05	ENSG00000104964.9
rs75760304	1.08199e-08	0.0025027915744413	ENSG00000186111.3_EST00000000000.0_3653288_3653587-ENSG00000186111.3_EST00000000000.0_3664820_3664912-0-1	-11939	-0.40495	8.6218e-06	ENSG00000186111.3
rs75760304	1.92317e-08	0.00420772342789177	ENSG00000186111.3_EST00000000000.0_3653288_3653587-ENSG00000186111.3_EST00000000000.0_3700295_3700388-0-1	-11939	-0.39856	1.53435e-05	ENSG00000186111.3
rs352493	1.01696e-07	0.0191647990219675	ENSG00000142002.10_EST00000000000.0_4685638_4685783-ENSG00000205790.1_EST00000000000.0_4682813_4683387-0-0	-543039	-0.37925	8.69705e-05	ENSG00000142002.10
rs4804422	3.52798e-07	0.049699558152657	ENSG00000125651.7_EST00000000000.0_6381735_6381861-ENSG00000125651.7_EST00000000000.0_6387400_6387570-0-1	832658	0.36397	0.00027878	ENSG00000125651.7
rs12461880	5.37309e-07	0.0756296413696716	ENSG00000032444.9_EST00000000000.0_7623736_7624037-ENSG00000032444.9_EST00000000000.0_7621541_7621610-0-1	-937055	0.35862	0.000469405	ENSG00000032444.9
rs12461880	7.12363e-08	0.0143945889146006	ENSG00000032444.9_EST00000000000.0_7623736_7624037-ENSG00000032444.9_EST00000000000.0_7622054_7622170-1-1	-937055	-0.38348	6.23151e-05	ENSG00000032444.9
rs10405571	1.0104e-06	0.0705972511335817	ENSG00000129353.8_EST00000000000.0_10747338_10747432-ENSG00000129353.8_EST00000000000.0_10746107_10746191-0-1	-544807	0.3504	0.000431511	ENSG00000129353.8
rs4804525	6.95094e-09	0.000978198934456141	ENSG00000127616.9_EST00000000000.0_11132401_11132643-ENSG00000127616.9_EST00000000000.0_11121057_11121207-0-1	-204081	-0.40977	3.02293e-06	ENSG00000127616.9
rs12461643	2.8005e-07	0.0214968211461988	ENSG00000104774.6_EST00000000000.0_12774517_12774649-ENSG00000104774.6_EST00000000000.0_12777357_12777548-0-1	-83467	0.36687	9.96475e-05	ENSG00000104774.6
rs62129667	2.85669e-07	0.03603548	ENSG00000099331.7_EST00000000000.0_17317922_17318053-ENSG00000099331.7_EST00000000000.0_17316769_17316961-0-1	-157830	0.36662	0.000185679	ENSG00000099331.7
rs77172174	3.46681e-07	0.0420499655663431	ENSG00000105393.9_EST00000000000.0_17384713_17384833-ENSG00000105393.9_EST00000000000.0_17379603_17379900-0-1	-300580	0.36419	0.000225424	ENSG00000105393.9
rs2283616	4.92838e-10	0.000106341148350877	ENSG00000221983.2_EST00000000000.0_18685867_18688269-ENSG00000105701.7_EST00000000000.0_18652489_18652805-0-0	-119	0.43714	2.62901e-07	ENSG00000221983.2
snp_19_18681020	6.14616e-11	1.5461230255144e-05	ENSG00000221983.2_EST00000000000.0_18685867_18688269-ENSG00000216490.1_EST00000000000.0_18288659_18288927-0-0	-1594	0.45708	3.25909e-08	ENSG00000221983.2
rs35514173	1.3662e-07	0.0127248704	ENSG00000105669.6_EST00000000000.0_19010324_19010535-ENSG00000105669.6_EST00000000000.0_19011190_19011258-0-1	-9197	-0.3757	5.42253e-05	ENSG00000105669.6
rs8101007	2.79813e-07	0.0293763939751146	ENSG00000105186.7_EST00000000000.0_33098541_33098738-ENSG00000105186.7_EST00000000000.0_33117618_33117733-0-1	-56545	-0.36688	0.00014592	ENSG00000105186.7
rs112500848	8.46537e-10	0.000167520570586265	ENSG00000126246.4_EST00000000000.0_36230153_36230527-ENSG00000105663.8_EST00000000000.0_36228963_36229092-0-0	21076	0.43174	4.33769e-07	ENSG00000126246.4
rs112500848	4.30153e-09	0.000729935512216217	ENSG00000126246.4_EST00000000000.0_36230153_36230527-ENSG00000105663.8_EST00000000000.0_36229183_36229779-0-0	21076	0.41492	2.19636e-06	ENSG00000126246.4
rs73032668	4.42697e-08	0.00437946812293144	ENSG00000182472.3_EST00000000000.0_39220832_39221518-ENSG00000130402.5_EST00000000000.0_39220097_39220730-0-0	-92426	-0.38905	1.60697e-05	ENSG00000182472.3
rs504017	1.20465e-07	0.0112633697576231	ENSG00000105193.3_EST00000000000.0_39923852_39924058-ENSG00000176396.8_EST00000000000.0_40029449_40030444-0-0	1489	-0.37722	4.68615e-05	ENSG00000105193.3
rs12977527	2.46857e-08	0.00152883106346667	ENSG00000105404.5_EST00000000000.0_42460838_42461086-ENSG00000105404.5_EST00000000000.0_42463389_42463528-0-1	4079	-0.39574	4.97321e-06	ENSG00000105404.5
rs12459649	2.12347e-06	0.0536332860813379	ENSG00000079432.1_EST00000000000.0_42791472_42791601-ENSG00000079432.1_EST00000000000.0_42791158_42791392-0-1	814257	0.34043	0.000305853	ENSG00000079432.1
rs11669511	8.51578e-07	0.0855437084004129	ENSG00000125755.11_EST00000000000.0_46330768_46330881-ENSG00000125755.11_EST00000000000.0_46332228_46332463-0-1	604806	0.35265	0.000539286	ENSG00000125755.11
rs7247312	6.75181e-07	0.0696214018233619	ENSG00000063177.7_EST00000000000.0_49119983_49120081-ENSG00000063177.7_EST00000000000.0_49120573_49120680-1-1	214444	-0.35568	0.000423961	ENSG00000063177.7
rs35627821	2.2316e-07	0.0270474316588524	ENSG00000183207.7_EST00000000000.0_49514449_49514567-ENSG00000183207.7_EST00000000000.0_49510559_49510625-0-1	-141944	-0.36969	0.00013136	ENSG00000183207.7
rs67405884	1.83719e-07	0.0230390392643678	ENSG00000126457.15_EST00000000000.0_50183744_50183845-ENSG00000126457.15_EST00000000000.0_50179603_50179696-0-1	50339	-0.37209	0.00010867	ENSG00000126457.15
rs7255188	9.35307e-08	0.0143945889146006	ENSG00000169136.3_EST00000000000.0_50433989_50434285-ENSG00000142541.10_EST00000000000.0_49993732_49993833-0-0	-11818	0.38025	6.22303e-05	ENSG00000169136.3
rs12610164	2.48072e-07	0.0325529962186495	ENSG00000169136.3_EST00000000000.0_50433989_50434285-ENSG00000213024.4_EST00000000000.0_50412493_50413141-0-0	-4343	0.36838	0.000164664	ENSG00000169136.3
rs34877198	2.65877e-08	0.0058561046419327	ENSG00000131408.7_EST00000000000.0_50881406_50881569-ENSG00000131408.7_EST00000000000.0_50879745_50879833-0-1	-396951	0.3949	2.20785e-05	ENSG00000131408.7
rs197589	1.90038e-09	0.000641578383003663	ENSG00000167747.8_EST00000000000.0_51300962_51302215-ENSG00000167747.8_EST00000000000.0_51302551_51302614-1-1	10161	0.42349	1.89757e-06	ENSG00000167747.8
rs71365431	4.79929e-33	2.88814826666667e-26	ENSG00000170889.9_EST00000000000.0_54705355_54705477-ENSG00000170889.9_EST00000000000.0_54704740_54704829-0-1	1318	-0.73768	5.2612e-30	ENSG00000170889.9
rs35562577	3.35315e-07	0.0638296977145982	ENSG00000108107.7_EST00000000000.0_55902922_55903107-ENSG00000108107.7_EST00000000000.0_55899298_55900256-0-1	320548	-0.36461	0.000379764	ENSG00000108107.7
rs2285668	1.30654e-06	0.0456933829161701	ENSG00000130726.6_EST00000000000.0_59061104_59061227-ENSG00000130726.6_EST00000000000.0_59060355_59060607-0-1	-993562	0.34699	0.000249415	ENSG00000130726.6
rs2285668	1.97762e-06	0.0633087860894977	ENSG00000130726.6_EST00000000000.0_59061104_59061227-ENSG00000130726.6_EST00000000000.0_59060698_59061017-1-1	-993562	-0.3414	0.000375841	ENSG00000130726.6
rs11697157	5.54306e-07	0.0635544237751004	ENSG00000125877.6_EST00000000000.0_3204012_3204504-ENSG00000125877.6_EST00000000000.0_3190171_3190263-0-1	-29161	0.35822	0.000377506	ENSG00000125877.6
rs6034875	1.64748e-09	0.000439618593082478	ENSG00000125868.10_EST00000000000.0_17585200_17585276-ENSG00000125868.10_EST00000000000.0_17572577_17572708-0-1	77219	-0.42496	1.25416e-06	ENSG00000125868.10
rs3790315	4.6577e-10	0.000129239830604491	ENSG00000125844.10_EST00000000000.0_17608149_17608327-ENSG00000125844.10_EST00000000000.0_17617222_17617374-0-1	-32895	0.4377	3.24557e-07	ENSG00000125844.10
rs3790315	5.71286e-10	0.000156971177800338	ENSG00000125844.10_EST00000000000.0_17610468_17610606-ENSG00000125844.10_EST00000000000.0_17622442_17622564-0-1	-32895	0.43568	4.02368e-07	ENSG00000125844.10
rs3790315	3.34373e-10	9.62150660646304e-05	ENSG00000125844.10_EST00000000000.0_17610468_17610606-ENSG00000125844.10_EST00000000000.0_17623624_17623772-0-1	-32895	0.44096	2.35676e-07	ENSG00000125844.10
rs3790315	4.83424e-09	0.00108066055170494	ENSG00000125844.10_EST00000000000.0_17617222_17617374-ENSG00000125844.10_EST00000000000.0_17662673_17662878-0-1	-32895	0.41368	3.36769e-06	ENSG00000125844.10
rs6136262	3.13676e-07	0.0383521479975202	ENSG00000089006.11_EST00000000000.0_17932144_17932239-ENSG00000089006.11_EST00000000000.0_17936009_17936119-0-1	50539	0.36545	0.000201234	ENSG00000089006.11
rs2180530	7.76068e-12	2.57257347160494e-06	ENSG00000089006.11_EST00000000000.0_17932144_17932239-ENSG00000089006.11_EST00000000000.0_17949018_17949100-0-1	-34588	0.4757	4.97086e-09	ENSG00000089006.11
rs2152918	9.68366e-07	0.0223466832823366	ENSG00000125991.12_EST00000000000.0_34135163_34135256-ENSG00000125991.12_EST00000000000.0_34129879_34129934-0-1	-389561	-0.35096	0.000104532	ENSG00000125991.12
rs111306810	7.8298e-08	0.00250842899723271	ENSG00000214078.6_EST00000000000.0_34214489_34214722-ENSG00000214078.6_EST00000000000.0_34218823_34218956-0-1	-6954	0.38237	8.64938e-06	ENSG00000214078.6
rs12481228	6.95675e-10	3.4336463109821e-05	ENSG00000214078.6_EST00000000000.0_34214489_34214722-ENSG00000214078.6_EST00000000000.0_34219036_34219095-0-1	-34205	-0.43371	7.69577e-08	ENSG00000214078.6
rs111306810	5.458e-10	2.75055923111768e-05	ENSG00000214078.6_EST00000000000.0_34214489_34214722-ENSG00000214078.6_EST00000000000.0_34219190_34219276-0-1	-6954	0.43613	6.05741e-08	ENSG00000214078.6
rs6060535	8.27082e-11	4.63386031947195e-06	ENSG00000214078.6_EST00000000000.0_34214489_34214722-ENSG00000214078.6_EST00000000000.0_34219416_34219500-0-1	-17356	0.45432	9.13467e-09	ENSG00000214078.6
rs6060535	1.15739e-08	0.000447417251305335	ENSG00000214078.6_EST00000000000.0_34220085_34220156-ENSG00000244462.2_EST00000000000.0_34252724_34252811-0-0	-17356	0.40421	1.28182e-06	ENSG00000214078.6
rs77480798	2.71373e-12	1.87795459767283e-07	ENSG00000214078.6_EST00000000000.0_34220439_34220618-ENSG00000214078.6_EST00000000000.0_34246852_34246936-0-1	-49469	0.48474	2.97503e-10	ENSG00000214078.6
rs77480798	3.19149e-16	3.84268846903073e-11	ENSG00000214078.6_EST00000000000.0_34220439_34220618-ENSG00000214078.6_EST00000000000.0_34252281_34252480-0-1	-49469	0.55321	3.52502e-14	ENSG00000214078.6
rs77480798	1.24769e-15	1.38505227535288e-10	ENSG00000214078.6_EST00000000000.0_34220439_34220618-ENSG00000244462.2_EST00000000000.0_34240331_34242653-0-0	-49469	0.54383	1.38319e-13	ENSG00000214078.6
rs77480798	1.93599e-15	2.09414074564756e-10	ENSG00000214078.6_EST00000000000.0_34220439_34220618-ENSG00000244462.2_EST00000000000.0_34252801_34252878-0-0	-49469	0.54075	2.13901e-13	ENSG00000214078.6
rs6060507	1.36178e-07	0.00411413713398986	ENSG00000214078.6_EST00000000000.0_34220717_34220845-ENSG00000214078.6_EST00000000000.0_34252281_34252480-0-1	-54544	0.37574	1.49489e-05	ENSG00000214078.6
rs113522583	1.83906e-07	0.00542005290629533	ENSG00000214078.6_EST00000000000.0_34220717_34220845-ENSG00000244462.2_EST00000000000.0_34252801_34252878-0-0	-40551	-0.37207	2.02582e-05	ENSG00000214078.6
rs419842	3.17215e-11	9.74098867091296e-06	ENSG00000101057.11_EST00000000000.0_42320797_42320959-ENSG00000101057.11_EST00000000000.0_42302446_42302539-0-1	15057	0.46316	1.98994e-08	ENSG00000101057.11
rs419842	4.58624e-19	4.00310582443439e-13	ENSG00000101057.11_EST00000000000.0_42328397_42328684-ENSG00000101057.11_EST00000000000.0_42295797_42295943-0-1	15057	0.59452	2.87784e-16	ENSG00000101057.11
rs419842	6.59067e-17	4.45007485185185e-11	ENSG00000101057.11_EST00000000000.0_42328397_42328684-ENSG00000101057.11_EST00000000000.0_42302446_42302539-0-1	15057	0.56371	4.16905e-14	ENSG00000101057.11
rs419842	3.33929e-16	2.08537223088392e-10	ENSG00000101057.11_EST00000000000.0_42328397_42328684-ENSG00000101057.11_EST00000000000.0_42310424_42310495-0-1	15057	0.5529	2.12327e-13	ENSG00000101057.11
rs285165	4.49823e-10	0.000114343658470948	ENSG00000101057.11_EST00000000000.0_42328397_42328684-ENSG00000101057.11_EST00000000000.0_42311434_42311526-0-1	34045	0.43805	2.83801e-07	ENSG00000101057.11
rs419842	1.75754e-11	5.6170826754242e-06	ENSG00000101057.11_EST00000000000.0_42331130_42331543-ENSG00000101057.11_EST00000000000.0_42302446_42302539-0-1	15057	0.46848	1.11277e-08	ENSG00000101057.11
rs419842	3.31385e-12	1.15172954285714e-06	ENSG00000101057.11_EST00000000000.0_42331130_42331543-ENSG00000101057.11_EST00000000000.0_42310424_42310495-0-1	15057	0.48304	2.09805e-09	ENSG00000101057.11
rs419842	3.28761e-07	0.0392022941538462	ENSG00000101057.11_EST00000000000.0_42331130_42331543-ENSG00000101057.11_EST00000000000.0_42311434_42311526-0-1	15057	0.36486	0.000207225	ENSG00000101057.11
rs419842	6.72429e-14	3.00983982716049e-08	ENSG00000101057.11_EST00000000000.0_42331130_42331543-ENSG00000101057.11_EST00000000000.0_42315492_42315712-0-1	15057	0.5146	4.22965e-11	ENSG00000101057.11
rs285205	6.65113e-12	2.20469144150943e-06	ENSG00000101057.11_EST00000000000.0_42333859_42333998-ENSG00000101057.11_EST00000000000.0_42302446_42302539-0-1	890	0.47705	4.18113e-09	ENSG00000101057.11
rs419842	1.66063e-13	7.15088103377386e-08	ENSG00000101057.11_EST00000000000.0_42333859_42333998-ENSG00000101057.11_EST00000000000.0_42315492_42315712-0-1	15057	0.50757	1.05607e-10	ENSG00000101057.11
rs190789	8.25984e-10	0.000197661857744978	ENSG00000101057.11_EST00000000000.0_42338603_42338702-ENSG00000101057.11_EST00000000000.0_42328397_42328684-0-1	54230	0.43199	5.22746e-07	ENSG00000101057.11
rs285165	1.21888e-09	0.000279382859857482	ENSG00000101057.11_EST00000000000.0_42343774_42343923-ENSG00000101057.11_EST00000000000.0_42331130_42331543-0-1	34045	0.42805	7.65225e-07	ENSG00000101057.11
rs34563478	7.24311e-09	0.00167907169613622	ENSG00000101158.7_EST00000000000.0_57566367_57566501-ENSG00000101158.7_EST00000000000.0_57563969_57564076-0-1	8399	0.40933	5.56025e-06	ENSG00000101158.7
rs151343	2.2517e-13	1.13285449405018e-07	ENSG00000101160.8_EST00000000000.0_57570240_57570814-ENSG00000101160.8_EST00000000000.0_57571694_57571856-0-1	996	0.50516	1.71358e-10	ENSG00000101160.8
rs9760	6.98006e-12	2.7588747704698e-06	ENSG00000101160.8_EST00000000000.0_57570240_57570814-ENSG00000101160.8_EST00000000000.0_57572658_57572808-0-1	-10539	-0.47663	5.34879e-09	ENSG00000101160.8
rs151362	7.73071e-07	0.0926567142505134	ENSG00000101160.8_EST00000000000.0_57570240_57570814-ENSG00000101160.8_EST00000000000.0_57576520_57576699-0-1	-27991	0.35392	0.000587142	ENSG00000101160.8
rs145912557	7.23977e-10	0.000133722030510511	ENSG00000130590.9_EST00000000000.0_62607045_62607185-ENSG00000130590.9_EST00000000000.0_62609598_62609714-0-1	63703	0.43331	3.37988e-07	ENSG00000130590.9
rs1999708	2.7302e-08	0.00359309962754019	ENSG00000130590.9_EST00000000000.0_62607045_62607185-ENSG00000130590.9_EST00000000000.0_62610730_62610995-0-1	60782	0.3946	1.28453e-05	ENSG00000130590.9
rs113119033	1.12946e-07	0.0124537054723926	ENSG00000101161.6_EST00000000000.0_62616260_62616378-ENSG00000130589.11_EST00000000000.0_62199711_62200352-0-0	-9536	0.37799	5.28267e-05	ENSG00000101161.6
rs3829704	2.26479e-07	0.0227067053204242	ENSG00000101161.6_EST00000000000.0_62626269_62626445-ENSG00000101161.6_EST00000000000.0_62612488_62612669-0-1	55530	-0.36951	0.000106804	ENSG00000101161.6
rs45566234	6.51753e-09	0.000991632660637925	ENSG00000101161.6_EST00000000000.0_62626680_62626835-ENSG00000101161.6_EST00000000000.0_62612488_62612669-0-1	187	0.41047	3.06767e-06	ENSG00000101161.6
rs817354	4.88637e-09	0.000761848996053104	ENSG00000101161.6_EST00000000000.0_62632430_62632592-ENSG00000101161.6_EST00000000000.0_62626269_62626445-0-1	621	-0.41356	2.3023e-06	ENSG00000101161.6
rs817341	4.69113e-09	0.000732702749028078	ENSG00000101161.6_EST00000000000.0_62642638_62642856-ENSG00000101161.6_EST00000000000.0_62626269_62626445-0-1	-5723	-0.414	2.20707e-06	ENSG00000101161.6
rs817341	4.05311e-09	0.000641578383003663	ENSG00000101161.6_EST00000000000.0_62642638_62642856-ENSG00000101161.6_EST00000000000.0_62630398_62630492-0-1	-5723	-0.41555	1.89919e-06	ENSG00000101161.6
rs817353	4.51384e-13	1.38698238641189e-07	ENSG00000101161.6_EST00000000000.0_62648076_62648198-ENSG00000101161.6_EST00000000000.0_62630956_62631112-0-1	-90	0.49959	2.12505e-10	ENSG00000101161.6
rs817353	3.75625e-11	8.77248571182796e-06	ENSG00000101161.6_EST00000000000.0_62648076_62648198-ENSG00000101161.6_EST00000000000.0_62632430_62632592-0-1	-90	0.46162	1.76926e-08	ENSG00000101161.6
rs817341	5.76379e-12	1.45543435492958e-06	ENSG00000101161.6_EST00000000000.0_62654110_62654231-ENSG00000101161.6_EST00000000000.0_62630956_62631112-0-1	-5723	-0.47829	2.68917e-09	ENSG00000101161.6
rs817353	1.14332e-10	2.44716566984127e-05	ENSG00000101161.6_EST00000000000.0_62654110_62654231-ENSG00000101161.6_EST00000000000.0_62632430_62632592-0-1	-90	0.45127	5.34242e-08	ENSG00000101161.6
rs3829704	4.97194e-07	0.0429685044524669	ENSG00000101161.6_EST00000000000.0_62654110_62654231-ENSG00000101161.6_EST00000000000.0_62641553_62641671-0-1	55530	-0.35962	0.000232305	ENSG00000101161.6
rs817341	4.09223e-15	1.67686113333333e-09	ENSG00000101161.6_EST00000000000.0_62655908_62656046-ENSG00000101161.6_EST00000000000.0_62641553_62641671-0-1	-5723	-0.53541	1.92007e-12	ENSG00000101161.6
rs817353	7.98838e-09	0.0011916935030303	ENSG00000101161.6_EST00000000000.0_62657292_62657411-ENSG00000101161.6_EST00000000000.0_62641553_62641671-0-1	-90	0.40826	3.75247e-06	ENSG00000101161.6
rs817354	1.1455e-08	0.00163662921353038	ENSG00000101161.6_EST00000000000.0_62657292_62657411-ENSG00000101161.6_EST00000000000.0_62642638_62642856-0-1	621	-0.40432	5.40373e-06	ENSG00000101161.6
rs817353	9.0171e-12	2.22057178812786e-06	ENSG00000101161.6_EST00000000000.0_62658956_62659089-ENSG00000101161.6_EST00000000000.0_62654110_62654231-0-1	-90	0.47439	4.21847e-09	ENSG00000101161.6
rs59755194	6.06136e-08	0.00731187736888889	ENSG00000101161.6_EST00000000000.0_62664194_62664449-ENSG00000101161.6_EST00000000000.0_62658335_62658511-0-1	16179	-0.38538	2.85422e-05	ENSG00000101161.6
rs2070610	5.01964e-07	0.0274498163219925	ENSG00000156261.7_EST00000000000.0_30432862_30432981-ENSG00000156261.7_EST00000000000.0_30435673_30435851-0-1	-170	0.3595	0.00013385	ENSG00000156261.7
rs2832146	2.20956e-10	2.69942608276543e-05	ENSG00000156261.7_EST00000000000.0_30432862_30432981-ENSG00000156261.7_EST00000000000.0_30439212_30439385-0-1	-121363	-0.44498	5.92724e-08	ENSG00000156261.7
rs2776258	1.40639e-09	0.000147314900408163	ENSG00000156261.7_EST00000000000.0_30435673_30435851-ENSG00000156261.7_EST00000000000.0_30441744_30441823-0-1	-81834	0.42659	3.75699e-07	ENSG00000156261.7
rs56094682	8.32652e-07	0.0415998991184237	ENSG00000156261.7_EST00000000000.0_30437289_30437426-ENSG00000156261.7_EST00000000000.0_30442568_30442658-0-1	-242474	0.35295	0.000222064	ENSG00000156261.7
rs56094682	6.21071e-07	0.0325529962186495	ENSG00000156261.7_EST00000000000.0_30437289_30437426-ENSG00000156261.7_EST00000000000.0_30445852_30445972-0-1	-242474	0.35676	0.000164567	ENSG00000156261.7
rs2186317	5.64317e-08	0.0073109249174312	ENSG00000159110.14_EST00000000000.0_34635098_34636818-ENSG00000159110.14_EST00000000000.0_34632902_34633032-0-1	-8632	0.38622	2.85147e-05	ENSG00000159110.14
rs4816460	1.13362e-07	0.0142009902074856	ENSG00000159131.11_EST00000000000.0_34894495_34894589-ENSG00000159131.11_EST00000000000.0_34896316_34897307-0-1	-17057	0.37795	6.13009e-05	ENSG00000159131.11
rs459482	3.43077e-07	0.069585990122929	ENSG00000157601.9_EST00000000000.0_42811621_42811775-ENSG00000157601.9_EST00000000000.0_42799133_42799231-0-1	1349	0.36433	0.000423519	ENSG00000157601.9
rs459482	2.62377e-09	0.00103609249364081	ENSG00000157601.9_EST00000000000.0_42811621_42811775-ENSG00000183486.7_EST00000000000.0_42767514_42767712-0-0	1349	0.42014	3.21532e-06	ENSG00000157601.9
rs462687	5.17598e-12	3.24051117729549e-06	ENSG00000157601.9_EST00000000000.0_42813643_42813841-ENSG00000157601.9_EST00000000000.0_42799682_42799793-0-1	4615	-0.47922	6.31419e-09	ENSG00000157601.9
rs462687	7.54754e-11	4.05080125811966e-05	ENSG00000157601.9_EST00000000000.0_42813643_42813841-ENSG00000157601.9_EST00000000000.0_42802460_42802535-0-1	4615	-0.45517	9.25029e-08	ENSG00000157601.9
rs462687	8.74223e-11	4.64711519027583e-05	ENSG00000157601.9_EST00000000000.0_42813643_42813841-ENSG00000157601.9_EST00000000000.0_42803977_42804102-0-1	4615	-0.4538	1.07783e-07	ENSG00000157601.9
rs462687	3.41698e-07	0.0689344777730193	ENSG00000157601.9_EST00000000000.0_42813643_42813841-ENSG00000157601.9_EST00000000000.0_42807764_42807956-0-1	4615	-0.36438	0.000418881	ENSG00000157601.9
rs2070229	4.00621e-16	4.63049609846154e-10	ENSG00000157601.9_EST00000000000.0_42824548_42824796-ENSG00000157601.9_EST00000000000.0_42817927_42818068-0-1	28671	-0.55167	4.8954e-13	ENSG00000157601.9
rs462687	5.54717e-10	0.000252768385700483	ENSG00000157601.9_EST00000000000.0_42830455_42831138-ENSG00000157601.9_EST00000000000.0_42803977_42804074-0-1	4615	-0.43597	6.80817e-07	ENSG00000157601.9
rs462687	3.4439e-08	0.0102225212693417	ENSG00000157601.9_EST00000000000.0_42830455_42831138-ENSG00000157601.9_EST00000000000.0_42808942_42809079-0-1	4615	-0.39194	4.2265e-05	ENSG00000157601.9
rs462687	8.46912e-10	0.000369227279721901	ENSG00000157601.9_EST00000000000.0_42830455_42831138-ENSG00000157601.9_EST00000000000.0_42813643_42813841-0-1	4615	-0.43174	1.03653e-06	ENSG00000157601.9
rs462687	1.00651e-08	0.00345894744840183	ENSG00000157601.9_EST00000000000.0_42830455_42831138-ENSG00000157601.9_EST00000000000.0_42815715_42815793-0-1	4615	-0.40574	1.23207e-05	ENSG00000157601.9
rs457274	1.22454e-10	6.34971780413793e-05	ENSG00000157601.9_EST00000000000.0_42830455_42831138-ENSG00000157601.9_EST00000000000.0_42817375_42817497-0-1	43	0.45062	1.49751e-07	ENSG00000157601.9
rs34948558	1.73178e-09	0.000705946788538267	ENSG00000157601.9_EST00000000000.0_42830455_42831138-ENSG00000157601.9_EST00000000000.0_42817927_42818068-0-1	33414	-0.42445	2.1104e-06	ENSG00000157601.9
rs2838467	2.00918e-07	0.0286826752280702	ENSG00000241945.2_EST00000000000.0_45540833_45540983-ENSG00000241945.2_EST00000000000.0_45537701_45537844-0-1	-90821	0.37099	0.00014166	ENSG00000241945.2
rs760457	9.03893e-08	0.0136493150222222	ENSG00000160255.11_EST00000000000.0_46305871_46306345-ENSG00000160255.11_EST00000000000.0_46309893_46310137-0-1	-22592	0.38066	5.86087e-05	ENSG00000160255.11
rs760457	6.02174e-07	0.0653796219284941	ENSG00000160255.11_EST00000000000.0_46308608_46308810-ENSG00000160255.11_EST00000000000.0_46311724_46311850-0-1	-22592	0.35716	0.000392601	ENSG00000160255.11
rs760457	3.67907e-07	0.0440411017964072	ENSG00000160255.11_EST00000000000.0_46308608_46308810-ENSG00000160255.11_EST00000000000.0_46313319_46313459-0-1	-22592	0.36345	0.00023925	ENSG00000160255.11
rs760462	2.59006e-07	0.033027288101049	ENSG00000160255.11_EST00000000000.0_46309191_46309410-ENSG00000160255.11_EST00000000000.0_46313319_46313459-0-1	-23805	0.36784	0.000167278	ENSG00000160255.11
rs760457	5.78994e-08	0.00924047737370518	ENSG00000160255.11_EST00000000000.0_46320235_46320390-ENSG00000160255.11_EST00000000000.0_46330199_46330287-0-1	-22592	0.38592	3.77238e-05	ENSG00000160255.11
rs5996240	1.45754e-07	0.0114962808585467	ENSG00000161179.9_EST00000000000.0_21982381_21983076-ENSG00000161179.9_EST00000000000.0_21984140_21984325-0-1	959395	-0.37491	4.81411e-05	ENSG00000161179.9
rs11704365	1.91797e-07	0.016728513603893	ENSG00000099956.12_EST00000000000.0_24134000_24134054-ENSG00000099956.12_EST00000000000.0_24129150_24129449-0-1	-622324	0.37156	7.45513e-05	ENSG00000099956.12
rs762269	7.07628e-08	0.00709013263534676	ENSG00000099956.12_EST00000000000.0_24175759_24175890-ENSG00000099956.12_EST00000000000.0_24135746_24135875-0-1	58336	-0.38356	2.74921e-05	ENSG00000099956.12
rs11704365	3.75632e-07	0.0316360259047619	ENSG00000251357.2_EST00000000000.0_24236959_24237026-ENSG00000133460.13_EST00000000000.0_24224946_24225056-0-1	-697517	0.36318	0.000158448	ENSG00000251357.2
rs6000907	8.92508e-07	0.0782847816762103	ENSG00000100129.11_EST00000000000.0_38251572_38251651-ENSG00000100129.11_EST00000000000.0_38244875_38245489-0-1	387	-0.35204	0.000489195	ENSG00000100129.11
rs2103648	5.07031e-07	0.0191002396781609	ENSG00000100359.14_EST00000000000.0_40805254_40805376-ENSG00000100359.14_EST00000000000.0_40804075_40804124-0-1	-227216	-0.35937	8.64879e-05	ENSG00000100359.14
rs2269524	2.82336e-09	0.000270369842586826	ENSG00000183172.6_EST00000000000.0_42477929_42478069-ENSG00000100138.9_EST00000000000.0_42070929_42071199-0-0	4	-0.41937	7.34382e-07	ENSG00000183172.6
rs2269524	2.16116e-09	0.000210265458647107	ENSG00000183172.6_EST00000000000.0_42477929_42478069-ENSG00000183172.6_EST00000000000.0_42475699_42475958-0-1	4	0.42216	5.59498e-07	ENSG00000183172.6
rs2269524	1.45228e-07	0.00919730603620874	ENSG00000183172.6_EST00000000000.0_42477929_42478069-ENSG00000184983.4_EST00000000000.0_42481529_42482318-0-0	4	-0.37496	3.74402e-05	ENSG00000183172.6
rs73173080	3.62039e-07	0.0341992438216561	ENSG00000189306.6_EST00000000000.0_42905974_42909001-ENSG00000189306.6_EST00000000000.0_42910688_42910785-0-1	52055	-0.36365	0.000174573	ENSG00000189306.6
rs11553441	1.52034e-07	0.0164666424597365	ENSG00000189306.6_EST00000000000.0_42905974_42909001-ENSG00000189306.6_EST00000000000.0_42911157_42911274-0-1	-3711	0.3744	7.317e-05	ENSG00000189306.6
rs11553441	4.07114e-08	0.00528796615384616	ENSG00000189306.6_EST00000000000.0_42905974_42909001-ENSG00000189306.6_EST00000000000.0_42912017_42912142-0-1	-3711	0.39002	1.96785e-05	ENSG00000189306.6
rs8142102	1.85792e-07	0.0227067053204242	ENSG00000100266.11_EST00000000000.0_43272143_43272339-ENSG00000100266.11_EST00000000000.0_43280392_43280567-0-1	-98536	-0.37195	0.000106711	ENSG00000100266.11
rs2267464	7.82305e-10	0.000171746833866667	ENSG00000100266.11_EST00000000000.0_43272143_43272339-ENSG00000100266.11_EST00000000000.0_43284649_43284804-0-1	-112505	0.43254	4.46947e-07	ENSG00000100266.11
rs5758965	3.44206e-12	1.08938706356589e-06	ENSG00000100266.11_EST00000000000.0_43284649_43284804-ENSG00000100266.11_EST00000000000.0_43308027_43308163-0-1	-184552	0.48272	1.98094e-09	ENSG00000100266.11
rs2267483	6.14194e-08	0.00875064260183685	ENSG00000100266.11_EST00000000000.0_43284649_43284804-ENSG00000100266.11_EST00000000000.0_43411027_43411141-0-1	-29692	-0.38523	3.51263e-05	ENSG00000100266.11
rs2899365	1.28925e-08	0.0021775533571109	ENSG00000100266.11_EST00000000000.0_43289463_43289619-ENSG00000100266.11_EST00000000000.0_43389626_43389786-0-1	-132931	-0.40301	7.38806e-06	ENSG00000100266.11
rs138251	8.48404e-07	0.0499472880354733	ENSG00000100241.14_EST00000000000.0_50885239_50885669-ENSG00000025770.13_EST00000000000.0_50956562_50956707-0-0	-342612	0.3527	0.000280921	ENSG00000100241.14
