# Supplementary material for: Tissue-Specific Effects of Genetic and Epigenetic Variation on Gene Regulation and Splicing
Source: PLoS Genet. 2015 Jan 29;11(1):e1004958. doi: 10.1371/journal.pgen.1004958 (PMC4310612; doi:10.1371/journal.pgen.1004958)
Supplement: S1 Dataset — (ZIP) [file pgen.1004958.s007.zip › GENCORD2_SPLICING_ASSOCIATIONS/L.asQTMs.forward.15pcOF.FDR10.top]

Meth	Nominal_pval	qval	Link	distance	rho	permutation_pval	gene
cg08029603	6.96376e-05	0.0165921582669973	ENSG00000188976.6_EST00000000000.0_880898_881033-ENSG00000188976.6_EST00000000000.0_879584_880180-0-1	-39846	0.35777	0.0134739	ENSG00000188976.6
cg08029603	6.96376e-05	0.0159189814056098	ENSG00000188976.6_EST00000000000.0_880898_881033-ENSG00000188976.6_EST00000000000.0_880437_880526-0-1	-39846	-0.35777	0.0128466	ENSG00000188976.6
cg06091566	9.50144e-05	0.0163811464068011	ENSG00000188976.6_EST00000000000.0_881553_881666-ENSG00000187634.6_EST00000000000.0_879288_879955-0-0	-34049	0.35151	0.0132772	ENSG00000188976.6
cg03890988	0.000220138	0.0427489444321995	ENSG00000188976.6_EST00000000000.0_881553_881666-ENSG00000188976.6_EST00000000000.0_879584_880180-0-1	-39719	0.33387	0.041107	ENSG00000188976.6
cg23596291	2.83396e-07	7.60463213709613e-05	ENSG00000188976.6_EST00000000000.0_881553_881666-ENSG00000188976.6_EST00000000000.0_880437_880526-0-1	12968	-0.4517	3.3639e-05	ENSG00000188976.6
cg23596291	5.70272e-07	0.000142769231781126	ENSG00000188976.6_EST00000000000.0_881553_881666-ENSG00000188976.6_EST00000000000.0_880898_881033-0-1	12968	0.44123	6.78833e-05	ENSG00000188976.6
cg17006413	4.31166e-05	0.0128909964786081	ENSG00000188976.6_EST00000000000.0_881782_881925-ENSG00000187634.6_EST00000000000.0_879288_879955-0-0	47781	-0.36719	0.0100778	ENSG00000188976.6
cg15648958	4.29357e-05	0.00969326852605659	ENSG00000188976.6_EST00000000000.0_881782_881925-ENSG00000188976.6_EST00000000000.0_880437_880526-0-1	6162	0.36728	0.00726776	ENSG00000188976.6
cg16349774	0.000105189	0.023839890804692	ENSG00000188976.6_EST00000000000.0_887380_887519-ENSG00000188976.6_EST00000000000.0_881782_881925-0-1	22579	-0.34942	0.0205326	ENSG00000188976.6
cg02968844	5.21509e-07	0.000131602197395381	ENSG00000188976.6_EST00000000000.0_887380_887519-ENSG00000188976.6_EST00000000000.0_883511_883612-0-1	-9706	0.44259	6.20158e-05	ENSG00000188976.6
cg02896266	0.000538534	0.0811642080284186	ENSG00000188976.6_EST00000000000.0_887792_887980-ENSG00000188976.6_EST00000000000.0_887380_887519-0-1	-29791	-0.31385	0.0905018	ENSG00000188976.6
cg03735847	0.000476687	0.0840489324894515	ENSG00000188976.6_EST00000000000.0_889162_889272-ENSG00000188976.6_EST00000000000.0_886507_886618-0-1	-33745	0.31666	0.0945693	ENSG00000188976.6
cg04672450	0.000483266	0.0665226478934469	ENSG00000188976.6_EST00000000000.0_889162_889272-ENSG00000188976.6_EST00000000000.0_887792_887980-0-1	-34485	-0.31634	0.0706294	ENSG00000188976.6
cg04672450	0.000596757	0.0828414995975581	ENSG00000188976.6_EST00000000000.0_889162_889272-ENSG00000188976.6_EST00000000000.0_888555_888668-0-1	-34485	0.31146	0.0928309	ENSG00000188976.6
cg00976181	1.55956e-10	1.02610525282585e-07	ENSG00000188976.6_EST00000000000.0_891475_891595-ENSG00000188976.6_EST00000000000.0_887792_887980-0-1	-28810	0.54634	1.8513e-08	ENSG00000188976.6
cg00976181	1.49852e-11	1.40265789978599e-08	ENSG00000188976.6_EST00000000000.0_891475_891595-ENSG00000188976.6_EST00000000000.0_888555_888668-0-1	-28810	0.57077	1.79045e-09	ENSG00000188976.6
cg11407801	2.19965e-07	6.08143775792838e-05	ENSG00000188976.6_EST00000000000.0_891475_891595-ENSG00000188976.6_EST00000000000.0_889162_889272-0-1	-37013	0.45541	2.62146e-05	ENSG00000188976.6
cg22481263	0.000375818	0.0631698467340068	ENSG00000188976.6_EST00000000000.0_891475_891595-ENSG00000188976.6_EST00000000000.0_889384_889462-0-1	11823	-0.32206	0.066273	ENSG00000188976.6
cg22481263	0.000307282	0.049330586993458	ENSG00000188976.6_EST00000000000.0_891475_891595-ENSG00000188976.6_EST00000000000.0_891303_891393-0-1	11823	0.32656	0.0488867	ENSG00000188976.6
cg16417258	0.000766742	0.0863099368398317	ENSG00000188976.6_EST00000000000.0_892274_892405-ENSG00000188976.6_EST00000000000.0_889162_889272-0-1	25061	-0.30554	0.0978682	ENSG00000188976.6
cg23596291	1.62629e-05	0.00439938964980872	ENSG00000188976.6_EST00000000000.0_892274_892405-ENSG00000188976.6_EST00000000000.0_891303_891393-0-1	12968	-0.3855	0.00295728	ENSG00000188976.6
cg23596291	9.34546e-06	0.00321468413567098	ENSG00000188976.6_EST00000000000.0_892274_892405-ENSG00000188976.6_EST00000000000.0_891475_891595-0-1	12968	0.39543	0.00207909	ENSG00000188976.6
cg15882305	0.000637734	0.089416731440882	ENSG00000188976.6_EST00000000000.0_892479_892653-ENSG00000188976.6_EST00000000000.0_887792_887980-0-1	38718	0.3099	0.102434	ENSG00000188976.6
cg15882305	0.000377528	0.0593546880610853	ENSG00000188976.6_EST00000000000.0_892479_892653-ENSG00000188976.6_EST00000000000.0_889384_889462-0-1	38718	0.32196	0.0613609	ENSG00000188976.6
cg23596291	0.000167688	0.0395491729124201	ENSG00000188976.6_EST00000000000.0_892479_892653-ENSG00000188976.6_EST00000000000.0_891303_891393-0-1	12968	-0.3397	0.0374213	ENSG00000188976.6
cg00113194	6.72938e-06	0.0023145036349856	ENSG00000188976.6_EST00000000000.0_894309_894461-ENSG00000188976.6_EST00000000000.0_889384_889462-0-1	-9801	0.40117	0.00143828	ENSG00000188976.6
cg10827460	0.000377406	0.0608618544619441	ENSG00000188976.6_EST00000000000.0_894309_894461-ENSG00000188976.6_EST00000000000.0_891303_891393-0-1	-15295	0.32197	0.0632832	ENSG00000188976.6
cg17153432	0.000309414	0.0506994843655894	ENSG00000188976.6_EST00000000000.0_894309_894461-ENSG00000188976.6_EST00000000000.0_891475_891595-0-1	-11132	0.32641	0.0505506	ENSG00000188976.6
cg03041482	2.10646e-05	0.00668899721880417	ENSG00000188290.6_EST00000000000.0_935072_935167-ENSG00000188290.6_EST00000000000.0_934350_934812-0-1	-34607	-0.38075	0.00476213	ENSG00000188290.6
cg07008945	1.05055e-07	3.2233409238593e-05	ENSG00000188290.6_EST00000000000.0_935072_935167-ENSG00000188290.6_EST00000000000.0_934906_934993-0-1	20168	0.46599	1.28964e-05	ENSG00000188290.6
cg11084308	0.00030607	0.0526811922815791	ENSG00000188290.6_EST00000000000.0_935072_935552-ENSG00000188290.6_EST00000000000.0_934350_934812-0-1	-37155	-0.32665	0.0529906	ENSG00000188290.6
cg11084308	0.00030607	0.0516328676358504	ENSG00000188290.6_EST00000000000.0_935072_935552-ENSG00000188290.6_EST00000000000.0_934906_934993-0-1	-37155	0.32665	0.0516888	ENSG00000188290.6
cg07390924	0.00303592	0.0930888991389164	ENSG00000188290.6_EST00000000000.0_935246_935361-ENSG00000188290.6_EST00000000000.0_934350_934812-0-1	-33827	-0.27064	0.107791	ENSG00000188290.6
cg11726631	2.34783e-06	0.000526366037616239	ENSG00000188290.6_EST00000000000.0_935246_935361-ENSG00000188290.6_EST00000000000.0_935072_935167-0-1	20205	0.4189	0.000289391	ENSG00000188290.6
cg08122545	0.000254591	0.0486404382558447	ENSG00000188157.8_EST00000000000.0_978918_979112-ENSG00000188157.8_EST00000000000.0_979203_979403-0-1	-19003	-0.3307	0.0480495	ENSG00000188157.8
cg07549208	0.000624574	0.093007743211082	ENSG00000188157.8_EST00000000000.0_978918_979112-ENSG00000188157.8_EST00000000000.0_979489_979637-0-1	44385	0.31039	0.107676	ENSG00000188157.8
cg08469540	0.000600874	0.0819968290848414	ENSG00000188157.8_EST00000000000.0_979489_979637-ENSG00000188157.8_EST00000000000.0_980541_980657-0-1	-6876	0.3113	0.0916515	ENSG00000188157.8
cg16026189	0.000495233	0.0674754994042843	ENSG00000188157.8_EST00000000000.0_980541_980657-ENSG00000188157.8_EST00000000000.0_981344_981468-0-1	27536	0.31578	0.0718861	ENSG00000188157.8
cg26003967	1.07692e-08	4.19586940343079e-06	ENSG00000188157.8_EST00000000000.0_980541_980657-ENSG00000188157.8_EST00000000000.0_981540_981645-0-1	-21516	0.49651	1.30699e-06	ENSG00000188157.8
cg21139076	0.000236033	0.0448366029279083	ENSG00000188157.8_EST00000000000.0_980739_980903-ENSG00000188157.8_EST00000000000.0_981777_982115-0-1	44323	-0.33235	0.0435345	ENSG00000188157.8
cg26155520	0.000285936	0.0474307318129967	ENSG00000188157.8_EST00000000000.0_981344_981468-ENSG00000188157.8_EST00000000000.0_981540_981645-0-1	-11856	0.32815	0.0466082	ENSG00000188157.8
cg26155520	0.000282265	0.0460970792259421	ENSG00000188157.8_EST00000000000.0_981344_981468-ENSG00000188157.8_EST00000000000.0_981777_982115-0-1	-11856	-0.32844	0.045029	ENSG00000188157.8
cg18019572	6.25113e-05	0.0165473464980607	ENSG00000188157.8_EST00000000000.0_981344_981468-ENSG00000188157.8_EST00000000000.0_982200_982337-0-1	-13014	-0.35992	0.0134326	ENSG00000188157.8
cg21139076	0.000363573	0.0634096608868644	ENSG00000188157.8_EST00000000000.0_981540_981645-ENSG00000188157.8_EST00000000000.0_981777_982115-0-1	44323	0.32281	0.0665788	ENSG00000188157.8
cg21139076	5.25769e-05	0.0142805055204533	ENSG00000188157.8_EST00000000000.0_981540_981645-ENSG00000188157.8_EST00000000000.0_982707_982834-0-1	44323	-0.36333	0.0113369	ENSG00000188157.8
cg16502826	0.000169196	0.0334914259222138	ENSG00000188157.8_EST00000000000.0_983392_983745-ENSG00000188157.8_EST00000000000.0_984247_984439-0-1	14734	0.33951	0.0306898	ENSG00000188157.8
cg24157008	0.000319442	0.0505962155208673	ENSG00000188157.8_EST00000000000.0_983392_983745-ENSG00000188157.8_EST00000000000.0_984616_984831-0-1	-10182	-0.3257	0.0504244	ENSG00000188157.8
cg15713103	0.000616452	0.079295812036624	ENSG00000188157.8_EST00000000000.0_983392_983745-ENSG00000188157.8_EST00000000000.0_990204_991492-0-1	-21818	0.3107	0.0879025	ENSG00000188157.8
cg26003967	1.71371e-07	4.7951389455811e-05	ENSG00000188157.8_EST00000000000.0_984247_984439-ENSG00000188157.8_EST00000000000.0_985102_985175-0-1	-21516	-0.45903	2.00845e-05	ENSG00000188157.8
cg16026189	0.000285652	0.0449131532579868	ENSG00000188157.8_EST00000000000.0_984946_985175-ENSG00000188157.8_EST00000000000.0_985807_985971-0-1	27536	0.32818	0.0436285	ENSG00000188157.8
cg11726631	4.8935e-07	0.000121672073445559	ENSG00000188157.8_EST00000000000.0_985102_985175-ENSG00000188157.8_EST00000000000.0_985283_985417-0-1	254	0.44355	5.68335e-05	ENSG00000188157.8
cg21472517	0.0005285	0.0799120770289325	ENSG00000188157.8_EST00000000000.0_985102_985175-ENSG00000188157.8_EST00000000000.0_985807_985971-0-1	-13032	-0.31428	0.0887522	ENSG00000188157.8
cg11726631	0.00046492	0.0799625605046934	ENSG00000188157.8_EST00000000000.0_985102_985175-ENSG00000188157.8_EST00000000000.0_986633_986749-0-1	254	-0.31723	0.0888303	ENSG00000188157.8
cg21779088	9.82268e-05	0.0238024031047186	ENSG00000188157.8_EST00000000000.0_985283_985417-ENSG00000188157.8_EST00000000000.0_985613_985709-1-1	45353	0.35083	0.0204951	ENSG00000188157.8
cg21779088	0.000342859	0.0594158859782178	ENSG00000188157.8_EST00000000000.0_985283_985417-ENSG00000188157.8_EST00000000000.0_985807_985971-0-1	45353	-0.32412	0.0614355	ENSG00000188157.8
cg08469540	0.000242538	0.0427046870607831	ENSG00000188157.8_EST00000000000.0_985807_985971-ENSG00000188157.8_EST00000000000.0_986633_986749-0-1	-6876	0.33176	0.0410569	ENSG00000188157.8
cg17165303	1.89312e-09	9.098837315511e-07	ENSG00000188157.8_EST00000000000.0_987108_987195-ENSG00000188157.8_EST00000000000.0_989828_989931-0-1	26805	0.51795	2.30835e-07	ENSG00000188157.8
cg26420561	5.88465e-07	0.000150279832087384	ENSG00000188157.8_EST00000000000.0_989133_989330-ENSG00000188157.8_EST00000000000.0_989828_989931-0-1	-8828	-0.44075	7.18621e-05	ENSG00000188157.8
cg04336684	1.00344e-09	5.24780172200236e-07	ENSG00000188157.8_EST00000000000.0_989133_989357-ENSG00000188157.8_EST00000000000.0_989828_989931-1-1	-356	0.52542	1.22721e-07	ENSG00000188157.8
cg04336684	1.00344e-09	5.24396291081231e-07	ENSG00000188157.8_EST00000000000.0_989133_989357-ENSG00000188157.8_EST00000000000.0_990204_991492-0-1	-356	-0.52542	1.22609e-07	ENSG00000188157.8
cg17848797	4.46557e-05	0.0103715748963553	ENSG00000078808.11_EST00000000000.0_1154149_1154307-ENSG00000078808.11_EST00000000000.0_1152311_1153184-0-1	30858	0.36651	0.0078532	ENSG00000078808.11
cg07146103	1.26619e-11	1.0355465356112e-08	ENSG00000078808.11_EST00000000000.0_1154149_1154307-ENSG00000078808.11_EST00000000000.0_1153838_1154013-1-1	2658	-0.57245	1.25039e-09	ENSG00000078808.11
cg10378904	0.000188492	0.0315601906885716	ENSG00000078808.11_EST00000000000.0_1158624_1158737-ENSG00000078808.11_EST00000000000.0_1153838_1154013-0-1	10634	0.3372	0.0285957	ENSG00000078808.11
cg17848797	0.00089925	0.0889406108530197	ENSG00000078808.11_EST00000000000.0_1158624_1158737-ENSG00000078808.11_EST00000000000.0_1153903_1154013-0-1	30858	0.30171	0.101712	ENSG00000078808.11
cg21864845	8.39864e-07	0.000171639722342649	ENSG00000078808.11_EST00000000000.0_1158624_1158737-ENSG00000131591.12_EST00000000000.0_1027371_1027483-0-0	41015	0.43528	8.33506e-05	ENSG00000078808.11
cg21864845	4.97493e-11	3.27051850504477e-08	ENSG00000078808.11_EST00000000000.0_1158624_1158737-ENSG00000186827.6_EST00000000000.0_1148372_1148473-0-0	41015	0.5585	4.87782e-09	ENSG00000078808.11
cg06440474	5.39292e-08	1.46459527462857e-05	ENSG00000078808.11_EST00000000000.0_1163848_1163976-ENSG00000078808.11_EST00000000000.0_1152311_1153184-0-1	-48446	-0.47524	5.32999e-06	ENSG00000078808.11
cg07146103	2.14766e-13	3.34497122807018e-10	ENSG00000078808.11_EST00000000000.0_1163848_1163976-ENSG00000078808.11_EST00000000000.0_1153903_1154013-0-1	2658	0.61047	2.11928e-11	ENSG00000078808.11
cg20014591	0.000794801	0.0981821525419995	ENSG00000078808.11_EST00000000000.0_1163848_1163976-ENSG00000078808.11_EST00000000000.0_1154149_1154307-0-1	-2018	0.30468	0.115429	ENSG00000078808.11
cg21864845	1.33464e-08	4.21656423018518e-06	ENSG00000078808.11_EST00000000000.0_1163848_1163976-ENSG00000078808.11_EST00000000000.0_1154149_1154385-0-1	41015	0.49376	1.31433e-06	ENSG00000078808.11
cg21864845	4.64156e-07	0.000101242435277207	ENSG00000078808.11_EST00000000000.0_1163848_1163976-ENSG00000078808.11_EST00000000000.0_1159212_1159348-0-1	41015	0.44435	4.62758e-05	ENSG00000078808.11
cg03935783	0.000985902	0.0970695691391224	ENSG00000078808.11_EST00000000000.0_1163848_1164326-ENSG00000078808.11_EST00000000000.0_1154149_1154307-0-1	-6342	0.29948	0.113739	ENSG00000078808.11
cg21864845	2.16341e-08	6.49656211393274e-06	ENSG00000078808.11_EST00000000000.0_1163848_1164326-ENSG00000176022.3_EST00000000000.0_1167629_1170421-0-0	41015	0.48748	2.1399e-06	ENSG00000078808.11
cg07146103	5.85419e-14	1.14681188189415e-10	ENSG00000078808.11_EST00000000000.0_1167272_1167370-ENSG00000078808.11_EST00000000000.0_1158624_1158737-0-1	2658	0.6216	5.81556e-12	ENSG00000078808.11
cg07146103	1.19852e-12	1.41466636061885e-09	ENSG00000078808.11_EST00000000000.0_1167272_1167370-ENSG00000078808.11_EST00000000000.0_1159212_1159348-0-1	2658	0.59503	1.18433e-10	ENSG00000078808.11
cg07146103	1.44295e-09	5.99047436862327e-07	ENSG00000078808.11_EST00000000000.0_1167272_1167370-ENSG00000078808.11_EST00000000000.0_1163848_1164326-0-1	2658	-0.52117	1.42831e-07	ENSG00000078808.11
cg26920857	6.27883e-05	0.0138754564562954	ENSG00000160087.16_EST00000000000.0_1192588_1192690-ENSG00000160087.16_EST00000000000.0_1190365_1190867-0-1	45217	0.35983	0.0109628	ENSG00000160087.16
cg18163062	0.000244497	0.0389570785720348	ENSG00000160087.16_EST00000000000.0_1192588_1192690-ENSG00000160087.16_EST00000000000.0_1192372_1192510-1-1	23217	-0.33159	0.036754	ENSG00000160087.16
cg17848797	0.000140394	0.0211117459934824	ENSG00000160087.16_EST00000000000.0_1192607_1192690-ENSG00000160087.16_EST00000000000.0_1191425_1191505-0-1	-10996	0.34344	0.0178193	ENSG00000160087.16
ch.1.24684R	7.04219e-08	1.79852069984095e-05	ENSG00000160087.16_EST00000000000.0_1192607_1192690-ENSG00000160087.16_EST00000000000.0_1192372_1192510-0-1	-19239	-0.47157	6.7104e-06	ENSG00000160087.16
cg17784606	3.10311e-06	0.000534461534830625	ENSG00000160087.16_EST00000000000.0_1203242_1203372-ENSG00000078808.11_EST00000000000.0_1154149_1154307-0-0	-18707	-0.4143	0.000294378	ENSG00000160087.16
cg16887862	3.77686e-06	0.000633205269292251	ENSG00000160087.16_EST00000000000.0_1203242_1203372-ENSG00000160087.16_EST00000000000.0_1190558_1190867-0-1	34404	-0.41102	0.000355413	ENSG00000160087.16
cg19081571	4.13126e-05	0.00921636286676287	ENSG00000160087.16_EST00000000000.0_1203242_1203372-ENSG00000160087.16_EST00000000000.0_1190775_1190867-0-1	-19128	0.36802	0.00685862	ENSG00000160087.16
cg21864845	7.23048e-21	3.04082426750789e-16	ENSG00000160087.16_EST00000000000.0_1203242_1203372-ENSG00000160087.16_EST00000000000.0_1191425_1191505-0-1	-839	0.72961	6.81006e-19	ENSG00000160087.16
cg23689441	1.77248e-05	0.00445720028392899	ENSG00000160087.16_EST00000000000.0_1203242_1203372-ENSG00000160087.16_EST00000000000.0_1192372_1192510-0-1	39082	-0.38393	0.00300184	ENSG00000160087.16
cg23963070	7.88672e-06	0.00209626881393887	ENSG00000160087.16_EST00000000000.0_1203242_1203372-ENSG00000160087.16_EST00000000000.0_1192588_1192690-0-1	-47089	-0.39841	0.00128744	ENSG00000160087.16
cg19383909	1.26245e-06	0.000235467553269724	ENSG00000160087.16_EST00000000000.0_1203242_1203372-ENSG00000160087.16_EST00000000000.0_1192607_1192690-0-1	37642	0.42888	0.000118382	ENSG00000160087.16
cg17784606	2.98647e-06	0.000513340850849948	ENSG00000160087.16_EST00000000000.0_1203242_1203372-ENSG00000184163.3_EST00000000000.0_1179761_1179877-0-0	-18707	-0.41493	0.000281403	ENSG00000160087.16
cg06759632	0.000680228	0.0805465775175833	ENSG00000160087.16_EST00000000000.0_1209046_1209213-ENSG00000160087.16_EST00000000000.0_1208233_1208851-0-1	26165	0.30838	0.0896185	ENSG00000160087.16
cg11847126	4.40821e-15	1.40249155555556e-11	ENSG00000127054.12_EST00000000000.0_1247398_1247527-ENSG00000127054.12_EST00000000000.0_1246977_1247304-1-1	-11838	0.64252	4.53009e-13	ENSG00000127054.12
cg17132079	0.000146799	0.020347534524341	ENSG00000127054.12_EST00000000000.0_1247398_1247527-ENSG00000127054.12_EST00000000000.0_1246981_1247304-1-1	34069	0.3425	0.0170666	ENSG00000127054.12
cg11847126	2.44259e-20	8.50154159936659e-16	ENSG00000127054.12_EST00000000000.0_1247398_1247527-ENSG00000127054.12_EST00000000000.0_1246986_1247304-1-1	-11838	-0.72283	2.52611e-18	ENSG00000127054.12
cg21647460	2.96701e-17	2.33399163393019e-13	ENSG00000127054.12_EST00000000000.0_1247398_1247527-ENSG00000169972.7_EST00000000000.0_1246289_1246451-0-0	5172	-0.67885	3.03896e-15	ENSG00000127054.12
cg21647460	2.76559e-16	1.44464282036503e-12	ENSG00000127054.12_EST00000000000.0_1247398_1247527-ENSG00000169972.7_EST00000000000.0_1246710_1247057-0-0	5172	-0.66325	2.83322e-14	ENSG00000127054.12
cg04119843	1.9532e-06	0.00037776011510178	ENSG00000127054.12_EST00000000000.0_1247606_1247736-ENSG00000127054.12_EST00000000000.0_1246986_1247304-0-1	24197	-0.42189	0.000200331	ENSG00000127054.12
cg24153574	0.000532235	0.0638901932378183	ENSG00000127054.12_EST00000000000.0_1247606_1247736-ENSG00000127054.12_EST00000000000.0_1247203_1247304-0-1	36885	-0.31412	0.0671989	ENSG00000127054.12
cg21647460	1.17091e-10	7.09924750013873e-08	ENSG00000127054.12_EST00000000000.0_1247973_1248080-ENSG00000127054.12_EST00000000000.0_1246986_1247304-0-1	5172	-0.54944	1.20512e-08	ENSG00000127054.12
cg15386434	0.000178527	0.0335830061999497	ENSG00000127054.12_EST00000000000.0_1247973_1248080-ENSG00000127054.12_EST00000000000.0_1247199_1247304-0-1	29764	-0.33836	0.0307927	ENSG00000127054.12
cg21647460	1.22209e-07	3.13023983366706e-05	ENSG00000127054.12_EST00000000000.0_1247973_1248080-ENSG00000127054.12_EST00000000000.0_1247203_1247304-0-1	5172	0.46386	1.24799e-05	ENSG00000127054.12
cg23689441	6.72743e-07	0.000145609146879	ENSG00000127054.12_EST00000000000.0_1247973_1248080-ENSG00000127054.12_EST00000000000.0_1247398_1247527-0-1	-11724	-0.4387	6.93766e-05	ENSG00000127054.12
cg12625874	3.00691e-10	1.60063080640657e-07	ENSG00000127054.12_EST00000000000.0_1247973_1248080-ENSG00000127054.12_EST00000000000.0_1247606_1247736-0-1	24369	-0.53913	3.1042e-08	ENSG00000127054.12
cg15976416	0.000338628	0.0493102880160841	ENSG00000127054.12_EST00000000000.0_1247973_1248080-ENSG00000127054.12_EST00000000000.0_1247606_1247748-0-1	20086	0.3244	0.0488631	ENSG00000127054.12
cg11847126	3.96749e-07	9.00310441220204e-05	ENSG00000127054.12_EST00000000000.0_1247973_1248080-ENSG00000127054.12_EST00000000000.0_1247820_1247881-1-1	-11838	0.44671	4.0638e-05	ENSG00000127054.12
cg24497877	1.40879e-07	3.60104625750764e-05	ENSG00000127054.12_EST00000000000.0_1248167_1248329-ENSG00000127054.12_EST00000000000.0_1246986_1247304-0-1	-16011	-0.46183	1.45994e-05	ENSG00000127054.12
cg21647460	1.27756e-05	0.00369200888888889	ENSG00000127054.12_EST00000000000.0_1248167_1248329-ENSG00000127054.12_EST00000000000.0_1247203_1247304-0-1	5172	0.38987	0.00242888	ENSG00000127054.12
cg10164137	6.63634e-06	0.00209990462564692	ENSG00000127054.12_EST00000000000.0_1248167_1248329-ENSG00000127054.12_EST00000000000.0_1247398_1247527-0-1	25168	-0.40141	0.00128994	ENSG00000127054.12
cg26576041	0.00010946	0.0237830460137048	ENSG00000127054.12_EST00000000000.0_1248167_1248329-ENSG00000127054.12_EST00000000000.0_1247606_1247736-0-1	-12142	-0.34861	0.0204744	ENSG00000127054.12
cg16174225	1.88831e-08	5.95830333080507e-06	ENSG00000127054.12_EST00000000000.0_1248167_1248329-ENSG00000127054.12_EST00000000000.0_1247606_1247748-0-1	8398	0.48926	1.94244e-06	ENSG00000127054.12
cg11847126	1.68245e-09	7.05319746057436e-07	ENSG00000127054.12_EST00000000000.0_1248167_1248329-ENSG00000127054.12_EST00000000000.0_1247820_1247881-0-1	-11838	0.51935	1.72415e-07	ENSG00000127054.12
cg11847126	2.83006e-09	1.12014364621362e-06	ENSG00000127054.12_EST00000000000.0_1248167_1248329-ENSG00000127054.12_EST00000000000.0_1247973_1248080-1-1	-11838	-0.51312	2.92624e-07	ENSG00000127054.12
cg16887862	1.97319e-07	4.82003084028656e-05	ENSG00000127054.12_EST00000000000.0_1248167_1248329-ENSG00000169972.7_EST00000000000.0_1246710_1247057-0-0	-16402	-0.45699	2.02017e-05	ENSG00000127054.12
cg15042692	9.13463e-06	0.00254253327335972	ENSG00000127054.12_EST00000000000.0_1248258_1248329-ENSG00000127054.12_EST00000000000.0_1247398_1247527-0-1	-16611	0.39584	0.00159737	ENSG00000127054.12
cg16174225	1.65825e-05	0.00422932655097507	ENSG00000127054.12_EST00000000000.0_1248258_1248329-ENSG00000127054.12_EST00000000000.0_1247606_1247748-0-1	8398	-0.38514	0.00282889	ENSG00000127054.12
cg11847126	1.69646e-14	4.25556489208633e-11	ENSG00000127054.12_EST00000000000.0_1248258_1248329-ENSG00000127054.12_EST00000000000.0_1247973_1248080-0-1	-11838	0.63182	1.75518e-12	ENSG00000127054.12
cg10164137	0.000519332	0.0589269330558256	ENSG00000127054.12_EST00000000000.0_1248415_1248504-ENSG00000127054.12_EST00000000000.0_1247606_1247736-0-1	25168	-0.31469	0.0608067	ENSG00000127054.12
cg17838754	4.35395e-05	0.0101577222374011	ENSG00000127054.12_EST00000000000.0_1248415_1248504-ENSG00000127054.12_EST00000000000.0_1247820_1247881-0-1	20934	0.36701	0.00766953	ENSG00000127054.12
cg13354934	0.00010158	0.0214710264500799	ENSG00000127054.12_EST00000000000.0_1248415_1248504-ENSG00000127054.12_EST00000000000.0_1247973_1248080-0-1	36022	0.35014	0.018172	ENSG00000127054.12
cg12625874	9.20202e-09	3.14595228215507e-06	ENSG00000127054.12_EST00000000000.0_1248415_1248504-ENSG00000127054.12_EST00000000000.0_1248167_1248329-1-1	24369	-0.49852	9.44408e-07	ENSG00000127054.12
cg11847126	1.21588e-08	4.04278979500384e-06	ENSG00000127054.12_EST00000000000.0_1248415_1248504-ENSG00000127054.12_EST00000000000.0_1248258_1248329-0-1	-11838	0.49496	1.25346e-06	ENSG00000127054.12
cg19383909	2.46848e-08	7.52858971011441e-06	ENSG00000127054.12_EST00000000000.0_1248889_1248972-ENSG00000127054.12_EST00000000000.0_1247606_1247736-0-1	-13164	-0.48574	2.5259e-06	ENSG00000127054.12
cg23643813	9.91085e-05	0.0207312716262879	ENSG00000127054.12_EST00000000000.0_1248889_1248972-ENSG00000127054.12_EST00000000000.0_1247820_1247881-0-1	10924	-0.35064	0.0174469	ENSG00000127054.12
cg12625874	9.12773e-12	8.13037793496631e-09	ENSG00000127054.12_EST00000000000.0_1248889_1248972-ENSG00000127054.12_EST00000000000.0_1248167_1248329-0-1	24369	-0.57569	9.40343e-10	ENSG00000127054.12
cg13354934	0.000166204	0.0265747101112389	ENSG00000127054.12_EST00000000000.0_1248889_1248972-ENSG00000127054.12_EST00000000000.0_1248258_1248329-0-1	36022	0.33988	0.0233418	ENSG00000127054.12
cg12625874	3.69081e-08	1.08490718403875e-05	ENSG00000127054.12_EST00000000000.0_1249112_1249301-ENSG00000127054.12_EST00000000000.0_1247820_1247881-0-1	24369	-0.48038	3.80834e-06	ENSG00000127054.12
cg12609142	1.43426e-07	3.627687867391e-05	ENSG00000127054.12_EST00000000000.0_1249112_1249301-ENSG00000127054.12_EST00000000000.0_1247973_1248080-0-1	-5524	0.46158	1.47192e-05	ENSG00000127054.12
cg22675767	5.52278e-06	0.000967116054433229	ENSG00000127054.12_EST00000000000.0_1249112_1249301-ENSG00000127054.12_EST00000000000.0_1248167_1248329-0-1	-25704	-0.40458	0.000567855	ENSG00000127054.12
cg21647460	0.000552593	0.052233158330284	ENSG00000127054.12_EST00000000000.0_1249125_1249301-ENSG00000127054.12_EST00000000000.0_1248258_1248329-0-1	5172	-0.31325	0.0524403	ENSG00000127054.12
cg11847126	4.2715e-05	0.00792865289879666	ENSG00000127054.12_EST00000000000.0_1249125_1249301-ENSG00000127054.12_EST00000000000.0_1248415_1248504-0-1	-11838	-0.36738	0.00577671	ENSG00000127054.12
cg21647460	1.28213e-08	4.22792818886221e-06	ENSG00000127054.12_EST00000000000.0_1249125_1249301-ENSG00000127054.12_EST00000000000.0_1248889_1248972-0-1	5172	-0.49428	1.31838e-06	ENSG00000127054.12
cg21647460	1.54989e-07	3.91623843083118e-05	ENSG00000127054.12_EST00000000000.0_1250207_1250342-ENSG00000127054.12_EST00000000000.0_1248258_1248329-0-1	5172	0.46047	1.60333e-05	ENSG00000127054.12
cg22709966	7.78115e-07	0.000164645326394675	ENSG00000127054.12_EST00000000000.0_1250207_1250342-ENSG00000127054.12_EST00000000000.0_1248415_1248504-0-1	17924	0.43646	7.95725e-05	ENSG00000127054.12
cg07812848	0.000449597	0.0567623331469092	ENSG00000127054.12_EST00000000000.0_1250207_1250342-ENSG00000127054.12_EST00000000000.0_1249125_1249301-0-1	-45449	-0.318	0.0580794	ENSG00000127054.12
cg23643813	0.000318588	0.0372868840950677	ENSG00000127054.12_EST00000000000.0_1250207_1250342-ENSG00000127054.12_EST00000000000.0_1249681_1249745-0-1	10924	0.32576	0.0348877	ENSG00000127054.12
cg11847126	1.24129e-08	4.11411941153733e-06	ENSG00000127054.12_EST00000000000.0_1250900_1250998-ENSG00000127054.12_EST00000000000.0_1249112_1249301-0-1	-11838	-0.4947	1.27827e-06	ENSG00000127054.12
cg12625874	1.83086e-12	2.08700375315583e-09	ENSG00000127054.12_EST00000000000.0_1250900_1250998-ENSG00000127054.12_EST00000000000.0_1249681_1249745-0-1	24369	0.5911	1.8883e-10	ENSG00000127054.12
cg11808871	1.92394e-06	0.000371621859848586	ENSG00000127054.12_EST00000000000.0_1250900_1250998-ENSG00000127054.12_EST00000000000.0_1250204_1250342-0-1	8871	-0.42214	0.000196745	ENSG00000127054.12
cg23689441	3.08454e-08	9.16888678001412e-06	ENSG00000127054.12_EST00000000000.0_1250900_1250998-ENSG00000127054.12_EST00000000000.0_1250207_1250342-0-1	-11724	-0.48278	3.15079e-06	ENSG00000127054.12
cg11847126	2.32655e-08	7.1478518167055e-06	ENSG00000127054.12_EST00000000000.0_1250900_1250998-ENSG00000127054.12_EST00000000000.0_1250784_1250818-1-1	-11838	0.48652	2.38402e-06	ENSG00000127054.12
cg22709966	0.000800686	0.0831965234970889	ENSG00000127054.12_EST00000000000.0_1254686_1254904-ENSG00000127054.12_EST00000000000.0_1249125_1249301-0-1	17924	-0.30451	0.0933457	ENSG00000127054.12
cg15042692	0.000395119	0.055628094345426	ENSG00000127054.12_EST00000000000.0_1254686_1254904-ENSG00000127054.12_EST00000000000.0_1250207_1250342-0-1	-16611	0.32093	0.0566461	ENSG00000127054.12
cg23596199	9.91832e-06	0.00347234035873631	ENSG00000127054.12_EST00000000000.0_1254686_1254904-ENSG00000127054.12_EST00000000000.0_1250900_1250998-0-1	21551	-0.39438	0.00226712	ENSG00000127054.12
cg21647460	0.000369653	0.0628743303892882	ENSG00000127054.12_EST00000000000.0_1254713_1254904-ENSG00000127054.12_EST00000000000.0_1250900_1250998-0-1	5172	-0.32244	0.0658839	ENSG00000127054.12
cg21647460	4.42801e-11	3.08911363984675e-08	ENSG00000127054.12_EST00000000000.0_1255836_1255909-ENSG00000127054.12_EST00000000000.0_1249125_1249301-0-1	5172	-0.55972	4.55649e-09	ENSG00000127054.12
cg11847126	0.00015096	0.0298424879309258	ENSG00000127054.12_EST00000000000.0_1255836_1255909-ENSG00000127054.12_EST00000000000.0_1254452_1254904-0-1	-11838	0.34192	0.0267621	ENSG00000127054.12
cg22675767	0.000400552	0.0617041745007348	ENSG00000127054.12_EST00000000000.0_1255836_1255909-ENSG00000127054.12_EST00000000000.0_1254686_1254904-1-1	-25704	-0.32062	0.0643722	ENSG00000127054.12
cg12625874	3.6596e-05	0.00785963869297292	ENSG00000127054.12_EST00000000000.0_1255836_1255909-ENSG00000127054.12_EST00000000000.0_1254713_1254904-0-1	24369	-0.37035	0.00571882	ENSG00000127054.12
cg09864992	7.41387e-07	0.000156835571395665	ENSG00000127054.12_EST00000000000.0_1255836_1255909-ENSG00000127054.12_EST00000000000.0_1254783_1254904-1-1	49090	0.43721	7.53593e-05	ENSG00000127054.12
cg19383909	2.18291e-11	1.69692816396243e-08	ENSG00000127054.12_EST00000000000.0_1256376_1256473-ENSG00000127054.12_EST00000000000.0_1250207_1250342-0-1	-13164	-0.56698	2.24616e-09	ENSG00000127054.12
cg16430279	9.45015e-05	0.0185442342121992	ENSG00000127054.12_EST00000000000.0_1256376_1256473-ENSG00000127054.12_EST00000000000.0_1254452_1254904-0-1	6433	0.35162	0.0153193	ENSG00000127054.12
cg12625874	6.91249e-05	0.0134943332525441	ENSG00000127054.12_EST00000000000.0_1256376_1256473-ENSG00000127054.12_EST00000000000.0_1254686_1254904-0-1	24369	-0.35792	0.0106204	ENSG00000127054.12
cg24252805	3.38412e-06	0.000615516649620136	ENSG00000127054.12_EST00000000000.0_1256376_1256473-ENSG00000127054.12_EST00000000000.0_1254713_1254904-0-1	6477	-0.41286	0.00034438	ENSG00000127054.12
cg16430279	1.50973e-08	4.89116179716978e-06	ENSG00000127054.12_EST00000000000.0_1256376_1256473-ENSG00000127054.12_EST00000000000.0_1254783_1254904-0-1	6433	-0.49217	1.55384e-06	ENSG00000127054.12
cg11847126	4.78004e-07	9.95594208284941e-05	ENSG00000107404.12_EST00000000000.0_1273649_1273752-ENSG00000107404.12_EST00000000000.0_1270659_1271895-0-1	-36527	0.44391	4.542e-05	ENSG00000107404.12
cg10065209	0.000996377	0.0972382156495259	ENSG00000175756.8_EST00000000000.0_1309380_1309825-ENSG00000175756.8_EST00000000000.0_1309110_1309282-1-1	-43316	-0.29922	0.113995	ENSG00000175756.8
cg01006034	0.000173378	0.0269425607100155	ENSG00000175756.8_EST00000000000.0_1309380_1309825-ENSG00000175756.8_EST00000000000.0_1309117_1309282-1-1	11914	0.33899	0.0237201	ENSG00000175756.8
cg12625874	0.000248302	0.0435439268475959	ENSG00000175756.8_EST00000000000.0_1310085_1310170-ENSG00000175756.8_EST00000000000.0_1309117_1309282-0-1	-26435	-0.33125	0.0420308	ENSG00000175756.8
cg01006034	9.49246e-09	3.02654396278336e-06	ENSG00000221978.6_EST00000000000.0_1323334_1323445-ENSG00000221978.6_EST00000000000.0_1322093_1322962-0-1	-11908	-0.49812	9.03922e-07	ENSG00000221978.6
cg01006034	9.49246e-09	3.02997768465529e-06	ENSG00000221978.6_EST00000000000.0_1323334_1323445-ENSG00000221978.6_EST00000000000.0_1323157_1323249-1-1	-11908	0.49812	9.05174e-07	ENSG00000221978.6
cg10164137	2.91882e-09	1.06723074735162e-06	ENSG00000221978.6_EST00000000000.0_1325610_1325689-ENSG00000221978.6_EST00000000000.0_1323334_1323445-0-1	-49458	0.51275	2.77102e-07	ENSG00000221978.6
cg00009834	9.21794e-08	2.29395553528741e-05	ENSG00000221978.6_EST00000000000.0_1325610_1325689-ENSG00000221978.6_EST00000000000.0_1324006_1324123-0-1	12974	0.46783	8.81334e-06	ENSG00000221978.6
cg19871494	3.79033e-08	1.03628900229513e-05	ENSG00000221978.6_EST00000000000.0_1325610_1325751-ENSG00000221978.6_EST00000000000.0_1322093_1322962-0-1	-24417	-0.48002	3.6152e-06	ENSG00000221978.6
cg19270739	3.84986e-06	0.000652199662443023	ENSG00000221978.6_EST00000000000.0_1325610_1325751-ENSG00000221978.6_EST00000000000.0_1323157_1323249-0-1	34149	0.4107	0.000367272	ENSG00000221978.6
cg01006034	5.51606e-08	1.45365123370188e-05	ENSG00000221978.6_EST00000000000.0_1325610_1325751-ENSG00000221978.6_EST00000000000.0_1323334_1323445-0-1	-11908	0.47493	5.28513e-06	ENSG00000221978.6
cg01006034	1.18358e-08	3.69848795373447e-06	ENSG00000221978.6_EST00000000000.0_1325610_1325751-ENSG00000221978.6_EST00000000000.0_1323872_1323890-0-1	-11908	-0.49531	1.13254e-06	ENSG00000221978.6
cg04230662	8.1939e-05	0.0163863999651371	ENSG00000221978.6_EST00000000000.0_1325610_1325751-ENSG00000221978.6_EST00000000000.0_1324006_1324123-0-1	8437	0.35451	0.0132825	ENSG00000221978.6
cg19871494	9.74985e-12	8.02977519708e-09	ENSG00000221978.6_EST00000000000.0_1325839_1325943-ENSG00000221978.6_EST00000000000.0_1322093_1322962-0-1	-24417	0.57504	9.27346e-10	ENSG00000221978.6
cg17491622	9.8816e-07	0.000192689847155967	ENSG00000221978.6_EST00000000000.0_1325839_1325943-ENSG00000221978.6_EST00000000000.0_1323334_1323445-0-1	34919	0.43274	9.47417e-05	ENSG00000221978.6
cg19871494	2.71224e-12	2.71403231535887e-09	ENSG00000221978.6_EST00000000000.0_1325839_1325943-ENSG00000221978.6_EST00000000000.0_1324006_1324123-0-1	-24417	0.58741	2.57796e-10	ENSG00000221978.6
cg16728516	7.49787e-06	0.00214871560213747	ENSG00000221978.6_EST00000000000.0_1325839_1325943-ENSG00000221978.6_EST00000000000.0_1325610_1325689-0-1	7861	0.3993	0.00132381	ENSG00000221978.6
cg13354934	8.31255e-06	0.00204582559654263	ENSG00000221978.6_EST00000000000.0_1325839_1325943-ENSG00000221978.6_EST00000000000.0_1325610_1325751-0-1	-38604	-0.39749	0.00125302	ENSG00000221978.6
cg13354934	8.95072e-06	0.00218713004844185	ENSG00000221978.6_EST00000000000.0_1325839_1325943-ENSG00000221978.6_EST00000000000.0_1325695_1325751-0-1	-38604	0.39619	0.00135032	ENSG00000221978.6
cg01006034	4.2285e-09	1.48908374398585e-06	ENSG00000221978.6_EST00000000000.0_1326146_1326245-ENSG00000221978.6_EST00000000000.0_1324006_1324123-0-1	-11908	0.50823	4.04508e-07	ENSG00000221978.6
cg04230662	6.56448e-05	0.0106949437593836	ENSG00000221978.6_EST00000000000.0_1326146_1326245-ENSG00000221978.6_EST00000000000.0_1325839_1325943-0-1	8437	0.35895	0.00813598	ENSG00000221978.6
cg21285198	0.000736089	0.0881120196889737	ENSG00000221978.6_EST00000000000.0_1326146_1327905-ENSG00000221978.6_EST00000000000.0_1325839_1325943-0-1	26273	0.30651	0.100498	ENSG00000221978.6
cg15823872	2.14728e-07	4.86228880242984e-05	ENSG00000221978.6_EST00000000000.0_1330774_1330894-ENSG00000221978.6_EST00000000000.0_1325610_1325751-0-1	22664	-0.45576	2.03953e-05	ENSG00000221978.6
cg01006034	8.18501e-08	2.06668148738479e-05	ENSG00000221978.6_EST00000000000.0_1330774_1330894-ENSG00000221978.6_EST00000000000.0_1325695_1325751-0-1	-11908	0.46949	7.84131e-06	ENSG00000221978.6
cg15823872	2.59971e-05	0.00530523170345764	ENSG00000221978.6_EST00000000000.0_1330774_1330894-ENSG00000221978.6_EST00000000000.0_1325839_1325943-0-1	22664	-0.37683	0.00365558	ENSG00000221978.6
cg15823872	3.91109e-10	1.88533001479798e-07	ENSG00000221978.6_EST00000000000.0_1330774_1330894-ENSG00000221978.6_EST00000000000.0_1327668_1328183-0-1	22664	-0.53619	3.75037e-08	ENSG00000221978.6
cg13169132	0.000507633	0.0641349283258279	ENSG00000221978.6_EST00000000000.0_1330774_1330894-ENSG00000221978.6_EST00000000000.0_1328776_1328840-1-1	27643	-0.31521	0.0675134	ENSG00000221978.6
cg14667273	1.13873e-10	6.51259211747827e-08	ENSG00000221978.6_EST00000000000.0_1334399_1334692-ENSG00000221978.6_EST00000000000.0_1325839_1325943-0-1	35237	0.54974	1.09035e-08	ENSG00000221978.6
cg14793596	0.000298533	0.0393048805430135	ENSG00000221978.6_EST00000000000.0_1334399_1334692-ENSG00000221978.6_EST00000000000.0_1326146_1326245-0-1	-44605	-0.3272	0.037146	ENSG00000221978.6
cg14667273	1.69345e-11	1.29282629504758e-08	ENSG00000221978.6_EST00000000000.0_1334399_1334692-ENSG00000221978.6_EST00000000000.0_1327668_1328183-0-1	35237	0.56954	1.62541e-09	ENSG00000221978.6
cg14667273	2.49453e-08	7.12541744511317e-06	ENSG00000221978.6_EST00000000000.0_1334399_1334692-ENSG00000221978.6_EST00000000000.0_1328776_1328840-0-1	35237	0.4856	2.37543e-06	ENSG00000221978.6
cg00009834	9.98695e-13	1.17968541488277e-09	ENSG00000221978.6_EST00000000000.0_1334399_1334692-ENSG00000221978.6_EST00000000000.0_1330774_1330894-0-1	12974	0.59671	9.53855e-11	ENSG00000221978.6
cg00009834	2.77256e-12	2.784128066282e-09	ENSG00000221978.6_EST00000000000.0_1334399_1334692-ENSG00000221978.6_EST00000000000.0_1333613_1333722-0-1	12974	-0.5872	2.6589e-10	ENSG00000221978.6
cg14667273	1.55661e-11	1.19632052564614e-08	ENSG00000221978.6_EST00000000000.0_1334399_1334692-ENSG00000221978.6_EST00000000000.0_1333977_1334051-0-1	35237	-0.57039	1.48354e-09	ENSG00000221978.6
cg01006034	1.76362e-13	2.72975112349118e-10	ENSG00000242485.1_EST00000000000.0_1341189_1341266-ENSG00000221978.6_EST00000000000.0_1333613_1333722-0-0	-19904	0.61218	1.66161e-11	ENSG00000242485.1
cg01006034	1.76362e-13	2.72490081580477e-10	ENSG00000242485.1_EST00000000000.0_1341189_1341266-ENSG00000242485.1_EST00000000000.0_1337288_1337636-0-1	-19904	-0.61218	1.65654e-11	ENSG00000242485.1
cg16728516	6.31129e-05	0.0110636490638192	ENSG00000242485.1_EST00000000000.0_1342289_1342399-ENSG00000221978.6_EST00000000000.0_1333977_1334051-0-0	-135	0.35973	0.0084618	ENSG00000242485.1
cg13388025	2.53279e-07	5.60377965023848e-05	ENSG00000242485.1_EST00000000000.0_1342289_1342399-ENSG00000242485.1_EST00000000000.0_1337288_1337636-0-1	49654	-0.45335	2.39058e-05	ENSG00000242485.1
cg13388025	4.71912e-07	9.73429943292355e-05	ENSG00000242485.1_EST00000000000.0_1342289_1342399-ENSG00000242485.1_EST00000000000.0_1341189_1341266-0-1	49654	0.4441	4.4305e-05	ENSG00000242485.1
cg16278124	0.000833103	0.089416731440882	ENSG00000242485.1_EST00000000000.0_1342511_1342693-ENSG00000242485.1_EST00000000000.0_1341189_1341266-0-1	-8657	-0.30355	0.102434	ENSG00000242485.1
cg13321900	0.000630831	0.0608618544619441	ENSG00000160072.12_EST00000000000.0_1425637_1425804-ENSG00000160072.12_EST00000000000.0_1425850_1426051-0-1	48160	0.31016	0.0632832	ENSG00000160072.12
cg15099879	4.2654e-05	0.0073022497645212	ENSG00000160072.12_EST00000000000.0_1425637_1425804-ENSG00000160072.12_EST00000000000.0_1425943_1426051-1-1	-29487	-0.3674	0.00525795	ENSG00000160072.12
cg15481565	1.05428e-06	0.000155569478904537	ENSG00000197785.8_EST00000000000.0_1455521_1455686-ENSG00000197785.8_EST00000000000.0_1458891_1458947-0-1	10645	0.43173	7.4685e-05	ENSG00000197785.8
cg13321900	1.0358e-14	2.06206755484558e-11	ENSG00000197785.8_EST00000000000.0_1459219_1459344-ENSG00000197785.8_EST00000000000.0_1459653_1459777-1-1	7772	-0.63578	7.29571e-13	ENSG00000197785.8
cg13321900	2.12845e-17	1.33865507918505e-13	ENSG00000197785.8_EST00000000000.0_1459219_1459344-ENSG00000197785.8_EST00000000000.0_1460620_1460671-0-1	7772	0.6811	1.49957e-15	ENSG00000197785.8
cg13321900	6.62267e-19	8.3711274205845e-15	ENSG00000197785.8_EST00000000000.0_1459219_1459344-ENSG00000197785.8_EST00000000000.0_1461841_1461911-0-1	7772	0.70339	4.65435e-17	ENSG00000197785.8
cg25880288	0.00120074	0.0892123744221785	ENSG00000160075.9_EST00000000000.0_1500153_1500296-ENSG00000160075.9_EST00000000000.0_1480243_1480382-0-1	40630	0.29464	0.102123	ENSG00000160075.9
cg13424097	0.000800325	0.0637861174325653	ENSG00000160075.9_EST00000000000.0_1500153_1500296-ENSG00000160075.9_EST00000000000.0_1480243_1481867-0-1	178	0.30452	0.0670651	ENSG00000160075.9
cg03041030	3.68314e-08	7.86449114486226e-06	ENSG00000160075.9_EST00000000000.0_1509858_1509964-ENSG00000160075.9_EST00000000000.0_1477054_1477547-0-1	-39344	0.48041	2.65216e-06	ENSG00000160075.9
cg12270813	2.45535e-07	4.30086334973574e-05	ENSG00000160075.9_EST00000000000.0_1509858_1509964-ENSG00000160075.9_EST00000000000.0_1479249_1479367-0-1	-36879	-0.45381	1.77836e-05	ENSG00000160075.9
cg07426077	0.00102949	0.087704941396349	ENSG00000160075.9_EST00000000000.0_1509858_1509964-ENSG00000160075.9_EST00000000000.0_1480243_1480382-0-1	-21668	-0.29842	0.0999011	ENSG00000160075.9
cg00955674	9.88447e-06	0.00232139042683758	ENSG00000160075.9_EST00000000000.0_1509858_1509964-ENSG00000160075.9_EST00000000000.0_1497732_1500296-0-1	-31422	-0.39444	0.00144315	ENSG00000160075.9
cg00813378	0.000507996	0.0560671263081345	ENSG00000160075.9_EST00000000000.0_1509858_1509964-ENSG00000160075.9_EST00000000000.0_1500153_1500296-0-1	-35040	-0.3152	0.0571914	ENSG00000160075.9
cg12270813	7.10522e-05	0.0113343788789572	ENSG00000160075.9_EST00000000000.0_1509858_1510249-ENSG00000160075.9_EST00000000000.0_1477054_1477547-0-1	-36879	0.35737	0.00869865	ENSG00000160075.9
cg07229301	7.2864e-06	0.00177812061524981	ENSG00000160075.9_EST00000000000.0_1509858_1510249-ENSG00000160075.9_EST00000000000.0_1480018_1480382-0-1	-22804	0.39979	0.00107044	ENSG00000160075.9
cg07426077	4.03167e-08	8.65938584051249e-06	ENSG00000160075.9_EST00000000000.0_1509858_1510249-ENSG00000160075.9_EST00000000000.0_1480243_1480382-0-1	-21668	-0.47919	2.95411e-06	ENSG00000160075.9
cg12270813	0.000604263	0.0525896780980887	ENSG00000160075.9_EST00000000000.0_1509858_1510249-ENSG00000160075.9_EST00000000000.0_1480243_1481867-0-1	-36879	0.31117	0.0528796	ENSG00000160075.9
cg12062537	9.89803e-06	0.00212423216698629	ENSG00000160075.9_EST00000000000.0_1509858_1510249-ENSG00000160075.9_EST00000000000.0_1497732_1500296-0-1	-13393	0.39442	0.00130685	ENSG00000160075.9
cg12062537	3.3435e-05	0.00555965582039686	ENSG00000160075.9_EST00000000000.0_1509858_1510249-ENSG00000160075.9_EST00000000000.0_1500153_1500296-0-1	-13393	-0.37208	0.00385599	ENSG00000160075.9
cg14027380	3.21547e-05	0.00474456792450867	ENSG00000008128.15_EST00000000000.0_1650767_1650894-ENSG00000008128.15_EST00000000000.0_1647785_1647917-1-1	28019	-0.37282	0.00322179	ENSG00000008128.15
cg14027380	3.21547e-05	0.00435153354383306	ENSG00000008128.15_EST00000000000.0_1650767_1650894-ENSG00000008128.15_EST00000000000.0_1647789_1647917-0-1	28019	0.37282	0.00292093	ENSG00000008128.15
cg13849007	0.00156235	0.0675551351666711	ENSG00000008130.10_EST00000000000.0_1685490_1685647-ENSG00000008130.10_EST00000000000.0_1683910_1684499-0-1	-33969	-0.28803	0.0719886	ENSG00000008130.10
cg13849007	0.00156235	0.076183294606379	ENSG00000008130.10_EST00000000000.0_1685490_1685647-ENSG00000008130.10_EST00000000000.0_1685006_1685088-1-1	-33969	0.28803	0.0836093	ENSG00000008130.10
cg05262191	2.55976e-09	5.20861944847606e-07	ENSG00000008130.10_EST00000000000.0_1685723_1685822-ENSG00000008130.10_EST00000000000.0_1682678_1684499-0-1	2763	-0.51434	1.21698e-07	ENSG00000008130.10
cg05262191	4.47459e-12	2.30805604492088e-09	ENSG00000008130.10_EST00000000000.0_1685723_1685822-ENSG00000008130.10_EST00000000000.0_1685006_1685088-0-1	2763	0.58263	2.12956e-10	ENSG00000008130.10
cg05262191	1.3353e-06	0.000134988446411307	ENSG00000008130.10_EST00000000000.0_1685723_1685822-ENSG00000008130.10_EST00000000000.0_1685490_1685647-1-1	2763	0.42799	6.3787e-05	ENSG00000008130.10
cg01729401	0.00109746	0.0539819888371184	ENSG00000008130.10_EST00000000000.0_1685983_1686137-ENSG00000008130.10_EST00000000000.0_1685490_1685647-0-1	39052	-0.29686	0.0545946	ENSG00000008130.10
cg01729401	0.00109161	0.0632040744157235	ENSG00000008130.10_EST00000000000.0_1685983_1686137-ENSG00000008130.10_EST00000000000.0_1685723_1685822-1-1	39052	0.29699	0.0663165	ENSG00000008130.10
cg05262191	7.30554e-14	7.51846880673463e-11	ENSG00000008130.10_EST00000000000.0_1686813_1686915-ENSG00000008130.10_EST00000000000.0_1685006_1685088-0-1	2763	0.61973	3.49135e-12	ENSG00000008130.10
cg05262191	1.31943e-06	0.000133300777240591	ENSG00000008130.10_EST00000000000.0_1686813_1686915-ENSG00000008130.10_EST00000000000.0_1685723_1685822-0-1	2763	0.42818	6.2917e-05	ENSG00000008130.10
cg21580588	2.08084e-10	6.01495247804767e-08	ENSG00000008130.10_EST00000000000.0_1686813_1686915-ENSG00000008130.10_EST00000000000.0_1685983_1686137-1-1	-25785	-0.54319	9.93691e-09	ENSG00000008130.10
cg04902899	3.28784e-10	8.86807567813508e-08	ENSG00000008130.10_EST00000000000.0_1687942_1688047-ENSG00000008130.10_EST00000000000.0_1685490_1685647-0-1	6314	-0.53813	1.56058e-08	ENSG00000008130.10
cg21580588	1.49129e-06	0.000148109580048842	ENSG00000008130.10_EST00000000000.0_1687942_1688047-ENSG00000008130.10_EST00000000000.0_1685983_1686137-0-1	-25785	-0.42623	7.06977e-05	ENSG00000008130.10
cg22707691	2.0986e-05	0.00227528891925749	ENSG00000008130.10_EST00000000000.0_1687942_1688047-ENSG00000008130.10_EST00000000000.0_1686813_1686915-0-1	-27413	-0.38082	0.0014115	ENSG00000008130.10
cg22707691	2.43831e-06	0.000231798981347223	ENSG00000008130.10_EST00000000000.0_1687942_1688047-ENSG00000008130.10_EST00000000000.0_1687697_1687782-1-1	-27413	0.41828	0.000116328	ENSG00000008130.10
cg11725331	0.000422007	0.0335000252456725	ENSG00000008130.10_EST00000000000.0_1688620_1688749-ENSG00000008130.10_EST00000000000.0_1685983_1686137-0-1	-23779	0.31944	0.0306991	ENSG00000008130.10
cg05983502	1.46118e-05	0.00233864182117514	ENSG00000008130.10_EST00000000000.0_1688620_1688749-ENSG00000008130.10_EST00000000000.0_1687697_1687782-0-1	-25538	0.38744	0.00145518	ENSG00000008130.10
cg05983502	7.41885e-05	0.00829515187162341	ENSG00000008130.10_EST00000000000.0_1688620_1688749-ENSG00000008130.10_EST00000000000.0_1687942_1688047-1-1	-25538	-0.35651	0.00608177	ENSG00000008130.10
cg23159992	0.00092177	0.0586369091332776	ENSG00000008130.10_EST00000000000.0_1696667_1696885-ENSG00000008130.10_EST00000000000.0_1685983_1686137-0-1	-19446	0.30111	0.0604428	ENSG00000008130.10
cg15824543	4.47802e-06	0.000398882591095978	ENSG00000008130.10_EST00000000000.0_1696667_1696885-ENSG00000008130.10_EST00000000000.0_1687697_1687782-0-1	-16117	0.40815	0.000212702	ENSG00000008130.10
cg11725331	0.000338628	0.0302787411254731	ENSG00000008130.10_EST00000000000.0_1696667_1696885-ENSG00000008130.10_EST00000000000.0_1687942_1688096-0-1	-23779	0.3244	0.0272237	ENSG00000008130.10
cg04087434	0.00015165	0.0154380247712878	ENSG00000008130.10_EST00000000000.0_1696667_1696885-ENSG00000107404.12_EST00000000000.0_1270659_1271895-0-0	-42385	0.34182	0.0123987	ENSG00000008130.10
cg09233730	0.000588047	0.0394025882411545	ENSG00000008130.10_EST00000000000.0_1709728_1709909-ENSG00000008130.10_EST00000000000.0_1688546_1688749-0-1	-23062	-0.3118	0.0372556	ENSG00000008130.10
cg21422400	1.65814e-05	0.00263639577690729	ENSG00000008130.10_EST00000000000.0_1709728_1709909-ENSG00000008130.10_EST00000000000.0_1688620_1688749-0-1	35735	0.38515	0.0016642	ENSG00000008130.10
cg09233730	0.000442949	0.0351914772028122	ENSG00000008130.10_EST00000000000.0_1709728_1709909-ENSG00000008130.10_EST00000000000.0_1696667_1696885-1-1	-23062	0.31834	0.0325701	ENSG00000008130.10
cg04260676	0.00110466	0.0750671814946006	ENSG00000078369.9_EST00000000000.0_1720492_1720708-ENSG00000008130.10_EST00000000000.0_1711344_1711508-0-0	-48180	0.2967	0.0820471	ENSG00000078369.9
cg18231054	1.25368e-06	0.000159000030530766	ENSG00000078369.9_EST00000000000.0_1720492_1720708-ENSG00000078369.9_EST00000000000.0_1718126_1718876-1-1	35535	0.429	7.65285e-05	ENSG00000078369.9
cg06174563	0.000758746	0.0530013905423257	ENSG00000078369.9_EST00000000000.0_1721834_1722035-ENSG00000078369.9_EST00000000000.0_1716726_1718492-0-1	29408	0.30579	0.0533827	ENSG00000078369.9
cg17434257	3.13594e-05	0.00426199183346171	ENSG00000078369.9_EST00000000000.0_1721834_1722035-ENSG00000078369.9_EST00000000000.0_1718761_1718876-0-1	24089	0.37329	0.00285375	ENSG00000078369.9
cg15102821	0.000540234	0.0442324555597708	ENSG00000078369.9_EST00000000000.0_1721834_1722035-ENSG00000078369.9_EST00000000000.0_1720492_1720708-1-1	22299	-0.31377	0.0428329	ENSG00000078369.9
cg15102821	1.52275e-11	8.07454634468424e-09	ENSG00000078369.9_EST00000000000.0_1724684_1724753-ENSG00000078369.9_EST00000000000.0_1718126_1718876-0-1	22299	0.57061	9.33009e-10	ENSG00000078369.9
cg18231054	2.98279e-17	1.58089664764218e-13	ENSG00000078369.9_EST00000000000.0_1724684_1724753-ENSG00000078369.9_EST00000000000.0_1718770_1718876-0-1	35535	-0.67882	1.83949e-15	ENSG00000078369.9
cg18231054	5.56867e-16	1.67844287157993e-12	ENSG00000078369.9_EST00000000000.0_1724684_1724753-ENSG00000078369.9_EST00000000000.0_1721834_1722035-0-1	35535	0.65816	3.39491e-14	ENSG00000078369.9
cg18231054	0.000671444	0.059126180400312	ENSG00000078369.9_EST00000000000.0_1735847_1736020-ENSG00000078369.9_EST00000000000.0_1716726_1718492-0-1	35535	0.30869	0.0610641	ENSG00000078369.9
cg15102821	1.57396e-14	2.57426043229562e-11	ENSG00000078369.9_EST00000000000.0_1735847_1736020-ENSG00000078369.9_EST00000000000.0_1718770_1718876-0-1	22299	-0.63242	9.58073e-13	ENSG00000078369.9
cg18231054	8.90634e-05	0.00953496985059404	ENSG00000078369.9_EST00000000000.0_1735847_1736020-ENSG00000078369.9_EST00000000000.0_1721834_1722035-0-1	35535	0.35282	0.00713277	ENSG00000078369.9
cg07227679	0.000803449	0.0593259052032287	ENSG00000078369.9_EST00000000000.0_1735858_1736020-ENSG00000008130.10_EST00000000000.0_1696667_1696885-0-0	39173	-0.30442	0.0613236	ENSG00000078369.9
cg06092084	0.000182092	0.0179811727018063	ENSG00000078369.9_EST00000000000.0_1735858_1736020-ENSG00000078369.9_EST00000000000.0_1724684_1724750-1-1	35604	0.33794	0.0147834	ENSG00000078369.9
cg11649821	0.000563321	0.0405428450696554	ENSG00000078369.9_EST00000000000.0_1747195_1747301-ENSG00000078369.9_EST00000000000.0_1718770_1718876-0-1	36936	0.3128	0.0385643	ENSG00000078369.9
cg15102821	2.48928e-12	1.73358268297292e-09	ENSG00000078369.9_EST00000000000.0_1747195_1747301-ENSG00000078369.9_EST00000000000.0_1720492_1720708-0-1	22299	0.58822	1.51219e-10	ENSG00000078369.9
cg15102821	3.51689e-10	1.16282820241112e-07	ENSG00000078369.9_EST00000000000.0_1747195_1747301-ENSG00000078369.9_EST00000000000.0_1721834_1722035-0-1	22299	0.53738	2.13972e-08	ENSG00000078369.9
cg08134829	0.000872859	0.0689017468434052	ENSG00000078369.9_EST00000000000.0_1747195_1747301-ENSG00000078369.9_EST00000000000.0_1724684_1724750-0-1	28581	0.30243	0.0737765	ENSG00000078369.9
cg07380540	3.03941e-05	0.00383632425804336	ENSG00000078369.9_EST00000000000.0_1747195_1747301-ENSG00000078369.9_EST00000000000.0_1724684_1724753-0-1	3359	0.37389	0.0025345	ENSG00000078369.9
cg15102821	1.65116e-14	2.67534942182001e-11	ENSG00000078369.9_EST00000000000.0_1747195_1747301-ENSG00000078369.9_EST00000000000.0_1735847_1736020-0-1	22299	0.63203	1.0024e-12	ENSG00000078369.9
cg18231054	5.74459e-13	5.06800254542961e-10	ENSG00000078369.9_EST00000000000.0_1747195_1747301-ENSG00000078369.9_EST00000000000.0_1735858_1736020-0-1	35535	0.60174	3.48091e-11	ENSG00000078369.9
cg18231054	5.89824e-14	7.69838836995505e-11	ENSG00000078369.9_EST00000000000.0_1747195_1747301-ENSG00000078369.9_EST00000000000.0_1735965_1736020-0-1	35535	-0.62154	3.58904e-12	ENSG00000078369.9
cg22364929	0.000102271	0.0101393005431341	ENSG00000078369.9_EST00000000000.0_1747195_1747301-ENSG00000078369.9_EST00000000000.0_1737914_1737977-1-1	23652	-0.35	0.00765383	ENSG00000078369.9
cg18231054	2.53005e-12	1.7551558181329e-09	ENSG00000078369.9_EST00000000000.0_1756836_1756938-ENSG00000078369.9_EST00000000000.0_1720492_1720708-0-1	35535	0.58806	1.53634e-10	ENSG00000078369.9
cg18231054	1.27528e-12	9.95230170161485e-10	ENSG00000078369.9_EST00000000000.0_1756836_1756938-ENSG00000078369.9_EST00000000000.0_1721834_1722035-0-1	35535	0.59446	7.77922e-11	ENSG00000078369.9
cg24641654	3.8454e-07	5.49635445167575e-05	ENSG00000078369.9_EST00000000000.0_1756836_1756938-ENSG00000078369.9_EST00000000000.0_1724684_1724750-0-1	37835	-0.44717	2.33885e-05	ENSG00000078369.9
cg18231054	3.91659e-14	5.49288151041667e-11	ENSG00000078369.9_EST00000000000.0_1756836_1756938-ENSG00000078369.9_EST00000000000.0_1735847_1736020-0-1	35535	0.62496	2.38425e-12	ENSG00000078369.9
cg13680954	0.00013994	0.0150858569204738	ENSG00000078369.9_EST00000000000.0_1756836_1756938-ENSG00000078369.9_EST00000000000.0_1735858_1736020-0-1	28236	-0.34351	0.0120727	ENSG00000078369.9
cg24641654	0.000265812	0.0291493994877517	ENSG00000078369.9_EST00000000000.0_1756836_1756938-ENSG00000078369.9_EST00000000000.0_1735965_1736020-0-1	37835	-0.32976	0.0260242	ENSG00000078369.9
cg09859491	1.75959e-05	0.00341201690317965	ENSG00000078369.9_EST00000000000.0_1756836_1756938-ENSG00000078369.9_EST00000000000.0_1737914_1737977-0-1	29040	0.38406	0.00222354	ENSG00000078369.9
cg09859491	5.52854e-05	0.0074542345439192	ENSG00000078369.9_EST00000000000.0_1756836_1756938-ENSG00000078369.9_EST00000000000.0_1747195_1747301-1-1	29040	-0.36235	0.00538408	ENSG00000078369.9
cg16039979	0.000480813	0.0579402060616059	ENSG00000162585.11_EST00000000000.0_2125078_2125349-ENSG00000162585.11_EST00000000000.0_2116614_2116952-1-1	4931	-0.31646	0.0595519	ENSG00000162585.11
cg25768250	7.16779e-05	0.0154208622262105	ENSG00000162585.11_EST00000000000.0_2125078_2125349-ENSG00000162585.11_EST00000000000.0_2118277_2118645-0-1	-12694	-0.3572	0.0123835	ENSG00000162585.11
cg10219789	1.14168e-18	1.68634014388489e-14	ENSG00000162585.11_EST00000000000.0_2125078_2125349-ENSG00000162585.11_EST00000000000.0_2120987_2121220-1-1	-37901	-0.70002	1.15881e-16	ENSG00000162585.11
cg10219789	5.66118e-19	9.76937719374248e-15	ENSG00000162585.11_EST00000000000.0_2125078_2125349-ENSG00000162585.11_EST00000000000.0_2120990_2121220-0-1	-37901	0.70435	5.73546e-17	ENSG00000162585.11
cg01728055	0.000513615	0.0620536903267691	ENSG00000162585.11_EST00000000000.0_2125078_2125349-ENSG00000162585.11_EST00000000000.0_2123340_2124414-1-1	-13969	-0.31494	0.0648267	ENSG00000162585.11
cg02840585	7.03661e-06	0.00179202507170602	ENSG00000162585.11_EST00000000000.0_2125437_2125572-ENSG00000067606.11_EST00000000000.0_2116361_2116829-0-0	-39474	-0.4004	0.00107995	ENSG00000162585.11
cg23632393	0.000424725	0.059650981328018	ENSG00000162585.11_EST00000000000.0_2125437_2125572-ENSG00000162585.11_EST00000000000.0_2116614_2116952-0-1	14689	-0.31929	0.0617359	ENSG00000162585.11
cg01073918	9.85786e-05	0.0190335035770253	ENSG00000162585.11_EST00000000000.0_2125437_2125572-ENSG00000162585.11_EST00000000000.0_2120990_2121220-0-1	-15171	-0.35075	0.0157887	ENSG00000162585.11
cg21119525	1.73032e-07	4.24652111255619e-05	ENSG00000162585.11_EST00000000000.0_2125437_2125572-ENSG00000162585.11_EST00000000000.0_2121152_2121220-0-1	6420	0.45889	1.75313e-05	ENSG00000162585.11
cg06646728	1.16284e-08	3.82832679882526e-06	ENSG00000162585.11_EST00000000000.0_2125437_2125572-ENSG00000162585.11_EST00000000000.0_2123340_2124414-0-1	-25541	0.49553	1.17879e-06	ENSG00000162585.11
cg19770723	4.08672e-07	9.16606099082493e-05	ENSG00000162585.11_EST00000000000.0_2125437_2125572-ENSG00000162585.11_EST00000000000.0_2124284_2124414-0-1	44468	0.44626	4.14532e-05	ENSG00000162585.11
cg13400516	2.03411e-05	0.00478755376349673	ENSG00000162585.11_EST00000000000.0_2125437_2125572-ENSG00000162585.11_EST00000000000.0_2125078_2125349-1-1	28613	0.38139	0.0032547	ENSG00000162585.11
cg04105350	8.5959e-15	2.38457125880077e-11	ENSG00000162585.11_EST00000000000.0_2126127_2126180-ENSG00000162585.11_EST00000000000.0_2121152_2121220-0-1	-18559	0.63727	8.70966e-13	ENSG00000162585.11
cg10314133	4.96149e-05	0.00915955384781053	ENSG00000162585.11_EST00000000000.0_2126127_2126180-ENSG00000162585.11_EST00000000000.0_2124284_2124414-0-1	-5313	0.36447	0.00681052	ENSG00000162585.11
cg22942532	4.71517e-05	0.0100964131626349	ENSG00000162585.11_EST00000000000.0_2126127_2126180-ENSG00000162585.11_EST00000000000.0_2125437_2125572-0-1	-40503	-0.36546	0.00761632	ENSG00000162585.11
cg09144608	1.54892e-08	4.92452059936745e-06	ENSG00000162585.11_EST00000000000.0_2126127_2126187-ENSG00000162585.11_EST00000000000.0_2125437_2125572-0-1	-31498	-0.49184	1.56569e-06	ENSG00000162585.11
cg25768250	7.8276e-06	0.00220415108092968	ENSG00000162585.11_EST00000000000.0_2126127_2126213-ENSG00000162585.11_EST00000000000.0_2120990_2121220-0-1	-12694	-0.39854	0.00136209	ENSG00000162585.11
cg04105350	3.0153e-13	4.5432531655481e-10	ENSG00000162585.11_EST00000000000.0_2126127_2126213-ENSG00000162585.11_EST00000000000.0_2121152_2121220-0-1	-18559	-0.60749	3.06061e-11	ENSG00000162585.11
cg13061570	0.000545708	0.064374232383711	ENSG00000162585.11_EST00000000000.0_2126127_2126213-ENSG00000162585.11_EST00000000000.0_2124284_2124414-0-1	-2922	0.31354	0.0678308	ENSG00000162585.11
cg16644344	3.71779e-07	8.37864802029709e-05	ENSG00000162585.11_EST00000000000.0_2126127_2126213-ENSG00000162585.11_EST00000000000.0_2125078_2125349-0-1	-30258	0.44768	3.74849e-05	ENSG00000162585.11
cg22040823	4.14545e-05	0.00937061449988954	ENSG00000157916.12_EST00000000000.0_2323279_2323397-ENSG00000157916.12_EST00000000000.0_2327223_2327310-0-1	5909	0.36795	0.00699155	ENSG00000157916.12
cg22040823	0.000618701	0.0742855396790428	ENSG00000157916.12_EST00000000000.0_2323279_2323397-ENSG00000157916.12_EST00000000000.0_2328555_2328659-0-1	5909	-0.31061	0.0809944	ENSG00000157916.12
cg07825369	1.0929e-06	0.000186053292566847	ENSG00000157916.12_EST00000000000.0_2323279_2323397-ENSG00000157916.12_EST00000000000.0_2332296_2332374-0-1	-42051	-0.43116	9.114e-05	ENSG00000157916.12
cg25880537	3.65514e-12	3.14566734981144e-09	ENSG00000157916.12_EST00000000000.0_2323279_2323397-ENSG00000157916.12_EST00000000000.0_2333646_2333755-0-1	42070	-0.58457	3.08396e-10	ENSG00000157916.12
cg25880537	7.99765e-14	1.28273299256843e-10	ENSG00000157916.12_EST00000000000.0_2323279_2323397-ENSG00000157916.12_EST00000000000.0_2333646_2333781-0-1	42070	0.61897	6.6662e-12	ENSG00000157916.12
cg25880537	5.41787e-11	3.0877995003993e-08	ENSG00000157916.12_EST00000000000.0_2323279_2323397-ENSG00000157916.12_EST00000000000.0_2334550_2335188-0-1	42070	0.55761	4.55273e-09	ENSG00000157916.12
cg22682172	0.00021494	0.0328090019945556	ENSG00000157916.12_EST00000000000.0_2323329_2323397-ENSG00000157916.12_EST00000000000.0_2327223_2327310-1-1	41797	-0.33438	0.0299437	ENSG00000157916.12
cg05124614	8.43575e-05	0.0172208376041757	ENSG00000157916.12_EST00000000000.0_2323329_2323397-ENSG00000157916.12_EST00000000000.0_2328555_2328659-0-1	14004	0.35392	0.0140629	ENSG00000157916.12
cg25880537	6.55934e-06	0.00192236053583742	ENSG00000157916.12_EST00000000000.0_2323329_2323397-ENSG00000157916.12_EST00000000000.0_2330854_2330953-0-1	42070	-0.40162	0.0011686	ENSG00000157916.12
cg17506588	0.00111366	0.0961354606567685	ENSG00000157916.12_EST00000000000.0_2323329_2323397-ENSG00000157916.12_EST00000000000.0_2332296_2332374-0-1	42224	-0.2965	0.112347	ENSG00000157916.12
cg23739036	8.74213e-11	4.58258363812852e-08	ENSG00000157916.12_EST00000000000.0_2323329_2323397-ENSG00000157916.12_EST00000000000.0_2333536_2333781-0-1	20469	0.55256	7.22644e-09	ENSG00000157916.12
cg15009913	2.15201e-07	4.32380417847913e-05	ENSG00000157916.12_EST00000000000.0_2323329_2323397-ENSG00000157916.12_EST00000000000.0_2333646_2333755-0-1	-35526	-0.45573	1.78864e-05	ENSG00000157916.12
cg15035360	6.28979e-07	0.000113446515599343	ENSG00000157916.12_EST00000000000.0_2323329_2323397-ENSG00000157916.12_EST00000000000.0_2333646_2333781-0-1	12919	0.43973	5.25521e-05	ENSG00000157916.12
cg07559319	1.09245e-05	0.00305123113529358	ENSG00000157916.12_EST00000000000.0_2323329_2323397-ENSG00000157916.12_EST00000000000.0_2334474_2334548-0-1	-40413	0.39267	0.00196109	ENSG00000157916.12
cg25880537	1.52175e-13	2.19073443687115e-10	ENSG00000157916.12_EST00000000000.0_2327223_2327310-ENSG00000157916.12_EST00000000000.0_2333536_2333781-0-1	42070	0.61346	1.2716e-11	ENSG00000157916.12
cg25880537	1.2821e-06	0.000215034323889551	ENSG00000157916.12_EST00000000000.0_2327223_2327310-ENSG00000157916.12_EST00000000000.0_2333646_2333755-0-1	42070	-0.42864	0.000107029	ENSG00000157916.12
cg21145284	2.34223e-07	4.69852606757404e-05	ENSG00000157916.12_EST00000000000.0_2327223_2327310-ENSG00000157916.12_EST00000000000.0_2333646_2333781-0-1	-43816	0.4545	1.96325e-05	ENSG00000157916.12
cg27305939	0.000707335	0.0626366539278132	ENSG00000157916.12_EST00000000000.0_2327223_2327310-ENSG00000157916.12_EST00000000000.0_2334474_2334548-0-1	-38152	-0.30746	0.0655844	ENSG00000157916.12
cg02473847	2.47886e-05	0.00568866631067074	ENSG00000157916.12_EST00000000000.0_2327223_2327310-ENSG00000157916.12_EST00000000000.0_2334474_2335188-0-1	-38446	0.37772	0.00395877	ENSG00000157916.12
cg25880537	0.000638925	0.0675551351666711	ENSG00000157916.12_EST00000000000.0_2328555_2328659-ENSG00000157916.12_EST00000000000.0_2332296_2332374-1-1	42070	-0.30986	0.0719886	ENSG00000157916.12
cg25880537	5.27051e-09	1.61699980185461e-06	ENSG00000157916.12_EST00000000000.0_2328555_2328659-ENSG00000157916.12_EST00000000000.0_2333536_2333781-0-1	42070	0.50551	4.44317e-07	ENSG00000157916.12
cg00854799	0.000969686	0.0920825047014144	ENSG00000157916.12_EST00000000000.0_2328555_2328659-ENSG00000157916.12_EST00000000000.0_2333646_2333755-0-1	13131	-0.29988	0.106316	ENSG00000157916.12
cg27540799	9.99324e-05	0.0175935026533468	ENSG00000157916.12_EST00000000000.0_2328555_2328659-ENSG00000157916.12_EST00000000000.0_2333646_2333764-0-1	12332	0.35047	0.0144203	ENSG00000157916.12
cg05787839	9.37443e-07	0.000162254170261577	ENSG00000157916.12_EST00000000000.0_2328555_2328659-ENSG00000157916.12_EST00000000000.0_2333646_2333781-0-1	-48532	0.43357	7.82816e-05	ENSG00000157916.12
cg05787839	2.01185e-06	0.000324518819411512	ENSG00000157916.12_EST00000000000.0_2328555_2328659-ENSG00000157916.12_EST00000000000.0_2334474_2334548-0-1	-48532	-0.42141	0.000169208	ENSG00000157916.12
cg07825369	1.06974e-09	3.99697386784234e-07	ENSG00000157916.12_EST00000000000.0_2328555_2328659-ENSG00000157916.12_EST00000000000.0_2334474_2335188-0-1	-42051	0.52468	8.96693e-08	ENSG00000157916.12
cg01354137	8.19213e-06	0.00228873653482063	ENSG00000157916.12_EST00000000000.0_2330854_2330953-ENSG00000157916.12_EST00000000000.0_2332296_2332374-1-1	36192	-0.39775	0.00142057	ENSG00000157916.12
cg09971184	1.69528e-07	3.51025934291342e-05	ENSG00000157916.12_EST00000000000.0_2330854_2330953-ENSG00000157916.12_EST00000000000.0_2333536_2333781-0-1	-46811	0.45918	1.41856e-05	ENSG00000157916.12
cg10521034	0.000656831	0.0684938370397777	ENSG00000157916.12_EST00000000000.0_2330854_2330953-ENSG00000157916.12_EST00000000000.0_2333646_2333755-0-1	-49309	-0.30921	0.0732415	ENSG00000157916.12
cg18106803	2.48584e-05	0.00507381284814979	ENSG00000157916.12_EST00000000000.0_2330854_2330953-ENSG00000157916.12_EST00000000000.0_2333646_2333764-0-1	-19304	-0.37767	0.00347533	ENSG00000157916.12
cg05124614	0.000275422	0.0364057803393395	ENSG00000157916.12_EST00000000000.0_2330854_2330953-ENSG00000157916.12_EST00000000000.0_2333646_2333781-0-1	14004	-0.32898	0.0339154	ENSG00000157916.12
cg00032879	3.29701e-06	0.000501888661370536	ENSG00000157916.12_EST00000000000.0_2330854_2330953-ENSG00000157916.12_EST00000000000.0_2334474_2335188-0-1	-19003	0.41329	0.000274494	ENSG00000157916.12
cg23739036	2.87631e-08	7.12199975699007e-06	ENSG00000157916.12_EST00000000000.0_2333646_2333755-ENSG00000157916.12_EST00000000000.0_2334474_2334548-0-1	20469	0.48371	2.37419e-06	ENSG00000157916.12
cg22682172	2.58974e-10	1.17913786975295e-07	ENSG00000157916.12_EST00000000000.0_2333646_2333755-ENSG00000157916.12_EST00000000000.0_2334474_2335188-0-1	41797	0.54078	2.17365e-08	ENSG00000157916.12
cg07817892	0.000159116	0.0241229963547465	ENSG00000157916.12_EST00000000000.0_2333646_2333764-ENSG00000157916.12_EST00000000000.0_2334474_2334548-0-1	17075	-0.34081	0.0208204	ENSG00000157916.12
cg01354137	9.99363e-06	0.00274945142123751	ENSG00000157916.12_EST00000000000.0_2333646_2333781-ENSG00000157916.12_EST00000000000.0_2334474_2335188-0-1	36192	-0.39425	0.00174553	ENSG00000157916.12
cg23739036	0.000302504	0.0402910153757667	ENSG00000157916.12_EST00000000000.0_2333646_2333781-ENSG00000157916.12_EST00000000000.0_2334550_2335188-0-1	20469	-0.32691	0.0382721	ENSG00000157916.12
cg17797446	6.44426e-13	8.71397733617838e-10	ENSG00000157881.8_EST00000000000.0_2452540_2452754-ENSG00000157881.8_EST00000000000.0_2451240_2451393-0-1	-6635	-0.6007	6.63583e-11	ENSG00000157881.8
cg01486239	0.000664471	0.0884639295401339	ENSG00000157881.8_EST00000000000.0_2452540_2452754-ENSG00000157881.8_EST00000000000.0_2452162_2452272-0-1	-9562	0.30894	0.101	ENSG00000157881.8
cg17820022	0.000516315	0.065624094828737	ENSG00000157881.8_EST00000000000.0_2452584_2452754-ENSG00000157881.8_EST00000000000.0_2451240_2451393-0-1	-32179	0.31482	0.0694635	ENSG00000157881.8
cg06824523	0.000538509	0.054148857460641	ENSG00000157881.8_EST00000000000.0_2452584_2452754-ENSG00000157881.8_EST00000000000.0_2451761_2451853-0-1	-46427	0.31385	0.054802	ENSG00000157881.8
cg23665250	1.56981e-09	6.69604480813847e-07	ENSG00000157881.8_EST00000000000.0_2452584_2452754-ENSG00000157881.8_EST00000000000.0_2452162_2452345-0-1	-8017	-0.52017	1.62445e-07	ENSG00000157881.8
cg25219318	7.76956e-12	6.02213334019381e-09	ENSG00000157873.11_EST00000000000.0_2487805_2488172-ENSG00000078369.9_EST00000000000.0_1716726_1718492-0-0	40399	-0.57727	6.61493e-10	ENSG00000157873.11
cg12443001	0.000711809	0.0738556259787001	ENSG00000157873.11_EST00000000000.0_2487805_2488172-ENSG00000157873.11_EST00000000000.0_2489782_2489907-0-1	-19797	-0.30731	0.080414	ENSG00000157873.11
cg25386426	4.26868e-05	0.0079683016600137	ENSG00000157873.11_EST00000000000.0_2488024_2488172-ENSG00000157873.11_EST00000000000.0_2490320_2490438-0-1	-27854	0.36739	0.00581027	ENSG00000157873.11
cg01486239	0.000530319	0.0618899005834896	ENSG00000157873.11_EST00000000000.0_2488024_2488172-ENSG00000157873.11_EST00000000000.0_2491262_2491417-0-1	-38601	-0.3142	0.0646193	ENSG00000157873.11
cg17797446	7.7498e-13	8.74010640954324e-10	ENSG00000157873.11_EST00000000000.0_2489165_2489273-ENSG00000157873.11_EST00000000000.0_2492063_2492153-0-1	-35674	0.59903	6.6596e-11	ENSG00000157873.11
cg07832834	0.00106309	0.0876367716651365	ENSG00000157873.11_EST00000000000.0_2489165_2489273-ENSG00000157873.11_EST00000000000.0_2493112_2493254-0-1	-29124	0.29764	0.0998024	ENSG00000157873.11
cg05392440	0.000507955	0.0584932660394438	ENSG00000157873.11_EST00000000000.0_2489782_2489907-ENSG00000157873.11_EST00000000000.0_2490475_2490778-0-1	-8425	0.3152	0.0602625	ENSG00000157873.11
cg00295182	0.00038134	0.0527538301850578	ENSG00000157873.11_EST00000000000.0_2489782_2489907-ENSG00000157873.11_EST00000000000.0_2492063_2492153-0-1	-30642	0.32173	0.0530741	ENSG00000157873.11
cg13455110	1.32399e-05	0.00300797187048089	ENSG00000157873.11_EST00000000000.0_2492063_2492153-ENSG00000157873.11_EST00000000000.0_2493112_2493254-1-1	-47057	-0.38922	0.00192995	ENSG00000157873.11
cg25219318	9.09215e-11	4.87870489081809e-08	ENSG00000157873.11_EST00000000000.0_2492063_2492153-ENSG00000157873.11_EST00000000000.0_2494304_2494335-0-1	40399	-0.55215	7.78164e-09	ENSG00000157873.11
cg25219318	0.000149184	0.0220377007581739	ENSG00000157873.11_EST00000000000.0_2492063_2492153-ENSG00000157873.11_EST00000000000.0_2494587_2495268-0-1	40399	0.34216	0.0187349	ENSG00000157873.11
cg25219318	4.02418e-16	1.6945489355176e-12	ENSG00000157873.11_EST00000000000.0_2493112_2493254-ENSG00000157873.11_EST00000000000.0_2494304_2494335-0-1	40399	-0.66054	3.43467e-14	ENSG00000157873.11
cg25219318	4.02418e-16	1.69799282694541e-12	ENSG00000157873.11_EST00000000000.0_2493112_2493254-ENSG00000157873.11_EST00000000000.0_2494587_2495268-0-1	40399	0.66054	3.44285e-14	ENSG00000157873.11
cg06177107	0.000311193	0.0492343298718095	ENSG00000158109.9_EST00000000000.0_3542277_3542453-ENSG00000158109.9_EST00000000000.0_3544064_3544217-1-1	10335	-0.32628	0.0487687	ENSG00000158109.9
cg17153775	5.80809e-05	0.0145462957743979	ENSG00000158109.9_EST00000000000.0_3542277_3542453-ENSG00000158109.9_EST00000000000.0_3544973_3546691-0-1	-29449	0.36137	0.0115812	ENSG00000158109.9
cg14781922	0.000196746	0.0363332855701465	ENSG00000116213.10_EST00000000000.0_3566495_3566590-ENSG00000116213.10_EST00000000000.0_3552508_3552594-0-1	1487	-0.33629	0.0338358	ENSG00000116213.10
cg20769487	4.00729e-12	4.70645274729202e-09	ENSG00000116213.10_EST00000000000.0_3566495_3566590-ENSG00000116213.10_EST00000000000.0_3553559_3553662-0-1	-43037	-0.58369	4.96259e-10	ENSG00000116213.10
cg00777341	1.49004e-07	4.39158534883457e-05	ENSG00000116213.10_EST00000000000.0_3566495_3566590-ENSG00000116213.10_EST00000000000.0_3555314_3555386-0-1	-14659	0.46103	1.82003e-05	ENSG00000116213.10
cg06188019	0.000112224	0.0258910923772036	ENSG00000116213.10_EST00000000000.0_3566495_3566590-ENSG00000116213.10_EST00000000000.0_3563230_3563346-0-1	-25199	-0.34809	0.0226305	ENSG00000116213.10
cg02619495	2.19743e-13	4.10875953078761e-10	ENSG00000116213.10_EST00000000000.0_3566495_3566622-ENSG00000116213.10_EST00000000000.0_3553559_3553662-0-1	-10594	0.61027	2.71361e-11	ENSG00000116213.10
cg20769487	4.81745e-09	2.05869963756943e-06	ENSG00000116213.10_EST00000000000.0_3566495_3566622-ENSG00000116213.10_EST00000000000.0_3555314_3555386-0-1	-43037	-0.50662	5.84827e-07	ENSG00000116213.10
cg20522675	0.000182515	0.0345625456987806	ENSG00000116213.10_EST00000000000.0_3566495_3566622-ENSG00000116213.10_EST00000000000.0_3563230_3563346-0-1	-26560	-0.33789	0.0318713	ENSG00000116213.10
cg22529645	0.000276886	0.0327588258886747	ENSG00000130764.5_EST00000000000.0_3712426_3713068-ENSG00000130764.5_EST00000000000.0_3701651_3701767-0-1	-8509	0.32886	0.0298905	ENSG00000130764.5
cg22529645	0.000270236	0.0288111859110562	ENSG00000130764.5_EST00000000000.0_3712426_3713068-ENSG00000130764.5_EST00000000000.0_3703413_3703874-0-1	-8509	-0.3294	0.0256736	ENSG00000130764.5
cg09078100	5.3047e-07	5.38232708222341e-05	ENSG00000069424.8_EST00000000000.0_6086380_6086505-ENSG00000069424.8_EST00000000000.0_6100577_6100705-1-1	8356	-0.44233	2.28394e-05	ENSG00000069424.8
cg09078100	6.58223e-08	8.38376631816702e-06	ENSG00000069424.8_EST00000000000.0_6086380_6086505-ENSG00000069424.8_EST00000000000.0_6142255_6142334-0-1	8356	0.4725	2.8496e-06	ENSG00000069424.8
cg09078100	2.86097e-09	5.30670855476801e-07	ENSG00000069424.8_EST00000000000.0_6086380_6086505-ENSG00000069424.8_EST00000000000.0_6150449_6150535-0-1	8356	0.51299	1.24301e-07	ENSG00000069424.8
cg09078100	1.09306e-08	1.70215493920753e-06	ENSG00000069424.8_EST00000000000.0_6086380_6086505-ENSG00000069424.8_EST00000000000.0_6154460_6154545-0-1	8356	0.49632	4.71119e-07	ENSG00000069424.8
cg07015749	0.00108579	0.0559871558985586	ENSG00000069424.8_EST00000000000.0_6150449_6150535-ENSG00000069424.8_EST00000000000.0_6156696_6156816-0-1	34469	0.29712	0.0570944	ENSG00000069424.8
cg09556918	7.37378e-06	0.000575206885660247	ENSG00000069424.8_EST00000000000.0_6150449_6150535-ENSG00000069424.8_EST00000000000.0_6158545_6158634-0-1	16468	0.39959	0.000319417	ENSG00000069424.8
cg09078100	2.09627e-13	1.65840890171821e-10	ENSG00000069424.8_EST00000000000.0_6150449_6150535-ENSG00000069424.8_EST00000000000.0_6158545_6158915-0-1	8356	-0.61068	9.09188e-12	ENSG00000069424.8
cg09556918	1.96031e-08	2.86438908294448e-06	ENSG00000069424.8_EST00000000000.0_6155383_6155503-ENSG00000069424.8_EST00000000000.0_6156696_6156816-0-1	16468	-0.48877	8.50008e-07	ENSG00000069424.8
cg17718960	0.000972472	0.0472705535233765	ENSG00000069424.8_EST00000000000.0_6155383_6155503-ENSG00000069424.8_EST00000000000.0_6157329_6157417-0-1	11612	0.29981	0.0464154	ENSG00000069424.8
cg09078100	2.98581e-07	3.20747422312517e-05	ENSG00000069424.8_EST00000000000.0_6155383_6155503-ENSG00000069424.8_EST00000000000.0_6158545_6158634-0-1	8356	0.45093	1.28267e-05	ENSG00000069424.8
cg09078100	4.66619e-05	0.0047395649125728	ENSG00000069424.8_EST00000000000.0_6155383_6155503-ENSG00000069424.8_EST00000000000.0_6158545_6158915-0-1	8356	-0.36566	0.00321779	ENSG00000069424.8
cg09078100	0.000734733	0.0432721179505218	ENSG00000069424.8_EST00000000000.0_6155590_6155684-ENSG00000069424.8_EST00000000000.0_6158545_6160523-0-1	8356	-0.30656	0.0417183	ENSG00000069424.8
cg09078100	1.18552e-06	0.000109975455986446	ENSG00000069424.8_EST00000000000.0_6157329_6157417-ENSG00000069424.8_EST00000000000.0_6158545_6158634-0-1	8356	0.42988	5.07484e-05	ENSG00000069424.8
cg08622934	4.63613e-10	1.10213474048532e-07	ENSG00000069424.8_EST00000000000.0_6157329_6157417-ENSG00000069424.8_EST00000000000.0_6158545_6158915-0-1	3258	-0.53427	2.00974e-08	ENSG00000069424.8
cg08622934	0.00126217	0.0604980574404479	ENSG00000069424.8_EST00000000000.0_6157329_6157417-ENSG00000069424.8_EST00000000000.0_6158545_6160523-1-1	3258	0.2934	0.0628109	ENSG00000069424.8
cg13071306	2.37201e-05	0.00495998370043901	ENSG00000116237.9_EST00000000000.0_6293534_6293703-ENSG00000116237.9_EST00000000000.0_6281253_6285322-0-1	18090	0.37854	0.00338699	ENSG00000116237.9
cg13071306	2.35128e-05	0.0050973841861488	ENSG00000116237.9_EST00000000000.0_6293534_6293703-ENSG00000116237.9_EST00000000000.0_6291962_6292179-1-1	18090	-0.37871	0.0034936	ENSG00000116237.9
cg23603891	0.000351698	0.0287620680302321	ENSG00000097021.14_EST00000000000.0_6354924_6355040-ENSG00000097021.14_EST00000000000.0_6324333_6324755-0-1	25177	0.32355	0.0256215	ENSG00000097021.14
cg23603891	0.000354912	0.0255558555356666	ENSG00000097021.14_EST00000000000.0_6354924_6355040-ENSG00000097021.14_EST00000000000.0_6341162_6341346-1-1	25177	-0.32335	0.0222909	ENSG00000097021.14
cg05944661	1.34237e-05	0.00174774716708996	ENSG00000097021.14_EST00000000000.0_6387359_6387473-ENSG00000097021.14_EST00000000000.0_6324333_6324755-0-1	3348	0.38898	0.00105013	ENSG00000097021.14
cg17430636	1.75202e-06	0.000174509966277562	ENSG00000097021.14_EST00000000000.0_6387359_6387473-ENSG00000097021.14_EST00000000000.0_6354924_6355040-0-1	45959	-0.42365	8.49158e-05	ENSG00000097021.14
cg05944661	1.7536e-06	0.000174285242415442	ENSG00000097021.14_EST00000000000.0_6387359_6387473-ENSG00000097021.14_EST00000000000.0_6366175_6366942-0-1	3348	0.42363	8.47966e-05	ENSG00000097021.14
cg05944661	9.90732e-08	1.34126140235885e-05	ENSG00000097021.14_EST00000000000.0_6387359_6387473-ENSG00000097021.14_EST00000000000.0_6378552_6378638-1-1	3348	-0.46682	4.82856e-06	ENSG00000097021.14
cg00777636	0.000571514	0.0377612389683634	ENSG00000097021.14_EST00000000000.0_6453317_6454451-ENSG00000097021.14_EST00000000000.0_6387359_6387473-0-1	-8235	0.31247	0.0354137	ENSG00000097021.14
cg02568911	8.90782e-11	2.97177673886129e-08	ENSG00000097021.14_EST00000000000.0_6453321_6453438-ENSG00000097021.14_EST00000000000.0_6387359_6387473-0-1	-644	0.55236	4.35248e-09	ENSG00000097021.14
cg02568911	9.04169e-10	2.17286472089093e-07	ENSG00000097021.14_EST00000000000.0_6453321_6453438-ENSG00000097021.14_EST00000000000.0_6393537_6393628-0-1	-644	0.52663	4.42013e-08	ENSG00000097021.14
cg10327276	0.000407421	0.00727383252910344	ENSG00000007923.11_EST00000000000.0_6696177_6696306-ENSG00000007923.11_EST00000000000.0_6694228_6695760-1-1	132	0.32024	0.00523533	ENSG00000007923.11
cg10327276	6.81538e-12	1.35390261156086e-09	ENSG00000007923.11_EST00000000000.0_6697258_6697400-ENSG00000007923.11_EST00000000000.0_6695173_6695760-0-1	132	-0.57855	1.1224e-10	ENSG00000007923.11
cg03753670	0.000295041	0.0063389182053897	ENSG00000007923.11_EST00000000000.0_6697258_6697400-ENSG00000007923.11_EST00000000000.0_6695551_6695760-0-1	247	-0.32746	0.00447913	ENSG00000007923.11
cg00644847	1.27298e-11	2.2655189569405e-09	ENSG00000007923.11_EST00000000000.0_6697258_6697400-ENSG00000007923.11_EST00000000000.0_6696177_6696306-1-1	25601	0.5724	2.08279e-10	ENSG00000007923.11
cg26808478	0.00503477	0.0947551685072643	ENSG00000007923.11_EST00000000000.0_6704618_6704734-ENSG00000007923.11_EST00000000000.0_6696177_6696306-0-1	-1058	-0.2566	0.110262	ENSG00000007923.11
cg10327276	6.077e-10	6.04992678319587e-08	ENSG00000007923.11_EST00000000000.0_6704618_6704734-ENSG00000007923.11_EST00000000000.0_6697507_6697564-0-1	132	-0.5312	1.00011e-08	ENSG00000007923.11
cg10327276	5.68919e-09	4.15312721686496e-07	ENSG00000007923.11_EST00000000000.0_6704618_6704734-ENSG00000007923.11_EST00000000000.0_6698355_6698424-1-1	132	-0.50456	9.37153e-08	ENSG00000007923.11
cg10327276	5.05451e-09	3.75405613092776e-07	ENSG00000007923.11_EST00000000000.0_6704618_6704734-ENSG00000007923.11_EST00000000000.0_6699962_6700117-1-1	132	0.50602	8.33497e-08	ENSG00000007923.11
cg03753670	2.80496e-06	0.00010107813071168	ENSG00000007923.11_EST00000000000.0_6705849_6706038-ENSG00000007923.11_EST00000000000.0_6698355_6698424-0-1	247	-0.41597	4.61964e-05	ENSG00000007923.11
cg20668607	0.00272269	0.0657357214360535	ENSG00000007923.11_EST00000000000.0_6705849_6706038-ENSG00000007923.11_EST00000000000.0_6704618_6704734-0-1	273	0.27356	0.0696072	ENSG00000007923.11
cg07400628	0.00385197	0.0622489484292711	ENSG00000007923.11_EST00000000000.0_6705849_6706038-ENSG00000007923.11_EST00000000000.0_6705101_6705186-1-1	-50	0.26412	0.0650773	ENSG00000007923.11
cg00644847	0.000701527	0.0189770539333055	ENSG00000007923.11_EST00000000000.0_6705860_6706038-ENSG00000007923.11_EST00000000000.0_6697258_6697400-0-1	25601	0.30765	0.0157345	ENSG00000007923.11
cg26460931	0.00320541	0.059503759541194	ENSG00000007923.11_EST00000000000.0_6705860_6706038-ENSG00000007923.11_EST00000000000.0_6699962_6700117-0-1	146	-0.26916	0.0615478	ENSG00000007923.11
cg03753670	4.94418e-05	0.00173218812118929	ENSG00000007923.11_EST00000000000.0_6705860_6706038-ENSG00000007923.11_EST00000000000.0_6704618_6704734-0-1	247	-0.36453	0.00103968	ENSG00000007923.11
cg00644847	0.000782631	0.0183527877287228	ENSG00000007923.11_EST00000000000.0_6705860_6706038-ENSG00000007923.11_EST00000000000.0_6705101_6705186-0-1	25601	-0.30505	0.0151334	ENSG00000007923.11
cg10327276	0.00329413	0.0644790816393553	ENSG00000007923.11_EST00000000000.0_6761789_6761862-ENSG00000007923.11_EST00000000000.0_6713971_6714099-0-1	132	-0.26842	0.0679677	ENSG00000007923.11
cg22709811	0.003486	0.0618899005834896	ENSG00000007923.11_EST00000000000.0_6761789_6761862-ENSG00000007923.11_EST00000000000.0_6727769_6727870-0-1	281	0.26687	0.0646193	ENSG00000007923.11
cg18537410	0.00534291	0.0900033701528194	ENSG00000007923.11_EST00000000000.0_6761789_6761862-ENSG00000007923.11_EST00000000000.0_6738454_6738527-0-1	-12592	-0.2549	0.103272	ENSG00000007923.11
cg00644847	0.00106499	0.0262839295440135	ENSG00000007923.11_EST00000000000.0_6761789_6761984-ENSG00000007923.11_EST00000000000.0_6713971_6714099-0-1	25601	-0.29759	0.0230383	ENSG00000007923.11
cg00644847	0.0036439	0.0643404466677843	ENSG00000007923.11_EST00000000000.0_6761789_6761984-ENSG00000007923.11_EST00000000000.0_6727769_6727870-0-1	25601	-0.26565	0.0677852	ENSG00000007923.11
cg16416718	2.68775e-07	1.55115703877851e-05	ENSG00000171735.12_EST00000000000.0_6845540_6845635-ENSG00000171735.12_EST00000000000.0_6880241_6880310-1-1	-865	-0.45248	5.68676e-06	ENSG00000171735.12
cg09372928	2.72668e-11	5.37404365084575e-09	ENSG00000171735.12_EST00000000000.0_6845540_6845635-ENSG00000171735.12_EST00000000000.0_7309551_7309686-0-1	11	0.56471	5.78345e-10	ENSG00000171735.12
cg09372928	0.000193168	0.00701645214613223	ENSG00000171735.12_EST00000000000.0_6845551_6845635-ENSG00000171735.12_EST00000000000.0_6867043_6867148-0-1	11	-0.33668	0.00502713	ENSG00000171735.12
cg15061086	0.000811699	0.0243578058365611	ENSG00000171735.12_EST00000000000.0_6845551_6845635-ENSG00000171735.12_EST00000000000.0_6931817_6932079-0-1	24866	-0.30418	0.0210592	ENSG00000171735.12
cg16416718	0.00310136	0.064408776811672	ENSG00000171735.12_EST00000000000.0_6845551_6845635-ENSG00000171735.12_EST00000000000.0_7151364_7151431-0-1	-865	-0.27006	0.0678763	ENSG00000171735.12
cg09372928	1.27377e-13	6.0809730886655e-11	ENSG00000171735.12_EST00000000000.0_6885152_6885270-ENSG00000171735.12_EST00000000000.0_6931817_6932079-0-1	11	0.61499	2.69236e-12	ENSG00000171735.12
cg09372928	4.81289e-17	9.71392847826087e-14	ENSG00000171735.12_EST00000000000.0_6885152_6885270-ENSG00000171735.12_EST00000000000.0_6931817_6932098-0-1	11	-0.67555	1.01019e-15	ENSG00000171735.12
cg09372928	4.00673e-09	3.80185113701081e-07	ENSG00000171735.12_EST00000000000.0_6885152_6885270-ENSG00000171735.12_EST00000000000.0_6947714_6947925-0-1	11	0.50889	8.45774e-08	ENSG00000171735.12
cg09372928	4.29062e-06	0.000185004818748557	ENSG00000171735.12_EST00000000000.0_6885152_6885270-ENSG00000171735.12_EST00000000000.0_7151364_7151431-1-1	11	-0.40887	9.05715e-05	ENSG00000171735.12
cg09372928	2.33559e-08	1.77477439797083e-06	ENSG00000171735.12_EST00000000000.0_6885152_6885270-ENSG00000171735.12_EST00000000000.0_7309551_7309686-0-1	11	0.48647	4.94328e-07	ENSG00000171735.12
cg05165700	3.02887e-05	0.00251410107778679	ENSG00000116288.8_EST00000000000.0_8021723_8021853-ENSG00000116288.8_EST00000000000.0_8021954_8022141-0-1	-263	-0.37395	0.00157766	ENSG00000116288.8
cg05165700	1.46061e-08	1.59422867879163e-06	ENSG00000116288.8_EST00000000000.0_8021723_8021853-ENSG00000116288.8_EST00000000000.0_8022029_8022161-0-1	-263	-0.4926	4.37204e-07	ENSG00000116288.8
cg17425224	0.00151929	0.0669799669239934	ENSG00000116288.8_EST00000000000.0_8021723_8021853-ENSG00000116288.8_EST00000000000.0_8022823_8022935-0-1	-473	-0.28874	0.0712271	ENSG00000116288.8
cg05165700	8.45562e-12	2.69333023440604e-09	ENSG00000116288.8_EST00000000000.0_8021723_8021853-ENSG00000116288.8_EST00000000000.0_8029405_8029464-0-1	-263	0.57644	2.5543e-10	ENSG00000116288.8
cg14150803	1.51916e-10	3.1070241666268e-08	ENSG00000116288.8_EST00000000000.0_8021723_8021853-ENSG00000116288.8_EST00000000000.0_8030954_8031023-0-1	13582	0.54663	4.58788e-09	ENSG00000116288.8
cg24006384	0.000883336	0.0381695827255914	ENSG00000116288.8_EST00000000000.0_8021723_8021853-ENSG00000116288.8_EST00000000000.0_8037712_8037798-0-1	-170	-0.30214	0.0358665	ENSG00000116288.8
cg18025409	0.00303021	0.0996943016581506	ENSG00000116288.8_EST00000000000.0_8021723_8021853-ENSG00000116288.8_EST00000000000.0_8044954_8045171-0-1	-20677	0.27069	0.117716	ENSG00000116288.8
cg05165700	1.22395e-06	8.21722995299071e-05	ENSG00000116288.8_EST00000000000.0_8022823_8022935-ENSG00000116288.8_EST00000000000.0_8025384_8025485-1-1	-263	-0.42937	3.66774e-05	ENSG00000116288.8
cg24006384	5.08597e-05	0.00328237585370459	ENSG00000116288.8_EST00000000000.0_8022823_8022935-ENSG00000116288.8_EST00000000000.0_8044954_8045310-0-1	-170	-0.36398	0.00212869	ENSG00000116288.8
cg27305704	0.00259109	0.0761359243844649	ENSG00000116288.8_EST00000000000.0_8025384_8025485-ENSG00000116288.8_EST00000000000.0_8030954_8031023-0-1	-19088	-0.27489	0.0835401	ENSG00000116288.8
cg27305704	0.000648123	0.0284213871266012	ENSG00000116288.8_EST00000000000.0_8025384_8025485-ENSG00000116288.8_EST00000000000.0_8037712_8037798-0-1	-19088	0.30952	0.0252626	ENSG00000116288.8
cg14150803	3.80659e-08	3.74965242731856e-06	ENSG00000116288.8_EST00000000000.0_8025384_8025485-ENSG00000116288.8_EST00000000000.0_8044954_8045171-0-1	13582	-0.47996	1.15083e-06	ENSG00000116288.8
cg14150803	3.94948e-07	3.00907646723647e-05	ENSG00000116288.8_EST00000000000.0_8030954_8031023-ENSG00000116288.8_EST00000000000.0_8044954_8045171-0-1	13582	-0.44678	1.19388e-05	ENSG00000116288.8
cg05165700	1.78908e-14	1.61659174828924e-11	ENSG00000116288.8_EST00000000000.0_8037712_8037798-ENSG00000116288.8_EST00000000000.0_8044954_8045171-0-1	-263	-0.63138	5.39638e-13	ENSG00000116288.8
cg27437868	1.27172e-06	8.55065012757111e-05	ENSG00000116288.8_EST00000000000.0_8037712_8037798-ENSG00000116288.8_EST00000000000.0_8044954_8045339-0-1	18358	-0.42877	3.83555e-05	ENSG00000116288.8
cg22816534	0.00156266	0.0481470072670461	ENSG00000142599.13_EST00000000000.0_8415581_8415659-ENSG00000142599.13_EST00000000000.0_8412466_8415180-0-1	72	-0.28803	0.0474624	ENSG00000142599.13
cg01935967	5.77672e-07	3.17014946921444e-05	ENSG00000142599.13_EST00000000000.0_8416160_8416306-ENSG00000142599.13_EST00000000000.0_8415581_8415659-1-1	471	0.44103	1.26585e-05	ENSG00000142599.13
cg27449041	0.000145261	0.00616843633149882	ENSG00000142599.13_EST00000000000.0_8418256_8418976-ENSG00000142599.13_EST00000000000.0_8415581_8415659-0-1	-27396	-0.34272	0.00433923	ENSG00000142599.13
cg08341978	0.000237977	0.00895769748051858	ENSG00000142599.13_EST00000000000.0_8418256_8418976-ENSG00000142599.13_EST00000000000.0_8416160_8416306-1-1	525	0.33218	0.00664037	ENSG00000142599.13
cg01935967	5.26741e-09	5.01108878003266e-07	ENSG00000142599.13_EST00000000000.0_8424806_8424898-ENSG00000142599.13_EST00000000000.0_8421823_8421936-0-1	471	0.50551	1.16357e-07	ENSG00000142599.13
cg08341978	0.000150541	0.00653733636466193	ENSG00000142599.13_EST00000000000.0_8424806_8424898-ENSG00000142599.13_EST00000000000.0_8424116_8424315-1-1	525	-0.34197	0.00463984	ENSG00000142599.13
cg12711814	1.15508e-07	8.20142204435552e-06	ENSG00000074800.8_EST00000000000.0_8923294_8923402-ENSG00000049239.7_EST00000000000.0_9323568_9331396-0-0	780	-0.46465	2.7798e-06	ENSG00000074800.8
cg12711814	2.18992e-06	0.000114263787157529	ENSG00000074800.8_EST00000000000.0_8923294_8923402-ENSG00000074800.8_EST00000000000.0_8921061_8921488-0-1	780	-0.42003	5.29767e-05	ENSG00000074800.8
cg12711814	2.18013e-06	0.000113954451333638	ENSG00000074800.8_EST00000000000.0_8923294_8923402-ENSG00000074800.8_EST00000000000.0_8922946_8923004-0-1	780	0.42011	5.28204e-05	ENSG00000074800.8
cg09819654	0.00187701	0.0611740966135053	ENSG00000074800.8_EST00000000000.0_8923950_8924151-ENSG00000074800.8_EST00000000000.0_8922946_8923004-0-1	-48	0.28334	0.0636822	ENSG00000074800.8
cg21691089	0.00428354	0.0990715515246699	ENSG00000074800.8_EST00000000000.0_8925344_8925541-ENSG00000074800.8_EST00000000000.0_8923294_8923402-0-1	-28	-0.26116	0.116763	ENSG00000074800.8
cg20971527	7.92477e-08	5.90995872203179e-06	ENSG00000074800.8_EST00000000000.0_8928047_8928116-ENSG00000074800.8_EST00000000000.0_8923950_8924151-0-1	-17455	-0.46993	1.92455e-06	ENSG00000074800.8
cg12711814	1.36319e-06	7.45090521417059e-05	ENSG00000074800.8_EST00000000000.0_8928047_8928116-ENSG00000074800.8_EST00000000000.0_8925344_8925541-0-1	780	-0.42767	3.28774e-05	ENSG00000074800.8
cg21691089	5.15388e-08	4.00595607077115e-06	ENSG00000074800.8_EST00000000000.0_8928047_8928116-ENSG00000074800.8_EST00000000000.0_8926338_8926560-0-1	-28	-0.47586	1.24022e-06	ENSG00000074800.8
cg21691089	4.84825e-08	3.80810136101288e-06	ENSG00000074800.8_EST00000000000.0_8928047_8928116-ENSG00000074800.8_EST00000000000.0_8927176_8927309-0-1	-28	0.47669	1.17154e-06	ENSG00000074800.8
cg12711814	2.38579e-09	2.72410637563747e-07	ENSG00000074800.8_EST00000000000.0_8930511_8930569-ENSG00000074800.8_EST00000000000.0_8925344_8925541-0-1	780	-0.51518	5.74876e-08	ENSG00000074800.8
cg12711814	1.32434e-08	1.21174331524113e-06	ENSG00000074800.8_EST00000000000.0_8930511_8930569-ENSG00000074800.8_EST00000000000.0_8926338_8926560-0-1	780	-0.49386	3.2018e-07	ENSG00000074800.8
cg12711814	1.89254e-08	1.66019031308683e-06	ENSG00000074800.8_EST00000000000.0_8931950_8932045-ENSG00000074800.8_EST00000000000.0_8921061_8921488-0-1	780	-0.48923	4.58038e-07	ENSG00000074800.8
cg12711814	1.08994e-08	1.0193639571636e-06	ENSG00000074800.8_EST00000000000.0_8931950_8932045-ENSG00000074800.8_EST00000000000.0_8925344_8925541-0-1	780	-0.49636	2.6293e-07	ENSG00000074800.8
cg12711814	9.93896e-09	9.41637886259951e-07	ENSG00000074800.8_EST00000000000.0_8931950_8932045-ENSG00000074800.8_EST00000000000.0_8926338_8926560-0-1	780	-0.49754	2.40115e-07	ENSG00000074800.8
cg08146717	8.96532e-07	5.12412909156835e-05	ENSG00000074800.8_EST00000000000.0_8931950_8932045-ENSG00000074800.8_EST00000000000.0_8927176_8927309-0-1	36451	0.43426	2.16319e-05	ENSG00000074800.8
cg20510033	0.000691891	0.0226137059498588	ENSG00000074800.8_EST00000000000.0_8931950_8932045-ENSG00000074800.8_EST00000000000.0_8928047_8928116-0-1	21385	-0.30798	0.0193043	ENSG00000074800.8
cg17167924	0.00167132	0.0440944724302909	ENSG00000074800.8_EST00000000000.0_8931950_8932045-ENSG00000074800.8_EST00000000000.0_8930511_8930569-0-1	-618	0.28632	0.04267	ENSG00000074800.8
cg12711814	9.10712e-09	8.73363763606634e-07	ENSG00000074800.8_EST00000000000.0_8934883_8934976-ENSG00000074800.8_EST00000000000.0_8923950_8924151-0-1	780	-0.49865	2.2012e-07	ENSG00000074800.8
cg12711814	1.33083e-09	1.64710994453105e-07	ENSG00000074800.8_EST00000000000.0_8934883_8934976-ENSG00000074800.8_EST00000000000.0_8925344_8925541-0-1	780	-0.52212	3.2097e-08	ENSG00000074800.8
cg13432294	5.18735e-09	5.32436118713204e-07	ENSG00000074800.8_EST00000000000.0_8934883_8934976-ENSG00000074800.8_EST00000000000.0_8926338_8926560-0-1	-1109	-0.5057	1.24801e-07	ENSG00000074800.8
cg12711814	4.65873e-09	4.84805443340973e-07	ENSG00000074800.8_EST00000000000.0_8934883_8934976-ENSG00000074800.8_EST00000000000.0_8927176_8927309-0-1	780	-0.50703	1.12085e-07	ENSG00000074800.8
cg20971527	9.67426e-09	9.14622257837137e-07	ENSG00000074800.8_EST00000000000.0_8938639_8938749-ENSG00000074800.8_EST00000000000.0_8921061_8921488-0-1	-17455	-0.49788	2.32231e-07	ENSG00000074800.8
cg20971527	4.19427e-08	3.3447644045616e-06	ENSG00000074800.8_EST00000000000.0_8938639_8938749-ENSG00000074800.8_EST00000000000.0_8923294_8923402-0-1	-17455	-0.47866	1.01117e-06	ENSG00000074800.8
cg02088347	1.19214e-06	6.62418182329709e-05	ENSG00000074800.8_EST00000000000.0_8938639_8938749-ENSG00000074800.8_EST00000000000.0_8925344_8925541-0-1	-14780	-0.42979	2.88326e-05	ENSG00000074800.8
cg12711814	5.98772e-06	0.000282136423375419	ENSG00000074800.8_EST00000000000.0_8938639_8938749-ENSG00000074800.8_EST00000000000.0_8926338_8926560-0-1	780	-0.40319	0.000144767	ENSG00000074800.8
cg12711814	2.06579e-08	1.78854777240057e-06	ENSG00000074800.8_EST00000000000.0_8938639_8938749-ENSG00000074800.8_EST00000000000.0_8927176_8927309-0-1	780	-0.48809	4.98695e-07	ENSG00000074800.8
cg20510033	0.000439276	0.0191094385636381	ENSG00000074800.8_EST00000000000.0_8938639_8938749-ENSG00000074800.8_EST00000000000.0_8928047_8928116-0-1	21385	-0.31853	0.0158606	ENSG00000074800.8
cg21272576	2.19194e-06	0.00016002946713405	ENSG00000142583.11_EST00000000000.0_9097956_9098083-ENSG00000142583.11_EST00000000000.0_9097173_9097848-1-1	-43761	0.42002	7.70839e-05	ENSG00000142583.11
cg21272576	2.19194e-06	0.000160502089853373	ENSG00000142583.11_EST00000000000.0_9097956_9098083-ENSG00000142583.11_EST00000000000.0_9097457_9097848-1-1	-43761	-0.42002	7.73331e-05	ENSG00000142583.11
cg15545739	0.00227322	0.072092851813183	ENSG00000142583.11_EST00000000000.0_9099859_9100046-ENSG00000142583.11_EST00000000000.0_9098490_9098565-0-1	-44910	0.27835	0.0780526	ENSG00000142583.11
cg16104584	3.28164e-11	9.66884867436581e-09	ENSG00000142583.11_EST00000000000.0_9100123_9100248-ENSG00000142583.11_EST00000000000.0_9098887_9098988-0-1	4508	-0.56281	1.15339e-09	ENSG00000142583.11
cg25003147	1.13896e-08	1.48672420661967e-06	ENSG00000142583.11_EST00000000000.0_9100123_9100248-ENSG00000142583.11_EST00000000000.0_9099611_9099721-0-1	42457	0.4958	4.03762e-07	ENSG00000142583.11
cg25003147	6.971e-10	1.31157900914481e-07	ENSG00000142583.11_EST00000000000.0_9100123_9100248-ENSG00000142583.11_EST00000000000.0_9099859_9100046-1-1	42457	-0.52963	2.45884e-08	ENSG00000142583.11
cg14855124	0.00112449	0.0415941215802776	ENSG00000142583.11_EST00000000000.0_9100139_9101996-ENSG00000171608.9_EST00000000000.0_9775907_9776136-0-0	34797	0.29626	0.0397638	ENSG00000142583.11
cg16104584	0.000522956	0.0262433184879415	ENSG00000142583.11_EST00000000000.0_9101844_9101996-ENSG00000142583.11_EST00000000000.0_9097457_9097848-0-1	4508	-0.31453	0.0229964	ENSG00000142583.11
cg16104584	0.000805166	0.0406206039943574	ENSG00000142583.11_EST00000000000.0_9101844_9101996-ENSG00000142583.11_EST00000000000.0_9100123_9100248-1-1	4508	0.30437	0.0386529	ENSG00000142583.11
cg16104584	2.45308e-06	0.000177955514547351	ENSG00000142583.11_EST00000000000.0_9107669_9107793-ENSG00000142583.11_EST00000000000.0_9098887_9098988-0-1	4508	-0.41818	8.67684e-05	ENSG00000142583.11
cg17243628	3.89385e-05	0.00297540119063368	ENSG00000142583.11_EST00000000000.0_9107669_9107793-ENSG00000142583.11_EST00000000000.0_9100139_9101996-1-1	-13443	-0.36916	0.00190674	ENSG00000142583.11
cg17243628	8.14078e-05	0.00622366389323492	ENSG00000142583.11_EST00000000000.0_9107669_9107793-ENSG00000142583.11_EST00000000000.0_9101844_9101996-1-1	-13443	0.35464	0.00438406	ENSG00000142583.11
cg03583311	0.00108805	0.0545657502003722	ENSG00000142583.11_EST00000000000.0_9117507_9117667-ENSG00000142583.11_EST00000000000.0_9100139_9101996-0-1	42750	-0.29707	0.0553122	ENSG00000142583.11
cg04885068	0.00281629	0.0928507350110095	ENSG00000142583.11_EST00000000000.0_9118211_9118309-ENSG00000142583.11_EST00000000000.0_9097457_9097848-0-1	-45928	-0.27266	0.107447	ENSG00000142583.11
cg25003147	6.82991e-08	7.20703327337496e-06	ENSG00000142583.11_EST00000000000.0_9118211_9118309-ENSG00000142583.11_EST00000000000.0_9100139_9101996-0-1	42457	-0.47199	2.40605e-06	ENSG00000142583.11
cg25003147	0.000227698	0.0143183204404166	ENSG00000142583.11_EST00000000000.0_9118211_9118309-ENSG00000142583.11_EST00000000000.0_9101844_9101996-0-1	42457	0.33314	0.0113739	ENSG00000142583.11
cg25003147	2.74589e-09	4.26425988737195e-07	ENSG00000142583.11_EST00000000000.0_9129563_9129653-ENSG00000142583.11_EST00000000000.0_9099859_9100046-0-1	42457	-0.51349	9.66508e-08	ENSG00000142583.11
cg25003147	3.71742e-10	7.64303122584889e-08	ENSG00000142583.11_EST00000000000.0_9129563_9129653-ENSG00000142583.11_EST00000000000.0_9100139_9101996-0-1	42457	-0.53676	1.31352e-08	ENSG00000142583.11
cg17243628	7.53945e-09	1.03078253869292e-06	ENSG00000142583.11_EST00000000000.0_9129563_9129653-ENSG00000142583.11_EST00000000000.0_9101844_9101996-0-1	-13443	0.50103	2.66313e-07	ENSG00000142583.11
cg16104584	5.19221e-06	0.000347572089956688	ENSG00000142583.11_EST00000000000.0_9129563_9129653-ENSG00000142583.11_EST00000000000.0_9117507_9117667-0-1	4508	0.40563	0.000182743	ENSG00000142583.11
cg25003147	6.95486e-08	7.37423216358227e-06	ENSG00000142583.11_EST00000000000.0_9129563_9129653-ENSG00000142583.11_EST00000000000.0_9118211_9118309-0-1	42457	0.47174	2.46885e-06	ENSG00000142583.11
cg03413303	1.6172e-10	4.09507477953823e-08	ENSG00000171608.9_EST00000000000.0_9751525_9751629-ENSG00000171608.9_EST00000000000.0_9770256_9770338-0-1	-41656	0.54595	6.33582e-09	ENSG00000171608.9
cg03413303	0.000192195	0.014998784417665	ENSG00000171608.9_EST00000000000.0_9751525_9751629-ENSG00000171608.9_EST00000000000.0_9770482_9770654-1-1	-41656	-0.33679	0.0119938	ENSG00000171608.9
cg26824326	0.000518184	0.0308871193491659	ENSG00000171608.9_EST00000000000.0_9775599_9775827-ENSG00000171608.9_EST00000000000.0_9777017_9777166-0-1	-47424	0.31474	0.0278774	ENSG00000171608.9
cg03413303	1.35625e-08	1.9084082907764e-06	ENSG00000171608.9_EST00000000000.0_9775907_9776136-ENSG00000142583.11_EST00000000000.0_9100139_9101996-0-0	-41656	-0.49356	5.36996e-07	ENSG00000171608.9
cg07315642	0.00166654	0.0654407430114493	ENSG00000171608.9_EST00000000000.0_9775907_9776136-ENSG00000171608.9_EST00000000000.0_9776498_9776677-1-1	19482	0.28639	0.0692255	ENSG00000171608.9
cg15924259	0.00110367	0.0599478820986602	ENSG00000171608.9_EST00000000000.0_9775907_9776136-ENSG00000171608.9_EST00000000000.0_9777595_9777684-0-1	-24531	0.29672	0.0621156	ENSG00000171608.9
cg20994801	0.0012366	0.0524126369082778	ENSG00000171608.9_EST00000000000.0_9776498_9776677-ENSG00000171608.9_EST00000000000.0_9777595_9777684-0-1	-392	0.29391	0.052659	ENSG00000171608.9
cg03413303	1.97969e-09	3.54314679678138e-07	ENSG00000171608.9_EST00000000000.0_9777595_9777684-ENSG00000171608.9_EST00000000000.0_9778752_9778973-1-1	-41656	-0.51742	7.79786e-08	ENSG00000171608.9
cg03413303	6.84354e-11	1.9784498894368e-08	ENSG00000171608.9_EST00000000000.0_9777595_9777684-ENSG00000171608.9_EST00000000000.0_9779979_9780075-0-1	-41656	0.55516	2.69274e-09	ENSG00000171608.9
cg20681184	1.21312e-05	0.000825412601792992	ENSG00000171608.9_EST00000000000.0_9777595_9777684-ENSG00000171608.9_EST00000000000.0_9780170_9780300-0-1	39023	0.39079	0.000477007	ENSG00000171608.9
cg14089636	9.40444e-08	1.05778376282414e-05	ENSG00000171608.9_EST00000000000.0_9778752_9778973-ENSG00000142657.14_EST00000000000.0_10479687_10480108-0-0	48567	-0.46755	3.70035e-06	ENSG00000171608.9
cg07793148	1.22735e-06	0.000104967154291343	ENSG00000171608.9_EST00000000000.0_9778752_9778973-ENSG00000171608.9_EST00000000000.0_9780492_9780719-0-1	1198	0.42933	4.81785e-05	ENSG00000171608.9
cg07793148	3.25131e-07	3.21213975341788e-05	ENSG00000171608.9_EST00000000000.0_9778752_9778973-ENSG00000171608.9_EST00000000000.0_9780669_9780719-0-1	1198	-0.44967	1.28475e-05	ENSG00000171608.9
cg20994801	0.000365232	0.0218310710672715	ENSG00000171608.9_EST00000000000.0_9778752_9778973-ENSG00000171608.9_EST00000000000.0_9780800_9780966-0-1	-392	-0.32271	0.0185287	ENSG00000171608.9
cg03413303	2.91631e-05	0.00284513114251409	ENSG00000171608.9_EST00000000000.0_9779979_9780075-ENSG00000171608.9_EST00000000000.0_9780170_9780300-1-1	-41656	-0.37467	0.00181355	ENSG00000171608.9
cg03413303	1.61618e-07	1.71267421705722e-05	ENSG00000171608.9_EST00000000000.0_9779979_9780075-ENSG00000171608.9_EST00000000000.0_9780669_9780719-0-1	-41656	0.45987	6.35111e-06	ENSG00000171608.9
cg03413303	2.45895e-08	3.20809650602881e-06	ENSG00000171608.9_EST00000000000.0_9779979_9780075-ENSG00000171608.9_EST00000000000.0_9780800_9780967-0-1	-41656	-0.48579	9.65534e-07	ENSG00000171608.9
cg03413303	3.15808e-11	1.03129107336691e-08	ENSG00000171608.9_EST00000000000.0_9779979_9780075-ENSG00000171608.9_EST00000000000.0_9781185_9781306-0-1	-41656	0.56321	1.24399e-09	ENSG00000171608.9
cg03413303	1.53247e-05	0.00211971274794694	ENSG00000171608.9_EST00000000000.0_9779979_9780075-ENSG00000171608.9_EST00000000000.0_9781502_9781645-0-1	-41656	-0.38658	0.00130383	ENSG00000171608.9
cg15924259	7.1104e-09	1.07826397471083e-06	ENSG00000171608.9_EST00000000000.0_9780170_9780300-ENSG00000171608.9_EST00000000000.0_9780669_9780719-1-1	-24531	0.50177	2.8034e-07	ENSG00000171608.9
cg22334684	3.54172e-07	3.45975697166039e-05	ENSG00000171608.9_EST00000000000.0_9780170_9780300-ENSG00000171608.9_EST00000000000.0_9780800_9780966-0-1	-45172	-0.4484	1.39579e-05	ENSG00000171608.9
cg03413303	5.26542e-08	6.30414700766383e-06	ENSG00000171608.9_EST00000000000.0_9780170_9780300-ENSG00000171608.9_EST00000000000.0_9780800_9780967-0-1	-41656	-0.47557	2.06886e-06	ENSG00000171608.9
cg03413303	1.93573e-07	2.01471525129163e-05	ENSG00000171608.9_EST00000000000.0_9780170_9780300-ENSG00000171608.9_EST00000000000.0_9781185_9781306-0-1	-41656	0.45727	7.62208e-06	ENSG00000171608.9
cg24305710	0.000497004	0.0251453246674466	ENSG00000171608.9_EST00000000000.0_9780170_9780300-ENSG00000171608.9_EST00000000000.0_9781203_9781306-0-1	-42737	-0.3157	0.0218662	ENSG00000171608.9
cg04287259	0.000483881	0.0301534456492395	ENSG00000171608.9_EST00000000000.0_9780170_9780300-ENSG00000171608.9_EST00000000000.0_9781502_9781645-0-1	18611	0.31631	0.0270923	ENSG00000171608.9
cg22334684	0.00111387	0.0550754321078653	ENSG00000171608.9_EST00000000000.0_9780492_9780719-ENSG00000171608.9_EST00000000000.0_9780800_9780967-1-1	-45172	-0.29649	0.0559557	ENSG00000171608.9
cg01505109	0.00181116	0.0760887169500258	ENSG00000171608.9_EST00000000000.0_9780492_9780719-ENSG00000171608.9_EST00000000000.0_9781185_9781306-0-1	-41098	0.28426	0.0834711	ENSG00000171608.9
cg03413303	6.41295e-06	0.000465014216259633	ENSG00000171608.9_EST00000000000.0_9780669_9780719-ENSG00000171608.9_EST00000000000.0_9780800_9780966-0-1	-41656	0.40201	0.000252224	ENSG00000171608.9
cg07315642	0.00044437	0.0262433184879415	ENSG00000171608.9_EST00000000000.0_9780669_9780719-ENSG00000171608.9_EST00000000000.0_9781185_9781306-0-1	19482	-0.31826	0.0229964	ENSG00000171608.9
cg11334709	5.41196e-06	0.000398848152063984	ENSG00000171608.9_EST00000000000.0_9780669_9780719-ENSG00000171608.9_EST00000000000.0_9781502_9781645-0-1	4229	-0.40492	0.000212678	ENSG00000171608.9
cg15924259	2.11084e-06	0.00017058398373013	ENSG00000171608.9_EST00000000000.0_9780800_9780966-ENSG00000074800.8_EST00000000000.0_8923950_8924151-0-0	-24531	0.42063	8.27632e-05	ENSG00000171608.9
cg02787675	0.000110508	0.00801339006696681	ENSG00000171608.9_EST00000000000.0_9780800_9780966-ENSG00000171608.9_EST00000000000.0_9781203_9781306-0-1	-25732	0.34841	0.00584728	ENSG00000171608.9
cg03413303	1.21212e-09	2.32006956920152e-07	ENSG00000171608.9_EST00000000000.0_9780800_9780966-ENSG00000171608.9_EST00000000000.0_9781502_9781645-0-1	-41656	-0.52322	4.7699e-08	ENSG00000171608.9
cg14089636	0.00120846	0.0400733272880233	ENSG00000171608.9_EST00000000000.0_9780800_9780966-ENSG00000171608.9_EST00000000000.0_9781819_9781918-0-1	48567	-0.29448	0.0380271	ENSG00000171608.9
cg15924259	3.7785e-06	0.000287390639887903	ENSG00000171608.9_EST00000000000.0_9780800_9780966-ENSG00000171608.9_EST00000000000.0_9782302_9782414-0-1	-24531	0.41101	0.000147798	ENSG00000171608.9
cg03413303	1.06894e-07	1.18482934358219e-05	ENSG00000171608.9_EST00000000000.0_9781185_9781306-ENSG00000171608.9_EST00000000000.0_9781502_9781645-1-1	-41656	-0.46575	4.20346e-06	ENSG00000171608.9
cg04287259	3.18938e-05	0.0033976819124474	ENSG00000171608.9_EST00000000000.0_9781185_9781306-ENSG00000171608.9_EST00000000000.0_9781502_9781918-0-1	18611	-0.37297	0.00221307	ENSG00000171608.9
cg07315642	0.000888007	0.0402011153737407	ENSG00000171608.9_EST00000000000.0_9781185_9781306-ENSG00000171608.9_EST00000000000.0_9781819_9781918-0-1	19482	0.30202	0.0381708	ENSG00000171608.9
cg21643298	0.000144341	0.0117992865019876	ENSG00000171608.9_EST00000000000.0_9781185_9781306-ENSG00000171608.9_EST00000000000.0_9782033_9782192-0-1	-28450	-0.34286	0.00910813	ENSG00000171608.9
cg18976437	0.00144028	0.0687778786814696	ENSG00000171608.9_EST00000000000.0_9781203_9781306-ENSG00000171608.9_EST00000000000.0_9781502_9781918-0-1	786	0.29009	0.0736152	ENSG00000171608.9
cg03413303	0.00144855	0.0737150472728217	ENSG00000171608.9_EST00000000000.0_9781203_9781306-ENSG00000171608.9_EST00000000000.0_9781819_9781918-0-1	-41656	0.28995	0.0802224	ENSG00000171608.9
cg03413303	2.19146e-05	0.00230768086308136	ENSG00000171608.9_EST00000000000.0_9781203_9781306-ENSG00000171608.9_EST00000000000.0_9782033_9782211-0-1	-41656	-0.38002	0.0014336	ENSG00000171608.9
cg03413303	1.04115e-08	1.49837698487762e-06	ENSG00000171608.9_EST00000000000.0_9781203_9781306-ENSG00000171608.9_EST00000000000.0_9782302_9782414-0-1	-41656	0.49695	4.07403e-07	ENSG00000171608.9
cg15924259	5.91875e-05	0.00632584982995239	ENSG00000171608.9_EST00000000000.0_9781502_9781645-ENSG00000171608.9_EST00000000000.0_9782586_9782664-0-1	-24531	0.361	0.00446784	ENSG00000171608.9
cg03413303	1.61778e-09	2.9531448365409e-07	ENSG00000171608.9_EST00000000000.0_9781502_9781645-ENSG00000171608.9_EST00000000000.0_9783183_9783350-0-1	-41656	0.51982	6.32015e-08	ENSG00000171608.9
cg14089636	8.19564e-10	1.65430038880437e-07	ENSG00000171608.9_EST00000000000.0_9781502_9781918-ENSG00000171608.9_EST00000000000.0_9782033_9782192-0-1	48567	-0.52777	3.2264e-08	ENSG00000171608.9
cg14089636	1.59657e-09	2.95406248745709e-07	ENSG00000171608.9_EST00000000000.0_9781502_9781918-ENSG00000171608.9_EST00000000000.0_9782033_9782211-0-1	48567	0.51997	6.32274e-08	ENSG00000171608.9
cg19813187	0.00146666	0.079685874580148	ENSG00000171608.9_EST00000000000.0_9781502_9781918-ENSG00000171608.9_EST00000000000.0_9783183_9783350-0-1	-40786	-0.28963	0.0884413	ENSG00000171608.9
cg03413303	1.66856e-08	2.28217874450168e-06	ENSG00000171608.9_EST00000000000.0_9781819_9781918-ENSG00000171608.9_EST00000000000.0_9782033_9782192-0-1	-41656	-0.49087	6.57341e-07	ENSG00000171608.9
cg03413303	2.38512e-07	2.42989908928246e-05	ENSG00000171608.9_EST00000000000.0_9781819_9781918-ENSG00000171608.9_EST00000000000.0_9782302_9782414-0-1	-41656	0.45423	9.40224e-06	ENSG00000171608.9
cg03413303	3.12402e-10	7.24583428042087e-08	ENSG00000171608.9_EST00000000000.0_9781819_9781918-ENSG00000171608.9_EST00000000000.0_9782586_9782664-0-1	-41656	0.5387	1.23415e-08	ENSG00000171608.9
cg17815134	4.18193e-07	4.01794572098812e-05	ENSG00000171608.9_EST00000000000.0_9781819_9781918-ENSG00000171608.9_EST00000000000.0_9783183_9783350-0-1	-41122	0.44592	1.64969e-05	ENSG00000171608.9
cg03413303	5.00748e-13	3.14222404218456e-10	ENSG00000171608.9_EST00000000000.0_9782033_9782192-ENSG00000074800.8_EST00000000000.0_8923950_8924151-0-0	-41656	0.60297	1.96463e-11	ENSG00000171608.9
cg03413303	1.82388e-07	1.90332005466331e-05	ENSG00000171608.9_EST00000000000.0_9782033_9782192-ENSG00000171608.9_EST00000000000.0_9782302_9782414-0-1	-41656	-0.45813	7.15009e-06	ENSG00000171608.9
cg22334684	0.00209353	0.0923747371080562	ENSG00000171608.9_EST00000000000.0_9782033_9782192-ENSG00000171608.9_EST00000000000.0_9782586_9782664-0-1	-45172	-0.2805	0.106765	ENSG00000171608.9
cg17325959	0.00171177	0.0728195302807397	ENSG00000171608.9_EST00000000000.0_9782033_9782192-ENSG00000171608.9_EST00000000000.0_9783183_9783350-0-1	171	0.28571	0.0790297	ENSG00000171608.9
cg03413303	7.99063e-12	3.19203754605342e-09	ENSG00000171608.9_EST00000000000.0_9782033_9782192-ENSG00000171608.9_EST00000000000.0_9784334_9784479-0-1	-41656	0.577	3.13799e-10	ENSG00000171608.9
cg07427436	0.00176995	0.0764389146576788	ENSG00000171608.9_EST00000000000.0_9782033_9782211-ENSG00000171608.9_EST00000000000.0_9782302_9782414-1-1	37506	-0.28485	0.0839568	ENSG00000171608.9
cg03413303	4.90326e-10	1.06391343073467e-07	ENSG00000171608.9_EST00000000000.0_9782033_9782211-ENSG00000171608.9_EST00000000000.0_9783183_9783350-0-1	-41656	-0.53364	1.92922e-08	ENSG00000171608.9
cg03413303	8.83674e-06	0.000618072342101278	ENSG00000171608.9_EST00000000000.0_9782302_9782414-ENSG00000074800.8_EST00000000000.0_8923950_8924151-0-0	-41656	-0.39642	0.000345954	ENSG00000171608.9
cg14089636	2.60156e-13	1.83551006654873e-10	ENSG00000171608.9_EST00000000000.0_9782302_9782414-ENSG00000171608.9_EST00000000000.0_9782586_9782664-1-1	48567	0.60879	1.02625e-11	ENSG00000171608.9
cg14089636	5.2618e-12	2.24849021014549e-09	ENSG00000171608.9_EST00000000000.0_9782302_9782414-ENSG00000171608.9_EST00000000000.0_9783183_9783350-0-1	48567	-0.58107	2.06364e-10	ENSG00000171608.9
cg06099126	0.000268726	0.0170586031680011	ENSG00000171608.9_EST00000000000.0_9782302_9782414-ENSG00000171608.9_EST00000000000.0_9784027_9784150-0-1	-41061	-0.32952	0.013908	ENSG00000171608.9
cg16125214	2.42422e-05	0.00228187170372732	ENSG00000171608.9_EST00000000000.0_9782302_9782414-ENSG00000171608.9_EST00000000000.0_9784334_9784479-0-1	39563	-0.37814	0.00141589	ENSG00000171608.9
cg16125214	1.74567e-06	0.000144652682010873	ENSG00000171608.9_EST00000000000.0_9782302_9782414-ENSG00000171608.9_EST00000000000.0_9784862_9784994-0-1	39563	-0.42371	6.88651e-05	ENSG00000171608.9
cg20681184	1.86567e-05	0.00186006901133438	ENSG00000171608.9_EST00000000000.0_9782586_9782664-ENSG00000171608.9_EST00000000000.0_9783183_9783350-1-1	39023	-0.38299	0.00112616	ENSG00000171608.9
cg03890628	7.41088e-07	6.6853773698719e-05	ENSG00000171608.9_EST00000000000.0_9782586_9782664-ENSG00000171608.9_EST00000000000.0_9784027_9784150-0-1	-44888	0.43721	2.91273e-05	ENSG00000171608.9
cg03413303	7.15471e-05	0.00649525395500208	ENSG00000171608.9_EST00000000000.0_9782586_9782664-ENSG00000171608.9_EST00000000000.0_9784334_9784479-0-1	-41656	0.35723	0.00460598	ENSG00000171608.9
cg20317738	2.21063e-10	5.36133579980259e-08	ENSG00000171608.9_EST00000000000.0_9782586_9782664-ENSG00000171608.9_EST00000000000.0_9784862_9784994-0-1	37927	-0.54253	8.69803e-09	ENSG00000171608.9
cg07793148	7.81103e-05	0.00729714544449569	ENSG00000171608.9_EST00000000000.0_9783183_9783350-ENSG00000171608.9_EST00000000000.0_9786967_9787285-0-1	1198	0.35547	0.00525412	ENSG00000171608.9
cg03413303	0.00172269	0.0770035786806376	ENSG00000171608.9_EST00000000000.0_9784027_9784150-ENSG00000171608.9_EST00000000000.0_9786967_9787285-0-1	-41656	0.28554	0.0847315	ENSG00000171608.9
cg20317738	1.22237e-08	1.72658529561062e-06	ENSG00000171608.9_EST00000000000.0_9784334_9784479-ENSG00000074800.8_EST00000000000.0_8921061_8921488-0-0	37927	0.49489	4.79003e-07	ENSG00000171608.9
cg22334684	4.41527e-17	1.52389560213728e-13	ENSG00000171608.9_EST00000000000.0_9784334_9784479-ENSG00000171608.9_EST00000000000.0_9784862_9784994-1-1	-45172	-0.67614	1.74625e-15	ENSG00000171608.9
cg22334684	5.73353e-17	1.84680376198729e-13	ENSG00000171608.9_EST00000000000.0_9784334_9784479-ENSG00000171608.9_EST00000000000.0_9786967_9788977-0-1	-45172	0.67435	2.25849e-15	ENSG00000171608.9
cg22334684	1.47495e-11	5.40639966432833e-09	ENSG00000171608.9_EST00000000000.0_9784862_9784994-ENSG00000171608.9_EST00000000000.0_9786967_9787285-0-1	-45172	-0.57093	5.82591e-10	ENSG00000171608.9
cg15924259	1.26248e-06	0.000107948282525752	ENSG00000171608.9_EST00000000000.0_9784862_9784994-ENSG00000171608.9_EST00000000000.0_9786967_9787290-0-1	-24531	0.42888	4.97039e-05	ENSG00000171608.9
cg22334684	2.99358e-05	0.0027595325866026	ENSG00000171608.9_EST00000000000.0_9784862_9784994-ENSG00000171608.9_EST00000000000.0_9786967_9788977-0-1	-45172	0.37417	0.00175271	ENSG00000171608.9
cg04969937	0.000223356	0.012755352972549	ENSG00000171603.11_EST00000000000.0_9793459_9793604-ENSG00000171603.11_EST00000000000.0_9790303_9790763-0-1	-697	0.33355	0.00995761	ENSG00000171603.11
cg07035320	0.000865067	0.0341057899184194	ENSG00000171603.11_EST00000000000.0_9794030_9794200-ENSG00000171603.11_EST00000000000.0_9790303_9790763-0-1	933	0.30265	0.0313665	ENSG00000171603.11
cg03401488	0.00231847	0.0719579711885799	ENSG00000171603.11_EST00000000000.0_9794030_9794200-ENSG00000171603.11_EST00000000000.0_9791819_9791954-0-1	37037	-0.27783	0.077872	ENSG00000171603.11
cg03401488	0.00071159	0.0336942798242372	ENSG00000171603.11_EST00000000000.0_9794030_9794200-ENSG00000171603.11_EST00000000000.0_9793459_9793604-1-1	37037	0.30732	0.0309152	ENSG00000171603.11
cg15678052	0.000964041	0.036941457493798	ENSG00000171603.11_EST00000000000.0_9795943_9796100-ENSG00000171603.11_EST00000000000.0_9794030_9794200-0-1	-39901	-0.30003	0.0345063	ENSG00000171603.11
cg15619966	0.000447509	0.0233219801136754	ENSG00000171603.11_EST00000000000.0_9801152_9801314-ENSG00000171603.11_EST00000000000.0_9795006_9795232-0-1	-695	-0.3181	0.0200119	ENSG00000171603.11
cg04969937	7.56003e-07	5.38786813372174e-05	ENSG00000171603.11_EST00000000000.0_9801152_9801314-ENSG00000171603.11_EST00000000000.0_9797556_9797612-1-1	-697	0.43691	2.28668e-05	ENSG00000171603.11
cg27399414	0.000386061	0.0170546812595141	ENSG00000171603.11_EST00000000000.0_9804453_9804701-ENSG00000171603.11_EST00000000000.0_9795943_9796100-0-1	9	-0.32146	0.0139042	ENSG00000171603.11
cg24003955	0.0015171	0.0598885365705063	ENSG00000171603.11_EST00000000000.0_9809519_9809704-ENSG00000171603.11_EST00000000000.0_9801152_9801314-0-1	27924	-0.28878	0.0620393	ENSG00000171603.11
cg23259527	0.00198879	0.0623740099822373	ENSG00000171603.11_EST00000000000.0_9809822_9809971-ENSG00000171603.11_EST00000000000.0_9804453_9804701-0-1	-16207	-0.28184	0.0652455	ENSG00000171603.11
cg23259527	0.00238622	0.0676336684783089	ENSG00000171603.11_EST00000000000.0_9809822_9809971-ENSG00000171603.11_EST00000000000.0_9809519_9809704-1-1	-16207	0.27707	0.0720914	ENSG00000171603.11
cg15678052	2.24827e-05	0.00114418137125509	ENSG00000171603.11_EST00000000000.0_9811531_9811639-ENSG00000171603.11_EST00000000000.0_9804453_9804701-0-1	-39901	-0.37954	0.00067984	ENSG00000171603.11
cg27399414	0.00162364	0.0595596864823034	ENSG00000171603.11_EST00000000000.0_9811531_9811639-ENSG00000171603.11_EST00000000000.0_9809822_9809971-0-1	9	-0.28706	0.0616229	ENSG00000171603.11
cg24003955	0.000255876	0.0136010400392143	ENSG00000171603.11_EST00000000000.0_9811531_9811739-ENSG00000171603.11_EST00000000000.0_9804453_9804701-0-1	27924	-0.33059	0.0107162	ENSG00000171603.11
cg00941241	0.00300249	0.0902911716012246	ENSG00000171603.11_EST00000000000.0_9815172_9815367-ENSG00000171603.11_EST00000000000.0_9809519_9809704-0-1	1376	0.27093	0.103696	ENSG00000171603.11
cg01415937	3.54855e-06	0.000152469369205656	ENSG00000130939.13_EST00000000000.0_10093332_10093752-ENSG00000130939.13_EST00000000000.0_10132512_10133176-0-1	41730	0.41206	7.30276e-05	ENSG00000130939.13
cg01415937	3.54855e-06	0.000152995508908478	ENSG00000130939.13_EST00000000000.0_10093332_10093752-ENSG00000130939.13_EST00000000000.0_10161166_10161253-0-1	41730	-0.41206	7.3325e-05	ENSG00000130939.13
cg08806699	1.53905e-06	7.18651470829382e-05	ENSG00000130939.13_EST00000000000.0_10093654_10093752-ENSG00000130939.13_EST00000000000.0_10132512_10133176-0-1	-34920	0.42573	3.15813e-05	ENSG00000130939.13
cg01415937	9.3936e-09	7.82710803707816e-07	ENSG00000130939.13_EST00000000000.0_10093654_10093752-ENSG00000130939.13_EST00000000000.0_10161166_10161253-0-1	41730	-0.49825	1.94275e-07	ENSG00000130939.13
cg21180178	2.35117e-08	1.75563886410973e-06	ENSG00000130939.13_EST00000000000.0_10093654_10093752-ENSG00000130939.13_EST00000000000.0_10163006_10163150-0-1	120	-0.48638	4.88316e-07	ENSG00000130939.13
cg21180178	9.89186e-08	6.23388640932244e-06	ENSG00000130939.13_EST00000000000.0_10093654_10093752-ENSG00000142657.14_EST00000000000.0_10464218_10464336-0-0	120	-0.46684	2.04332e-06	ENSG00000130939.13
cg20413202	5.36251e-05	0.00253509573668699	ENSG00000130939.13_EST00000000000.0_10132086_10132272-ENSG00000130939.13_EST00000000000.0_10165574_10165802-0-1	-36037	-0.36294	0.00159216	ENSG00000130939.13
cg18086187	0.00319627	0.0789076583868766	ENSG00000130939.13_EST00000000000.0_10163006_10163150-ENSG00000130939.13_EST00000000000.0_10179571_10179671-0-1	-35732	0.26924	0.0873702	ENSG00000130939.13
cg10796749	0.00189944	0.0494255991677533	ENSG00000130939.13_EST00000000000.0_10195046_10195244-ENSG00000130939.13_EST00000000000.0_10207021_10207148-0-1	-36053	-0.28303	0.0490053	ENSG00000130939.13
cg01415937	0.000120898	0.00423323015658443	ENSG00000130939.13_EST00000000000.0_10231196_10231387-ENSG00000130939.13_EST00000000000.0_10238702_10238876-1-1	41730	-0.34655	0.00283183	ENSG00000130939.13
cg01415937	3.42542e-07	1.87651801930456e-05	ENSG00000130939.13_EST00000000000.0_10231196_10231387-ENSG00000130939.13_EST00000000000.0_10238702_10238888-0-1	41730	0.4489	7.03681e-06	ENSG00000130939.13
cg11196904	5.61108e-08	5.5328863583275e-06	ENSG00000142657.14_EST00000000000.0_10459686_10459761-ENSG00000142657.14_EST00000000000.0_10460450_10460629-1-1	32178	0.4747	1.78495e-06	ENSG00000142657.14
cg22341865	3.4627e-06	0.000222122772262292	ENSG00000142657.14_EST00000000000.0_10459686_10459761-ENSG00000142657.14_EST00000000000.0_10463128_10463193-0-1	-123	0.41247	0.000110962	ENSG00000142657.14
cg11196904	1.24791e-06	8.85331533306149e-05	ENSG00000142657.14_EST00000000000.0_10459686_10459761-ENSG00000142657.14_EST00000000000.0_10464218_10464336-0-1	32178	-0.42907	3.98812e-05	ENSG00000142657.14
cg23036555	3.01787e-07	2.47683211304538e-05	ENSG00000142657.14_EST00000000000.0_10459686_10459761-ENSG00000142657.14_EST00000000000.0_10468128_10468197-0-1	-294	0.45078	9.60939e-06	ENSG00000142657.14
cg09828236	4.59312e-05	0.00315146372355801	ENSG00000142657.14_EST00000000000.0_10459686_10459761-ENSG00000142657.14_EST00000000000.0_10471475_10471609-0-1	43344	0.36597	0.00203346	ENSG00000142657.14
cg06176944	2.27942e-09	3.33967412744177e-07	ENSG00000142657.14_EST00000000000.0_10464218_10464336-ENSG00000142657.14_EST00000000000.0_10468128_10468197-1-1	36326	0.51573	7.28328e-08	ENSG00000142657.14
cg06176944	4.01628e-09	5.46525636143397e-07	ENSG00000142657.14_EST00000000000.0_10464218_10464336-ENSG00000142657.14_EST00000000000.0_10471475_10471609-0-1	36326	-0.50886	1.28563e-07	ENSG00000142657.14
cg22341865	0.00207193	0.071035947748031	ENSG00000142657.14_EST00000000000.0_10464218_10464336-ENSG00000142657.14_EST00000000000.0_10473119_10473308-0-1	-123	-0.28077	0.0766313	ENSG00000142657.14
cg00885901	1.99009e-06	0.000133656603916639	ENSG00000142657.14_EST00000000000.0_10464218_10464336-ENSG00000142657.14_EST00000000000.0_10477044_10477174-0-1	569	-0.42159	6.31009e-05	ENSG00000142657.14
cg11047111	0.00100296	0.0396908050439267	ENSG00000142657.14_EST00000000000.0_10471475_10471609-ENSG00000142657.14_EST00000000000.0_10477433_10477566-0-1	31218	0.29906	0.0375884	ENSG00000142657.14
cg21406409	0.000819026	0.03177001938401	ENSG00000142657.14_EST00000000000.0_10471475_10471609-ENSG00000142657.14_EST00000000000.0_10478883_10478982-0-1	-45426	-0.30396	0.0288242	ENSG00000142657.14
cg24512897	0.00260177	0.0799120770289325	ENSG00000142657.14_EST00000000000.0_10473119_10473308-ENSG00000142657.14_EST00000000000.0_10479687_10479845-0-1	27840	0.27478	0.0887522	ENSG00000142657.14
cg00885901	0.00199272	0.0683736030051665	ENSG00000142657.14_EST00000000000.0_10477044_10477174-ENSG00000142657.14_EST00000000000.0_10478883_10478982-0-1	569	0.28179	0.0730825	ENSG00000142657.14
cg23036555	0.000105601	0.00626280604384594	ENSG00000142657.14_EST00000000000.0_10477044_10477174-ENSG00000142657.14_EST00000000000.0_10479687_10479845-0-1	-294	0.34934	0.00441588	ENSG00000142657.14
cg11196904	9.59957e-07	6.98131724471689e-05	ENSG00000142657.14_EST00000000000.0_10477044_10477174-ENSG00000142657.14_EST00000000000.0_10479687_10480108-0-1	32178	0.43319	3.05745e-05	ENSG00000142657.14
cg04909257	0.000363691	0.0207854430814497	ENSG00000142657.14_EST00000000000.0_10477433_10477566-ENSG00000142657.14_EST00000000000.0_10478883_10478982-1-1	3372	0.3228	0.0175013	ENSG00000142657.14
cg04909257	0.0024288	0.0791848096716543	ENSG00000142657.14_EST00000000000.0_10477433_10477566-ENSG00000142657.14_EST00000000000.0_10479474_10479596-0-1	3372	-0.2766	0.0877498	ENSG00000142657.14
cg09828236	3.10721e-06	0.000200038536565819	ENSG00000142657.14_EST00000000000.0_10477433_10477566-ENSG00000142657.14_EST00000000000.0_10479687_10480108-0-1	43344	-0.41428	9.87483e-05	ENSG00000142657.14
cg05704155	0.00253478	0.079685874580148	ENSG00000142657.14_EST00000000000.0_10478883_10478982-ENSG00000142657.14_EST00000000000.0_10479474_10479596-1-1	14	0.27547	0.0884413	ENSG00000142657.14
cg05704155	0.00253478	0.0758376227852507	ENSG00000142657.14_EST00000000000.0_10478883_10478982-ENSG00000142657.14_EST00000000000.0_10479687_10480201-0-1	14	-0.27547	0.0831276	ENSG00000142657.14
cg00885901	9.4051e-09	1.14458589063735e-06	ENSG00000142657.14_EST00000000000.0_10479474_10479596-ENSG00000142657.14_EST00000000000.0_10479687_10479845-0-1	569	-0.49824	3.00098e-07	ENSG00000142657.14
cg06925060	0.00109079	0.0277258547291005	ENSG00000142657.14_EST00000000000.0_10479474_10479596-ENSG00000142657.14_EST00000000000.0_10479687_10480108-0-1	30162	0.29701	0.0245384	ENSG00000142657.14
cg00885901	1.72958e-08	1.95298982342883e-06	ENSG00000142657.14_EST00000000000.0_10479474_10479596-ENSG00000142657.14_EST00000000000.0_10479687_10480201-0-1	569	0.49041	5.51417e-07	ENSG00000142657.14
cg11407942	0.00036535	0.0264447176844456	ENSG00000160049.6_EST00000000000.0_10523488_10523677-ENSG00000142655.7_EST00000000000.0_10534944_10535059-0-0	36810	0.3227	0.0232024	ENSG00000160049.6
cg15031780	4.44574e-09	8.28878641030709e-07	ENSG00000160049.6_EST00000000000.0_10523488_10523677-ENSG00000160049.6_EST00000000000.0_10522525_10523266-0-1	3002	-0.50761	2.07409e-07	ENSG00000160049.6
cg11047111	4.02348e-09	7.61881487918287e-07	ENSG00000160049.6_EST00000000000.0_10523488_10523677-ENSG00000160049.6_EST00000000000.0_10523115_10523266-0-1	-42239	0.50884	1.88303e-07	ENSG00000160049.6
cg01068006	0.00057026	0.034310502777522	ENSG00000160049.6_EST00000000000.0_10527247_10527389-ENSG00000160049.6_EST00000000000.0_10522525_10523266-0-1	2303	-0.31252	0.0315921	ENSG00000160049.6
cg09828236	3.30136e-07	3.79836699621967e-05	ENSG00000160049.6_EST00000000000.0_10529234_10529395-ENSG00000160049.6_EST00000000000.0_10522525_10523266-0-1	-30113	-0.44945	1.54984e-05	ENSG00000160049.6
cg21149582	6.77996e-05	0.00623587020393431	ENSG00000160049.6_EST00000000000.0_10529234_10529395-ENSG00000160049.6_EST00000000000.0_10523115_10523266-0-1	255	0.35831	0.00439398	ENSG00000160049.6
cg09828236	0.000495076	0.0320009984343733	ENSG00000160049.6_EST00000000000.0_10532380_10532545-ENSG00000160049.6_EST00000000000.0_10516579_10521759-0-1	-30113	-0.31579	0.0290731	ENSG00000160049.6
cg09501892	0.000269981	0.0164065118159638	ENSG00000120948.10_EST00000000000.0_11072699_11072800-ENSG00000120948.10_EST00000000000.0_11078790_11078930-0-1	48355	-0.32942	0.0133017	ENSG00000120948.10
cg21379816	1.77278e-06	0.000139031570805386	ENSG00000120948.10_EST00000000000.0_11073773_11074022-ENSG00000120948.10_EST00000000000.0_11082181_11082915-0-1	46929	-0.42346	6.58979e-05	ENSG00000120948.10
cg21379816	1.02333e-06	8.53581455960427e-05	ENSG00000120948.10_EST00000000000.0_11080486_11080656-ENSG00000120948.10_EST00000000000.0_11082181_11084100-0-1	46929	-0.43219	3.82791e-05	ENSG00000120948.10
cg21379816	1.02333e-06	8.51428093797277e-05	ENSG00000120948.10_EST00000000000.0_11080486_11080656-ENSG00000120948.10_EST00000000000.0_11083250_11084240-0-1	46929	0.43219	3.81699e-05	ENSG00000120948.10
cg03617456	0.000292926	0.0197650657390245	ENSG00000116649.4_EST00000000000.0_11116068_11116151-ENSG00000116649.4_EST00000000000.0_11115019_11115141-0-1	40124	0.32762	0.0164979	ENSG00000116649.4
cg03617456	0.000307586	0.0197125772455496	ENSG00000116649.4_EST00000000000.0_11116068_11116151-ENSG00000116649.4_EST00000000000.0_11115838_11115983-0-1	40124	-0.32654	0.0164442	ENSG00000116649.4
cg23731764	0.000209813	0.0141888429749612	ENSG00000116649.4_EST00000000000.0_11116661_11116814-ENSG00000116649.4_EST00000000000.0_11115019_11115141-0-1	39688	-0.3349	0.011251	ENSG00000116649.4
cg21379816	6.47597e-05	0.00512811258398652	ENSG00000116649.4_EST00000000000.0_11118857_11118949-ENSG00000116649.4_EST00000000000.0_11114646_11114942-0-1	-453	-0.35922	0.00351745	ENSG00000116649.4
cg04885881	0.000199668	0.01336502290511	ENSG00000116649.4_EST00000000000.0_11118857_11118949-ENSG00000116649.4_EST00000000000.0_11115019_11115141-0-1	3037	-0.33597	0.0105022	ENSG00000116649.4
cg21379816	1.92132e-05	0.00201635273339264	ENSG00000116649.4_EST00000000000.0_11118857_11118949-ENSG00000116649.4_EST00000000000.0_11115838_11115983-0-1	-453	-0.38245	0.00123296	ENSG00000116649.4
cg21379816	2.35774e-05	0.00244289989909487	ENSG00000116649.4_EST00000000000.0_11118857_11118949-ENSG00000116649.4_EST00000000000.0_11116068_11116151-0-1	-453	0.37866	0.00152794	ENSG00000116649.4
cg04885881	6.95612e-05	0.00569070477041248	ENSG00000116649.4_EST00000000000.0_11118857_11118949-ENSG00000116649.4_EST00000000000.0_11116661_11116814-0-1	3037	0.35779	0.00396047	ENSG00000116649.4
cg18163627	0.00127979	0.0604352668336419	ENSG00000116649.4_EST00000000000.0_11119282_11119402-ENSG00000116649.4_EST00000000000.0_11115019_11115141-0-1	-48493	-0.29305	0.0627329	ENSG00000116649.4
cg14784373	0.00146073	0.0591799227700655	ENSG00000116649.4_EST00000000000.0_11119282_11119402-ENSG00000116649.4_EST00000000000.0_11115838_11115983-0-1	6680	-0.28974	0.061138	ENSG00000116649.4
cg20986726	0.000434654	0.0254141310306618	ENSG00000116649.4_EST00000000000.0_11119282_11119402-ENSG00000116649.4_EST00000000000.0_11116068_11116151-0-1	-13036	0.31877	0.0221443	ENSG00000116649.4
cg23668379	1.25945e-05	0.000894816490385782	ENSG00000116649.4_EST00000000000.0_11119282_11119402-ENSG00000116649.4_EST00000000000.0_11116661_11116814-0-1	40012	-0.39012	0.000521421	ENSG00000116649.4
cg18163627	9.01596e-05	0.00761263212101706	ENSG00000116649.4_EST00000000000.0_11119282_11119402-ENSG00000116649.4_EST00000000000.0_11118857_11118949-0-1	-48493	0.35257	0.0055143	ENSG00000116649.4
cg04885881	0.000443801	0.0235381274494491	ENSG00000116649.4_EST00000000000.0_11119834_11120081-ENSG00000116649.4_EST00000000000.0_11115838_11115983-0-1	3037	-0.31829	0.0202283	ENSG00000116649.4
cg04885881	0.000393626	0.0272354333066368	ENSG00000116649.4_EST00000000000.0_11119834_11120081-ENSG00000116649.4_EST00000000000.0_11116068_11116151-0-1	3037	-0.32102	0.0240247	ENSG00000116649.4
cg13432010	0.00211189	0.0835672945177191	ENSG00000116649.4_EST00000000000.0_11119834_11120081-ENSG00000116649.4_EST00000000000.0_11118857_11118949-0-1	-12195	0.28028	0.0938662	ENSG00000116649.4
cg21379816	9.69953e-10	1.58401075813416e-07	ENSG00000171824.9_EST00000000000.0_11136899_11137005-ENSG00000171824.9_EST00000000000.0_11126678_11126805-0-1	-40310	-0.52582	3.06682e-08	ENSG00000171824.9
cg04885881	5.93046e-05	0.00422895242038553	ENSG00000171824.9_EST00000000000.0_11136899_11137005-ENSG00000171824.9_EST00000000000.0_11129616_11129787-0-1	-36820	-0.36096	0.00282858	ENSG00000171824.9
cg04885881	0.000889135	0.0433779166654459	ENSG00000171824.9_EST00000000000.0_11136899_11137005-ENSG00000171824.9_EST00000000000.0_11130957_11131030-0-1	-36820	-0.30199	0.0418393	ENSG00000171824.9
cg19757631	0.00112716	0.0467585826241647	ENSG00000171824.9_EST00000000000.0_11136899_11137708-ENSG00000171824.9_EST00000000000.0_11129616_11129787-0-1	-41049	0.2962	0.045805	ENSG00000171824.9
cg19757631	0.000548982	0.0257976392894597	ENSG00000171824.9_EST00000000000.0_11136899_11137708-ENSG00000171824.9_EST00000000000.0_11130957_11131030-0-1	-41049	0.3134	0.0225346	ENSG00000171824.9
cg19757631	0.000761592	0.0323307826536895	ENSG00000171824.9_EST00000000000.0_11136899_11137708-ENSG00000171824.9_EST00000000000.0_11132144_11132228-0-1	-41049	0.3057	0.0294289	ENSG00000171824.9
cg21379816	4.32036e-05	0.00308399822608619	ENSG00000171824.9_EST00000000000.0_11137422_11137500-ENSG00000171824.9_EST00000000000.0_11129616_11129787-0-1	-40310	0.36716	0.00198483	ENSG00000171824.9
cg21379816	0.000183491	0.0109890763938074	ENSG00000171824.9_EST00000000000.0_11137422_11137500-ENSG00000171824.9_EST00000000000.0_11132144_11132228-0-1	-40310	0.33778	0.00839638	ENSG00000171824.9
cg21379816	1.23458e-07	1.11412957859478e-05	ENSG00000171824.9_EST00000000000.0_11140821_11140969-ENSG00000171824.9_EST00000000000.0_11133991_11134065-0-1	-40310	0.46371	3.9243e-06	ENSG00000171824.9
cg05372549	0.00124436	0.0524818345553861	ENSG00000171824.9_EST00000000000.0_11140821_11140969-ENSG00000171824.9_EST00000000000.0_11136899_11137005-0-1	-40077	-0.29375	0.0527415	ENSG00000171824.9
cg05372549	0.00304005	0.0971565494016188	ENSG00000171824.9_EST00000000000.0_11140821_11140969-ENSG00000171824.9_EST00000000000.0_11136899_11137708-0-1	-40077	0.2706	0.113867	ENSG00000171824.9
cg21379816	0.00345592	0.0968203423022229	ENSG00000171824.9_EST00000000000.0_11140821_11140969-ENSG00000171824.9_EST00000000000.0_11137422_11137500-0-1	-40310	0.26711	0.113356	ENSG00000171824.9
cg21379816	7.89e-10	1.33338905622113e-07	ENSG00000171824.9_EST00000000000.0_11140821_11140969-ENSG00000171824.9_EST00000000000.0_11137658_11137708-0-1	-40310	0.52821	2.50827e-08	ENSG00000171824.9
cg21379816	4.42439e-10	8.06551976324293e-08	ENSG00000171824.9_EST00000000000.0_11140821_11140969-ENSG00000171824.9_EST00000000000.0_11139768_11139879-0-1	-40310	-0.5348	1.39912e-08	ENSG00000171824.9
cg21379816	1.66698e-09	2.52676470878121e-07	ENSG00000171824.9_EST00000000000.0_11140821_11140969-ENSG00000171824.9_EST00000000000.0_11140556_11140606-1-1	-40310	0.51946	5.26447e-08	ENSG00000171824.9
cg21474053	4.69205e-07	3.66850126544123e-05	ENSG00000171824.9_EST00000000000.0_11141139_11141295-ENSG00000171824.9_EST00000000000.0_11136899_11137005-0-1	22111	-0.44419	1.49032e-05	ENSG00000171824.9
cg23668379	2.26701e-05	0.00184557856311164	ENSG00000171824.9_EST00000000000.0_11141139_11141295-ENSG00000171824.9_EST00000000000.0_11137422_11137500-0-1	155	0.37939	0.00111607	ENSG00000171824.9
cg11750962	0.000920381	0.0378303464674459	ENSG00000171824.9_EST00000000000.0_11141139_11141295-ENSG00000171824.9_EST00000000000.0_11139768_11139879-0-1	34740	-0.30115	0.0354884	ENSG00000171824.9
cg14784373	5.29199e-06	0.000322734459869848	ENSG00000171824.9_EST00000000000.0_11141139_11141295-ENSG00000171824.9_EST00000000000.0_11140556_11140606-0-1	-33177	0.40531	0.000168177	ENSG00000171824.9
cg23668379	5.94947e-05	0.00407194392490296	ENSG00000171824.9_EST00000000000.0_11141139_11141295-ENSG00000171824.9_EST00000000000.0_11140821_11140969-1-1	155	-0.3609	0.0027101	ENSG00000171824.9
cg21379816	8.14208e-09	1.001859003259e-06	ENSG00000171824.9_EST00000000000.0_11147505_11147648-ENSG00000171824.9_EST00000000000.0_11137422_11137500-0-1	-40310	0.50006	2.57722e-07	ENSG00000171824.9
cg21379816	5.38318e-10	9.54968925515056e-08	ENSG00000171824.9_EST00000000000.0_11147505_11147648-ENSG00000171824.9_EST00000000000.0_11137658_11137708-0-1	-40310	0.53258	1.70286e-08	ENSG00000171824.9
cg21474053	0.00123732	0.0531649851528874	ENSG00000171824.9_EST00000000000.0_11147505_11147648-ENSG00000171824.9_EST00000000000.0_11140821_11140969-0-1	22111	0.29389	0.0535809	ENSG00000171824.9
cg14784373	2.09612e-05	0.0011200172477894	ENSG00000171824.9_EST00000000000.0_11147505_11147648-ENSG00000171824.9_EST00000000000.0_11142745_11142935-1-1	-33177	-0.38084	0.000664881	ENSG00000171824.9
cg21379816	1.83384e-07	1.57498344948786e-05	ENSG00000171824.9_EST00000000000.0_11147857_11147967-ENSG00000171824.9_EST00000000000.0_11139768_11139879-0-1	-40310	0.45805	5.78279e-06	ENSG00000171824.9
cg21379816	3.7433e-08	3.86006574831725e-06	ENSG00000171824.9_EST00000000000.0_11151550_11151654-ENSG00000171824.9_EST00000000000.0_11147857_11147967-0-1	-40310	0.48019	1.18979e-06	ENSG00000171824.9
cg04885881	2.39055e-08	2.59338662038153e-06	ENSG00000171824.9_EST00000000000.0_11151550_11151654-ENSG00000171824.9_EST00000000000.0_11148180_11148255-0-1	-36820	-0.48616	7.60008e-07	ENSG00000171824.9
cg21379816	1.62774e-06	0.000111547537002516	ENSG00000171824.9_EST00000000000.0_11151550_11151654-ENSG00000171824.9_EST00000000000.0_11151071_11151236-1-1	-40310	-0.42483	5.15755e-05	ENSG00000171824.9
cg04885881	4.16965e-09	5.5819961444052e-07	ENSG00000171824.9_EST00000000000.0_11155815_11155938-ENSG00000171824.9_EST00000000000.0_11148180_11148255-0-1	-36820	-0.5084	1.31739e-07	ENSG00000171824.9
cg23731764	0.00117343	0.0457777803016037	ENSG00000171824.9_EST00000000000.0_11155815_11155938-ENSG00000171824.9_EST00000000000.0_11151071_11151236-0-1	-169	-0.29521	0.0446508	ENSG00000171824.9
cg04885881	2.22064e-08	2.43167859785532e-06	ENSG00000171824.9_EST00000000000.0_11158077_11158213-ENSG00000171824.9_EST00000000000.0_11148180_11148255-0-1	-36820	-0.48714	7.07033e-07	ENSG00000171824.9
cg21379816	0.000206847	0.0124258833346959	ENSG00000171824.9_EST00000000000.0_11159778_11159894-ENSG00000171824.9_EST00000000000.0_11136899_11137005-0-1	-40310	0.33521	0.00966415	ENSG00000171824.9
cg21379816	0.0011081	0.0468114785183476	ENSG00000171824.9_EST00000000000.0_11159778_11159894-ENSG00000171824.9_EST00000000000.0_11151550_11151654-0-1	-40310	0.29662	0.0458674	ENSG00000171824.9
cg08862778	2.6782e-09	3.51627577181424e-07	ENSG00000198793.7_EST00000000000.0_11184555_11184690-ENSG00000198793.7_EST00000000000.0_11175453_11175525-0-1	35	0.51379	7.72953e-08	ENSG00000198793.7
cg08862778	2.2178e-09	2.98882199406919e-07	ENSG00000198793.7_EST00000000000.0_11184555_11184690-ENSG00000198793.7_EST00000000000.0_11177061_11177143-0-1	35	0.51606	6.40838e-08	ENSG00000198793.7
cg08248705	0.000108571	0.0073999822798445	ENSG00000198793.7_EST00000000000.0_11186679_11186853-ENSG00000198793.7_EST00000000000.0_11181303_11181425-0-1	-3202	0.34877	0.00533883	ENSG00000198793.7
cg12750884	0.000568295	0.0282835474165706	ENSG00000198793.7_EST00000000000.0_11187681_11187863-ENSG00000198793.7_EST00000000000.0_11186679_11186853-0-1	-19404	-0.3126	0.0251181	ENSG00000198793.7
cg12100376	0.00127866	0.0476693583086142	ENSG00000198793.7_EST00000000000.0_11187681_11187863-ENSG00000198793.7_EST00000000000.0_11187067_11187201-1-1	-11173	0.29307	0.0468895	ENSG00000198793.7
cg08862778	3.5757e-11	8.83223922111814e-09	ENSG00000198793.7_EST00000000000.0_11190586_11190834-ENSG00000198793.7_EST00000000000.0_11187681_11187863-0-1	35	0.56193	1.03601e-09	ENSG00000198793.7
cg08862778	3.7043e-15	4.37574436781609e-12	ENSG00000198793.7_EST00000000000.0_11190586_11190834-ENSG00000198793.7_EST00000000000.0_11188511_11188609-0-1	35	0.64387	1.0758e-13	ENSG00000198793.7
cg08862778	4.18485e-06	0.000241417279287106	ENSG00000198793.7_EST00000000000.0_11190586_11190834-ENSG00000198793.7_EST00000000000.0_11188912_11189008-0-1	35	-0.40929	0.000121728	ENSG00000198793.7
cg08862778	7.18462e-13	3.30270273175101e-10	ENSG00000198793.7_EST00000000000.0_11190586_11190834-ENSG00000198793.7_EST00000000000.0_11189795_11189895-0-1	35	-0.59971	2.0841e-11	ENSG00000198793.7
cg26230245	9.01542e-11	1.9344907806149e-08	ENSG00000198793.7_EST00000000000.0_11290982_11291111-ENSG00000198793.7_EST00000000000.0_11276205_11276291-0-1	148	0.55224	2.62266e-09	ENSG00000198793.7
cg26230245	6.82035e-09	7.94624321790757e-07	ENSG00000198793.7_EST00000000000.0_11290982_11291111-ENSG00000198793.7_EST00000000000.0_11288725_11288975-1-1	148	-0.50229	1.97625e-07	ENSG00000198793.7
cg24041799	0.00137472	0.0473392361334868	ENSG00000198793.7_EST00000000000.0_11297900_11298105-ENSG00000198793.7_EST00000000000.0_11292493_11292585-0-1	201	0.29126	0.0465009	ENSG00000198793.7
cg08862778	0.00302367	0.0822853224731706	ENSG00000198793.7_EST00000000000.0_11298459_11298674-ENSG00000198793.7_EST00000000000.0_11293455_11293544-0-1	35	0.27074	0.0920693	ENSG00000198793.7
cg08862778	4.18939e-05	0.00280811767187309	ENSG00000198793.7_EST00000000000.0_11298459_11298674-ENSG00000198793.7_EST00000000000.0_11294200_11294322-0-1	35	0.36775	0.0017871	ENSG00000198793.7
cg08862778	0.000234059	0.0120347219196418	ENSG00000198793.7_EST00000000000.0_11298459_11298674-ENSG00000198793.7_EST00000000000.0_11297900_11298105-1-1	35	-0.33254	0.00931648	ENSG00000198793.7
cg15672234	1.93733e-08	3.72328282474417e-06	ENSG00000116663.6_EST00000000000.0_11733334_11733469-ENSG00000116663.6_EST00000000000.0_11733672_11734411-0-1	-8166	0.48893	1.14129e-06	ENSG00000116663.6
cg13875012	2.24045e-08	4.22208555004117e-06	ENSG00000116663.6_EST00000000000.0_11733334_11733469-ENSG00000116670.9_EST00000000000.0_11735633_11736197-0-0	-13571	-0.48702	1.31623e-06	ENSG00000116663.6
cg08104594	3.75652e-18	3.54463237696335e-14	ENSG00000116670.9_EST00000000000.0_11735633_11736197-ENSG00000116663.6_EST00000000000.0_11733334_11733469-0-0	34385	0.69249	2.86983e-16	ENSG00000116670.9
cg13875012	1.91749e-14	3.68454205409228e-11	ENSG00000116670.9_EST00000000000.0_11735633_11736197-ENSG00000116670.9_EST00000000000.0_11734545_11734873-0-1	-41097	0.63082	1.47255e-12	ENSG00000116670.9
cg13875012	5.54931e-14	8.79692252951262e-11	ENSG00000116670.9_EST00000000000.0_11735633_11736197-ENSG00000116670.9_EST00000000000.0_11735139_11735231-0-1	-41097	-0.62205	4.22921e-12	ENSG00000116670.9
cg08104594	1.74297e-15	5.18823272993235e-12	ENSG00000116670.9_EST00000000000.0_11735715_11735788-ENSG00000116663.6_EST00000000000.0_11733672_11734411-0-0	34385	0.64965	1.3364e-13	ENSG00000116670.9
cg13875012	9.03312e-11	4.42810979996396e-08	ENSG00000116670.9_EST00000000000.0_11735715_11735788-ENSG00000116670.9_EST00000000000.0_11734545_11734873-0-1	-41097	0.55222	6.94346e-09	ENSG00000116670.9
cg08425760	0.0018349	0.0747717615516997	ENSG00000116670.9_EST00000000000.0_11735715_11735788-ENSG00000116670.9_EST00000000000.0_11734735_11734873-0-1	44190	-0.28392	0.0816492	ENSG00000116670.9
cg02567879	2.50403e-11	1.48828354806956e-08	ENSG00000116670.9_EST00000000000.0_11736103_11736197-ENSG00000116670.9_EST00000000000.0_11734545_11734873-0-1	9709	-0.56558	1.92267e-09	ENSG00000116670.9
cg17324198	0.000386061	0.0413122389508896	ENSG00000116670.9_EST00000000000.0_11736103_11736197-ENSG00000116670.9_EST00000000000.0_11735713_11735788-1-1	44372	0.32146	0.0394377	ENSG00000116670.9
cg20946054	0.000351927	0.0335927403252484	ENSG00000116670.9_EST00000000000.0_11736866_11737005-ENSG00000116670.9_EST00000000000.0_11735139_11735231-0-1	10059	-0.32354	0.0308021	ENSG00000116670.9
cg02567879	1.35515e-13	1.8517325662377e-10	ENSG00000116670.9_EST00000000000.0_11736866_11737005-ENSG00000116670.9_EST00000000000.0_11735633_11736197-0-1	9709	0.61446	1.03675e-11	ENSG00000116670.9
cg08104594	1.49008e-13	2.00619066683224e-10	ENSG00000116670.9_EST00000000000.0_11736866_11737005-ENSG00000116670.9_EST00000000000.0_11735713_11735788-0-1	34385	-0.61364	1.14138e-11	ENSG00000116670.9
cg08104594	1.45394e-08	3.65142118691071e-06	ENSG00000116670.9_EST00000000000.0_11736866_11737005-ENSG00000116670.9_EST00000000000.0_11736103_11736197-1-1	34385	-0.49266	1.11627e-06	ENSG00000116670.9
cg25550184	0.000421195	0.0357631830189206	ENSG00000116670.9_EST00000000000.0_11737600_11737671-ENSG00000116670.9_EST00000000000.0_11735633_11736197-0-1	44866	-0.31948	0.0332018	ENSG00000116670.9
cg11069276	6.33924e-05	0.00986775788689079	ENSG00000116670.9_EST00000000000.0_11737600_11737671-ENSG00000116670.9_EST00000000000.0_11736866_11737005-1-1	-33532	-0.35964	0.00741992	ENSG00000116670.9
cg08104594	8.30134e-21	2.8929461982906e-16	ENSG00000116670.9_EST00000000000.0_11740410_11740528-ENSG00000116670.9_EST00000000000.0_11734805_11734873-0-1	34385	-0.72885	6.37669e-19	ENSG00000116670.9
cg08104594	6.4235e-12	4.65549419262442e-09	ENSG00000116670.9_EST00000000000.0_11740410_11740528-ENSG00000116670.9_EST00000000000.0_11735633_11736197-0-1	34385	0.57913	4.89932e-10	ENSG00000116670.9
cg08104594	9.92903e-11	4.7935066690362e-08	ENSG00000116670.9_EST00000000000.0_11740410_11740528-ENSG00000116670.9_EST00000000000.0_11736866_11737005-0-1	34385	0.55121	7.62237e-09	ENSG00000116670.9
cg08104594	0.00125978	0.0984500250006506	ENSG00000116670.9_EST00000000000.0_11740410_11740528-ENSG00000116670.9_EST00000000000.0_11736905_11737005-1-1	34385	0.29344	0.115826	ENSG00000116670.9
cg04476741	6.55283e-05	0.00914675555386614	ENSG00000116670.9_EST00000000000.0_11740410_11740528-ENSG00000116670.9_EST00000000000.0_11736929_11737671-1-1	-26823	-0.35898	0.00679997	ENSG00000116670.9
cg08104594	5.35459e-07	9.07592046915318e-05	ENSG00000116670.9_EST00000000000.0_11740410_11740528-ENSG00000116670.9_EST00000000000.0_11737600_11737671-1-1	34385	-0.44219	4.10013e-05	ENSG00000116670.9
cg08104594	1.09619e-09	3.78658591653158e-07	ENSG00000116670.9_EST00000000000.0_11740619_11741188-ENSG00000116670.9_EST00000000000.0_11734582_11734873-0-1	34385	0.52439	8.41629e-08	ENSG00000116670.9
cg08104594	0.000499969	0.0448980446545684	ENSG00000116670.9_EST00000000000.0_11740619_11741188-ENSG00000116670.9_EST00000000000.0_11740410_11740528-0-1	34385	-0.31556	0.0436097	ENSG00000116670.9
cg08104594	0.000181048	0.0201929326248911	ENSG00000116670.9_EST00000000000.0_11741096_11741175-ENSG00000116670.9_EST00000000000.0_11740410_11740528-0-1	34385	-0.33807	0.0169151	ENSG00000116670.9
cg13862210	0.000472468	0.0433473381339936	ENSG00000116670.9_EST00000000000.0_11741096_11741271-ENSG00000116670.9_EST00000000000.0_11740410_11740670-0-1	44369	0.31686	0.0418046	ENSG00000116670.9
cg09216381	0.000137752	0.0110636490638192	ENSG00000083444.10_EST00000000000.0_12009830_12009963-ENSG00000083444.10_EST00000000000.0_12010414_12010577-1-1	48761	-0.34384	0.0084618	ENSG00000083444.10
cg05155371	1.03018e-08	1.53413106770968e-06	ENSG00000083444.10_EST00000000000.0_12009830_12009963-ENSG00000083444.10_EST00000000000.0_12012680_12012748-0-1	-54	-0.49708	4.18425e-07	ENSG00000083444.10
cg09306577	2.96456e-09	5.17176063697739e-07	ENSG00000083444.10_EST00000000000.0_12009830_12009963-ENSG00000083444.10_EST00000000000.0_12014887_12014950-0-1	46126	0.51256	1.20687e-07	ENSG00000083444.10
cg11469137	0.00100326	0.0537668521568902	ENSG00000083444.10_EST00000000000.0_12009830_12009963-ENSG00000083444.10_EST00000000000.0_12016974_12017071-0-1	-366	0.29906	0.0543303	ENSG00000083444.10
cg09306577	3.53828e-06	0.000281067505647694	ENSG00000083444.10_EST00000000000.0_12010414_12010567-ENSG00000083444.10_EST00000000000.0_12012680_12012792-0-1	46126	-0.41211	0.000144153	ENSG00000083444.10
cg05155371	8.26253e-07	7.57399623978057e-05	ENSG00000083444.10_EST00000000000.0_12010414_12010567-ENSG00000083444.10_EST00000000000.0_12016974_12017071-0-1	-54	0.43553	3.34883e-05	ENSG00000083444.10
cg16040838	0.000691036	0.0409445535296313	ENSG00000083444.10_EST00000000000.0_12018573_12018704-ENSG00000083444.10_EST00000000000.0_12024232_12024357-0-1	45391	-0.30801	0.0390112	ENSG00000083444.10
cg09216381	6.65441e-05	0.00549519334714244	ENSG00000083444.10_EST00000000000.0_12024232_12024357-ENSG00000083444.10_EST00000000000.0_12024701_12024842-1-1	48761	-0.35868	0.00380472	ENSG00000083444.10
cg09216381	7.26299e-11	2.14461163508844e-08	ENSG00000083444.10_EST00000000000.0_12024232_12024357-ENSG00000083444.10_EST00000000000.0_12026308_12026373-0-1	48761	0.55453	2.96641e-09	ENSG00000083444.10
cg21147709	3.52246e-05	0.0034345760578944	ENSG00000083444.10_EST00000000000.0_12024232_12024357-ENSG00000083444.10_EST00000000000.0_12027044_12027148-0-1	9911	0.37108	0.00223977	ENSG00000083444.10
cg24487656	0.000570082	0.0364888417754464	ENSG00000083444.10_EST00000000000.0_12024701_12024842-ENSG00000083444.10_EST00000000000.0_12025537_12025650-1-1	-8023	0.31252	0.0340067	ENSG00000083444.10
cg03977831	4.26644e-12	1.94159866212973e-09	ENSG00000083444.10_EST00000000000.0_12032929_12033054-ENSG00000083444.10_EST00000000000.0_12034710_12035150-0-1	-15563	0.58309	1.73342e-10	ENSG00000083444.10
cg03977831	4.72683e-11	1.48694455894687e-08	ENSG00000083444.10_EST00000000000.0_12032929_12033054-ENSG00000083444.10_EST00000000000.0_12034710_12035594-0-1	-15563	-0.55904	1.92052e-09	ENSG00000083444.10
cg09216381	6.06406e-17	1.97057087272727e-13	ENSG00000083444.10_EST00000000000.0_12032929_12033054-ENSG00000116688.10_EST00000000000.0_12049222_12049362-0-0	48761	-0.67396	2.45022e-15	ENSG00000083444.10
cg08891920	3.92004e-05	0.00471528420351126	ENSG00000116688.10_EST00000000000.0_12042027_12042171-ENSG00000116688.10_EST00000000000.0_12049222_12049362-0-1	49636	-0.36903	0.00319914	ENSG00000116688.10
cg22534105	7.44643e-07	6.97491056543298e-05	ENSG00000116688.10_EST00000000000.0_12042027_12042171-ENSG00000116688.10_EST00000000000.0_12049222_12049400-0-1	38598	0.43714	3.05425e-05	ENSG00000116688.10
cg24490600	6.2407e-05	0.00410094337027023	ENSG00000116688.10_EST00000000000.0_12042027_12042171-ENSG00000116688.10_EST00000000000.0_12052612_12052730-0-1	-13062	-0.35995	0.00273224	ENSG00000116688.10
cg09216381	8.88649e-11	2.54908846670961e-08	ENSG00000116688.10_EST00000000000.0_12042027_12042171-ENSG00000116688.10_EST00000000000.0_12052612_12052747-0-1	3274	-0.55239	3.63436e-09	ENSG00000116688.10
cg08891920	1.24125e-09	2.45457165786695e-07	ENSG00000116688.10_EST00000000000.0_12042027_12042171-ENSG00000116688.10_EST00000000000.0_12056213_12056375-0-1	49636	-0.52294	5.09082e-08	ENSG00000116688.10
cg05155371	2.76976e-07	2.87956513290603e-05	ENSG00000116688.10_EST00000000000.0_12042049_12042171-ENSG00000116688.10_EST00000000000.0_12042580_12042647-0-1	-45541	-0.45204	1.13627e-05	ENSG00000116688.10
cg19022839	0.000426896	0.0277937783451552	ENSG00000116688.10_EST00000000000.0_12042049_12042171-ENSG00000116688.10_EST00000000000.0_12049222_12049362-0-1	-4778	-0.31918	0.0246101	ENSG00000116688.10
cg05155371	7.65321e-06	0.000566386876667177	ENSG00000116688.10_EST00000000000.0_12042049_12042171-ENSG00000116688.10_EST00000000000.0_12049222_12049400-0-1	-45541	0.39894	0.000314015	ENSG00000116688.10
cg09306577	0.000371993	0.022661237369601	ENSG00000116688.10_EST00000000000.0_12042049_12042171-ENSG00000116688.10_EST00000000000.0_12052612_12052730-0-1	639	0.32229	0.0193524	ENSG00000116688.10
cg08891920	2.22158e-05	0.00260656432742639	ENSG00000116688.10_EST00000000000.0_12042049_12042171-ENSG00000116688.10_EST00000000000.0_12056213_12056375-0-1	49636	0.37976	0.00164292	ENSG00000116688.10
cg05155371	2.94649e-06	0.000239031357093099	ENSG00000116688.10_EST00000000000.0_12049222_12049362-ENSG00000116688.10_EST00000000000.0_12052612_12052730-0-1	-45541	0.41516	0.0001204	ENSG00000116688.10
cg15472170	6.92486e-07	6.46035984704256e-05	ENSG00000116688.10_EST00000000000.0_12049222_12049362-ENSG00000116688.10_EST00000000000.0_12052612_12052747-0-1	-27518	0.43826	2.80488e-05	ENSG00000116688.10
cg22534105	0.0015085	0.0594732886050298	ENSG00000116688.10_EST00000000000.0_12049222_12049362-ENSG00000116688.10_EST00000000000.0_12057354_12057478-0-1	38598	-0.28892	0.0615104	ENSG00000116688.10
cg05155371	0.00046318	0.0259251161695744	ENSG00000116688.10_EST00000000000.0_12049222_12049400-ENSG00000116688.10_EST00000000000.0_12052612_12052730-0-1	-45541	-0.31732	0.0226661	ENSG00000116688.10
cg06967016	0.000694888	0.0428217235523958	ENSG00000116688.10_EST00000000000.0_12049222_12049400-ENSG00000116688.10_EST00000000000.0_12052612_12052747-1-1	-1189	-0.30788	0.0411909	ENSG00000116688.10
cg09216381	6.79387e-08	8.22161576863775e-06	ENSG00000116688.10_EST00000000000.0_12049222_12049400-ENSG00000116688.10_EST00000000000.0_12056213_12056375-0-1	3274	-0.47207	2.78769e-06	ENSG00000116688.10
cg05155371	0.000428698	0.032134160894532	ENSG00000116688.10_EST00000000000.0_12049222_12049400-ENSG00000116688.10_EST00000000000.0_12058827_12058935-0-1	-45541	-0.31908	0.0292161	ENSG00000116688.10
cg11469137	0.00199454	0.0850388961144069	ENSG00000116688.10_EST00000000000.0_12052612_12052730-ENSG00000116688.10_EST00000000000.0_12057354_12057478-0-1	-45853	-0.28176	0.0960076	ENSG00000116688.10
cg05155371	0.000386866	0.0232776095225546	ENSG00000116688.10_EST00000000000.0_12052612_12052730-ENSG00000116688.10_EST00000000000.0_12061458_12061611-0-1	-45541	-0.32141	0.0199684	ENSG00000116688.10
cg15472170	8.27434e-05	0.00645390756631536	ENSG00000116688.10_EST00000000000.0_12052612_12052747-ENSG00000116688.10_EST00000000000.0_12056213_12056375-1-1	-27518	0.35431	0.00457283	ENSG00000116688.10
cg15059389	5.934e-08	7.22078733032951e-06	ENSG00000116688.10_EST00000000000.0_12052612_12052747-ENSG00000116688.10_EST00000000000.0_12058827_12058935-0-1	39152	-0.47393	2.41156e-06	ENSG00000116688.10
cg09216381	2.74538e-07	2.85363579322127e-05	ENSG00000116688.10_EST00000000000.0_12052612_12052747-ENSG00000116688.10_EST00000000000.0_12059045_12059152-0-1	3274	0.45217	1.12499e-05	ENSG00000116688.10
cg15059389	0.00020769	0.0145242618574269	ENSG00000116688.10_EST00000000000.0_12056213_12056375-ENSG00000116688.10_EST00000000000.0_12061458_12061611-0-1	39152	-0.33512	0.0115614	ENSG00000116688.10
cg15059389	3.44878e-11	1.14438960701029e-08	ENSG00000116688.10_EST00000000000.0_12057354_12057478-ENSG00000116688.10_EST00000000000.0_12061826_12061893-0-1	39152	-0.5623	1.40853e-09	ENSG00000116688.10
cg09306577	8.93264e-06	0.000648393339861568	ENSG00000116688.10_EST00000000000.0_12057354_12057478-ENSG00000116688.10_EST00000000000.0_12062039_12062160-0-1	639	-0.39623	0.000364877	ENSG00000116688.10
cg24490600	4.75994e-05	0.00436117843525104	ENSG00000116688.10_EST00000000000.0_12061458_12061611-ENSG00000116688.10_EST00000000000.0_12061826_12061893-1-1	-13062	0.36527	0.00292839	ENSG00000116688.10
cg24490600	6.57911e-05	0.00540527488726418	ENSG00000116688.10_EST00000000000.0_12061458_12061611-ENSG00000116688.10_EST00000000000.0_12062039_12062160-0-1	-13062	-0.3589	0.00373452	ENSG00000116688.10
cg15770654	6.16644e-05	0.0052583878388504	ENSG00000116688.10_EST00000000000.0_12061458_12061611-ENSG00000116688.10_EST00000000000.0_12064566_12064670-0-1	38583	-0.36019	0.00361929	ENSG00000116688.10
cg05155371	1.77368e-05	0.00192579380109757	ENSG00000116688.10_EST00000000000.0_12061458_12061611-ENSG00000116688.10_EST00000000000.0_12064882_12064984-0-1	-45541	0.38391	0.001171	ENSG00000116688.10
cg09306577	5.23339e-09	8.47555181328681e-07	ENSG00000116688.10_EST00000000000.0_12064566_12064670-ENSG00000116688.10_EST00000000000.0_12064882_12064984-1-1	639	0.50559	2.12771e-07	ENSG00000116688.10
cg09306577	1.26337e-08	1.854158592671e-06	ENSG00000116688.10_EST00000000000.0_12064566_12064670-ENSG00000116688.10_EST00000000000.0_12065768_12065988-0-1	639	-0.49447	5.19753e-07	ENSG00000116688.10
cg23355725	1.35242e-08	1.95855133141595e-06	ENSG00000116688.10_EST00000000000.0_12064566_12064670-ENSG00000116688.10_EST00000000000.0_12066595_12066750-0-1	39738	-0.49359	5.53264e-07	ENSG00000116688.10
cg15770654	0.00153072	0.0856716799254015	ENSG00000116688.10_EST00000000000.0_12065768_12065988-ENSG00000116688.10_EST00000000000.0_12066595_12066750-1-1	38583	0.28855	0.096929	ENSG00000116688.10
cg15770654	0.00232943	0.0984500250006506	ENSG00000116688.10_EST00000000000.0_12065768_12065988-ENSG00000116688.10_EST00000000000.0_12067110_12067306-0-1	38583	-0.27771	0.115826	ENSG00000116688.10
cg23355725	7.63672e-06	0.000558968529072711	ENSG00000116691.6_EST00000000000.0_12089822_12089951-ENSG00000116691.6_EST00000000000.0_12090085_12090181-0-1	453	0.39898	0.000309448	ENSG00000116691.6
cg23355725	2.97784e-05	0.00320311358218959	ENSG00000116691.6_EST00000000000.0_12089822_12089951-ENSG00000116691.6_EST00000000000.0_12091323_12091460-0-1	453	-0.37427	0.00207086	ENSG00000116691.6
cg15059389	3.0214e-18	1.76379517615176e-14	ENSG00000116691.6_EST00000000000.0_12091323_12091460-ENSG00000116691.6_EST00000000000.0_12091779_12092095-0-1	-133	0.69388	1.22474e-16	ENSG00000116691.6
cg15059389	3.0214e-18	1.76379517615176e-14	ENSG00000116691.6_EST00000000000.0_12091323_12091460-ENSG00000116691.6_EST00000000000.0_12091779_12092102-0-1	-133	-0.69388	1.22125e-16	ENSG00000116691.6
cg24427243	0.00289231	0.0799120770289325	ENSG00000120949.10_EST00000000000.0_12170098_12170261-ENSG00000120949.10_EST00000000000.0_12183772_12183884-0-1	4666	0.27194	0.0887522	ENSG00000120949.10
cg15059389	5.98538e-07	4.65485742010099e-05	ENSG00000120949.10_EST00000000000.0_12171955_12172071-ENSG00000120949.10_EST00000000000.0_12175634_12175786-1-1	-44044	0.44049	1.94305e-05	ENSG00000120949.10
cg15059389	1.79459e-06	0.000125272128300977	ENSG00000120949.10_EST00000000000.0_12171955_12172071-ENSG00000120949.10_EST00000000000.0_12183341_12183434-0-1	-44044	-0.42326	5.8716e-05	ENSG00000120949.10
cg04205193	0.00108192	0.045157423923204	ENSG00000120949.10_EST00000000000.0_12171955_12172071-ENSG00000120949.10_EST00000000000.0_12183772_12183884-0-1	-43758	-0.29721	0.043913	ENSG00000120949.10
cg17897879	1.80192e-06	0.000124851528264519	ENSG00000120949.10_EST00000000000.0_12171955_12172071-ENSG00000120949.10_EST00000000000.0_12186008_12186109-0-1	3	0.4232	5.84924e-05	ENSG00000120949.10
cg08891920	3.38979e-05	0.00277173130544994	ENSG00000120949.10_EST00000000000.0_12175634_12175786-ENSG00000120949.10_EST00000000000.0_12186008_12186109-0-1	-33560	0.37181	0.0017613	ENSG00000120949.10
cg17897879	4.57346e-11	1.1970879823812e-08	ENSG00000120949.10_EST00000000000.0_12175634_12175786-ENSG00000120949.10_EST00000000000.0_12186240_12186293-0-1	3	0.55938	1.48478e-09	ENSG00000120949.10
cg07731304	0.000856973	0.0452380885209393	ENSG00000120949.10_EST00000000000.0_12175634_12175786-ENSG00000120949.10_EST00000000000.0_12198289_12198493-0-1	680	0.30288	0.0440087	ENSG00000120949.10
cg24427243	0.000212963	0.0127148504208579	ENSG00000120949.10_EST00000000000.0_12175634_12175786-ENSG00000120949.10_EST00000000000.0_12202344_12203174-0-1	4666	0.33458	0.00992141	ENSG00000120949.10
cg20820107	1.48762e-11	5.98172311866736e-09	ENSG00000028137.11_EST00000000000.0_12251014_12251142-ENSG00000028137.11_EST00000000000.0_12254012_12254089-0-1	-33961	0.57084	6.56209e-10	ENSG00000028137.11
cg20820107	6.72166e-09	1.13137970156776e-06	ENSG00000028137.11_EST00000000000.0_12251831_12251980-ENSG00000028137.11_EST00000000000.0_12254012_12254089-0-1	-33961	0.50247	2.96044e-07	ENSG00000028137.11
cg20820107	1.95387e-13	1.58195478773687e-10	ENSG00000028137.11_EST00000000000.0_12252488_12252581-ENSG00000028137.11_EST00000000000.0_12252920_12253155-1-1	-33961	-0.61129	8.59115e-12	ENSG00000028137.11
cg20820107	1.48944e-15	2.92068759514848e-12	ENSG00000028137.11_EST00000000000.0_12252488_12252581-ENSG00000028137.11_EST00000000000.0_12254012_12254089-0-1	-33961	0.65084	6.57815e-14	ENSG00000028137.11
cg26691200	1.35427e-07	1.60873554710993e-05	ENSG00000028137.11_EST00000000000.0_12254012_12254089-ENSG00000028137.11_EST00000000000.0_12254641_12254675-0-1	-45847	0.4624	5.92115e-06	ENSG00000028137.11
cg26691200	3.80985e-07	4.07290436057332e-05	ENSG00000028137.11_EST00000000000.0_12254012_12254089-ENSG00000028137.11_EST00000000000.0_12262024_12262228-0-1	-45847	-0.44731	1.67494e-05	ENSG00000028137.11
cg13472584	2.31486e-05	0.00186074899210877	ENSG00000116731.15_EST00000000000.0_14099573_14099683-ENSG00000116731.15_EST00000000000.0_14104913_14105127-0-1	30279	0.379	0.00112669	ENSG00000116731.15
cg13472584	2.04916e-06	0.000128695013907258	ENSG00000116731.15_EST00000000000.0_14099573_14099683-ENSG00000116731.15_EST00000000000.0_14104913_14109326-1-1	30279	-0.42111	6.04949e-05	ENSG00000116731.15
cg13472584	2.09291e-06	0.000130731242347857	ENSG00000116731.15_EST00000000000.0_14099573_14099683-ENSG00000116731.15_EST00000000000.0_14113010_14114152-0-1	30279	0.42077	6.15555e-05	ENSG00000116731.15
cg23799025	3.54272e-05	0.00228859529744763	ENSG00000116731.15_EST00000000000.0_14099573_14099683-ENSG00000116731.15_EST00000000000.0_14142922_14143065-1-1	-34152	-0.37097	0.00142045	ENSG00000116731.15
cg23799025	5.28973e-06	0.00030057147813095	ENSG00000116731.15_EST00000000000.0_14099573_14099683-ENSG00000116731.15_EST00000000000.0_14149654_14149914-0-1	-34152	-0.40532	0.000155392	ENSG00000116731.15
cg17355239	0.000996078	0.0378303464674459	ENSG00000142634.7_EST00000000000.0_15736433_15736775-ENSG00000142634.7_EST00000000000.0_15752367_15752514-0-1	-256	0.29923	0.0354884	ENSG00000142634.7
cg17355239	0.00126079	0.0471269211345414	ENSG00000142634.7_EST00000000000.0_15736433_15736775-ENSG00000142634.7_EST00000000000.0_15755089_15756826-0-1	-256	-0.29342	0.0462454	ENSG00000142634.7
cg14160480	1.6343e-05	0.000818603329622153	ENSG00000142634.7_EST00000000000.0_15753646_15753780-ENSG00000142634.7_EST00000000000.0_15755089_15755577-0-1	-38993	-0.38541	0.000472696	ENSG00000142634.7
cg06408550	0.00124015	0.0448366029279083	ENSG00000142634.7_EST00000000000.0_15753646_15753780-ENSG00000142634.7_EST00000000000.0_15755089_15756826-0-1	-183	-0.29383	0.0435345	ENSG00000142634.7
cg03042802	2.89495e-05	0.00169413604016178	ENSG00000116786.7_EST00000000000.0_16042732_16042838-ENSG00000116786.7_EST00000000000.0_16045033_16045120-0-1	-25848	0.37481	0.00101404	ENSG00000116786.7
cg03042802	8.18274e-08	6.07117114326708e-06	ENSG00000116786.7_EST00000000000.0_16042732_16042838-ENSG00000116786.7_EST00000000000.0_16046229_16046415-0-1	-25848	-0.46949	1.98301e-06	ENSG00000116786.7
cg24397692	1.88094e-08	1.65149872682218e-06	ENSG00000116786.7_EST00000000000.0_16042732_16042838-ENSG00000116786.7_EST00000000000.0_16051812_16052040-0-1	4644	-0.48931	4.5515e-07	ENSG00000116786.7
cg18108049	6.70097e-10	9.16757412506485e-08	ENSG00000116786.7_EST00000000000.0_16045033_16045120-ENSG00000116786.7_EST00000000000.0_16046229_16046415-1-1	47662	-0.53008	1.623e-08	ENSG00000116786.7
cg20014094	1.46755e-12	5.19355123123123e-10	ENSG00000116786.7_EST00000000000.0_16045033_16045120-ENSG00000116786.7_EST00000000000.0_16047824_16047883-0-1	42898	0.59316	3.58402e-11	ENSG00000116786.7
cg20826379	0.00390607	0.0847936867448751	ENSG00000116786.7_EST00000000000.0_16053509_16054327-ENSG00000116786.7_EST00000000000.0_16055597_16055685-0-1	531	0.26373	0.0956439	ENSG00000116786.7
cg15575196	1.28062e-05	0.000559898432658408	ENSG00000116786.7_EST00000000000.0_16053509_16054327-ENSG00000116786.7_EST00000000000.0_16056292_16056424-0-1	43025	0.38982	0.000310031	ENSG00000116786.7
cg03042802	3.05587e-05	0.00200533445562107	ENSG00000116786.7_EST00000000000.0_16055597_16055685-ENSG00000116786.7_EST00000000000.0_16057027_16057217-0-1	-25848	-0.37378	0.00122533	ENSG00000116786.7
cg20014094	4.00834e-07	2.50223543977102e-05	ENSG00000116786.7_EST00000000000.0_16055597_16055685-ENSG00000116786.7_EST00000000000.0_16057687_16057752-0-1	42898	0.44655	9.71714e-06	ENSG00000116786.7
cg03042802	1.10787e-05	0.000492051288529909	ENSG00000116786.7_EST00000000000.0_16055597_16055685-ENSG00000116786.7_EST00000000000.0_16058384_16058543-0-1	-25848	-0.39242	0.000268561	ENSG00000116786.7
cg20014094	1.44457e-07	1.00712665989077e-05	ENSG00000116786.7_EST00000000000.0_16056292_16056424-ENSG00000116786.7_EST00000000000.0_16057027_16057217-1-1	42898	-0.46148	3.50023e-06	ENSG00000116786.7
cg20014094	1.96799e-08	1.71971156346092e-06	ENSG00000116786.7_EST00000000000.0_16056292_16056424-ENSG00000116786.7_EST00000000000.0_16057687_16057752-0-1	42898	0.48872	4.76766e-07	ENSG00000116786.7
cg03343063	0.00209129	0.0560671263081345	ENSG00000116786.7_EST00000000000.0_16057027_16057217-ENSG00000116786.7_EST00000000000.0_16060292_16061264-0-1	12879	0.28053	0.0571914	ENSG00000116786.7
cg01786109	0.00353147	0.0862506030483765	ENSG00000116786.7_EST00000000000.0_16058384_16058543-ENSG00000116786.7_EST00000000000.0_16058845_16059024-1-1	45391	0.26652	0.0977735	ENSG00000116786.7
cg24397692	0.00162274	0.0510546145226102	ENSG00000116786.7_EST00000000000.0_16058384_16058543-ENSG00000116786.7_EST00000000000.0_16060292_16061264-0-1	4644	0.28707	0.0509844	ENSG00000116786.7
cg01429859	1.25945e-05	0.000777568527366491	ENSG00000065526.5_EST00000000000.0_16199311_16199631-ENSG00000065526.5_EST00000000000.0_16199997_16200890-0-1	-10584	-0.39012	0.000446331	ENSG00000065526.5
cg01429859	0.00217538	0.0695187236239137	ENSG00000065526.5_EST00000000000.0_16199311_16199631-ENSG00000065526.5_EST00000000000.0_16235816_16235976-0-1	-10584	-0.2795	0.0745938	ENSG00000065526.5
cg01429859	7.09009e-06	0.000464474952166304	ENSG00000065526.5_EST00000000000.0_16199311_16199631-ENSG00000065526.5_EST00000000000.0_16237596_16237796-0-1	-10584	-0.40027	0.000251879	ENSG00000065526.5
cg04188086	0.000918163	0.0438988832615914	ENSG00000065526.5_EST00000000000.0_16237596_16237796-ENSG00000065526.5_EST00000000000.0_16245899_16246012-0-1	1519	0.30121	0.042437	ENSG00000065526.5
cg02977790	0.00179551	0.0761359243844649	ENSG00000065526.5_EST00000000000.0_16263658_16264140-ENSG00000065526.5_EST00000000000.0_16264307_16264501-0-1	-48003	-0.28448	0.0835401	ENSG00000065526.5
cg02977790	0.00136793	0.0558319365211404	ENSG00000065526.5_EST00000000000.0_16263658_16264140-ENSG00000065526.5_EST00000000000.0_16265213_16265371-0-1	-48003	0.29139	0.0569014	ENSG00000065526.5
cg04438595	8.96011e-06	0.000571313536778405	ENSG00000065526.5_EST00000000000.0_16263658_16264140-ENSG00000065526.5_EST00000000000.0_16265791_16266955-0-1	2066	-0.39617	0.000317033	ENSG00000065526.5
cg18219212	0.00218572	0.0780550939790286	ENSG00000065526.5_EST00000000000.0_16264307_16264501-ENSG00000065526.5_EST00000000000.0_16265213_16265371-0-1	-11706	0.27938	0.0861775	ENSG00000065526.5
cg18219212	0.00146496	0.0662230028220927	ENSG00000065526.5_EST00000000000.0_16264307_16264501-ENSG00000065526.5_EST00000000000.0_16265791_16266955-0-1	-11706	-0.28966	0.0702364	ENSG00000065526.5
cg14742211	8.62729e-14	9.00281932621521e-11	ENSG00000116809.6_EST00000000000.0_16271192_16271334-ENSG00000116809.6_EST00000000000.0_16269894_16270014-0-1	45770	0.61832	4.34855e-12	ENSG00000116809.6
cg14742211	1.10426e-14	1.65767138789537e-11	ENSG00000116809.6_EST00000000000.0_16271192_16271334-ENSG00000116809.6_EST00000000000.0_16270094_16270210-0-1	45770	0.63527	5.5663e-13	ENSG00000116809.6
cg00702307	1.1359e-05	0.000971687972032458	ENSG00000116809.6_EST00000000000.0_16271192_16271334-ENSG00000116809.6_EST00000000000.0_16270303_16270390-0-1	-32500	-0.39197	0.000570766	ENSG00000116809.6
cg14742211	5.77452e-19	5.84649973711584e-15	ENSG00000116809.6_EST00000000000.0_16271192_16271334-ENSG00000116809.6_EST00000000000.0_16270322_16271095-1-1	45770	-0.70423	2.91196e-17	ENSG00000116809.6
cg14742211	4.90653e-22	2.63041240995025e-17	ENSG00000116809.6_EST00000000000.0_16271192_16271334-ENSG00000116809.6_EST00000000000.0_16270795_16271095-1-1	45770	0.74389	2.49017e-20	ENSG00000116809.6
cg03978675	0.000206917	0.00852502403767404	ENSG00000055070.11_EST00000000000.0_16693720_16693803-ENSG00000055070.11_EST00000000000.0_16717870_16717919-0-1	-14078	0.3352	0.00627524	ENSG00000055070.11
cg15696407	1.7521e-07	1.24788762432397e-05	ENSG00000055070.11_EST00000000000.0_16693720_16693803-ENSG00000055070.11_EST00000000000.0_16719723_16719977-1-1	34157	0.45871	4.45565e-06	ENSG00000055070.11
cg21601498	2.48899e-06	0.000134251140875479	ENSG00000055070.11_EST00000000000.0_16693720_16693803-ENSG00000055070.11_EST00000000000.0_16719726_16719977-0-1	-14731	-0.41794	6.34054e-05	ENSG00000055070.11
cg15696407	7.39421e-06	0.000356088353215559	ENSG00000055070.11_EST00000000000.0_16693720_16693803-ENSG00000055070.11_EST00000000000.0_16721533_16721586-0-1	34157	0.39954	0.000187684	ENSG00000055070.11
cg03978675	0.00183587	0.0468994288212838	ENSG00000055070.11_EST00000000000.0_16693720_16693803-ENSG00000055070.11_EST00000000000.0_16721623_16721762-0-1	-14078	-0.28391	0.0459718	ENSG00000055070.11
cg17859706	7.40504e-07	4.53162731136427e-05	ENSG00000055070.11_EST00000000000.0_16693720_16693803-ENSG00000055070.11_EST00000000000.0_16721793_16721916-0-1	42139	0.43723	1.88572e-05	ENSG00000055070.11
cg21601498	9.24443e-09	9.27568946403777e-07	ENSG00000055070.11_EST00000000000.0_16693738_16693803-ENSG00000055070.11_EST00000000000.0_16717870_16717919-0-1	-14731	-0.49846	2.35977e-07	ENSG00000055070.11
cg21601498	0.000638792	0.0246507749537252	ENSG00000055070.11_EST00000000000.0_16693738_16693803-ENSG00000055070.11_EST00000000000.0_16721533_16721586-0-1	-14731	-0.30986	0.0213576	ENSG00000055070.11
cg21601498	5.91875e-05	0.00293243554770318	ENSG00000055070.11_EST00000000000.0_16693738_16693803-ENSG00000157191.13_EST00000000000.0_16778333_16778510-0-0	-14731	0.361	0.00187614	ENSG00000055070.11
cg21601498	3.45402e-10	5.42269376205788e-08	ENSG00000055070.11_EST00000000000.0_16719726_16719977-ENSG00000055070.11_EST00000000000.0_16721533_16721901-0-1	-14731	-0.53758	8.81673e-09	ENSG00000055070.11
cg15696407	2.31053e-05	0.000999194099527678	ENSG00000055070.11_EST00000000000.0_16721623_16721762-ENSG00000055070.11_EST00000000000.0_16721793_16721916-0-1	34157	-0.37903	0.000588356	ENSG00000055070.11
cg09883381	0.00347205	0.0895612930588091	ENSG00000157191.13_EST00000000000.0_16767238_16767348-ENSG00000157191.13_EST00000000000.0_16770127_16770227-1-1	43510	0.26698	0.102642	ENSG00000157191.13
cg09883381	0.000240567	0.0148699433962821	ENSG00000157191.13_EST00000000000.0_16767238_16767348-ENSG00000157191.13_EST00000000000.0_16774365_16774469-0-1	43510	-0.33194	0.0118768	ENSG00000157191.13
cg22730636	0.000342519	0.0152197268016846	ENSG00000157191.13_EST00000000000.0_16767238_16767348-ENSG00000157191.13_EST00000000000.0_16774555_16774636-0-1	39826	-0.32415	0.0121951	ENSG00000157191.13
cg22730636	8.87832e-06	0.00045262155312485	ENSG00000157191.13_EST00000000000.0_16767238_16767348-ENSG00000157191.13_EST00000000000.0_16775588_16775696-0-1	39826	-0.39634	0.000244686	ENSG00000157191.13
cg22730636	8.43798e-07	5.42320145457771e-05	ENSG00000157191.13_EST00000000000.0_16767238_16767348-ENSG00000157191.13_EST00000000000.0_16778333_16778510-0-1	39826	-0.4352	2.30389e-05	ENSG00000157191.13
cg18088712	3.08877e-07	2.23709475486037e-05	ENSG00000157191.13_EST00000000000.0_16767238_16767348-ENSG00000157191.13_EST00000000000.0_16785337_16785545-0-1	42980	-0.45043	8.56833e-06	ENSG00000157191.13
cg10583941	0.000323027	0.0161925817318187	ENSG00000157191.13_EST00000000000.0_16774365_16774469-ENSG00000157191.13_EST00000000000.0_16774555_16774636-1-1	3066	0.32545	0.0131016	ENSG00000157191.13
cg10583941	0.0011617	0.041448727437682	ENSG00000157191.13_EST00000000000.0_16774365_16774469-ENSG00000157191.13_EST00000000000.0_16775588_16775696-1-1	3066	-0.29545	0.0395923	ENSG00000157191.13
cg22730636	4.02198e-10	6.66729381158628e-08	ENSG00000157191.13_EST00000000000.0_16774365_16774469-ENSG00000157191.13_EST00000000000.0_16778333_16778510-0-1	39826	0.53588	1.12016e-08	ENSG00000157191.13
cg10583941	0.000421462	0.0193122910705588	ENSG00000157191.13_EST00000000000.0_16774365_16774469-ENSG00000157191.13_EST00000000000.0_16782290_16782388-0-1	3066	0.31947	0.0160598	ENSG00000157191.13
cg22730636	2.57944e-12	9.26603030536452e-10	ENSG00000157191.13_EST00000000000.0_16774365_16774469-ENSG00000157191.13_EST00000000000.0_16785337_16785545-0-1	39826	0.58788	7.13871e-11	ENSG00000157191.13
cg24599859	0.000512154	0.0183692734136299	ENSG00000157191.13_EST00000000000.0_16774555_16774636-ENSG00000157191.13_EST00000000000.0_16775588_16775696-1-1	-48106	0.31501	0.0151492	ENSG00000157191.13
cg22730636	1.40033e-09	1.93573791597392e-07	ENSG00000157191.13_EST00000000000.0_16774555_16774636-ENSG00000157191.13_EST00000000000.0_16778333_16778510-0-1	39826	0.52152	3.86596e-08	ENSG00000157191.13
cg22730636	1.62118e-11	4.32984563436473e-09	ENSG00000157191.13_EST00000000000.0_16774555_16774636-ENSG00000157191.13_EST00000000000.0_16785337_16785545-0-1	39826	0.56998	4.49819e-10	ENSG00000157191.13
cg22730636	3.76201e-19	2.56439875216638e-15	ENSG00000157191.13_EST00000000000.0_16775588_16775696-ENSG00000157191.13_EST00000000000.0_16778333_16778510-1-1	39826	0.70684	1.04535e-17	ENSG00000157191.13
cg22730636	5.66985e-05	0.00324242937224217	ENSG00000157191.13_EST00000000000.0_16775588_16775696-ENSG00000157191.13_EST00000000000.0_16782290_16782388-0-1	39826	-0.36185	0.00209905	ENSG00000157191.13
cg22730636	2.60583e-18	1.1774475058104e-14	ENSG00000157191.13_EST00000000000.0_16775588_16775696-ENSG00000157191.13_EST00000000000.0_16785337_16786346-0-1	39826	-0.69483	7.25368e-17	ENSG00000157191.13
cg22730636	6.73196e-24	8.32079935353536e-19	ENSG00000157191.13_EST00000000000.0_16775588_16775696-ENSG00000226029.1_EST00000000000.0_16794072_16794976-0-0	39826	0.76487	1.87348e-22	ENSG00000157191.13
cg18088712	2.78025e-06	0.000159682132175393	ENSG00000157191.13_EST00000000000.0_16778333_16778510-ENSG00000157191.13_EST00000000000.0_16782290_16782388-0-1	42980	-0.41612	7.69008e-05	ENSG00000157191.13
cg22730636	4.1047e-14	2.96996826617375e-11	ENSG00000157191.13_EST00000000000.0_16778333_16778510-ENSG00000157191.13_EST00000000000.0_16782313_16782388-1-1	39826	0.62457	1.13514e-12	ENSG00000157191.13
cg22730636	3.20511e-09	3.96208339630973e-07	ENSG00000157191.13_EST00000000000.0_16778333_16778510-ENSG00000157191.13_EST00000000000.0_16785337_16785545-0-1	39826	0.51161	8.87466e-08	ENSG00000157191.13
cg15696407	0.00171564	0.043187014499554	ENSG00000157191.13_EST00000000000.0_16778333_16778510-ENSG00000157191.13_EST00000000000.0_16785337_16785557-0-1	-39432	-0.28565	0.0416152	ENSG00000157191.13
cg10583941	0.000890412	0.0207919899317034	ENSG00000157191.13_EST00000000000.0_16778333_16778510-ENSG00000157191.13_EST00000000000.0_16785337_16785568-0-1	3066	-0.30195	0.0175074	ENSG00000157191.13
cg22730636	2.41652e-17	7.01886931753087e-14	ENSG00000157191.13_EST00000000000.0_16778333_16778510-ENSG00000157191.13_EST00000000000.0_16785337_16786346-0-1	39826	-0.68024	6.69424e-16	ENSG00000157191.13
cg20389653	0.00419491	0.0786296053740646	ENSG00000157191.13_EST00000000000.0_16782313_16782388-ENSG00000157191.13_EST00000000000.0_16785337_16785568-0-1	-452	-0.26175	0.086994	ENSG00000157191.13
cg08898568	2.48564e-05	0.00106936573467464	ENSG00000117118.5_EST00000000000.0_17354244_17354360-ENSG00000117118.5_EST00000000000.0_17345217_17345453-0-1	-42256	-0.37767	0.00063309	ENSG00000117118.5
cg03861428	0.00100687	0.0324017316844844	ENSG00000117118.5_EST00000000000.0_17354244_17354360-ENSG00000117118.5_EST00000000000.0_17349103_17349225-0-1	37	-0.29897	0.0295063	ENSG00000117118.5
cg03861428	0.000841503	0.0295656865066212	ENSG00000117118.5_EST00000000000.0_17354244_17354360-ENSG00000117118.5_EST00000000000.0_17350468_17350569-0-1	37	0.30331	0.0264675	ENSG00000117118.5
cg17851440	0.000121453	0.00684407311861993	ENSG00000117118.5_EST00000000000.0_17355095_17355231-ENSG00000117118.5_EST00000000000.0_17349103_17349225-0-1	-36528	-0.34646	0.0048882	ENSG00000117118.5
cg27222219	0.00266453	0.0755447991448856	ENSG00000117118.5_EST00000000000.0_17355095_17355231-ENSG00000117118.5_EST00000000000.0_17350468_17350569-0-1	182	-0.27414	0.0827191	ENSG00000117118.5
cg22045253	3.67796e-07	2.40748604057759e-05	ENSG00000117118.5_EST00000000000.0_17359555_17359640-ENSG00000117118.5_EST00000000000.0_17345217_17345453-0-1	-43319	-0.44784	9.30531e-06	ENSG00000117118.5
cg13115616	0.000201304	0.010302175192452	ENSG00000117118.5_EST00000000000.0_17359555_17359640-ENSG00000117118.5_EST00000000000.0_17350468_17350569-0-1	-42606	-0.33579	0.00779381	ENSG00000117118.5
cg11678423	0.000927623	0.0350973723154004	ENSG00000117118.5_EST00000000000.0_17359555_17359640-ENSG00000117118.5_EST00000000000.0_17354244_17354360-0-1	169	0.30096	0.0324654	ENSG00000117118.5
cg11678423	0.000194369	0.0102137323186428	ENSG00000117118.5_EST00000000000.0_17359555_17359640-ENSG00000117118.5_EST00000000000.0_17355095_17355231-0-1	169	-0.33655	0.00771817	ENSG00000117118.5
cg13915730	0.000968975	0.034581958457822	ENSG00000117118.5_EST00000000000.0_17371256_17371383-ENSG00000117118.5_EST00000000000.0_17345217_17345453-0-1	-159	-0.2999	0.0318914	ENSG00000117118.5
cg13915730	0.00309969	0.0914846859571686	ENSG00000117118.5_EST00000000000.0_17371256_17371383-ENSG00000117118.5_EST00000000000.0_17349103_17349225-0-1	-159	-0.27007	0.105428	ENSG00000117118.5
cg08898568	0.000165393	0.00818681150153165	ENSG00000117118.5_EST00000000000.0_17371256_17371383-ENSG00000117118.5_EST00000000000.0_17354244_17354360-0-1	-42256	-0.33999	0.00599158	ENSG00000117118.5
cg16696648	1.05072e-05	0.000490346966408537	ENSG00000117118.5_EST00000000000.0_17371256_17371383-ENSG00000117118.5_EST00000000000.0_17355095_17355231-0-1	1465	0.39336	0.000267513	ENSG00000117118.5
cg08737815	6.76351e-06	0.000327460650831247	ENSG00000117118.5_EST00000000000.0_17371256_17371383-ENSG00000117118.5_EST00000000000.0_17359555_17359640-0-1	1135	-0.40109	0.000170929	ENSG00000117118.5
cg16027378	0.000329985	0.0138924658769538	ENSG00000117118.5_EST00000000000.0_17380443_17380665-ENSG00000117118.5_EST00000000000.0_17350468_17350569-0-1	-45118	0.32498	0.0109783	ENSG00000117118.5
cg03861428	3.79735e-05	0.00250609356174515	ENSG00000117118.5_EST00000000000.0_17380443_17380665-ENSG00000117118.5_EST00000000000.0_17354244_17354360-0-1	37	0.36964	0.00157198	ENSG00000117118.5
cg09895189	0.00234172	0.0703927960776335	ENSG00000117118.5_EST00000000000.0_17380443_17380665-ENSG00000117118.5_EST00000000000.0_17359555_17359640-0-1	-7938	0.27757	0.0757689	ENSG00000117118.5
cg09895189	0.00210481	0.0693915420602197	ENSG00000117118.5_EST00000000000.0_17380443_17380665-ENSG00000117118.5_EST00000000000.0_17371256_17371383-0-1	-7938	-0.28036	0.0744289	ENSG00000117118.5
cg03847293	0.000728067	0.0313039978344838	ENSG00000179051.9_EST00000000000.0_17736470_17736547-ENSG00000179051.9_EST00000000000.0_17733256_17735690-1-1	-31712	-0.30677	0.0283231	ENSG00000179051.9
cg03847293	0.000728067	0.0314754375843429	ENSG00000179051.9_EST00000000000.0_17736470_17736547-ENSG00000179051.9_EST00000000000.0_17735172_17735690-0-1	-31712	0.30677	0.0285069	ENSG00000179051.9
cg07965774	4.29726e-10	9.89259503020752e-08	ENSG00000179051.9_EST00000000000.0_17738618_17738690-ENSG00000179051.9_EST00000000000.0_17735172_17735690-0-1	-19934	-0.53513	1.77379e-08	ENSG00000179051.9
cg07965774	4.29726e-10	9.88076617142858e-08	ENSG00000179051.9_EST00000000000.0_17738618_17738690-ENSG00000179051.9_EST00000000000.0_17736470_17736547-1-1	-19934	0.53513	1.77132e-08	ENSG00000179051.9
cg03847293	1.15308e-13	9.69307334677033e-11	ENSG00000179051.9_EST00000000000.0_17739569_17739674-ENSG00000179051.9_EST00000000000.0_17735172_17735690-0-1	-31712	-0.61585	4.7566e-12	ENSG00000179051.9
cg03847293	2.89831e-05	0.0026432253596029	ENSG00000179051.9_EST00000000000.0_17742976_17743142-ENSG00000179051.9_EST00000000000.0_17736470_17736547-0-1	-31712	0.37478	0.00166909	ENSG00000179051.9
cg03847293	9.77363e-05	0.00827318332289006	ENSG00000179051.9_EST00000000000.0_17742976_17743142-ENSG00000179051.9_EST00000000000.0_17738618_17738690-0-1	-31712	0.35093	0.00606315	ENSG00000179051.9
cg21243909	8.9739e-05	0.00828530353237475	ENSG00000179051.9_EST00000000000.0_17742976_17743142-ENSG00000179051.9_EST00000000000.0_17739569_17739674-0-1	3	-0.35267	0.00607373	ENSG00000179051.9
cg01346589	0.00098183	0.0508877528455285	ENSG00000179051.9_EST00000000000.0_17742976_17743142-ENSG00000179051.9_EST00000000000.0_17740033_17740213-1-1	-323	0.29958	0.0507793	ENSG00000179051.9
cg03847293	3.56873e-09	6.1377429907186e-07	ENSG00000179051.9_EST00000000000.0_17747210_17747324-ENSG00000179051.9_EST00000000000.0_17739569_17739674-0-1	-31712	0.5103	1.46854e-07	ENSG00000179051.9
cg02506043	4.75459e-05	0.00435509413592914	ENSG00000179051.9_EST00000000000.0_17749201_17749332-ENSG00000179051.9_EST00000000000.0_17740033_17740213-0-1	-1152	-0.3653	0.00292372	ENSG00000179051.9
cg02506043	1.71584e-06	0.000147264453625141	ENSG00000179051.9_EST00000000000.0_17749201_17749332-ENSG00000179051.9_EST00000000000.0_17742976_17743142-0-1	-1152	-0.42398	7.0261e-05	ENSG00000179051.9
cg20465008	2.85627e-06	0.000235101431790605	ENSG00000179051.9_EST00000000000.0_17749201_17749332-ENSG00000179051.9_EST00000000000.0_17747210_17747324-0-1	-1	-0.41567	0.000118178	ENSG00000179051.9
cg20465008	4.65333e-07	4.60886538561471e-05	ENSG00000179051.9_EST00000000000.0_17749201_17749332-ENSG00000179051.9_EST00000000000.0_17748699_17748787-1-1	-1	0.44431	1.92154e-05	ENSG00000179051.9
cg00794400	3.56306e-11	1.1903485225328e-08	ENSG00000179051.9_EST00000000000.0_17755602_17755695-ENSG00000179051.9_EST00000000000.0_17747210_17747324-0-1	-19710	-0.56197	1.4742e-09	ENSG00000179051.9
cg00794400	8.59844e-11	2.4886432751099e-08	ENSG00000179051.9_EST00000000000.0_17755602_17755695-ENSG00000179051.9_EST00000000000.0_17748699_17748787-0-1	-19710	-0.55274	3.53306e-09	ENSG00000179051.9
cg21932513	2.37983e-06	0.000199554436424198	ENSG00000179051.9_EST00000000000.0_17755602_17755695-ENSG00000179051.9_EST00000000000.0_17752037_17752180-1-1	-14246	-0.41867	9.84769e-05	ENSG00000179051.9
cg01695892	0.00091264	0.0498162081072304	ENSG00000179051.9_EST00000000000.0_17764726_17765018-ENSG00000179051.9_EST00000000000.0_17735172_17735690-0-1	-826	-0.30136	0.0494855	ENSG00000179051.9
cg04868734	0.00219243	0.0980070696078609	ENSG00000179051.9_EST00000000000.0_17764726_17765018-ENSG00000179051.9_EST00000000000.0_17748699_17748787-0-1	46983	0.2793	0.115165	ENSG00000179051.9
cg26227957	0.00209668	0.0578217826763569	ENSG00000127481.9_EST00000000000.0_19403234_19403396-ENSG00000127481.9_EST00000000000.0_19401008_19401390-1-1	10515	-0.28046	0.0594118	ENSG00000127481.9
cg26227957	0.00209668	0.077053443333205	ENSG00000127481.9_EST00000000000.0_19403234_19403396-ENSG00000127481.9_EST00000000000.0_19401298_19401390-1-1	10515	0.28046	0.0848027	ENSG00000127481.9
cg24107872	2.0477e-10	3.90964347722153e-08	ENSG00000127481.9_EST00000000000.0_19404470_19404560-ENSG00000127481.9_EST00000000000.0_19401298_19401390-0-1	41173	0.54337	6.00837e-09	ENSG00000127481.9
cg24107872	8.09278e-10	1.26378575249652e-07	ENSG00000127481.9_EST00000000000.0_19404470_19404560-ENSG00000127481.9_EST00000000000.0_19403234_19403396-1-1	41173	-0.52791	2.35442e-08	ENSG00000127481.9
cg24107872	9.43469e-10	1.44563922917284e-07	ENSG00000127481.9_EST00000000000.0_19404470_19404560-ENSG00000127481.9_EST00000000000.0_19404279_19404341-0-1	41173	0.52614	2.75592e-08	ENSG00000127481.9
cg26227957	2.59571e-06	0.000157443129315286	ENSG00000127481.9_EST00000000000.0_19407843_19408067-ENSG00000127481.9_EST00000000000.0_19401008_19401390-0-1	10515	0.41725	7.56837e-05	ENSG00000127481.9
cg26227957	2.91531e-07	2.23005872178139e-05	ENSG00000127481.9_EST00000000000.0_19407843_19408067-ENSG00000127481.9_EST00000000000.0_19403234_19403396-0-1	10515	-0.45129	8.53745e-06	ENSG00000127481.9
cg17239185	0.00049539	0.0208677739296207	ENSG00000127481.9_EST00000000000.0_19410998_19411192-ENSG00000127481.9_EST00000000000.0_19403234_19403396-0-1	190	0.31577	0.0175805	ENSG00000127481.9
cg10850580	0.00243955	0.0784750680944957	ENSG00000127481.9_EST00000000000.0_19410998_19411192-ENSG00000127481.9_EST00000000000.0_19407843_19408067-1-1	345	0.27649	0.0867698	ENSG00000127481.9
cg24107872	2.89784e-13	1.56596060372109e-10	ENSG00000127481.9_EST00000000000.0_19412639_19412764-ENSG00000127481.9_EST00000000000.0_19404470_19404560-0-1	41173	0.60784	8.48327e-12	ENSG00000127481.9
cg17239185	0.00141756	0.0536488203693341	ENSG00000127481.9_EST00000000000.0_19412639_19412764-ENSG00000127481.9_EST00000000000.0_19407843_19408067-0-1	190	-0.29049	0.0541845	ENSG00000127481.9
cg15964018	7.28649e-05	0.00407360035099265	ENSG00000127481.9_EST00000000000.0_19412639_19412764-ENSG00000127481.9_EST00000000000.0_19407843_19408734-0-1	-46590	0.35687	0.00271126	ENSG00000127481.9
cg15964018	3.47756e-05	0.00234488779122118	ENSG00000127481.9_EST00000000000.0_19413173_19413315-ENSG00000127481.9_EST00000000000.0_19407843_19408067-0-1	-46590	0.37133	0.00145958	ENSG00000127481.9
cg18931421	0.000514428	0.0208037418030609	ENSG00000127481.9_EST00000000000.0_19414310_19414423-ENSG00000127481.9_EST00000000000.0_19412639_19412764-0-1	41044	0.31491	0.0175195	ENSG00000127481.9
cg18931421	0.000292056	0.0157199028597659	ENSG00000127481.9_EST00000000000.0_19414310_19414423-ENSG00000127481.9_EST00000000000.0_19413173_19413315-1-1	41044	-0.32769	0.0126614	ENSG00000127481.9
cg17445618	0.00136953	0.0379514103687203	ENSG00000127481.9_EST00000000000.0_19415253_19415471-ENSG00000127481.9_EST00000000000.0_19413173_19413315-0-1	41192	0.29136	0.0356261	ENSG00000127481.9
cg17445618	0.00156055	0.0589269330558256	ENSG00000127481.9_EST00000000000.0_19415253_19415471-ENSG00000127481.9_EST00000000000.0_19414310_19414423-1-1	41192	-0.28806	0.0608067	ENSG00000127481.9
cg24107872	8.11385e-09	9.26235998629668e-07	ENSG00000127481.9_EST00000000000.0_19419313_19419412-ENSG00000127481.9_EST00000000000.0_19412639_19412764-0-1	41173	0.50011	2.35579e-07	ENSG00000127481.9
cg24107872	0.00219733	0.0789076583868766	ENSG00000127481.9_EST00000000000.0_19419313_19419412-ENSG00000127481.9_EST00000000000.0_19413173_19413315-0-1	41173	0.27924	0.0873702	ENSG00000127481.9
cg24107872	4.06344e-07	3.00143685335614e-05	ENSG00000127481.9_EST00000000000.0_19419313_19419412-ENSG00000127481.9_EST00000000000.0_19414310_19414423-0-1	41173	0.44635	1.19034e-05	ENSG00000127481.9
cg24107872	4.18067e-07	3.06324754830532e-05	ENSG00000127481.9_EST00000000000.0_19419313_19419412-ENSG00000127481.9_EST00000000000.0_19415253_19415471-1-1	41173	-0.44592	1.21784e-05	ENSG00000127481.9
ch.1.659111R	0.000326436	0.0164816908099824	ENSG00000127481.9_EST00000000000.0_19420443_19420633-ENSG00000127481.9_EST00000000000.0_19415253_19415471-0-1	-25654	-0.32522	0.0133722	ENSG00000127481.9
cg18026264	0.00131625	0.0483137738375715	ENSG00000127481.9_EST00000000000.0_19421400_19421519-ENSG00000127481.9_EST00000000000.0_19415253_19415471-0-1	41397	-0.29235	0.047664	ENSG00000127481.9
cg24107872	4.54433e-13	2.26459271863041e-10	ENSG00000127481.9_EST00000000000.0_19421400_19421519-ENSG00000127481.9_EST00000000000.0_19419313_19419412-0-1	41173	0.60384	1.32378e-11	ENSG00000127481.9
cg24107872	6.07366e-11	1.3888996876444e-08	ENSG00000127481.9_EST00000000000.0_19422039_19422146-ENSG00000127481.9_EST00000000000.0_19419313_19419412-0-1	41173	0.55641	1.76965e-09	ENSG00000127481.9
cg18026264	0.000632204	0.0273902035465022	ENSG00000127481.9_EST00000000000.0_19422039_19422146-ENSG00000127481.9_EST00000000000.0_19420443_19420633-1-1	41397	0.31011	0.0241858	ENSG00000127481.9
cg18026264	0.00147474	0.0545657502003722	ENSG00000127481.9_EST00000000000.0_19422039_19422146-ENSG00000127481.9_EST00000000000.0_19421400_19421519-1-1	41397	-0.28949	0.0553122	ENSG00000127481.9
cg05688084	0.00259536	0.079521656750164	ENSG00000127481.9_EST00000000000.0_19423017_19423144-ENSG00000127481.9_EST00000000000.0_19420443_19420633-0-1	42035	-0.27484	0.0882096	ENSG00000127481.9
cg24107872	1.06364e-06	7.07370819923866e-05	ENSG00000127481.9_EST00000000000.0_19423687_19423774-ENSG00000127481.9_EST00000000000.0_19420443_19420633-0-1	41173	-0.43159	3.10256e-05	ENSG00000127481.9
cg15964018	0.000209956	0.00973481502683364	ENSG00000127481.9_EST00000000000.0_19423687_19423774-ENSG00000127481.9_EST00000000000.0_19422039_19422146-0-1	-46590	0.33489	0.00730455	ENSG00000127481.9
cg15964018	0.000388819	0.019989128182604	ENSG00000127481.9_EST00000000000.0_19423687_19423774-ENSG00000127481.9_EST00000000000.0_19423017_19423144-1-1	-46590	-0.3213	0.0167191	ENSG00000127481.9
cg21867457	0.00243955	0.072092851813183	ENSG00000127481.9_EST00000000000.0_19426870_19427067-ENSG00000127481.9_EST00000000000.0_19423687_19423774-1-1	8765	0.27649	0.0780526	ENSG00000127481.9
cg26227957	1.49049e-05	0.000757682761071557	ENSG00000127481.9_EST00000000000.0_19428014_19428121-ENSG00000127481.9_EST00000000000.0_19423687_19423774-0-1	10515	0.38708	0.000433803	ENSG00000127481.9
cg17239185	1.49812e-05	0.000764811979551918	ENSG00000127481.9_EST00000000000.0_19428014_19428121-ENSG00000127481.9_EST00000000000.0_19426870_19427067-0-1	190	-0.38699	0.00043829	ENSG00000127481.9
cg24107872	8.64294e-10	1.34272128808051e-07	ENSG00000127481.9_EST00000000000.0_19428014_19428135-ENSG00000127481.9_EST00000000000.0_19426091_19426149-0-1	41173	0.52715	2.52946e-08	ENSG00000127481.9
cg24107872	2.94136e-13	1.58490851842219e-10	ENSG00000127481.9_EST00000000000.0_19428014_19428135-ENSG00000127481.9_EST00000000000.0_19426091_19426171-0-1	41173	0.6077	8.61055e-12	ENSG00000127481.9
cg24107872	6.14904e-13	2.91587430884993e-10	ENSG00000127481.9_EST00000000000.0_19428014_19428135-ENSG00000127481.9_EST00000000000.0_19426870_19427067-1-1	41173	-0.60112	1.79777e-11	ENSG00000127481.9
cg24107872	2.00537e-08	2.06264674424001e-06	ENSG00000127481.9_EST00000000000.0_19430578_19430751-ENSG00000127481.9_EST00000000000.0_19426091_19426149-0-1	41173	0.48847	5.86094e-07	ENSG00000127481.9
cg24107872	6.27878e-08	5.64369191888312e-06	ENSG00000127481.9_EST00000000000.0_19431079_19431160-ENSG00000127481.9_EST00000000000.0_19428014_19428135-0-1	41173	0.47315	1.82588e-06	ENSG00000127481.9
cg24107872	7.89017e-06	0.000428456884214217	ENSG00000127481.9_EST00000000000.0_19431079_19431160-ENSG00000127481.9_EST00000000000.0_19430578_19430751-1-1	41173	-0.39841	0.000230231	ENSG00000127481.9
cg18045831	0.00211248	0.0720489096980654	ENSG00000127481.9_EST00000000000.0_19431079_19431410-ENSG00000127481.9_EST00000000000.0_19428014_19428135-0-1	41115	-0.28027	0.0779923	ENSG00000127481.9
cg24107872	0.000192917	0.0110199284700721	ENSG00000127481.9_EST00000000000.0_19432227_19432336-ENSG00000127481.9_EST00000000000.0_19426870_19427067-0-1	41173	-0.33671	0.00842369	ENSG00000127481.9
cg24107872	3.56234e-09	4.55133091328148e-07	ENSG00000127481.9_EST00000000000.0_19432227_19432336-ENSG00000127481.9_EST00000000000.0_19428014_19428135-0-1	41173	0.51033	1.04167e-07	ENSG00000127481.9
cg24107872	1.74939e-06	0.000110409865830081	ENSG00000127481.9_EST00000000000.0_19432227_19432336-ENSG00000127481.9_EST00000000000.0_19431079_19431160-0-1	41173	0.42367	5.09707e-05	ENSG00000127481.9
cg01624305	0.00253199	0.0727294070987012	ENSG00000127481.9_EST00000000000.0_19432227_19432336-ENSG00000127481.9_EST00000000000.0_19431079_19431410-0-1	256	-0.2755	0.0789062	ENSG00000127481.9
cg24107872	3.63332e-09	4.63206401313427e-07	ENSG00000127481.9_EST00000000000.0_19432227_19432336-ENSG00000127481.9_EST00000000000.0_19431542_19431683-1-1	41173	-0.51009	1.06306e-07	ENSG00000127481.9
cg14166458	0.00142019	0.0493878971259699	ENSG00000127481.9_EST00000000000.0_19433063_19433220-ENSG00000127481.9_EST00000000000.0_19430578_19430751-0-1	41134	0.29044	0.0489578	ENSG00000127481.9
cg24107872	7.50464e-13	3.4378668559178e-10	ENSG00000127481.9_EST00000000000.0_19433331_19433460-ENSG00000127481.9_EST00000000000.0_19431079_19431160-0-1	41173	0.59932	2.18991e-11	ENSG00000127481.9
cg17239185	1.80251e-05	0.000904879294846959	ENSG00000127481.9_EST00000000000.0_19439018_19439361-ENSG00000127481.9_EST00000000000.0_19433331_19433460-0-1	190	0.38362	0.000527994	ENSG00000127481.9
cg15964018	0.000193193	0.0116880484741849	ENSG00000127481.9_EST00000000000.0_19440193_19440321-ENSG00000127481.9_EST00000000000.0_19436874_19436958-0-1	-46590	0.33668	0.00901062	ENSG00000127481.9
cg22601762	0.00135722	0.0463045022400786	ENSG00000127481.9_EST00000000000.0_19441892_19442131-ENSG00000127481.9_EST00000000000.0_19438134_19440564-0-1	-9841	-0.29158	0.0452712	ENSG00000127481.9
cg24107872	5.10309e-05	0.00333223771248012	ENSG00000127481.9_EST00000000000.0_19443715_19443908-ENSG00000127481.9_EST00000000000.0_19438134_19440564-0-1	41173	-0.36392	0.00216557	ENSG00000127481.9
cg24107872	4.39436e-08	4.1208896891981e-06	ENSG00000127481.9_EST00000000000.0_19443715_19443908-ENSG00000127481.9_EST00000000000.0_19440439_19440564-0-1	41173	0.47803	1.28049e-06	ENSG00000127481.9
cg17850281	0.00108317	0.0519340949669357	ENSG00000127481.9_EST00000000000.0_19446674_19446842-ENSG00000127481.9_EST00000000000.0_19444317_19444404-0-1	275	0.29718	0.0520619	ENSG00000127481.9
cg24107872	0.00137713	0.0524818345553861	ENSG00000127481.9_EST00000000000.0_19446674_19446842-ENSG00000127481.9_EST00000000000.0_19444317_19445343-0-1	41173	0.29122	0.0527415	ENSG00000127481.9
cg26227957	0.00330958	0.0972382156495259	ENSG00000127481.9_EST00000000000.0_19447694_19447928-ENSG00000127481.9_EST00000000000.0_19444317_19444404-0-1	10515	0.26829	0.113995	ENSG00000127481.9
cg18026264	7.45624e-05	0.00420915166451777	ENSG00000127481.9_EST00000000000.0_19447694_19447928-ENSG00000127481.9_EST00000000000.0_19445366_19445451-0-1	41397	-0.35641	0.00281376	ENSG00000127481.9
cg24107872	1.47904e-06	9.4903229297645e-05	ENSG00000127481.9_EST00000000000.0_19447707_19447928-ENSG00000127481.9_EST00000000000.0_19443715_19443908-0-1	41173	0.42637	4.30846e-05	ENSG00000127481.9
cg24107872	1.41415e-06	9.14258766666667e-05	ENSG00000127481.9_EST00000000000.0_19447707_19447928-ENSG00000127481.9_EST00000000000.0_19444317_19445343-0-1	41173	0.42708	4.1338e-05	ENSG00000127481.9
cg26227957	0.0034588	0.0612983872891838	ENSG00000127481.9_EST00000000000.0_19447707_19447928-ENSG00000127481.9_EST00000000000.0_19445366_19445451-0-1	10515	-0.26709	0.0638432	ENSG00000127481.9
cg24107872	8.1939e-05	0.00507374231794068	ENSG00000127481.9_EST00000000000.0_19449327_19449554-ENSG00000127481.9_EST00000000000.0_19446051_19446195-0-1	41173	-0.35451	0.00347521	ENSG00000127481.9
cg10748867	0.00229925	0.0642723628582736	ENSG00000127481.9_EST00000000000.0_19449327_19449554-ENSG00000127481.9_EST00000000000.0_19446674_19446842-0-1	40266	0.27805	0.0676944	ENSG00000127481.9
cg24107872	6.50107e-12	2.08521840322791e-09	ENSG00000127481.9_EST00000000000.0_19449327_19449554-ENSG00000127481.9_EST00000000000.0_19447683_19447928-0-1	41173	0.57901	1.88639e-10	ENSG00000127481.9
cg15964018	2.83963e-09	3.7260486946179e-07	ENSG00000127481.9_EST00000000000.0_19449327_19449554-ENSG00000127481.9_EST00000000000.0_19447707_19447928-0-1	-46590	-0.51308	8.26252e-08	ENSG00000127481.9
cg17239185	1.29358e-06	8.42918753603064e-05	ENSG00000127481.9_EST00000000000.0_19449327_19449554-ENSG00000127481.9_EST00000000000.0_19448428_19448506-1-1	190	-0.4285	3.77384e-05	ENSG00000127481.9
cg01624305	0.00012598	0.00707292786237237	ENSG00000127481.9_EST00000000000.0_19451035_19451184-ENSG00000127481.9_EST00000000000.0_19447707_19447928-0-1	256	0.3457	0.00507334	ENSG00000127481.9
cg24107872	5.80476e-07	4.12790010579106e-05	ENSG00000127481.9_EST00000000000.0_19451035_19451184-ENSG00000127481.9_EST00000000000.0_19448428_19448506-0-1	41173	0.44096	1.69993e-05	ENSG00000127481.9
cg01624305	0.000466036	0.0197177617253109	ENSG00000127481.9_EST00000000000.0_19451035_19451184-ENSG00000127481.9_EST00000000000.0_19449327_19449554-1-1	256	-0.31718	0.0164495	ENSG00000127481.9
cg24107872	0.000606531	0.0269915665014092	ENSG00000127481.9_EST00000000000.0_19454705_19454812-ENSG00000127481.9_EST00000000000.0_19449327_19449554-0-1	41173	-0.31108	0.0237703	ENSG00000127481.9
cg24107872	0.00221639	0.066598514568532	ENSG00000127481.9_EST00000000000.0_19454705_19454812-ENSG00000127481.9_EST00000000000.0_19451035_19451184-0-1	41173	-0.27901	0.0707283	ENSG00000127481.9
cg26227957	0.000818527	0.0321744355257229	ENSG00000127481.9_EST00000000000.0_19454705_19454812-ENSG00000127481.9_EST00000000000.0_19452940_19453149-0-1	10515	-0.30398	0.0292584	ENSG00000127481.9
cg26227957	0.000433401	0.0220098730968827	ENSG00000127481.9_EST00000000000.0_19454705_19454812-ENSG00000127481.9_EST00000000000.0_19454117_19454233-1-1	10515	0.31883	0.0187072	ENSG00000127481.9
cg15964018	4.2484e-05	0.00258311709075678	ENSG00000127481.9_EST00000000000.0_19465577_19465714-ENSG00000127481.9_EST00000000000.0_19454705_19454812-0-1	-46590	0.36748	0.00162659	ENSG00000127481.9
cg15964018	0.000506188	0.0220272978566027	ENSG00000127481.9_EST00000000000.0_19473320_19473494-ENSG00000127481.9_EST00000000000.0_19468141_19468271-0-1	-46590	0.31528	0.0187245	ENSG00000127481.9
cg15964018	0.000737221	0.0300592607699046	ENSG00000127481.9_EST00000000000.0_19473320_19473494-ENSG00000127481.9_EST00000000000.0_19471280_19471401-0-1	-46590	-0.30648	0.0269909	ENSG00000127481.9
cg24107872	1.73229e-08	1.81442784660767e-06	ENSG00000127481.9_EST00000000000.0_19474487_19474621-ENSG00000127481.9_EST00000000000.0_19472517_19472600-0-1	41173	0.49039	5.06975e-07	ENSG00000127481.9
cg18026264	0.000939149	0.0418556520968956	ENSG00000127481.9_EST00000000000.0_19478137_19478353-ENSG00000127481.9_EST00000000000.0_19473320_19473494-0-1	41397	-0.30066	0.0400635	ENSG00000127481.9
cg26227957	0.00338038	0.0949144465615658	ENSG00000127481.9_EST00000000000.0_19478137_19478353-ENSG00000127481.9_EST00000000000.0_19474487_19474621-0-1	10515	0.26771	0.110503	ENSG00000127481.9
cg18026264	0.00108124	0.047981705815552	ENSG00000127481.9_EST00000000000.0_19478137_19478353-ENSG00000127481.9_EST00000000000.0_19475057_19475120-0-1	41397	-0.29722	0.0472625	ENSG00000127481.9
cg24107872	0.00139163	0.046457408495859	ENSG00000127481.9_EST00000000000.0_19478807_19478970-ENSG00000127481.9_EST00000000000.0_19475057_19475120-0-1	41173	0.29095	0.0454545	ENSG00000127481.9
cg22601762	0.00327354	0.0862506030483765	ENSG00000127481.9_EST00000000000.0_19478807_19478970-ENSG00000127481.9_EST00000000000.0_19477071_19477287-0-1	-9841	-0.26859	0.0977735	ENSG00000127481.9
cg24107872	7.89215e-07	5.42286792946512e-05	ENSG00000127481.9_EST00000000000.0_19478807_19478970-ENSG00000127481.9_EST00000000000.0_19477418_19478353-1-1	41173	0.43624	2.3037e-05	ENSG00000127481.9
cg24107872	3.29719e-09	4.2392160331077e-07	ENSG00000127481.9_EST00000000000.0_19478807_19478970-ENSG00000127481.9_EST00000000000.0_19478137_19478353-1-1	41173	-0.51127	9.60083e-08	ENSG00000127481.9
cg18026264	0.00134893	0.0491006794751016	ENSG00000127481.9_EST00000000000.0_19479795_19479996-ENSG00000127481.9_EST00000000000.0_19477071_19477287-0-1	41397	-0.29174	0.0486044	ENSG00000127481.9
cg18026264	0.0019793	0.0663715502295721	ENSG00000127481.9_EST00000000000.0_19481412_19481569-ENSG00000127481.9_EST00000000000.0_19478807_19478970-0-1	41397	-0.28196	0.0704324	ENSG00000127481.9
cg18026264	0.000864281	0.0337966683287677	ENSG00000127481.9_EST00000000000.0_19481935_19482162-ENSG00000127481.9_EST00000000000.0_19478807_19478970-0-1	41397	-0.30267	0.0310292	ENSG00000127481.9
ch.1.659794R	0.000184367	0.010398105903568	ENSG00000127481.9_EST00000000000.0_19482765_19482917-ENSG00000127481.9_EST00000000000.0_19481412_19481569-0-1	-9871	-0.33768	0.00787586	ENSG00000127481.9
cg24107872	1.55947e-13	9.31283058004641e-11	ENSG00000127481.9_EST00000000000.0_19482765_19482917-ENSG00000127481.9_EST00000000000.0_19481412_19481572-0-1	41173	0.61325	4.53711e-12	ENSG00000127481.9
cg24107872	2.03572e-05	0.00100889031670303	ENSG00000127481.9_EST00000000000.0_19482765_19482917-ENSG00000127481.9_EST00000000000.0_19481935_19482162-1-1	41173	-0.38138	0.0005946	ENSG00000127481.9
cg24107872	2.91596e-11	7.47808404460967e-09	ENSG00000127481.9_EST00000000000.0_19483261_19483419-ENSG00000127481.9_EST00000000000.0_19481412_19481572-0-1	41173	0.56403	8.52696e-10	ENSG00000127481.9
cg15964018	0.000642709	0.0291289602464876	ENSG00000127481.9_EST00000000000.0_19484309_19484491-ENSG00000127481.9_EST00000000000.0_19481935_19482162-0-1	-46590	0.30972	0.0260041	ENSG00000127481.9
cg17850281	0.00057026	0.0260117331093903	ENSG00000127481.9_EST00000000000.0_19486605_19486775-ENSG00000127481.9_EST00000000000.0_19482765_19482917-0-1	275	0.31252	0.022758	ENSG00000127481.9
cg18026264	0.000862972	0.0358016437894822	ENSG00000127481.9_EST00000000000.0_19487411_19487641-ENSG00000127481.9_EST00000000000.0_19483261_19483419-0-1	41397	-0.30271	0.0332456	ENSG00000127481.9
cg08530036	0.00210599	0.0690229854401481	ENSG00000127481.9_EST00000000000.0_19488914_19489105-ENSG00000127481.9_EST00000000000.0_19488083_19488230-0-1	-40364	0.28035	0.0739385	ENSG00000127481.9
cg08530036	0.000519004	0.0251807252723453	ENSG00000127481.9_EST00000000000.0_19488914_19489105-ENSG00000127481.9_EST00000000000.0_19488321_19488391-1-1	-40364	-0.3147	0.0219041	ENSG00000127481.9
cg18026264	0.000613193	0.0270234330154606	ENSG00000127481.9_EST00000000000.0_19491293_19491491-ENSG00000127481.9_EST00000000000.0_19490258_19490321-0-1	41397	-0.31082	0.0238039	ENSG00000127481.9
cg24107872	9.09669e-13	4.04099918063315e-10	ENSG00000127481.9_EST00000000000.0_19491743_19491843-ENSG00000127481.9_EST00000000000.0_19490258_19490321-0-1	41173	0.59757	2.65733e-11	ENSG00000127481.9
cg24107872	1.48678e-10	2.96155184008498e-08	ENSG00000127481.9_EST00000000000.0_19491743_19491843-ENSG00000127481.9_EST00000000000.0_19491293_19491491-1-1	41173	-0.54686	4.33332e-09	ENSG00000127481.9
cg18931421	0.00157363	0.0576285872509083	ENSG00000127481.9_EST00000000000.0_19494521_19494678-ENSG00000127481.9_EST00000000000.0_19493516_19493725-1-1	41044	0.28785	0.0591681	ENSG00000127481.9
cg04351236	0.00272492	0.0821127526383072	ENSG00000127481.9_EST00000000000.0_19499675_19499800-ENSG00000127481.9_EST00000000000.0_19493516_19493725-0-1	3290	-0.27354	0.0918182	ENSG00000127481.9
cg24107872	2.08559e-07	1.6513452775386e-05	ENSG00000127481.9_EST00000000000.0_19499675_19499800-ENSG00000127481.9_EST00000000000.0_19495929_19496026-0-1	41173	0.45619	6.09723e-06	ENSG00000127481.9
cg17239185	0.00203803	0.0571661806759089	ENSG00000127481.9_EST00000000000.0_19503086_19503221-ENSG00000127481.9_EST00000000000.0_19499933_19500115-0-1	190	-0.2812	0.0585847	ENSG00000127481.9
cg24107872	5.79087e-07	4.1125340472268e-05	ENSG00000127481.9_EST00000000000.0_19503086_19503221-ENSG00000127481.9_EST00000000000.0_19500813_19500941-0-1	41173	-0.441	1.69305e-05	ENSG00000127481.9
cg24107872	6.52586e-08	5.89996360927272e-06	ENSG00000127481.9_EST00000000000.0_19503086_19503221-ENSG00000127481.9_EST00000000000.0_19501448_19501527-1-1	41173	0.47262	1.92092e-06	ENSG00000127481.9
cg26227957	4.70698e-11	1.12429357141486e-08	ENSG00000127481.9_EST00000000000.0_19503955_19504237-ENSG00000127481.9_EST00000000000.0_19499933_19500115-0-1	10515	0.55908	1.37897e-09	ENSG00000127481.9
cg26227957	1.10584e-09	1.66126206390578e-07	ENSG00000127481.9_EST00000000000.0_19503955_19504237-ENSG00000127481.9_EST00000000000.0_19500813_19500941-0-1	10515	0.52429	3.24209e-08	ENSG00000127481.9
cg24107872	4.72577e-14	3.48166393906938e-11	ENSG00000127481.9_EST00000000000.0_19503955_19504237-ENSG00000127481.9_EST00000000000.0_19501448_19501527-0-1	41173	0.62339	1.37794e-12	ENSG00000127481.9
cg26227957	1.10854e-14	1.06706735499845e-11	ENSG00000127481.9_EST00000000000.0_19503955_19504237-ENSG00000127481.9_EST00000000000.0_19503086_19503221-1-1	10515	-0.63524	3.24694e-13	ENSG00000127481.9
cg10748867	0.000252171	0.0121505059219561	ENSG00000127481.9_EST00000000000.0_19510510_19510669-ENSG00000127481.9_EST00000000000.0_19503955_19504237-0-1	40266	0.33091	0.00941813	ENSG00000127481.9
cg24107872	3.3883e-10	5.98756389338125e-08	ENSG00000127481.9_EST00000000000.0_19510510_19510669-ENSG00000127481.9_EST00000000000.0_19503955_19504239-0-1	41173	0.5378	9.88701e-09	ENSG00000127481.9
cg18026264	0.00112116	0.0467065403603942	ENSG00000127481.9_EST00000000000.0_19510510_19510669-ENSG00000127481.9_EST00000000000.0_19505545_19505714-0-1	41397	0.29633	0.0457428	ENSG00000127481.9
cg24107872	1.70337e-08	1.78316726516957e-06	ENSG00000127481.9_EST00000000000.0_19513658_19513795-ENSG00000127481.9_EST00000000000.0_19510305_19510390-0-1	41173	0.49061	4.97031e-07	ENSG00000127481.9
cg24107872	2.6207e-10	4.82470308645811e-08	ENSG00000127481.9_EST00000000000.0_19524164_19524305-ENSG00000127481.9_EST00000000000.0_19518975_19519034-0-1	41173	0.54065	7.68119e-09	ENSG00000127481.9
cg03985478	0.00225184	0.085487089476414	ENSG00000053372.4_EST00000000000.0_19578033_19578357-ENSG00000053372.4_EST00000000000.0_19581276_19581334-0-1	18439	0.2786	0.0966507	ENSG00000053372.4
cg03985478	0.00074473	0.0426782045632165	ENSG00000053372.4_EST00000000000.0_19578033_19578357-ENSG00000053372.4_EST00000000000.0_19582442_19582545-0-1	18439	-0.30624	0.0410236	ENSG00000053372.4
cg22402059	1.67521e-05	0.00114128080544787	ENSG00000053372.4_EST00000000000.0_19584327_19584478-ENSG00000053372.4_EST00000000000.0_19584971_19585047-0-1	132	0.38496	0.000678044	ENSG00000053372.4
cg22402059	1.67521e-05	0.00189000799289038	ENSG00000053372.4_EST00000000000.0_19584327_19584478-ENSG00000053372.4_EST00000000000.0_19585175_19586622-0-1	132	-0.38496	0.00114688	ENSG00000053372.4
cg24107872	4.92629e-10	1.08855001940843e-07	ENSG00000127463.8_EST00000000000.0_19549135_19549328-ENSG00000127463.8_EST00000000000.0_19545438_19545881-0-1	-103	0.53359	1.9812e-08	ENSG00000127463.8
cg16126458	0.00117438	0.0587494881715716	ENSG00000127463.8_EST00000000000.0_19549135_19549328-ENSG00000127463.8_EST00000000000.0_19545864_19545976-0-1	37324	-0.29519	0.0605879	ENSG00000127463.8
cg05688084	0.000386086	0.0157300419988482	ENSG00000127463.8_EST00000000000.0_19549135_19549328-ENSG00000127463.8_EST00000000000.0_19546063_19546163-0-1	759	0.32146	0.0126709	ENSG00000127463.8
cg26227957	9.35484e-07	8.39642295192389e-05	ENSG00000127463.8_EST00000000000.0_19549135_19549328-ENSG00000127463.8_EST00000000000.0_19546063_19546192-0-1	-30761	-0.4336	3.75751e-05	ENSG00000127463.8
cg03985478	2.83274e-06	0.000228207728242582	ENSG00000127463.8_EST00000000000.0_19549890_19550000-ENSG00000127463.8_EST00000000000.0_19546063_19546192-0-1	18426	-0.41581	0.00011435	ENSG00000127463.8
cg24107872	3.28081e-07	3.31129126660097e-05	ENSG00000127463.8_EST00000000000.0_19549890_19550000-ENSG00000127463.8_EST00000000000.0_19547258_19547342-0-1	-103	0.44954	1.32932e-05	ENSG00000127463.8
cg03985478	0.000169181	0.0101992650320135	ENSG00000127463.8_EST00000000000.0_19549890_19550000-ENSG00000127463.8_EST00000000000.0_19549118_19549328-0-1	18426	0.33951	0.00770522	ENSG00000127463.8
cg22402059	0.00107305	0.0505752319159093	ENSG00000127463.8_EST00000000000.0_19549890_19550000-ENSG00000127463.8_EST00000000000.0_19549135_19549328-0-1	119	-0.29741	0.0503992	ENSG00000127463.8
cg24107872	9.38729e-10	1.8965696495772e-07	ENSG00000127463.8_EST00000000000.0_19549890_19550063-ENSG00000127463.8_EST00000000000.0_19545864_19545976-0-1	-103	-0.5262	3.77648e-08	ENSG00000127463.8
cg17239185	0.000206111	0.0110117625907748	ENSG00000127463.8_EST00000000000.0_19549890_19550063-ENSG00000127463.8_EST00000000000.0_19546063_19546163-0-1	-41086	-0.33529	0.00841667	ENSG00000127463.8
cg24107872	1.66493e-09	3.09237447682742e-07	ENSG00000127463.8_EST00000000000.0_19549890_19550063-ENSG00000127463.8_EST00000000000.0_19546063_19546192-0-1	-103	-0.51948	6.664e-08	ENSG00000127463.8
cg24107872	2.26421e-09	4.07260241914212e-07	ENSG00000127463.8_EST00000000000.0_19549890_19550063-ENSG00000127463.8_EST00000000000.0_19547258_19547342-0-1	-103	-0.51581	9.16278e-08	ENSG00000127463.8
cg24107872	1.57325e-10	4.08709776498714e-08	ENSG00000127463.8_EST00000000000.0_19549890_19550063-ENSG00000127463.8_EST00000000000.0_19549118_19549328-1-1	-103	0.54625	6.32093e-09	ENSG00000127463.8
cg07037032	8.05703e-06	0.000583699354904252	ENSG00000127463.8_EST00000000000.0_19549890_19550063-ENSG00000127463.8_EST00000000000.0_19549135_19549328-0-1	36383	-0.39804	0.000324735	ENSG00000127463.8
cg24107872	1.12016e-11	4.35352107188123e-09	ENSG00000127463.8_EST00000000000.0_19553807_19553944-ENSG00000127463.8_EST00000000000.0_19546063_19546192-0-1	-103	0.57367	4.52986e-10	ENSG00000127463.8
cg24107872	5.33631e-08	6.56085961214406e-06	ENSG00000127463.8_EST00000000000.0_19553807_19553944-ENSG00000127463.8_EST00000000000.0_19547258_19547342-0-1	-103	0.47538	2.16386e-06	ENSG00000127463.8
cg03985478	7.45504e-05	0.00626008022579622	ENSG00000127463.8_EST00000000000.0_19553807_19553944-ENSG00000127463.8_EST00000000000.0_19549135_19549328-0-1	18426	0.35641	0.00441356	ENSG00000127463.8
cg04141520	0.00145313	0.0658083803527121	ENSG00000127463.8_EST00000000000.0_19553807_19553944-ENSG00000127463.8_EST00000000000.0_19549890_19550063-1-1	33581	0.28987	0.0697032	ENSG00000127463.8
cg03985478	0.000186607	0.0135063816883416	ENSG00000127463.8_EST00000000000.0_19557755_19557916-ENSG00000127463.8_EST00000000000.0_19549890_19550000-0-1	18426	0.33742	0.0106316	ENSG00000127463.8
cg17850281	0.000300768	0.0236818081560371	ENSG00000127463.8_EST00000000000.0_19559118_19559267-ENSG00000127463.8_EST00000000000.0_19553807_19553944-0-1	-41001	0.32704	0.0203752	ENSG00000127463.8
cg09028008	0.00215362	0.0861902495958375	ENSG00000127463.8_EST00000000000.0_19559118_19559267-ENSG00000127463.8_EST00000000000.0_19557338_19557457-0-1	37034	-0.27977	0.0976789	ENSG00000127463.8
cg09028008	0.00141364	0.073100697890718	ENSG00000127463.8_EST00000000000.0_19559118_19559267-ENSG00000127463.8_EST00000000000.0_19557755_19557916-1-1	37034	0.29056	0.0794025	ENSG00000127463.8
cg03985478	0.00131856	0.0597386276532831	ENSG00000127463.8_EST00000000000.0_19559430_19559629-ENSG00000127463.8_EST00000000000.0_19557338_19557457-0-1	18426	-0.29231	0.0618494	ENSG00000127463.8
cg24107872	7.29293e-14	6.53357804512853e-11	ENSG00000127463.8_EST00000000000.0_19566791_19566940-ENSG00000127463.8_EST00000000000.0_19565289_19565351-0-1	-103	0.61975	2.93891e-12	ENSG00000127463.8
cg03985478	0.00103032	0.0599163260326033	ENSG00000127463.8_EST00000000000.0_19566791_19566940-ENSG00000127463.8_EST00000000000.0_19565725_19565796-0-1	18426	-0.29841	0.0620774	ENSG00000127463.8
cg24107872	5.23327e-05	0.00476046338634134	ENSG00000127463.8_EST00000000000.0_19566791_19566940-ENSG00000127463.8_EST00000000000.0_19566312_19566468-0-1	-103	-0.36342	0.00323366	ENSG00000127463.8
cg24107872	6.55017e-05	0.00612529788143829	ENSG00000127463.8_EST00000000000.0_19566791_19566940-ENSG00000127463.8_EST00000000000.0_19566312_19566479-1-1	-103	0.35899	0.00430447	ENSG00000127463.8
cg24107872	8.07637e-09	1.22765835121621e-06	ENSG00000127463.8_EST00000000000.0_19577909_19578003-ENSG00000053372.4_EST00000000000.0_19578033_19578357-0-0	-103	-0.50017	3.24949e-07	ENSG00000127463.8
cg24107872	1.16407e-07	1.30795472256668e-05	ENSG00000127463.8_EST00000000000.0_19577909_19578003-ENSG00000127463.8_EST00000000000.0_19553807_19553944-0-1	-103	-0.46454	4.69461e-06	ENSG00000127463.8
cg24107872	0.000135746	0.0101903909465867	ENSG00000127463.8_EST00000000000.0_19577909_19578003-ENSG00000127463.8_EST00000000000.0_19567510_19567636-0-1	-103	-0.34414	0.00769758	ENSG00000127463.8
cg03985478	2.6587e-10	6.42427133711256e-08	ENSG00000127463.8_EST00000000000.0_19577909_19578003-ENSG00000127463.8_EST00000000000.0_19568839_19568967-0-1	18426	-0.54049	1.07284e-08	ENSG00000127463.8
cg04141520	0.000280766	0.0205438143523774	ENSG00000127463.8_EST00000000000.0_19577909_19578003-ENSG00000127463.8_EST00000000000.0_19570108_19570201-0-1	33581	-0.32856	0.017262	ENSG00000127463.8
cg03985478	4.81667e-09	7.23496966486238e-07	ENSG00000053371.8_EST00000000000.0_19632512_19632641-ENSG00000053371.8_EST00000000000.0_19630459_19630880-0-1	-42168	-0.50662	1.77528e-07	ENSG00000053371.8
cg10970798	5.70269e-05	0.00377309177129308	ENSG00000053371.8_EST00000000000.0_19632512_19632641-ENSG00000053371.8_EST00000000000.0_19630660_19630880-1-1	26865	-0.36173	0.0024883	ENSG00000053371.8
cg26157446	1.7859e-09	3.0786086545717e-07	ENSG00000053371.8_EST00000000000.0_19632512_19632641-ENSG00000162482.4_EST00000000000.0_19612679_19612866-0-0	25636	-0.51865	6.62955e-08	ENSG00000053371.8
cg03985478	0.00106848	0.0565052594671571	ENSG00000053371.8_EST00000000000.0_19634949_19635136-ENSG00000053371.8_EST00000000000.0_19630660_19630880-0-1	-42168	-0.29751	0.0577473	ENSG00000053371.8
cg03985478	0.00100116	0.0514004683584846	ENSG00000053371.8_EST00000000000.0_19634949_19635136-ENSG00000053371.8_EST00000000000.0_19633496_19633595-0-1	-42168	0.29911	0.0513995	ENSG00000053371.8
cg26157446	0.00108579	0.0503873675826138	ENSG00000053371.8_EST00000000000.0_19634949_19635136-ENSG00000053371.8_EST00000000000.0_19634652_19634756-1-1	25636	0.29712	0.0501739	ENSG00000053371.8
cg09356672	0.00125742	0.0557288466019418	ENSG00000053371.8_EST00000000000.0_19638321_19638401-ENSG00000053371.8_EST00000000000.0_19632512_19632641-0-1	26491	-0.29349	0.0567735	ENSG00000053371.8
cg20810288	0.00303908	0.0847936867448751	ENSG00000053371.8_EST00000000000.0_19638321_19638401-ENSG00000053371.8_EST00000000000.0_19634949_19635136-0-1	219	0.27061	0.0956439	ENSG00000053371.8
cg03985478	7.79742e-15	9.66875454215059e-12	ENSG00000053371.8_EST00000000000.0_19638321_19638588-ENSG00000053371.8_EST00000000000.0_19632512_19632641-0-1	-42168	-0.63804	2.88191e-13	ENSG00000053371.8
cg03985478	1.03819e-13	8.14073337322961e-11	ENSG00000053371.8_EST00000000000.0_19638321_19638588-ENSG00000053371.8_EST00000000000.0_19633496_19633595-0-1	-42168	-0.61675	3.84415e-12	ENSG00000053371.8
cg03985478	1.57966e-14	1.716003840356e-11	ENSG00000053371.8_EST00000000000.0_19638321_19638588-ENSG00000053371.8_EST00000000000.0_19633808_19633904-0-1	-42168	-0.63239	5.81188e-13	ENSG00000053371.8
cg03985478	3.55158e-14	3.34170230451196e-11	ENSG00000053371.8_EST00000000000.0_19638321_19638588-ENSG00000053371.8_EST00000000000.0_19634652_19634756-0-1	-42168	-0.62577	1.31334e-12	ENSG00000053371.8
cg03985478	1.02717e-16	2.8184170066041e-13	ENSG00000053371.8_EST00000000000.0_19638321_19638588-ENSG00000053371.8_EST00000000000.0_19634949_19635136-0-1	-42168	0.67029	3.81904e-15	ENSG00000053371.8
cg03076210	9.28743e-08	5.41420118433285e-06	ENSG00000077549.11_EST00000000000.0_19670852_19670928-ENSG00000077549.11_EST00000000000.0_19665317_19666111-0-1	-362	0.46772	1.74188e-06	ENSG00000077549.11
cg04124888	0.00438573	0.0762825763700754	ENSG00000077549.11_EST00000000000.0_19670852_19670928-ENSG00000077549.11_EST00000000000.0_19665853_19666111-1-1	-23778	0.2605	0.0837479	ENSG00000077549.11
cg03076210	1.0444e-09	1.08090331869242e-07	ENSG00000077549.11_EST00000000000.0_19670852_19670928-ENSG00000077549.11_EST00000000000.0_19665854_19666111-1-1	-362	-0.52496	1.96461e-08	ENSG00000077549.11
cg17081867	3.4983e-05	0.0011065427144791	ENSG00000077549.11_EST00000000000.0_19670852_19670928-ENSG00000077549.11_EST00000000000.0_19669246_19669358-0-1	-43970	0.37121	0.000656413	ENSG00000077549.11
cg04124888	0.0039905	0.0706420017573079	ENSG00000077549.11_EST00000000000.0_19670852_19670928-ENSG00000077549.11_EST00000000000.0_19669256_19669358-0-1	-23778	-0.26314	0.0761115	ENSG00000077549.11
cg25325159	9.28283e-08	5.43785362713253e-06	ENSG00000077549.11_EST00000000000.0_19671681_19671746-ENSG00000077549.11_EST00000000000.0_19665853_19666111-0-1	144	-0.46773	1.75045e-06	ENSG00000077549.11
cg17081867	9.71588e-11	1.42689784054134e-08	ENSG00000077549.11_EST00000000000.0_19671681_19671746-ENSG00000077549.11_EST00000000000.0_19665854_19666111-0-1	-43970	-0.55144	1.82744e-09	ENSG00000077549.11
cg08233218	0.00512059	0.0856065866403521	ENSG00000077549.11_EST00000000000.0_19671681_19671746-ENSG00000077549.11_EST00000000000.0_19669256_19669358-0-1	11059	0.25611	0.096836	ENSG00000077549.11
cg17081867	1.08129e-05	0.000384522374759537	ENSG00000077549.11_EST00000000000.0_19683129_19683245-ENSG00000077549.11_EST00000000000.0_19665854_19666111-0-1	-43970	-0.39285	0.000204292	ENSG00000077549.11
cg13100118	1.10769e-07	6.38226932857686e-06	ENSG00000077549.11_EST00000000000.0_19683129_19683245-ENSG00000077549.11_EST00000000000.0_19669246_19669358-0-1	-16697	0.46525	2.09815e-06	ENSG00000077549.11
cg13100118	1.00499e-11	2.09964751760884e-09	ENSG00000077549.11_EST00000000000.0_19683129_19683245-ENSG00000077549.11_EST00000000000.0_19669256_19669358-0-1	-16697	-0.57474	1.90241e-10	ENSG00000077549.11
cg17081867	0.00194832	0.0495051375549066	ENSG00000077549.11_EST00000000000.0_19683916_19684057-ENSG00000077549.11_EST00000000000.0_19665317_19666111-0-1	-43970	0.28237	0.0491006	ENSG00000077549.11
cg11962640	0.000549343	0.017965309200707	ENSG00000077549.11_EST00000000000.0_19683939_19684057-ENSG00000077549.11_EST00000000000.0_19665317_19666111-0-1	-47380	0.31339	0.0147682	ENSG00000077549.11
cg25325159	0.00360666	0.0457439099018173	ENSG00000077549.11_EST00000000000.0_19683939_19684057-ENSG00000077549.11_EST00000000000.0_19665854_19666111-0-1	144	0.26594	0.0446113	ENSG00000077549.11
cg03076210	1.65134e-07	9.08621177309928e-06	ENSG00000077549.11_EST00000000000.0_19683939_19684057-ENSG00000077549.11_EST00000000000.0_19669256_19669358-0-1	-362	0.45956	3.11917e-06	ENSG00000077549.11
cg13100118	1.62146e-07	8.93567159602627e-06	ENSG00000077549.11_EST00000000000.0_19683939_19684057-ENSG00000077549.11_EST00000000000.0_19683129_19683245-0-1	-16697	0.45982	3.0608e-06	ENSG00000077549.11
cg17081867	7.55041e-12	1.65577893176368e-09	ENSG00000077549.11_EST00000000000.0_19705034_19705147-ENSG00000077549.11_EST00000000000.0_19665317_19666111-0-1	-43970	0.57755	1.43069e-10	ENSG00000077549.11
cg17081867	1.56674e-07	8.62305191079064e-06	ENSG00000077549.11_EST00000000000.0_19705034_19705147-ENSG00000077549.11_EST00000000000.0_19670852_19670928-0-1	-43970	0.46032	2.94007e-06	ENSG00000077549.11
cg03076210	1.34145e-06	5.87658550600579e-05	ENSG00000077549.11_EST00000000000.0_19705034_19705147-ENSG00000077549.11_EST00000000000.0_19671681_19671746-0-1	-362	0.42792	2.52203e-05	ENSG00000077549.11
cg17081867	5.05737e-10	5.8016542713395e-08	ENSG00000077549.11_EST00000000000.0_19705034_19705147-ENSG00000077549.11_EST00000000000.0_19683916_19684057-1-1	-43970	-0.53329	9.53166e-09	ENSG00000077549.11
cg13100118	0.000580808	0.0134749823836802	ENSG00000077549.11_EST00000000000.0_19705034_19705147-ENSG00000077549.11_EST00000000000.0_19683939_19684057-1-1	-16697	-0.31209	0.0106026	ENSG00000077549.11
cg17081867	3.70712e-11	6.30837329930237e-09	ENSG00000077549.11_EST00000000000.0_19711999_19712120-ENSG00000077549.11_EST00000000000.0_19670852_19670928-0-1	-43970	0.56156	6.98461e-10	ENSG00000077549.11
cg03654273	2.84204e-09	2.552544648051e-07	ENSG00000077549.11_EST00000000000.0_19711999_19712120-ENSG00000077549.11_EST00000000000.0_19671681_19671746-0-1	-8134	0.51307	5.32792e-08	ENSG00000077549.11
cg25325159	0.00199384	0.048677300918577	ENSG00000077549.11_EST00000000000.0_19711999_19712120-ENSG00000077549.11_EST00000000000.0_19683129_19683245-0-1	144	0.28177	0.0480952	ENSG00000077549.11
cg04124888	7.14747e-08	4.31200134978383e-06	ENSG00000077549.11_EST00000000000.0_19711999_19712120-ENSG00000077549.11_EST00000000000.0_19683916_19684057-0-1	-23778	0.47137	1.34813e-06	ENSG00000077549.11
cg04124888	0.000987165	0.0246421956486284	ENSG00000077549.11_EST00000000000.0_19711999_19712120-ENSG00000077549.11_EST00000000000.0_19683939_19684057-0-1	-23778	-0.29945	0.0213486	ENSG00000077549.11
cg13100118	5.68896e-11	9.06026033193362e-09	ENSG00000077549.11_EST00000000000.0_19746155_19746244-ENSG00000077549.11_EST00000000000.0_19665854_19666111-0-1	-16697	0.5571	1.06697e-09	ENSG00000077549.11
cg17081867	0.00156505	0.0392538563428512	ENSG00000077549.11_EST00000000000.0_19746155_19746244-ENSG00000077549.11_EST00000000000.0_19670852_19670928-0-1	-43970	0.28799	0.0370914	ENSG00000077549.11
cg17081867	4.00175e-05	0.0012656199620925	ENSG00000077549.11_EST00000000000.0_19746155_19746244-ENSG00000077549.11_EST00000000000.0_19683129_19683245-0-1	-43970	0.36863	0.000754794	ENSG00000077549.11
cg13100118	1.17861e-08	8.7907241455265e-07	ENSG00000077549.11_EST00000000000.0_19746155_19746244-ENSG00000077549.11_EST00000000000.0_19683916_19684057-0-1	-16697	0.49536	2.21801e-07	ENSG00000077549.11
cg15826519	0.00077216	0.0227484878349925	ENSG00000077549.11_EST00000000000.0_19746155_19746244-ENSG00000077549.11_EST00000000000.0_19705034_19705147-0-1	-3491	0.30537	0.019438	ENSG00000077549.11
cg15826519	0.00148502	0.0390378981383072	ENSG00000077549.11_EST00000000000.0_19746155_19746244-ENSG00000077549.11_EST00000000000.0_19711999_19712120-1-1	-3491	-0.28932	0.0368479	ENSG00000077549.11
cg25325159	1.9722e-07	1.06144854289483e-05	ENSG00000077549.11_EST00000000000.0_19811930_19811981-ENSG00000077549.11_EST00000000000.0_19671681_19671746-0-1	144	-0.457	3.71437e-06	ENSG00000077549.11
cg03076210	3.84512e-12	9.3790440860412e-10	ENSG00000077549.11_EST00000000000.0_19811930_19811981-ENSG00000077549.11_EST00000000000.0_19683916_19684057-0-1	-362	0.58408	7.23903e-11	ENSG00000077549.11
cg04124888	0.000539817	0.0128502907559075	ENSG00000077549.11_EST00000000000.0_19811930_19811981-ENSG00000077549.11_EST00000000000.0_19683939_19684057-0-1	-23778	-0.31379	0.0100428	ENSG00000077549.11
cg13100118	3.39815e-14	1.85617490973645e-11	ENSG00000077549.11_EST00000000000.0_19811930_19811981-ENSG00000077549.11_EST00000000000.0_19746155_19746245-0-1	-16697	0.62613	6.40202e-13	ENSG00000077549.11
cg13100118	4.51267e-06	0.000173967886363306	ENSG00000077549.11_EST00000000000.0_19811930_19811981-ENSG00000077549.11_EST00000000000.0_19810684_19811158-0-1	-16697	-0.40802	8.46213e-05	ENSG00000077549.11
cg25325159	0.000814051	0.021449837728635	ENSG00000077549.11_EST00000000000.0_19811930_19812007-ENSG00000077549.11_EST00000000000.0_19671681_19671746-0-1	144	0.30411	0.0181524	ENSG00000077549.11
cg13100118	8.03877e-05	0.00366635106439386	ENSG00000077549.11_EST00000000000.0_19811930_19812007-ENSG00000077549.11_EST00000000000.0_19683129_19683245-0-1	-16697	-0.35489	0.00240993	ENSG00000077549.11
cg13100118	4.44643e-06	0.000172823552254282	ENSG00000077549.11_EST00000000000.0_19811930_19812007-ENSG00000077549.11_EST00000000000.0_19683916_19684057-0-1	-16697	-0.40827	8.39963e-05	ENSG00000077549.11
cg25325159	0.00360196	0.0675551351666711	ENSG00000077549.11_EST00000000000.0_19811930_19812007-ENSG00000077549.11_EST00000000000.0_19683939_19684057-0-1	144	0.26597	0.0719886	ENSG00000077549.11
cg03076210	1.61299e-06	6.96697375393304e-05	ENSG00000077549.11_EST00000000000.0_19811930_19812007-ENSG00000077549.11_EST00000000000.0_19711999_19712120-0-1	-362	-0.42498	3.05043e-05	ENSG00000077549.11
cg03076210	5.16786e-11	8.35873665856426e-09	ENSG00000077549.11_EST00000000000.0_19811930_19812007-ENSG00000077549.11_EST00000000000.0_19746155_19746244-0-1	-362	0.55811	9.71774e-10	ENSG00000077549.11
cg17081867	6.07599e-06	0.000228271913603745	ENSG00000077549.11_EST00000000000.0_19811930_19812007-ENSG00000077549.11_EST00000000000.0_19746155_19746245-0-1	-43970	-0.40294	0.000114387	ENSG00000077549.11
cg13100118	1.98697e-09	1.87323386044748e-07	ENSG00000077549.11_EST00000000000.0_19811930_19812007-ENSG00000077549.11_EST00000000000.0_19810378_19810579-0-1	-16697	0.51737	3.72247e-08	ENSG00000077549.11
cg13100118	7.37626e-07	3.43753355183595e-05	ENSG00000077549.11_EST00000000000.0_19811930_19812066-ENSG00000077549.11_EST00000000000.0_19683916_19684057-0-1	-16697	0.43729	1.38559e-05	ENSG00000077549.11
cg13100118	0.000734507	0.0194035892498861	ENSG00000077549.11_EST00000000000.0_19811930_19812066-ENSG00000077549.11_EST00000000000.0_19705034_19705147-0-1	-16697	0.30656	0.0161471	ENSG00000077549.11
cg03076210	4.27448e-07	2.11618152619985e-05	ENSG00000077549.11_EST00000000000.0_19811930_19812066-ENSG00000077549.11_EST00000000000.0_19711999_19712120-0-1	-362	-0.44559	8.05349e-06	ENSG00000077549.11
cg03076210	1.34172e-08	9.81168050667769e-07	ENSG00000077549.11_EST00000000000.0_19811930_19812066-ENSG00000077549.11_EST00000000000.0_19746155_19746245-0-1	-362	0.49369	2.51727e-07	ENSG00000077549.11
cg09231412	0.000467376	0.0202779089695938	ENSG00000173436.9_EST00000000000.0_19923484_19923603-ENSG00000159423.11_EST00000000000.0_19209773_19209922-0-0	517	-0.31711	0.0169976	ENSG00000173436.9
cg18191259	0.00284269	0.0881827624916138	ENSG00000244038.2_EST00000000000.0_20979114_20979220-ENSG00000244038.2_EST00000000000.0_20978270_20979021-1-1	43009	0.27241	0.100598	ENSG00000244038.2
cg18191259	0.00278733	0.0876367716651365	ENSG00000244038.2_EST00000000000.0_20979114_20979220-ENSG00000244038.2_EST00000000000.0_20978547_20979021-0-1	43009	-0.27294	0.0998024	ENSG00000244038.2
cg03149628	0.000749086	0.0303156212714026	ENSG00000244038.2_EST00000000000.0_20979344_20979464-ENSG00000244038.2_EST00000000000.0_20978547_20979021-0-1	-9162	-0.3061	0.0272605	ENSG00000244038.2
cg03149628	0.000749086	0.0391960644522729	ENSG00000244038.2_EST00000000000.0_20979344_20979464-ENSG00000244038.2_EST00000000000.0_20979114_20979220-1-1	-9162	0.3061	0.0370235	ENSG00000244038.2
cg23993660	0.00299843	0.094681361350662	ENSG00000244038.2_EST00000000000.0_20980716_20980864-ENSG00000244038.2_EST00000000000.0_20978547_20979021-0-1	-28174	0.27097	0.110142	ENSG00000244038.2
cg14035553	3.95724e-13	2.26093033168098e-10	ENSG00000244038.2_EST00000000000.0_20981107_20981200-ENSG00000244038.2_EST00000000000.0_20979114_20979220-0-1	41443	-0.60507	1.32113e-11	ENSG00000244038.2
cg17508639	0.00232233	0.0853542131929772	ENSG00000244038.2_EST00000000000.0_20981933_20982027-ENSG00000244038.2_EST00000000000.0_20979114_20979220-0-1	-28383	0.27779	0.0964661	ENSG00000244038.2
cg14035553	7.84189e-08	7.81690991837191e-06	ENSG00000244038.2_EST00000000000.0_20981933_20982027-ENSG00000244038.2_EST00000000000.0_20980120_20980267-0-1	41443	0.47008	2.63401e-06	ENSG00000244038.2
cg14035553	8.03266e-14	6.11617780609536e-11	ENSG00000244038.2_EST00000000000.0_20981933_20982027-ENSG00000244038.2_EST00000000000.0_20980716_20980864-0-1	41443	0.61893	2.7127e-12	ENSG00000244038.2
cg14035553	9.28041e-14	6.82695369184541e-11	ENSG00000244038.2_EST00000000000.0_20981933_20982027-ENSG00000244038.2_EST00000000000.0_20981107_20981200-1-1	41443	-0.6177	3.10319e-12	ENSG00000244038.2
cg14035553	2.37246e-07	2.08603748372457e-05	ENSG00000244038.2_EST00000000000.0_20982169_20982272-ENSG00000244038.2_EST00000000000.0_20979114_20979220-0-1	41443	0.45431	7.92315e-06	ENSG00000244038.2
cg14035553	4.19448e-11	1.12961100992075e-08	ENSG00000244038.2_EST00000000000.0_20982169_20982272-ENSG00000244038.2_EST00000000000.0_20979344_20979464-0-1	41443	0.56028	1.38629e-09	ENSG00000244038.2
cg14035553	3.21342e-13	1.90231055402357e-10	ENSG00000244038.2_EST00000000000.0_20982169_20982272-ENSG00000244038.2_EST00000000000.0_20980120_20980267-0-1	41443	0.60692	1.0722e-11	ENSG00000244038.2
cg14035553	3.58938e-14	3.09192942898975e-11	ENSG00000244038.2_EST00000000000.0_20982169_20982272-ENSG00000244038.2_EST00000000000.0_20980716_20980864-0-1	41443	0.62568	1.19355e-12	ENSG00000244038.2
cg14035553	4.2677e-05	0.00305620534640265	ENSG00000244038.2_EST00000000000.0_20982594_20982680-ENSG00000244038.2_EST00000000000.0_20979344_20979464-0-1	41443	0.36739	0.00196487	ENSG00000244038.2
cg14035553	2.92638e-11	8.38644658326248e-09	ENSG00000244038.2_EST00000000000.0_20982594_20982680-ENSG00000244038.2_EST00000000000.0_20980120_20980267-0-1	41443	0.56399	9.75588e-10	ENSG00000244038.2
cg14035553	1.97334e-12	8.66480108459468e-10	ENSG00000244038.2_EST00000000000.0_20982594_20982680-ENSG00000244038.2_EST00000000000.0_20980716_20980864-0-1	41443	0.5904	6.59226e-11	ENSG00000244038.2
cg14035553	3.82001e-13	2.1957818512209e-10	ENSG00000244038.2_EST00000000000.0_20987374_20987484-ENSG00000244038.2_EST00000000000.0_20979344_20979464-0-1	41443	0.60539	1.27484e-11	ENSG00000244038.2
cg14035553	3.5307e-10	6.97151895817681e-08	ENSG00000244038.2_EST00000000000.0_20987374_20987484-ENSG00000244038.2_EST00000000000.0_20980716_20980864-0-1	41443	0.53734	1.17999e-08	ENSG00000244038.2
cg25469870	0.000331502	0.0186662293528343	ENSG00000244038.2_EST00000000000.0_20987374_20987484-ENSG00000244038.2_EST00000000000.0_20982169_20982272-0-1	-24540	0.32488	0.0154363	ENSG00000244038.2
cg25469870	0.000114256	0.00836475777600262	ENSG00000244038.2_EST00000000000.0_20987374_20987484-ENSG00000244038.2_EST00000000000.0_20982594_20982680-0-1	-24540	-0.34772	0.00614019	ENSG00000244038.2
cg12446953	0.00102326	0.0438988832615914	ENSG00000244038.2_EST00000000000.0_20987690_20987898-ENSG00000244038.2_EST00000000000.0_20980120_20980267-0-1	-27133	0.29857	0.042437	ENSG00000244038.2
cg12446953	0.000479743	0.0242275854781592	ENSG00000244038.2_EST00000000000.0_20987690_20987898-ENSG00000244038.2_EST00000000000.0_20980716_20980864-0-1	-27133	0.31651	0.0209283	ENSG00000244038.2
cg07246798	0.000761125	0.0338890852782328	ENSG00000244038.2_EST00000000000.0_20987690_20987898-ENSG00000244038.2_EST00000000000.0_20981107_20981200-0-1	34529	0.30572	0.0311344	ENSG00000244038.2
cg27312359	0.000245482	0.0137430751812162	ENSG00000244038.2_EST00000000000.0_20987690_20987898-ENSG00000244038.2_EST00000000000.0_20981933_20982027-0-1	35503	0.3315	0.0108451	ENSG00000244038.2
cg14035553	2.92659e-07	2.50687287569573e-05	ENSG00000244038.2_EST00000000000.0_20987690_20987898-ENSG00000244038.2_EST00000000000.0_20982169_20982272-0-1	41443	0.45123	9.73692e-06	ENSG00000244038.2
cg20697630	4.15584e-06	0.000271781262332324	ENSG00000244038.2_EST00000000000.0_20987690_20987898-ENSG00000244038.2_EST00000000000.0_20982594_20982680-0-1	-27626	0.40941	0.000138893	ENSG00000244038.2
cg05446994	0.00191917	0.0577673552720562	ENSG00000244038.2_EST00000000000.0_20987690_20987898-ENSG00000244038.2_EST00000000000.0_20987374_20987484-0-1	-27462	0.28276	0.059342	ENSG00000244038.2
cg21326881	0.00258328	0.0474491998868936	ENSG00000127483.12_EST00000000000.0_21074037_21074148-ENSG00000127483.12_EST00000000000.0_21069175_21071584-0-1	304	-0.27497	0.0466297	ENSG00000127483.12
cg21326881	0.00258328	0.0461292249073231	ENSG00000127483.12_EST00000000000.0_21074037_21074148-ENSG00000127483.12_EST00000000000.0_21072036_21072149-1-1	304	0.27497	0.0450692	ENSG00000127483.12
cg21326881	0.000758331	0.0144033052564239	ENSG00000127483.12_EST00000000000.0_21083659_21083749-ENSG00000127483.12_EST00000000000.0_21069175_21071584-0-1	304	-0.3058	0.0114525	ENSG00000127483.12
cg21695487	0.000168847	0.00455744552770688	ENSG00000127483.12_EST00000000000.0_21083659_21083749-ENSG00000127483.12_EST00000000000.0_21072036_21072149-0-1	-860	-0.33955	0.00307795	ENSG00000127483.12
cg21695487	1.08984e-05	0.000290454956190894	ENSG00000127483.12_EST00000000000.0_21083659_21083749-ENSG00000127483.12_EST00000000000.0_21074037_21074148-0-1	-860	-0.39271	0.000149575	ENSG00000127483.12
cg21695487	3.03021e-06	9.223779000281e-05	ENSG00000127483.12_EST00000000000.0_21083659_21083749-ENSG00000127483.12_EST00000000000.0_21076216_21076375-1-1	-860	0.41469	4.17429e-05	ENSG00000127483.12
cg20613337	0.00327008	0.0448980446545684	ENSG00000127483.12_EST00000000000.0_21083692_21083749-ENSG00000127483.12_EST00000000000.0_21072036_21072149-0-1	-617	-0.26862	0.0436097	ENSG00000127483.12
cg20613337	0.000327978	0.00735640114333128	ENSG00000127483.12_EST00000000000.0_21083692_21083749-ENSG00000127483.12_EST00000000000.0_21076216_21076375-0-1	-617	0.32511	0.00530323	ENSG00000127483.12
cg21326881	8.88393e-05	0.00257311925515115	ENSG00000127483.12_EST00000000000.0_21094077_21094157-ENSG00000127483.12_EST00000000000.0_21072036_21072149-0-1	304	0.35287	0.00161924	ENSG00000127483.12
cg21326881	8.10244e-05	0.00227236576878249	ENSG00000127483.12_EST00000000000.0_21094077_21094157-ENSG00000127483.12_EST00000000000.0_21074037_21074148-0-1	304	0.35473	0.00140951	ENSG00000127483.12
cg21695487	7.61756e-06	0.000210402525660728	ENSG00000127483.12_EST00000000000.0_21094077_21094157-ENSG00000127483.12_EST00000000000.0_21083659_21083749-0-1	-860	-0.39902	0.000104462	ENSG00000127483.12
cg21695487	4.60846e-07	1.71141880740529e-05	ENSG00000127483.12_EST00000000000.0_21094077_21094157-ENSG00000127483.12_EST00000000000.0_21091870_21092024-1-1	-860	0.44446	6.34588e-06	ENSG00000127483.12
cg19078903	0.000593036	0.0135314996500924	ENSG00000127483.12_EST00000000000.0_21097423_21097566-ENSG00000127483.12_EST00000000000.0_21072036_21072149-0-1	-1095	-0.3116	0.0106551	ENSG00000127483.12
cg19078903	0.000706781	0.014123494546384	ENSG00000127483.12_EST00000000000.0_21097423_21097566-ENSG00000127483.12_EST00000000000.0_21074037_21074148-0-1	-1095	-0.30748	0.0111911	ENSG00000127483.12
cg21695487	0.0025343	0.0395845671742809	ENSG00000127483.12_EST00000000000.0_21097423_21097566-ENSG00000127483.12_EST00000000000.0_21083692_21083749-0-1	-860	-0.27548	0.0374629	ENSG00000127483.12
cg19078903	0.0067545	0.0781570029913628	ENSG00000127483.12_EST00000000000.0_21099944_21100103-ENSG00000127483.12_EST00000000000.0_21076216_21076375-0-1	-1095	-0.24809	0.0863248	ENSG00000127483.12
cg21695487	2.68632e-05	0.000653781292399275	ENSG00000127483.12_EST00000000000.0_21099944_21100103-ENSG00000127483.12_EST00000000000.0_21083692_21083749-0-1	-860	-0.37621	0.000368294	ENSG00000127483.12
cg21326881	0.0016288	0.0258364611760647	ENSG00000127483.12_EST00000000000.0_21103090_21103243-ENSG00000127483.12_EST00000000000.0_21094077_21094157-0-1	304	0.28697	0.0225749	ENSG00000127483.12
cg23097509	0.0016161	0.0270023347210747	ENSG00000127483.12_EST00000000000.0_21103090_21103243-ENSG00000127483.12_EST00000000000.0_21097423_21097566-0-1	-262	-0.28717	0.0237815	ENSG00000127483.12
cg21695487	0.00687327	0.0766436485526344	ENSG00000127483.12_EST00000000000.0_21106305_21106404-ENSG00000127483.12_EST00000000000.0_21103191_21103243-1-1	-860	-0.24757	0.0842369	ENSG00000127483.12
cg21695487	9.62504e-05	0.00219071035960798	ENSG00000127483.12_EST00000000000.0_21106329_21106404-ENSG00000127483.12_EST00000000000.0_21097423_21097566-0-1	-860	0.35124	0.00135284	ENSG00000127483.12
cg20613337	0.000655428	0.0126772393594667	ENSG00000127483.12_EST00000000000.0_21106329_21106404-ENSG00000127483.12_EST00000000000.0_21099944_21100103-0-1	-617	-0.30926	0.00988839	ENSG00000127483.12
cg24849108	8.66945e-06	0.000236584489551288	ENSG00000127483.12_EST00000000000.0_21106848_21107033-ENSG00000127483.12_EST00000000000.0_21072036_21072149-0-1	-43264	0.39675	0.000118987	ENSG00000127483.12
cg24849108	1.39996e-06	4.62505483368336e-05	ENSG00000127483.12_EST00000000000.0_21106848_21107033-ENSG00000127483.12_EST00000000000.0_21076216_21076375-0-1	-43264	0.42724	1.92927e-05	ENSG00000127483.12
cg24849108	8.57265e-06	0.00023455326819347	ENSG00000127483.12_EST00000000000.0_21106848_21107033-ENSG00000127483.12_EST00000000000.0_21094077_21094157-0-1	-43264	0.39695	0.000117866	ENSG00000127483.12
cg20613337	0.006667	0.0922324950256059	ENSG00000127483.12_EST00000000000.0_21106848_21107033-ENSG00000127483.12_EST00000000000.0_21099944_21100103-0-1	-617	-0.24847	0.10654	ENSG00000127483.12
cg21695487	7.85211e-05	0.00251543266352212	ENSG00000127483.12_EST00000000000.0_21106848_21107033-ENSG00000127483.12_EST00000000000.0_21099944_21101498-0-1	-860	-0.35537	0.00157862	ENSG00000127483.12
cg21695487	0.000361167	0.00834652607176209	ENSG00000127483.12_EST00000000000.0_21106848_21107033-ENSG00000127483.12_EST00000000000.0_21102148_21102498-0-1	-860	-0.32296	0.00612492	ENSG00000127483.12
cg21695487	0.00107137	0.020240302166765	ENSG00000127483.12_EST00000000000.0_21106848_21107033-ENSG00000127483.12_EST00000000000.0_21106305_21106404-0-1	-860	0.29745	0.0169605	ENSG00000127483.12
cg00577361	0.0100671	0.0991551894531836	ENSG00000127483.12_EST00000000000.0_21113688_21113765-ENSG00000127483.12_EST00000000000.0_21076216_21076375-0-1	-866	-0.23607	0.116898	ENSG00000127483.12
cg21326881	0.000581402	0.0114818643805113	ENSG00000127483.12_EST00000000000.0_21113688_21113765-ENSG00000127483.12_EST00000000000.0_21106305_21106404-0-1	304	0.31207	0.0088279	ENSG00000127483.12
cg06916620	0.000275714	0.00418589730585254	ENSG00000127483.12_EST00000000000.0_21113688_21113765-ENSG00000127483.12_EST00000000000.0_21106838_21107033-0-1	5918	-0.32896	0.00279647	ENSG00000127483.12
cg24849108	1.0882e-05	0.000291012258766516	ENSG00000127483.12_EST00000000000.0_21113688_21113765-ENSG00000127483.12_EST00000000000.0_21106848_21107033-0-1	-43264	-0.39274	0.000149899	ENSG00000127483.12
cg21695487	2.17525e-06	6.79818915933023e-05	ENSG00000127483.12_EST00000000000.0_21113688_21113805-ENSG00000127483.12_EST00000000000.0_21091870_21092024-0-1	-860	0.42014	2.96774e-05	ENSG00000127483.12
cg21695487	4.19415e-07	1.57584337303344e-05	ENSG00000127483.12_EST00000000000.0_21113688_21113805-ENSG00000127483.12_EST00000000000.0_21099944_21100103-0-1	-860	0.44587	5.78617e-06	ENSG00000127483.12
cg21695487	1.49947e-06	4.89919034447174e-05	ENSG00000127483.12_EST00000000000.0_21113688_21113805-ENSG00000127483.12_EST00000000000.0_21102148_21102498-0-1	-860	0.42615	2.05712e-05	ENSG00000127483.12
cg13228952	4.17485e-05	0.000977748569367811	ENSG00000127483.12_EST00000000000.0_21113688_21113805-ENSG00000127483.12_EST00000000000.0_21103191_21103243-0-1	-24198	0.36782	0.000574623	ENSG00000127483.12
cg24849108	0.000682234	0.0121108709572703	ENSG00000127483.12_EST00000000000.0_21113688_21113805-ENSG00000127483.12_EST00000000000.0_21106305_21106404-0-1	-43264	0.30831	0.00938313	ENSG00000127483.12
cg21326881	0.00027873	0.00611060580494396	ENSG00000127483.12_EST00000000000.0_21113688_21113805-ENSG00000127483.12_EST00000000000.0_21106838_21107033-0-1	304	0.32872	0.00429203	ENSG00000127483.12
cg20613337	0.00230032	0.0347560850629605	ENSG00000127483.12_EST00000000000.0_21113688_21113805-ENSG00000127483.12_EST00000000000.0_21106843_21107033-0-1	-617	-0.27804	0.0320839	ENSG00000127483.12
cg24849108	9.75199e-06	0.000264441388187644	ENSG00000127483.12_EST00000000000.0_21113688_21113805-ENSG00000127483.12_EST00000000000.0_21106848_21107033-0-1	-43264	-0.39468	0.000134688	ENSG00000127483.12
cg05037270	9.10047e-05	0.00304111632762274	ENSG00000075151.13_EST00000000000.0_21137231_21137377-ENSG00000075151.13_EST00000000000.0_21133197_21133993-1-1	744	0.35238	0.00195388	ENSG00000075151.13
cg19363242	1.70214e-05	0.000510061945734035	ENSG00000075151.13_EST00000000000.0_21137231_21137377-ENSG00000075151.13_EST00000000000.0_21133703_21133993-1-1	48432	0.38467	0.000279429	ENSG00000075151.13
cg05037270	3.2779e-08	1.91140411530898e-06	ENSG00000075151.13_EST00000000000.0_21137231_21137377-ENSG00000075151.13_EST00000000000.0_21133741_21133993-1-1	744	-0.48197	5.3792e-07	ENSG00000075151.13
cg15598754	0.00620239	0.0897815916591198	ENSG00000075151.13_EST00000000000.0_21167349_21167521-ENSG00000075151.13_EST00000000000.0_21143885_21144031-0-1	48526	0.25059	0.102956	ENSG00000075151.13
cg08463298	0.0010593	0.0282540346276257	ENSG00000075151.13_EST00000000000.0_21180053_21180170-ENSG00000075151.13_EST00000000000.0_21167349_21167521-0-1	55	0.29773	0.0250869	ENSG00000075151.13
cg00583332	0.00689148	0.094436415333224	ENSG00000075151.13_EST00000000000.0_21191609_21191755-ENSG00000075151.13_EST00000000000.0_21186878_21187010-0-1	84	0.2475	0.109783	ENSG00000075151.13
cg06878749	0.00326915	0.0671324340803205	ENSG00000075151.13_EST00000000000.0_21205816_21206013-ENSG00000075151.13_EST00000000000.0_21190969_21191205-0-1	45153	-0.26863	0.0714286	ENSG00000075151.13
cg09135206	0.00432505	0.0763861741483645	ENSG00000075151.13_EST00000000000.0_21205816_21206013-ENSG00000075151.13_EST00000000000.0_21191609_21191755-1-1	-64	0.26089	0.083887	ENSG00000075151.13
cg19363242	6.12386e-06	0.000202900542126217	ENSG00000075151.13_EST00000000000.0_21226190_21226406-ENSG00000075151.13_EST00000000000.0_21191609_21191755-0-1	48432	0.4028	0.000100335	ENSG00000075151.13
cg19363242	1.35259e-06	5.20770990464421e-05	ENSG00000075151.13_EST00000000000.0_21226190_21226406-ENSG00000075151.13_EST00000000000.0_21219112_21219222-0-1	48432	0.42779	2.20311e-05	ENSG00000075151.13
cg05037270	0.000621486	0.0140605775434151	ENSG00000075151.13_EST00000000000.0_21226190_21226406-ENSG00000075151.13_EST00000000000.0_21220010_21220129-0-1	744	-0.31051	0.0111332	ENSG00000075151.13
cg19363242	2.88857e-05	0.000818282407468586	ENSG00000075151.13_EST00000000000.0_21226190_21226406-ENSG00000075151.13_EST00000000000.0_21221861_21221994-0-1	48432	-0.37485	0.000472476	ENSG00000075151.13
cg05037270	1.56557e-08	9.95576789797714e-07	ENSG00000075151.13_EST00000000000.0_21267984_21268111-ENSG00000075151.13_EST00000000000.0_21220010_21220129-0-1	744	-0.4917	2.55906e-07	ENSG00000075151.13
cg05037270	3.18683e-07	1.44069525899411e-05	ENSG00000075151.13_EST00000000000.0_21267984_21268111-ENSG00000075151.13_EST00000000000.0_21221861_21221994-0-1	744	0.44997	5.23202e-06	ENSG00000075151.13
cg00583332	0.000608353	0.0149838066574178	ENSG00000075151.13_EST00000000000.0_21267984_21268111-ENSG00000075151.13_EST00000000000.0_21226190_21226436-0-1	84	-0.31101	0.0119796	ENSG00000075151.13
cg09135206	2.82044e-09	2.26324868925736e-07	ENSG00000075151.13_EST00000000000.0_21267984_21268111-ENSG00000075151.13_EST00000000000.0_21231376_21231464-0-1	-64	0.51316	4.63837e-08	ENSG00000075151.13
cg05037270	1.01406e-08	6.82485468040838e-07	ENSG00000075151.13_EST00000000000.0_21267984_21268111-ENSG00000075151.13_EST00000000000.0_21267737_21267888-0-1	744	-0.49728	1.66081e-07	ENSG00000075151.13
cg09135206	0.000820242	0.0169016206060816	ENSG00000075151.13_EST00000000000.0_21267984_21268111-ENSG00000075151.13_EST00000000000.0_21267752_21267888-0-1	-64	-0.30393	0.0137621	ENSG00000075151.13
cg19363242	0.000243597	0.00663155548402267	ENSG00000075151.13_EST00000000000.0_21267984_21268823-ENSG00000075151.13_EST00000000000.0_21231376_21231464-1-1	48432	0.33167	0.00471566	ENSG00000075151.13
cg19363242	0.00163492	0.0293636196693671	ENSG00000075151.13_EST00000000000.0_21267984_21268823-ENSG00000075151.13_EST00000000000.0_21267752_21267888-0-1	48432	-0.28688	0.0262474	ENSG00000075151.13
cg05037270	1.80595e-11	3.04519943311809e-09	ENSG00000075151.13_EST00000000000.0_21377359_21377453-ENSG00000075151.13_EST00000000000.0_21295967_21296089-0-1	744	0.56889	2.96524e-10	ENSG00000075151.13
cg09135206	7.31101e-07	3.00466482378646e-05	ENSG00000075151.13_EST00000000000.0_21377359_21377453-ENSG00000075151.13_EST00000000000.0_21299495_21299592-0-1	-64	0.43742	1.19179e-05	ENSG00000075151.13
cg19363242	0.000141083	0.00424868604724809	ENSG00000075151.13_EST00000000000.0_21377359_21377453-ENSG00000075151.13_EST00000000000.0_21306827_21306941-0-1	48432	0.34334	0.00284355	ENSG00000075151.13
cg00583332	0.0054045	0.0835672945177191	ENSG00000075151.13_EST00000000000.0_21377359_21377453-ENSG00000075151.13_EST00000000000.0_21307541_21307737-0-1	84	-0.25457	0.0938662	ENSG00000075151.13
cg05037270	1.36267e-10	1.68632066125125e-08	ENSG00000075151.13_EST00000000000.0_21377359_21377453-ENSG00000075151.13_EST00000000000.0_21329202_21329301-0-1	744	0.5478	2.22926e-09	ENSG00000075151.13
cg05037270	1.17878e-06	4.61475657354544e-05	ENSG00000075151.13_EST00000000000.0_21377359_21377453-ENSG00000075151.13_EST00000000000.0_21329206_21329301-0-1	744	0.42997	1.9244e-05	ENSG00000075151.13
cg05037270	3.08309e-05	0.000870181367111998	ENSG00000075151.13_EST00000000000.0_21377359_21377487-ENSG00000075151.13_EST00000000000.0_21295967_21296089-0-1	744	-0.37362	0.000505713	ENSG00000075151.13
cg05037270	0.00122754	0.0264689680059464	ENSG00000075151.13_EST00000000000.0_21377359_21377487-ENSG00000075151.13_EST00000000000.0_21299495_21299592-0-1	744	-0.29409	0.0232291	ENSG00000075151.13
cg05037270	2.96063e-05	0.000834443286901957	ENSG00000075151.13_EST00000000000.0_21377359_21377487-ENSG00000075151.13_EST00000000000.0_21306827_21306941-0-1	744	-0.37438	0.000482892	ENSG00000075151.13
cg05037270	1.73172e-05	0.000514613704333488	ENSG00000075151.13_EST00000000000.0_21377359_21377487-ENSG00000075151.13_EST00000000000.0_21307541_21307737-0-1	744	0.38435	0.000282227	ENSG00000075151.13
cg05037270	7.8851e-05	0.0023838535556764	ENSG00000075151.13_EST00000000000.0_21377359_21377487-ENSG00000075151.13_EST00000000000.0_21327692_21327805-0-1	744	-0.35528	0.00148663	ENSG00000075151.13
cg05037270	2.11303e-07	1.00185309814932e-05	ENSG00000075151.13_EST00000000000.0_21377359_21377487-ENSG00000075151.13_EST00000000000.0_21329202_21329301-0-1	744	-0.456	3.479e-06	ENSG00000075151.13
cg00574196	1.65913e-06	0.000112744839323048	ENSG00000090686.11_EST00000000000.0_22016467_22016592-ENSG00000076864.12_EST00000000000.0_21952797_21952890-0-0	27893	-0.42452	5.21952e-05	ENSG00000090686.11
cg02108176	3.91559e-09	5.28564501725474e-07	ENSG00000090686.11_EST00000000000.0_22016467_22016592-ENSG00000090686.11_EST00000000000.0_22005072_22005932-0-1	-506	-0.50917	1.23718e-07	ENSG00000090686.11
cg00574196	8.24562e-07	5.9997955918975e-05	ENSG00000090686.11_EST00000000000.0_22016467_22016592-ENSG00000090686.11_EST00000000000.0_22005860_22005932-0-1	27893	-0.43556	2.58152e-05	ENSG00000090686.11
cg02108176	4.40115e-09	5.82221463830631e-07	ENSG00000090686.11_EST00000000000.0_22016467_22016592-ENSG00000090686.11_EST00000000000.0_22013684_22013732-1-1	-506	0.50773	1.38268e-07	ENSG00000090686.11
cg15987572	0.000276516	0.0149376795990347	ENSG00000090686.11_EST00000000000.0_22021559_22021714-ENSG00000090686.11_EST00000000000.0_22005860_22005932-0-1	27336	0.32889	0.0119385	ENSG00000090686.11
cg02108176	1.32737e-10	2.87330113656958e-08	ENSG00000090686.11_EST00000000000.0_22021559_22021714-ENSG00000090686.11_EST00000000000.0_22013684_22013732-0-1	-506	0.54809	4.18166e-09	ENSG00000090686.11
cg12602703	0.00043577	0.0212437763228675	ENSG00000090686.11_EST00000000000.0_22021559_22021714-ENSG00000090686.11_EST00000000000.0_22016467_22016592-1-1	-239	-0.31871	0.0179492	ENSG00000090686.11
cg02108176	3.27856e-11	8.8138767562357e-09	ENSG00000090686.11_EST00000000000.0_22027991_22028095-ENSG00000090686.11_EST00000000000.0_22005860_22005932-0-1	-506	0.56282	1.03353e-09	ENSG00000090686.11
cg02108176	7.46658e-10	1.26290377607525e-07	ENSG00000090686.11_EST00000000000.0_22027991_22028095-ENSG00000090686.11_EST00000000000.0_22013684_22013732-0-1	-506	0.52884	2.35242e-08	ENSG00000090686.11
cg00574196	9.08472e-10	1.49687800517595e-07	ENSG00000090686.11_EST00000000000.0_22027991_22028095-ENSG00000090686.11_EST00000000000.0_22021559_22021714-1-1	27893	0.52658	2.87401e-08	ENSG00000090686.11
cg00574196	0.00091761	0.0373093677812927	ENSG00000090686.11_EST00000000000.0_22030005_22030111-ENSG00000090686.11_EST00000000000.0_22005396_22005932-0-1	27893	0.30122	0.0349119	ENSG00000090686.11
cg02108176	2.44072e-09	3.49204761941531e-07	ENSG00000090686.11_EST00000000000.0_22030005_22030111-ENSG00000090686.11_EST00000000000.0_22005860_22005932-0-1	-506	0.51491	7.66813e-08	ENSG00000090686.11
cg00574196	9.94631e-05	0.00643336300375436	ENSG00000090686.11_EST00000000000.0_22030005_22030111-ENSG00000090686.11_EST00000000000.0_22021559_22021714-0-1	27893	0.35057	0.00455591	ENSG00000090686.11
cg24447680	0.00204946	0.0609495757262937	ENSG00000090686.11_EST00000000000.0_22030005_22030111-ENSG00000090686.11_EST00000000000.0_22027991_22028095-1-1	47398	0.28106	0.0634024	ENSG00000090686.11
cg02108176	1.23163e-11	3.82059752041574e-09	ENSG00000090686.11_EST00000000000.0_22030755_22030885-ENSG00000090686.11_EST00000000000.0_22005860_22005932-0-1	-506	0.57273	3.87818e-10	ENSG00000090686.11
cg11821759	0.000335761	0.0169957137200154	ENSG00000090686.11_EST00000000000.0_22032220_22032330-ENSG00000090686.11_EST00000000000.0_22027991_22028095-0-1	45285	-0.32459	0.013847	ENSG00000090686.11
cg00574196	0.000370249	0.0183527877287228	ENSG00000090686.11_EST00000000000.0_22032220_22032330-ENSG00000090686.11_EST00000000000.0_22030005_22030111-0-1	27893	-0.3224	0.0151334	ENSG00000090686.11
cg00574196	0.000410619	0.020549972131607	ENSG00000090686.11_EST00000000000.0_22032220_22032330-ENSG00000090686.11_EST00000000000.0_22030755_22030885-1-1	27893	0.32006	0.0172679	ENSG00000090686.11
cg00574196	2.06055e-07	1.74969364593229e-05	ENSG00000090686.11_EST00000000000.0_22032960_22033082-ENSG00000090686.11_EST00000000000.0_22021559_22021714-0-1	27893	0.45636	6.50622e-06	ENSG00000090686.11
cg22025064	3.31686e-05	0.00221211252338015	ENSG00000090686.11_EST00000000000.0_22032960_22033082-ENSG00000090686.11_EST00000000000.0_22027991_22028095-0-1	31301	-0.37223	0.00136749	ENSG00000090686.11
cg22025064	0.000138621	0.00773121589390224	ENSG00000090686.11_EST00000000000.0_22032960_22033082-ENSG00000090686.11_EST00000000000.0_22030005_22030111-0-1	31301	-0.34371	0.00561205	ENSG00000090686.11
cg02108176	8.2567e-11	1.91985688694018e-08	ENSG00000090686.11_EST00000000000.0_22032960_22033082-ENSG00000090686.11_EST00000000000.0_22030755_22030885-0-1	-506	-0.55317	2.59848e-09	ENSG00000090686.11
cg02108176	2.40814e-05	0.00127243637018263	ENSG00000090686.11_EST00000000000.0_22032960_22033082-ENSG00000090686.11_EST00000000000.0_22032220_22032330-0-1	-506	-0.37826	0.000759013	ENSG00000090686.11
cg02108176	2.39367e-06	0.000157459303617704	ENSG00000090686.11_EST00000000000.0_22032960_22033082-ENSG00000090686.11_EST00000000000.0_22032619_22032680-1-1	-506	0.41858	7.56946e-05	ENSG00000090686.11
cg00574196	2.17232e-06	0.000143990358209989	ENSG00000090686.11_EST00000000000.0_22033237_22033361-ENSG00000090686.11_EST00000000000.0_22027991_22028095-0-1	27893	0.42016	6.85219e-05	ENSG00000090686.11
cg00574196	4.77423e-07	3.69114959914732e-05	ENSG00000090686.11_EST00000000000.0_22033237_22033361-ENSG00000090686.11_EST00000000000.0_22030005_22030111-0-1	27893	0.44392	1.50059e-05	ENSG00000090686.11
cg00574196	7.44291e-10	1.25420205638474e-07	ENSG00000090686.11_EST00000000000.0_22033237_22033361-ENSG00000090686.11_EST00000000000.0_22030755_22030885-0-1	27893	0.52888	2.33311e-08	ENSG00000090686.11
cg02108176	0.00267935	0.0818752257088242	ENSG00000090686.11_EST00000000000.0_22033237_22033361-ENSG00000090686.11_EST00000000000.0_22032220_22032330-0-1	-506	-0.27399	0.0914855	ENSG00000090686.11
cg02108176	4.16591e-09	5.58777199409394e-07	ENSG00000090686.11_EST00000000000.0_22033237_22033361-ENSG00000090686.11_EST00000000000.0_22032619_22032680-0-1	-506	0.50841	1.31899e-07	ENSG00000090686.11
cg11821759	2.17535e-07	1.84016815522734e-05	ENSG00000090686.11_EST00000000000.0_22033237_22033361-ENSG00000090686.11_EST00000000000.0_22032960_22033082-1-1	45285	0.45558	6.88321e-06	ENSG00000090686.11
cg13430401	4.67145e-05	0.00374716183982475	ENSG00000090686.11_EST00000000000.0_22033237_22033400-ENSG00000090686.11_EST00000000000.0_22032619_22032680-0-1	43290	-0.36564	0.00246932	ENSG00000090686.11
cg02108176	0.00032218	0.0176279904987578	ENSG00000090686.11_EST00000000000.0_22033237_22033400-ENSG00000090686.11_EST00000000000.0_22032960_22033082-0-1	-506	-0.32551	0.0144533	ENSG00000090686.11
cg17065852	3.35012e-05	0.00271801973717942	ENSG00000090686.11_EST00000000000.0_22047529_22047656-ENSG00000090686.11_EST00000000000.0_22030005_22030111-0-1	31291	-0.37204	0.00172281	ENSG00000090686.11
cg11821759	1.32184e-05	0.000729773720515362	ENSG00000090686.11_EST00000000000.0_22047529_22047656-ENSG00000090686.11_EST00000000000.0_22032220_22032330-0-1	45285	0.38925	0.000416169	ENSG00000090686.11
cg02108176	4.25359e-08	4.2910814278823e-06	ENSG00000090686.11_EST00000000000.0_22047529_22047656-ENSG00000090686.11_EST00000000000.0_22032619_22032680-0-1	-506	0.47847	1.34068e-06	ENSG00000090686.11
cg00574196	1.6919e-07	1.46566463146998e-05	ENSG00000090686.11_EST00000000000.0_22047529_22047656-ENSG00000090686.11_EST00000000000.0_22033237_22033361-0-1	27893	0.45921	5.33471e-06	ENSG00000090686.11
cg06319359	0.00012607	0.00795916736571436	ENSG00000090686.11_EST00000000000.0_22047529_22047656-ENSG00000090686.11_EST00000000000.0_22041882_22041950-0-1	-504	0.34568	0.00580226	ENSG00000090686.11
cg02108176	1.87985e-11	5.51082370234748e-09	ENSG00000090686.11_EST00000000000.0_22048143_22048257-ENSG00000090686.11_EST00000000000.0_22032619_22032680-0-1	-506	0.56849	5.95401e-10	ENSG00000090686.11
cg16384073	0.00217416	0.073286510533466	ENSG00000090686.11_EST00000000000.0_22048143_22048257-ENSG00000090686.11_EST00000000000.0_22032960_22033082-0-1	40499	-0.27952	0.079653	ENSG00000090686.11
cg11821759	9.62514e-05	0.00612687295172608	ENSG00000090686.11_EST00000000000.0_22048143_22048257-ENSG00000090686.11_EST00000000000.0_22033237_22033361-0-1	45285	0.35124	0.00430575	ENSG00000090686.11
cg11821759	3.32323e-05	0.00249818446467743	ENSG00000090686.11_EST00000000000.0_22048143_22048257-ENSG00000090686.11_EST00000000000.0_22033237_22033400-0-1	45285	-0.37219	0.00156626	ENSG00000090686.11
cg00574196	7.34474e-06	0.000429857873100983	ENSG00000090686.11_EST00000000000.0_22048143_22048257-ENSG00000090686.11_EST00000000000.0_22041882_22041950-0-1	27893	-0.39965	0.000231072	ENSG00000090686.11
cg00574196	4.16671e-08	4.22150646964615e-06	ENSG00000090686.11_EST00000000000.0_22048143_22048257-ENSG00000090686.11_EST00000000000.0_22047529_22047656-0-1	27893	0.47874	1.31596e-06	ENSG00000090686.11
cg00574196	2.51388e-06	0.000164310450377736	ENSG00000090686.11_EST00000000000.0_22048143_22048257-ENSG00000090686.11_EST00000000000.0_22047529_22047659-1-1	27893	-0.41778	7.93886e-05	ENSG00000090686.11
cg13430401	0.00237897	0.0765925772085927	ENSG00000090686.11_EST00000000000.0_22050391_22050588-ENSG00000090686.11_EST00000000000.0_22032220_22032330-0-1	43290	0.27715	0.0841667	ENSG00000090686.11
cg00574196	0.00067082	0.0273237456109457	ENSG00000090686.11_EST00000000000.0_22050391_22050588-ENSG00000090686.11_EST00000000000.0_22032960_22033082-0-1	27893	0.30871	0.0241165	ENSG00000090686.11
cg21876283	0.00285407	0.0957973492109595	ENSG00000090686.11_EST00000000000.0_22050391_22050588-ENSG00000090686.11_EST00000000000.0_22033237_22033400-0-1	39585	0.2723	0.111849	ENSG00000090686.11
cg11821759	0.000121204	0.00800427695535821	ENSG00000090686.11_EST00000000000.0_22050391_22050588-ENSG00000090686.11_EST00000000000.0_22041882_22041950-0-1	45285	-0.3465	0.00583916	ENSG00000090686.11
cg11821759	1.20615e-05	0.000675117834397558	ENSG00000090686.11_EST00000000000.0_22050391_22050588-ENSG00000090686.11_EST00000000000.0_22047529_22047656-0-1	45285	0.3909	0.000381695	ENSG00000090686.11
cg11821759	5.75571e-06	0.0003458096642731	ENSG00000090686.11_EST00000000000.0_22050391_22050588-ENSG00000090686.11_EST00000000000.0_22047529_22047659-0-1	45285	-0.40387	0.000181682	ENSG00000090686.11
cg17065852	0.00149127	0.0575516447920037	ENSG00000090686.11_EST00000000000.0_22050391_22050588-ENSG00000090686.11_EST00000000000.0_22048143_22048257-1-1	31291	-0.28921	0.0590643	ENSG00000090686.11
cg00574196	6.45621e-06	0.000382414811503185	ENSG00000090686.11_EST00000000000.0_22050465_22050588-ENSG00000090686.11_EST00000000000.0_22033237_22033400-0-1	27893	0.40189	0.000203048	ENSG00000090686.11
cg02108176	3.20131e-07	2.57454653077509e-05	ENSG00000090686.11_EST00000000000.0_22050465_22050588-ENSG00000090686.11_EST00000000000.0_22047529_22047659-0-1	-506	0.4499	1.00296e-05	ENSG00000090686.11
cg02108176	8.32235e-05	0.00666571323769339	ENSG00000090686.11_EST00000000000.0_22055063_22055212-ENSG00000090686.11_EST00000000000.0_22033237_22033400-0-1	-506	0.35419	0.00474334	ENSG00000090686.11
cg11821759	2.80946e-05	0.00221390974553515	ENSG00000090686.11_EST00000000000.0_22055063_22055212-ENSG00000090686.11_EST00000000000.0_22041882_22041950-0-1	45285	-0.37537	0.00136884	ENSG00000090686.11
cg02108176	9.97192e-05	0.00675938234017892	ENSG00000090686.11_EST00000000000.0_22055063_22055212-ENSG00000090686.11_EST00000000000.0_22047529_22047656-0-1	-506	-0.35052	0.00482031	ENSG00000090686.11
cg02108176	1.05079e-10	2.35428527948022e-08	ENSG00000090686.11_EST00000000000.0_22055063_22055212-ENSG00000090686.11_EST00000000000.0_22047529_22047659-0-1	-506	0.5506	3.31088e-09	ENSG00000090686.11
cg07590482	0.00139365	0.0494255991677533	ENSG00000090686.11_EST00000000000.0_22055063_22055212-ENSG00000090686.11_EST00000000000.0_22050391_22050588-1-1	-924	-0.29092	0.0490053	ENSG00000090686.11
cg02108176	2.1398e-10	4.30783147110729e-08	ENSG00000090686.11_EST00000000000.0_22056197_22056322-ENSG00000090686.11_EST00000000000.0_22047529_22047659-0-1	-506	0.54289	6.72561e-09	ENSG00000090686.11
cg00574196	1.1595e-06	8.18030397829541e-05	ENSG00000090686.11_EST00000000000.0_22056197_22056322-ENSG00000090686.11_EST00000000000.0_22048143_22048257-0-1	27893	-0.43023	3.64964e-05	ENSG00000090686.11
cg11821759	0.000107622	0.00546974129371522	ENSG00000090686.11_EST00000000000.0_22056197_22056322-ENSG00000090686.11_EST00000000000.0_22050391_22050588-0-1	45285	0.34895	0.00378447	ENSG00000090686.11
cg00574196	7.16753e-05	0.00481954320833853	ENSG00000090686.11_EST00000000000.0_22056197_22056322-ENSG00000090686.11_EST00000000000.0_22050391_22051612-0-1	27893	-0.3572	0.00327975	ENSG00000090686.11
cg00574196	8.29413e-10	1.37667603770531e-07	ENSG00000090686.11_EST00000000000.0_22056197_22056322-ENSG00000090686.11_EST00000000000.0_22054344_22055212-0-1	27893	0.52763	2.60354e-08	ENSG00000090686.11
cg02108176	8.39144e-07	6.12909234001911e-05	ENSG00000090686.11_EST00000000000.0_22062939_22063118-ENSG00000090686.11_EST00000000000.0_22050391_22050588-0-1	-506	-0.43529	2.6446e-05	ENSG00000090686.11
cg17456100	0.00167741	0.0536022672011903	ENSG00000090686.11_EST00000000000.0_22062939_22063118-ENSG00000090686.11_EST00000000000.0_22050465_22050588-0-1	30760	-0.28622	0.0541265	ENSG00000090686.11
cg06319359	0.000526603	0.0270400163385327	ENSG00000090686.11_EST00000000000.0_22062939_22063118-ENSG00000090686.11_EST00000000000.0_22054344_22055212-0-1	-504	-0.31436	0.0238208	ENSG00000090686.11
cg06319359	0.00128392	0.048426296462774	ENSG00000090686.11_EST00000000000.0_22062939_22063118-ENSG00000090686.11_EST00000000000.0_22056197_22056325-1-1	-504	0.29297	0.0477993	ENSG00000090686.11
cg00574196	4.28335e-10	7.82054318398996e-08	ENSG00000090686.11_EST00000000000.0_22073560_22073642-ENSG00000090686.11_EST00000000000.0_22050391_22050588-0-1	27893	0.53517	1.34911e-08	ENSG00000090686.11
cg02108176	8.43153e-15	9.1108620505392e-12	ENSG00000090686.11_EST00000000000.0_22073560_22073642-ENSG00000090686.11_EST00000000000.0_22050465_22050588-0-1	-506	0.63742	2.66606e-13	ENSG00000090686.11
cg02108176	5.0178e-07	3.87149102597336e-05	ENSG00000090686.11_EST00000000000.0_22073560_22073642-ENSG00000090686.11_EST00000000000.0_22056197_22056325-0-1	-506	0.44317	1.58274e-05	ENSG00000090686.11
cg02108176	7.90515e-09	9.73752731683114e-07	ENSG00000090686.11_EST00000000000.0_22073560_22073642-ENSG00000090686.11_EST00000000000.0_22062939_22063118-1-1	-506	-0.50044	2.4957e-07	ENSG00000090686.11
cg06319359	0.000317142	0.0171024828422457	ENSG00000090686.11_EST00000000000.0_22074631_22074764-ENSG00000090686.11_EST00000000000.0_22055063_22055212-0-1	-504	-0.32586	0.0139503	ENSG00000090686.11
cg02108176	2.01374e-12	8.39719322253346e-10	ENSG00000090686.11_EST00000000000.0_22074631_22074764-ENSG00000090686.11_EST00000000000.0_22056197_22056325-0-1	-506	0.59021	6.35366e-11	ENSG00000090686.11
cg06319359	7.68821e-09	9.52944949399989e-07	ENSG00000090686.11_EST00000000000.0_22074631_22074764-ENSG00000090686.11_EST00000000000.0_22062939_22063118-0-1	-504	-0.50079	2.43483e-07	ENSG00000090686.11
cg06319359	2.1646e-07	1.82233003044226e-05	ENSG00000090686.11_EST00000000000.0_22074631_22074764-ENSG00000090686.11_EST00000000000.0_22073560_22073642-1-1	-504	0.45565	6.80889e-06	ENSG00000090686.11
cg00574196	7.31374e-09	9.07599876673911e-07	ENSG00000090686.11_EST00000000000.0_22079020_22079144-ENSG00000090686.11_EST00000000000.0_22054344_22055212-0-1	27893	0.50142	2.30147e-07	ENSG00000090686.11
cg02108176	2.22072e-07	1.86719641427853e-05	ENSG00000090686.11_EST00000000000.0_22079020_22079144-ENSG00000090686.11_EST00000000000.0_22073560_22073642-0-1	-506	0.45528	6.99671e-06	ENSG00000090686.11
cg06830981	0.000564915	0.0240137682750335	ENSG00000090686.11_EST00000000000.0_22079485_22079612-ENSG00000090686.11_EST00000000000.0_22073560_22073642-0-1	32392	0.31274	0.0207095	ENSG00000090686.11
cg02108176	0.000905791	0.0465271075243203	ENSG00000090686.11_EST00000000000.0_22079500_22079612-ENSG00000090686.11_EST00000000000.0_22074631_22074764-0-1	-506	-0.30154	0.0455365	ENSG00000090686.11
cg02108176	0.00162963	0.0721381915486832	ENSG00000090686.11_EST00000000000.0_22079528_22079612-ENSG00000090686.11_EST00000000000.0_22062939_22063118-0-1	-506	0.28696	0.0781129	ENSG00000090686.11
cg02108176	5.44941e-05	0.00336229245242724	ENSG00000090686.11_EST00000000000.0_22079528_22079612-ENSG00000090686.11_EST00000000000.0_22079020_22079144-0-1	-506	-0.36263	0.00218743	ENSG00000090686.11
cg02108176	0.000650542	0.030471140605176	ENSG00000090686.11_EST00000000000.0_22083039_22083195-ENSG00000090686.11_EST00000000000.0_22073560_22073642-0-1	-506	0.30943	0.0274307	ENSG00000090686.11
cg00574196	0.00220285	0.0818752257088242	ENSG00000090686.11_EST00000000000.0_22083039_22083195-ENSG00000090686.11_EST00000000000.0_22079485_22079612-1-1	27893	0.27917	0.0914855	ENSG00000090686.11
cg00574196	0.00152108	0.0465105261334104	ENSG00000090686.11_EST00000000000.0_22083039_22083195-ENSG00000090686.11_EST00000000000.0_22079528_22079612-1-1	27893	-0.28871	0.045516	ENSG00000090686.11
cg02108176	0.000291574	0.0140785228587911	ENSG00000090686.11_EST00000000000.0_22084156_22084276-ENSG00000090686.11_EST00000000000.0_22078000_22078108-0-1	-506	0.32772	0.0111491	ENSG00000090686.11
cg06909773	0.00322819	0.0932351944583339	ENSG00000090686.11_EST00000000000.0_22084156_22084276-ENSG00000090686.11_EST00000000000.0_22079020_22079144-0-1	41229	-0.26897	0.108021	ENSG00000090686.11
cg00309945	0.00161898	0.059040899643245	ENSG00000090686.11_EST00000000000.0_22084156_22084276-ENSG00000090686.11_EST00000000000.0_22079500_22079612-0-1	38827	0.28713	0.0609535	ENSG00000090686.11
cg00574196	1.49839e-09	2.2918410865999e-07	ENSG00000090686.11_EST00000000000.0_22084156_22084276-ENSG00000090686.11_EST00000000000.0_22079528_22079612-0-1	27893	-0.52073	4.70474e-08	ENSG00000090686.11
cg02108176	8.32837e-05	0.00580915258314351	ENSG00000090686.11_EST00000000000.0_22084156_22084276-ENSG00000090686.11_EST00000000000.0_22083039_22083195-1-1	-506	-0.35418	0.00405378	ENSG00000090686.11
cg00574196	1.41728e-10	3.04656132455846e-08	ENSG00000090686.11_EST00000000000.0_22109317_22109384-ENSG00000090686.11_EST00000000000.0_22021559_22021714-0-1	27893	0.54738	4.48052e-09	ENSG00000090686.11
cg00574196	6.40845e-07	4.80879694272098e-05	ENSG00000090686.11_EST00000000000.0_22109317_22109384-ENSG00000090686.11_EST00000000000.0_22048143_22048257-0-1	27893	0.43945	2.01502e-05	ENSG00000090686.11
cg19744773	1.21701e-05	0.000674601287441365	ENSG00000090686.11_EST00000000000.0_22109317_22109384-ENSG00000090686.11_EST00000000000.0_22062939_22063118-0-1	60	-0.39074	0.000381341	ENSG00000090686.11
cg11821759	0.000120023	0.00740364046346161	ENSG00000090686.11_EST00000000000.0_22109317_22109384-ENSG00000090686.11_EST00000000000.0_22073560_22073642-0-1	45285	0.3467	0.00534194	ENSG00000090686.11
cg00574196	3.13486e-07	2.53292383752127e-05	ENSG00000090686.11_EST00000000000.0_22109317_22109384-ENSG00000090686.11_EST00000000000.0_22079020_22079144-0-1	27893	0.45021	9.84902e-06	ENSG00000090686.11
cg02108176	3.14811e-06	0.000200590430025991	ENSG00000090686.11_EST00000000000.0_22109317_22109384-ENSG00000090686.11_EST00000000000.0_22079500_22079612-0-1	-506	0.41406	9.90505e-05	ENSG00000090686.11
cg00574196	6.34083e-07	4.74387148985038e-05	ENSG00000090686.11_EST00000000000.0_22109317_22109384-ENSG00000090686.11_EST00000000000.0_22084156_22084276-0-1	27893	-0.43961	1.98453e-05	ENSG00000090686.11
cg00574196	1.21158e-06	8.50654152850449e-05	ENSG00000090686.11_EST00000000000.0_22109317_22109484-ENSG00000090686.11_EST00000000000.0_22041882_22041950-0-1	27893	-0.42954	3.81328e-05	ENSG00000090686.11
cg22025064	0.00178308	0.057576638965556	ENSG00000090686.11_EST00000000000.0_22109317_22109484-ENSG00000090686.11_EST00000000000.0_22047529_22047656-0-1	31301	0.28466	0.0590989	ENSG00000090686.11
cg02108176	0.00106912	0.0409576685845345	ENSG00000090686.11_EST00000000000.0_22109317_22109484-ENSG00000090686.11_EST00000000000.0_22050391_22050588-0-1	-506	-0.2975	0.0390263	ENSG00000090686.11
cg02108176	0.000198854	0.0101903909465867	ENSG00000090686.11_EST00000000000.0_22109317_22109484-ENSG00000090686.11_EST00000000000.0_22062939_22063118-0-1	-506	0.33606	0.00769758	ENSG00000090686.11
cg00574196	9.26839e-06	0.000530829068008352	ENSG00000090686.11_EST00000000000.0_22109317_22109484-ENSG00000090686.11_EST00000000000.0_22073560_22073642-0-1	27893	-0.39558	0.000292186	ENSG00000090686.11
cg00574196	0.000362275	0.0163676636301559	ENSG00000090686.11_EST00000000000.0_22109317_22109484-ENSG00000090686.11_EST00000000000.0_22078000_22078108-0-1	27893	-0.32289	0.013265	ENSG00000090686.11
cg02108176	0.00148931	0.0545419411571999	ENSG00000090686.11_EST00000000000.0_22109317_22109484-ENSG00000090686.11_EST00000000000.0_22079485_22079612-0-1	-506	-0.28925	0.0552819	ENSG00000090686.11
cg23019935	3.52563e-07	1.9623095766839e-05	ENSG00000070831.11_EST00000000000.0_22412932_22413041-ENSG00000070831.11_EST00000000000.0_22413162_22413283-0-1	37368	0.44847	7.40136e-06	ENSG00000070831.11
cg23019935	3.30787e-07	1.85227640517572e-05	ENSG00000070831.11_EST00000000000.0_22412932_22413041-ENSG00000070831.11_EST00000000000.0_22413162_22413359-1-1	37368	-0.44942	6.93439e-06	ENSG00000070831.11
cg12578844	0.00317742	0.0622489484292711	ENSG00000004487.10_EST00000000000.0_23345988_23346440-ENSG00000004487.10_EST00000000000.0_23370920_23370979-0-1	271	-0.2694	0.0650773	ENSG00000004487.10
cg06958034	2.14379e-05	0.000621603210452637	ENSG00000004487.10_EST00000000000.0_23356962_23357127-ENSG00000004487.10_EST00000000000.0_23370920_23370979-1-1	262	0.38042	0.000348205	ENSG00000004487.10
cg06958034	0.000385437	0.010630044024748	ENSG00000004487.10_EST00000000000.0_23356962_23357127-ENSG00000004487.10_EST00000000000.0_23376880_23377013-1-1	262	-0.32149	0.00808	ENSG00000004487.10
cg12578844	0.00488327	0.0788510427472603	ENSG00000004487.10_EST00000000000.0_23356962_23357127-ENSG00000004487.10_EST00000000000.0_23395032_23395174-0-1	271	0.25747	0.0872947	ENSG00000004487.10
cg26662347	0.000778327	0.018900686441521	ENSG00000004487.10_EST00000000000.0_23376880_23377013-ENSG00000004487.10_EST00000000000.0_23382425_23382531-0-1	-187	-0.30518	0.0156613	ENSG00000004487.10
cg00541565	0.00188606	0.0406621320644065	ENSG00000004487.10_EST00000000000.0_23376880_23377013-ENSG00000004487.10_EST00000000000.0_23383977_23384058-0-1	462	-0.28321	0.0386973	ENSG00000004487.10
cg03223659	0.000239064	0.00640924391911004	ENSG00000004487.10_EST00000000000.0_23376880_23377013-ENSG00000004487.10_EST00000000000.0_23395032_23395174-0-1	-5108	0.33208	0.00453566	ENSG00000004487.10
cg22683154	0.0027631	0.0533942942831066	ENSG00000004487.10_EST00000000000.0_23382425_23382531-ENSG00000004487.10_EST00000000000.0_23385566_23385660-0-1	-753	0.27317	0.0538667	ENSG00000004487.10
cg26662347	8.59037e-07	3.49209190544496e-05	ENSG00000004487.10_EST00000000000.0_23382425_23382531-ENSG00000004487.10_EST00000000000.0_23395032_23395174-0-1	-187	-0.43493	1.41034e-05	ENSG00000004487.10
cg14015920	0.000901957	0.0185155279229649	ENSG00000004487.10_EST00000000000.0_23382425_23382531-ENSG00000004487.10_EST00000000000.0_23395554_23395644-0-1	829	0.30164	0.0152914	ENSG00000004487.10
cg06958034	1.3132e-07	6.52164509038943e-06	ENSG00000004487.10_EST00000000000.0_23382425_23382531-ENSG00000004487.10_EST00000000000.0_23397718_23397852-0-1	262	-0.46283	2.14936e-06	ENSG00000004487.10
cg14015920	0.00414269	0.0747717615516997	ENSG00000004487.10_EST00000000000.0_23382425_23382531-ENSG00000004487.10_EST00000000000.0_23398617_23398690-0-1	829	0.2621	0.0816492	ENSG00000004487.10
cg26662347	6.82365e-06	0.000222860113186031	ENSG00000004487.10_EST00000000000.0_23383977_23384058-ENSG00000004487.10_EST00000000000.0_23385566_23385660-1-1	-187	0.40093	0.000111376	ENSG00000004487.10
cg26662347	7.55831e-08	3.96042165554642e-06	ENSG00000004487.10_EST00000000000.0_23383977_23384058-ENSG00000004487.10_EST00000000000.0_23395032_23395174-0-1	-187	-0.47059	1.2245e-06	ENSG00000004487.10
cg26662347	1.67352e-06	6.31967671021372e-05	ENSG00000004487.10_EST00000000000.0_23385566_23385660-ENSG00000004487.10_EST00000000000.0_23395032_23395174-1-1	-187	-0.42439	2.73746e-05	ENSG00000004487.10
cg26662347	5.81476e-06	0.000192689847155967	ENSG00000004487.10_EST00000000000.0_23385566_23385660-ENSG00000004487.10_EST00000000000.0_23395554_23395644-0-1	-187	0.40369	9.47422e-05	ENSG00000004487.10
cg26662347	0.00089058	0.0179767477886246	ENSG00000004487.10_EST00000000000.0_23385566_23385660-ENSG00000004487.10_EST00000000000.0_23398617_23398690-0-1	-187	0.30195	0.014779	ENSG00000004487.10
cg00062312	0.00702224	0.0998614763260068	ENSG00000004487.10_EST00000000000.0_23385566_23385660-ENSG00000004487.10_EST00000000000.0_23399785_23399896-0-1	403	0.24694	0.117991	ENSG00000004487.10
cg25977026	0.00635475	0.0857357650643027	ENSG00000004487.10_EST00000000000.0_23395032_23395174-ENSG00000004487.10_EST00000000000.0_23395554_23395644-1-1	1471	0.24988	0.0970221	ENSG00000004487.10
cg25977026	0.00383372	0.064408776811672	ENSG00000004487.10_EST00000000000.0_23395032_23395174-ENSG00000004487.10_EST00000000000.0_23397718_23397852-0-1	1471	-0.26425	0.0678763	ENSG00000004487.10
cg25977026	0.00480225	0.0764862292932736	ENSG00000004487.10_EST00000000000.0_23395032_23395174-ENSG00000004487.10_EST00000000000.0_23398617_23398690-0-1	1471	0.25794	0.0840266	ENSG00000004487.10
cg26662347	0.00187542	0.0412318289887047	ENSG00000004487.10_EST00000000000.0_23395032_23395174-ENSG00000004487.10_EST00000000000.0_23403721_23403853-0-1	-187	-0.28336	0.0393455	ENSG00000004487.10
cg26662347	0.00131011	0.0277427580287708	ENSG00000004487.10_EST00000000000.0_23397718_23397852-ENSG00000004487.10_EST00000000000.0_23398617_23398690-1-1	-187	0.29247	0.0245563	ENSG00000004487.10
cg03223659	0.00249327	0.0561998657741042	ENSG00000004487.10_EST00000000000.0_23397718_23397852-ENSG00000004487.10_EST00000000000.0_23399785_23399896-0-1	-5108	0.27591	0.0573538	ENSG00000004487.10
cg25977026	4.9435e-05	0.0019064041347276	ENSG00000004487.10_EST00000000000.0_23397718_23397852-ENSG00000004487.10_EST00000000000.0_23403721_23403853-0-1	1471	-0.36454	0.00115789	ENSG00000004487.10
cg12578844	0.0013201	0.0315137886062194	ENSG00000004487.10_EST00000000000.0_23397718_23397852-ENSG00000004487.10_EST00000000000.0_23405483_23405670-0-1	271	0.29228	0.0285472	ENSG00000004487.10
cg26662347	0.00293658	0.0560950042868521	ENSG00000004487.10_EST00000000000.0_23397718_23397852-ENSG00000004487.10_EST00000000000.0_23406046_23406160-0-1	-187	-0.27153	0.0572238	ENSG00000004487.10
cg01718365	0.00315528	0.0588360281962783	ENSG00000004487.10_EST00000000000.0_23399785_23399896-ENSG00000004487.10_EST00000000000.0_23405483_23405670-0-1	-298	-0.26959	0.0606971	ENSG00000004487.10
cg26662347	9.82072e-06	0.000308980304561155	ENSG00000004487.10_EST00000000000.0_23399785_23399896-ENSG00000004487.10_EST00000000000.0_23406046_23406160-0-1	-187	0.39456	0.000160309	ENSG00000004487.10
cg00541565	0.00732092	0.0985346711730912	ENSG00000004487.10_EST00000000000.0_23403721_23403853-ENSG00000004487.10_EST00000000000.0_23407939_23408066-0-1	462	-0.24571	0.115959	ENSG00000004487.10
cg04886391	0.00384581	0.06267141917754	ENSG00000004487.10_EST00000000000.0_23405483_23405670-ENSG00000004487.10_EST00000000000.0_23409672_23410181-0-1	-232	0.26416	0.065627	ENSG00000004487.10
cg07785945	0.00151011	0.0341411147037364	ENSG00000004487.10_EST00000000000.0_23406046_23406160-ENSG00000004487.10_EST00000000000.0_23407939_23408066-1-1	415	-0.2889	0.0314055	ENSG00000004487.10
cg07785945	0.00115178	0.022944791575146	ENSG00000004487.10_EST00000000000.0_23406046_23406160-ENSG00000004487.10_EST00000000000.0_23408713_23408859-0-1	415	0.29567	0.0196307	ENSG00000004487.10
cg18167329	0.00113393	0.0412433871163555	ENSG00000125944.12_EST00000000000.0_23644976_23645181-ENSG00000125944.12_EST00000000000.0_23637694_23637815-0-1	23686	0.29605	0.0393609	ENSG00000125944.12
cg18167329	0.00152368	0.0597386276532831	ENSG00000125944.12_EST00000000000.0_23648021_23648156-ENSG00000125944.12_EST00000000000.0_23637694_23637815-0-1	23686	-0.28867	0.0618494	ENSG00000125944.12
cg22502492	0.00116101	0.0423950311095409	ENSG00000125944.12_EST00000000000.0_23648021_23648156-ENSG00000125944.12_EST00000000000.0_23640046_23640195-0-1	26691	-0.29547	0.040693	ENSG00000125944.12
cg18167329	1.59006e-07	1.31894606285845e-05	ENSG00000125944.12_EST00000000000.0_23648021_23648156-ENSG00000125944.12_EST00000000000.0_23644976_23645181-1-1	23686	0.4601	4.73872e-06	ENSG00000125944.12
cg18167329	5.10716e-08	4.76701834869209e-06	ENSG00000125944.12_EST00000000000.0_23648021_23648156-ENSG00000125944.12_EST00000000000.0_23644976_23645190-0-1	23686	-0.47598	1.50935e-06	ENSG00000125944.12
cg07239593	9.80309e-05	0.00547050926319229	ENSG00000125944.12_EST00000000000.0_23660011_23660124-ENSG00000125944.12_EST00000000000.0_23644976_23645181-0-1	98	-0.35087	0.00378504	ENSG00000125944.12
cg13452718	1.48576e-07	1.2362690016773e-05	ENSG00000125944.12_EST00000000000.0_23660011_23660124-ENSG00000125944.12_EST00000000000.0_23644976_23645190-0-1	72	0.46107	4.40875e-06	ENSG00000125944.12
cg00269115	0.00324382	0.0933887424526846	ENSG00000125944.12_EST00000000000.0_23664247_23664354-ENSG00000125944.12_EST00000000000.0_23644976_23645181-0-1	24715	-0.26884	0.108253	ENSG00000125944.12
cg01788438	6.18694e-05	0.00442084665448205	ENSG00000125944.12_EST00000000000.0_23664247_23664354-ENSG00000125944.12_EST00000000000.0_23650049_23650225-0-1	77	-0.36012	0.00297339	ENSG00000125944.12
cg01788438	0.000551233	0.0257259067872962	ENSG00000125944.12_EST00000000000.0_23664247_23664354-ENSG00000125944.12_EST00000000000.0_23660011_23660124-1-1	77	0.31331	0.0224594	ENSG00000125944.12
cg01788438	6.61302e-05	0.00425392876018405	ENSG00000125944.12_EST00000000000.0_23664983_23665101-ENSG00000125944.12_EST00000000000.0_23644976_23645181-0-1	77	-0.3588	0.00284772	ENSG00000125944.12
cg01788438	0.00213624	0.0671324340803205	ENSG00000125944.12_EST00000000000.0_23664983_23665101-ENSG00000125944.12_EST00000000000.0_23648021_23648156-0-1	77	-0.27998	0.0714286	ENSG00000125944.12
cg07106501	0.00239151	0.0754038606739059	ENSG00000125944.12_EST00000000000.0_23664983_23665101-ENSG00000125944.12_EST00000000000.0_23650049_23650225-0-1	21157	-0.27701	0.0825163	ENSG00000125944.12
cg22502492	0.000894268	0.0372450379366338	ENSG00000125944.12_EST00000000000.0_23670704_23670755-ENSG00000125944.12_EST00000000000.0_23650049_23650225-0-1	26691	0.30185	0.0348396	ENSG00000125944.12
cg10347418	0.000342239	0.0116157910854669	ENSG00000125944.12_EST00000000000.0_23670704_23670755-ENSG00000125944.12_EST00000000000.0_23664983_23665101-0-1	23111	0.32416	0.00894597	ENSG00000125944.12
cg01788438	5.16403e-09	6.38198284014405e-07	ENSG00000125944.12_EST00000000000.0_23670704_23670755-ENSG00000125944.12_EST00000000000.0_23667345_23667513-0-1	77	-0.50576	1.53586e-07	ENSG00000125944.12
cg17452713	0.00218562	0.068215067057296	ENSG00000125944.12_EST00000000000.0_23670704_23670773-ENSG00000125944.12_EST00000000000.0_23660011_23660124-0-1	24193	0.27938	0.0728716	ENSG00000125944.12
cg07106501	0.00383025	0.0980946331748503	ENSG00000125944.12_EST00000000000.0_23670704_23670773-ENSG00000125944.12_EST00000000000.0_23664247_23664354-0-1	21157	0.26428	0.115297	ENSG00000125944.12
cg18167329	7.81692e-06	0.000430131106643012	ENSG00000125944.12_EST00000000000.0_23670704_23670773-ENSG00000125944.12_EST00000000000.0_23664983_23665101-0-1	23686	-0.39857	0.000231237	ENSG00000125944.12
cg13452718	5.34654e-07	3.87511361612671e-05	ENSG00000125944.12_EST00000000000.0_23670704_23670773-ENSG00000125944.12_EST00000000000.0_23667345_23667513-0-1	72	-0.44221	1.58444e-05	ENSG00000125944.12
cg00891459	1.0192e-05	0.000547338642925973	ENSG00000125944.12_EST00000000000.0_23670704_23670803-ENSG00000125944.12_EST00000000000.0_23648021_23648156-0-1	121	-0.3939	0.000302302	ENSG00000125944.12
cg01788438	1.80937e-05	0.000919072889447642	ENSG00000125944.12_EST00000000000.0_23670704_23670803-ENSG00000125944.12_EST00000000000.0_23650049_23650225-0-1	77	-0.38355	0.000537133	ENSG00000125944.12
cg18167329	0.00113142	0.0462877526353318	ENSG00000125944.12_EST00000000000.0_23670704_23670803-ENSG00000125944.12_EST00000000000.0_23660011_23660124-0-1	23686	-0.29611	0.0452509	ENSG00000125944.12
cg07560174	0.000176139	0.00376651935411287	ENSG00000142676.8_EST00000000000.0_24019099_24019249-ENSG00000117308.9_EST00000000000.0_24124607_24124720-0-0	251	0.33865	0.00248346	ENSG00000142676.8
cg07560174	9.96409e-05	0.00239481830917875	ENSG00000142676.8_EST00000000000.0_24019099_24019249-ENSG00000125944.12_EST00000000000.0_23636281_23637559-0-0	251	-0.35053	0.00149428	ENSG00000142676.8
cg22968727	0.000630043	0.0119946318084698	ENSG00000142676.8_EST00000000000.0_24019099_24019249-ENSG00000142676.8_EST00000000000.0_24020297_24020403-1-1	-129	0.31019	0.00928053	ENSG00000142676.8
cg22968727	7.98005e-05	0.00178886027375843	ENSG00000142676.8_EST00000000000.0_24019099_24019249-ENSG00000142676.8_EST00000000000.0_24021150_24021281-0-1	-129	0.35504	0.00107779	ENSG00000142676.8
cg03529960	0.00186378	0.0268183992097719	ENSG00000142676.8_EST00000000000.0_24019099_24019249-ENSG00000142676.8_EST00000000000.0_24021150_24021885-0-1	201	-0.28352	0.0235926	ENSG00000142676.8
cg04608326	0.00444828	0.0488903185738712	ENSG00000142676.8_EST00000000000.0_24019099_24019249-ENSG00000142676.8_EST00000000000.0_24022288_24022618-0-1	-182	0.2601	0.0483485	ENSG00000142676.8
cg22968727	0.000165279	0.00325518116887367	ENSG00000142676.8_EST00000000000.0_24019099_24019249-ENSG00000169641.9_EST00000000000.0_23417683_23420873-0-0	-129	-0.34	0.00210834	ENSG00000142676.8
cg07560174	0.000819026	0.0142384780221411	ENSG00000142676.8_EST00000000000.0_24020297_24020403-ENSG00000125944.12_EST00000000000.0_23636886_23637559-0-0	251	-0.30396	0.0112975	ENSG00000142676.8
cg03529960	1.87676e-06	4.7864532109679e-05	ENSG00000142676.8_EST00000000000.0_24020297_24020403-ENSG00000142676.8_EST00000000000.0_24021150_24021281-1-1	201	-0.42254	2.00444e-05	ENSG00000142676.8
cg07560174	2.56327e-07	8.09720332059927e-06	ENSG00000142676.8_EST00000000000.0_24020297_24020403-ENSG00000142676.8_EST00000000000.0_24021150_24021885-0-1	251	-0.45318	2.7403e-06	ENSG00000142676.8
cg03529960	0.00356348	0.0467585826241647	ENSG00000142676.8_EST00000000000.0_24020297_24020403-ENSG00000142676.8_EST00000000000.0_24022288_24022398-0-1	201	0.26627	0.045805	ENSG00000142676.8
cg03529960	0.000186315	0.00374575945736351	ENSG00000142676.8_EST00000000000.0_24020297_24020403-ENSG00000142676.8_EST00000000000.0_24022288_24022618-0-1	201	-0.33745	0.00246829	ENSG00000142676.8
cg07560174	1.59913e-05	0.000326962471763076	ENSG00000142676.8_EST00000000000.0_24020297_24020403-ENSG00000142676.8_EST00000000000.0_24022834_24022915-0-1	251	0.38581	0.000170632	ENSG00000142676.8
cg03529960	2.56436e-08	1.04836643284423e-06	ENSG00000142676.8_EST00000000000.0_24021150_24021281-ENSG00000011007.7_EST00000000000.0_24075511_24075567-0-0	201	0.48524	2.71567e-07	ENSG00000142676.8
cg08883487	0.00900672	0.0941087399081137	ENSG00000142676.8_EST00000000000.0_24021150_24021281-ENSG00000011007.7_EST00000000000.0_24076332_24076438-0-0	-21038	-0.23948	0.109307	ENSG00000142676.8
cg24406162	0.0017534	0.0217707970783953	ENSG00000142676.8_EST00000000000.0_24021150_24021281-ENSG00000011007.7_EST00000000000.0_24077335_24078520-0-0	-326	-0.28509	0.0184677	ENSG00000142676.8
cg03529960	1.06216e-07	3.72241046113186e-06	ENSG00000142676.8_EST00000000000.0_24021150_24021281-ENSG00000142676.8_EST00000000000.0_24022288_24022398-0-1	201	-0.46584	1.14097e-06	ENSG00000142676.8
cg03529960	9.49807e-08	3.35011637303924e-06	ENSG00000142676.8_EST00000000000.0_24021150_24021281-ENSG00000142676.8_EST00000000000.0_24022834_24022915-0-1	201	0.46741	1.01294e-06	ENSG00000142676.8
cg12090388	0.00354936	0.0450410643563037	ENSG00000142676.8_EST00000000000.0_24021150_24021885-ENSG00000142676.8_EST00000000000.0_24022288_24022398-0-1	87	0.26638	0.0437798	ENSG00000142676.8
cg12090388	0.00524373	0.0629407963116495	ENSG00000142676.8_EST00000000000.0_24021150_24021885-ENSG00000142676.8_EST00000000000.0_24022834_24022915-0-1	87	-0.25544	0.06597	ENSG00000142676.8
cg19696976	2.31468e-05	0.00171258872508004	ENSG00000011007.7_EST00000000000.0_24078897_24079008-ENSG00000011007.7_EST00000000000.0_24080590_24080745-0-1	47757	-0.379	0.00102667	ENSG00000011007.7
cg12689996	1.33207e-05	0.000713948478018679	ENSG00000011007.7_EST00000000000.0_24078897_24079008-ENSG00000011007.7_EST00000000000.0_24080853_24080950-0-1	39156	0.38911	0.000405959	ENSG00000011007.7
cg12689996	7.41284e-06	0.000418063638369216	ENSG00000011007.7_EST00000000000.0_24078897_24079008-ENSG00000011007.7_EST00000000000.0_24082764_24082875-0-1	39156	0.39949	0.000224023	ENSG00000011007.7
cg21523719	0.000938019	0.0721381915486832	ENSG00000057757.5_EST00000000000.0_24104895_24105203-ENSG00000057757.5_EST00000000000.0_24105847_24106431-0-1	23440	-0.30069	0.0781129	ENSG00000057757.5
cg11659749	4.86367e-05	0.0055632858424235	ENSG00000057757.5_EST00000000000.0_24104895_24105203-ENSG00000057757.5_EST00000000000.0_24106354_24106431-0-1	13505	0.36485	0.00385894	ENSG00000057757.5
cg22131571	2.36329e-05	0.00374209902213073	ENSG00000057757.5_EST00000000000.0_24104895_24105203-ENSG00000057757.5_EST00000000000.0_24112805_24112913-0-1	-143	0.37861	0.00246564	ENSG00000057757.5
cg07291005	0.00116755	0.0709070656550435	ENSG00000057757.5_EST00000000000.0_24104895_24105203-ENSG00000057757.5_EST00000000000.0_24113765_24114722-0-1	21299	0.29533	0.0764572	ENSG00000057757.5
cg22014430	1.96088e-05	0.00314622898674523	ENSG00000057757.5_EST00000000000.0_24112165_24112269-ENSG00000057757.5_EST00000000000.0_24112805_24112868-0-1	-26922	-0.38207	0.00202966	ENSG00000057757.5
cg10498717	1.17189e-13	1.2458197630967e-10	ENSG00000057757.5_EST00000000000.0_24112165_24112269-ENSG00000057757.5_EST00000000000.0_24113765_24114722-0-1	21746	-0.61571	6.43476e-12	ENSG00000057757.5
cg21523719	0.000102697	0.0113540467104738	ENSG00000011009.5_EST00000000000.0_24117677_24117740-ENSG00000011009.5_EST00000000000.0_24119147_24119250-1-1	10875	0.34992	0.00871591	ENSG00000011009.5
cg12717729	1.6765e-05	0.00148960307120353	ENSG00000011009.5_EST00000000000.0_24120714_24120815-ENSG00000011009.5_EST00000000000.0_24120917_24121001-0-1	-46207	-0.38494	0.000890731	ENSG00000011009.5
cg22014430	1.82397e-21	7.432527e-17	ENSG00000011009.5_EST00000000000.0_24120714_24120815-ENSG00000011009.5_EST00000000000.0_24120917_24121090-1-1	-39487	0.73704	1.00818e-19	ENSG00000011009.5
cg22014430	1.39638e-19	1.99832207657492e-15	ENSG00000011009.5_EST00000000000.0_24120714_24120815-ENSG00000011009.5_EST00000000000.0_24121172_24121767-0-1	-39487	-0.71276	7.69418e-18	ENSG00000011009.5
cg12689996	4.54783e-11	1.8660309918238e-08	ENSG00000011009.5_EST00000000000.0_24120714_24120815-ENSG00000117308.9_EST00000000000.0_24122094_24122497-0-0	-8659	-0.55944	2.50994e-09	ENSG00000011009.5
cg12689996	1.04181e-06	0.000120849961385129	ENSG00000011009.5_EST00000000000.0_24120917_24121090-ENSG00000011009.5_EST00000000000.0_24121172_24121445-0-1	-8659	-0.43191	5.63957e-05	ENSG00000011009.5
cg12689996	1.04181e-06	0.000121873531332376	ENSG00000011009.5_EST00000000000.0_24120917_24121090-ENSG00000011009.5_EST00000000000.0_24121172_24121767-0-1	-8659	0.43191	5.69431e-05	ENSG00000011009.5
cg22014430	4.14724e-15	7.18596805172708e-12	ENSG00000117308.9_EST00000000000.0_24124607_24124720-ENSG00000117308.9_EST00000000000.0_24123187_24123272-0-1	-49287	-0.64299	1.98907e-13	ENSG00000117308.9
cg22014430	2.74385e-15	5.14014940669418e-12	ENSG00000117308.9_EST00000000000.0_24124607_24124720-ENSG00000117308.9_EST00000000000.0_24123366_24123432-0-1	-49287	-0.64618	1.32002e-13	ENSG00000117308.9
cg22014430	2.91104e-12	1.62174758997922e-09	ENSG00000117308.9_EST00000000000.0_24124607_24124720-ENSG00000117308.9_EST00000000000.0_24123582_24123637-0-1	-49287	-0.58674	1.39642e-10	ENSG00000117308.9
cg12689996	9.59663e-13	6.41347737793081e-10	ENSG00000117308.9_EST00000000000.0_24124607_24124720-ENSG00000117308.9_EST00000000000.0_24124185_24124361-1-1	-18459	-0.59708	4.60576e-11	ENSG00000117308.9
cg01604210	0.00058989	0.0348283301689297	ENSG00000117308.9_EST00000000000.0_24124607_24124720-ENSG00000142676.8_EST00000000000.0_24019099_24019249-0-0	1925	-0.31173	0.0321656	ENSG00000117308.9
cg26022257	3.74335e-07	2.24884615339233e-05	ENSG00000188529.9_EST00000000000.0_24298063_24298116-ENSG00000188529.9_EST00000000000.0_24293797_24294446-1-1	-31117	0.44758	8.61747e-06	ENSG00000188529.9
cg26022257	3.74335e-07	2.26796120703099e-05	ENSG00000188529.9_EST00000000000.0_24298063_24298116-ENSG00000188529.9_EST00000000000.0_24295567_24297929-1-1	-31117	-0.44758	8.69921e-06	ENSG00000188529.9
cg26022257	4.63084e-07	2.73132075833933e-05	ENSG00000188529.9_EST00000000000.0_24298340_24298502-ENSG00000188529.9_EST00000000000.0_24292941_24294213-0-1	-31117	-0.44438	1.0721e-05	ENSG00000188529.9
cg26022257	1.11286e-07	7.62659225432068e-06	ENSG00000188529.9_EST00000000000.0_24298340_24298502-ENSG00000188529.9_EST00000000000.0_24293797_24294446-0-1	-31117	0.46518	2.56266e-06	ENSG00000188529.9
cg26022257	5.44771e-12	1.48614539905319e-09	ENSG00000188529.9_EST00000000000.0_24298340_24298502-ENSG00000188529.9_EST00000000000.0_24295567_24297929-0-1	-31117	-0.58073	1.2567e-10	ENSG00000188529.9
cg08596618	0.00119044	0.0395491729124201	ENSG00000188529.9_EST00000000000.0_24298340_24298502-ENSG00000188529.9_EST00000000000.0_24298063_24298113-1-1	-31068	-0.29485	0.0374213	ENSG00000188529.9
cg04856657	5.92713e-10	7.93580692810458e-08	ENSG00000188529.9_EST00000000000.0_24298340_24298502-ENSG00000189266.6_EST00000000000.0_24287930_24289952-0-0	-20802	0.53149	1.37247e-08	ENSG00000188529.9
cg04856657	1.06173e-09	1.3067119291893e-07	ENSG00000188529.9_EST00000000000.0_24301464_24301567-ENSG00000188529.9_EST00000000000.0_24293797_24294446-0-1	-20802	-0.52477	2.44744e-08	ENSG00000188529.9
cg17755208	0.000123393	0.00623399173894588	ENSG00000188529.9_EST00000000000.0_24301464_24301567-ENSG00000188529.9_EST00000000000.0_24295567_24297929-0-1	-20876	0.34613	0.00439226	ENSG00000188529.9
cg26022257	0.000341412	0.0127690530875926	ENSG00000188529.9_EST00000000000.0_24301464_24301567-ENSG00000188529.9_EST00000000000.0_24298063_24298113-0-1	-31117	0.32422	0.00997038	ENSG00000188529.9
cg26022257	7.14234e-07	4.00613565600579e-05	ENSG00000188529.9_EST00000000000.0_24301464_24301567-ENSG00000188529.9_EST00000000000.0_24298063_24298116-0-1	-31117	0.43778	1.64421e-05	ENSG00000188529.9
cg26022257	1.93374e-10	3.06151391309913e-08	ENSG00000188529.9_EST00000000000.0_24301464_24301567-ENSG00000188529.9_EST00000000000.0_24298340_24298502-1-1	-31117	-0.544	4.50662e-09	ENSG00000188529.9
cg04856657	3.63853e-06	0.000173392918567596	ENSG00000188529.9_EST00000000000.0_24306681_24306784-ENSG00000188529.9_EST00000000000.0_24295567_24297929-0-1	-20802	-0.41165	8.4311e-05	ENSG00000188529.9
cg24507423	0.000336042	0.0120725359509322	ENSG00000188529.9_EST00000000000.0_24306681_24306784-ENSG00000188529.9_EST00000000000.0_24298340_24298502-0-1	-31255	0.32457	0.00934925	ENSG00000188529.9
cg25066645	0.000856634	0.0279043886767079	ENSG00000188529.9_EST00000000000.0_24306681_24306784-ENSG00000188529.9_EST00000000000.0_24301464_24301567-0-1	-18259	0.30288	0.0247246	ENSG00000188529.9
cg25066645	0.000550475	0.0208324333839388	ENSG00000188529.9_EST00000000000.0_24306681_24306784-ENSG00000188529.9_EST00000000000.0_24305203_24305307-0-1	-18259	-0.31334	0.0175469	ENSG00000188529.9
cg26991199	6.38644e-05	0.00304930068045158	ENSG00000188529.9_EST00000000000.0_24306681_24306798-ENSG00000188529.9_EST00000000000.0_24295567_24297929-0-1	200	-0.3595	0.00195972	ENSG00000188529.9
cg26022257	2.54134e-05	0.000994846247464504	ENSG00000188529.9_EST00000000000.0_24306681_24306798-ENSG00000188529.9_EST00000000000.0_24305203_24305307-0-1	-31117	0.37725	0.000585585	ENSG00000188529.9
cg22358066	4.5534e-06	0.000211801849414062	ENSG00000188529.9_EST00000000000.0_24306681_24306809-ENSG00000188529.9_EST00000000000.0_24301464_24301567-0-1	-10102	0.40787	0.000105257	ENSG00000188529.9
cg18136681	0.000756242	0.0232391442105697	ENSG00000133226.10_EST00000000000.0_24973158_24973280-ENSG00000133226.10_EST00000000000.0_24975350_24975520-1-1	-63	0.30587	0.019929	ENSG00000133226.10
cg18136681	5.25673e-05	0.00207346386272026	ENSG00000133226.10_EST00000000000.0_24973158_24973280-ENSG00000133226.10_EST00000000000.0_24975417_24975520-0-1	-63	-0.36333	0.00127194	ENSG00000133226.10
cg22517681	0.00131895	0.0311356198069332	ENSG00000133226.10_EST00000000000.0_24973158_24973280-ENSG00000133226.10_EST00000000000.0_24976462_24976577-0-1	26282	-0.2923	0.0281415	ENSG00000133226.10
cg26680644	0.000357229	0.012441547992287	ENSG00000133226.10_EST00000000000.0_24973158_24973280-ENSG00000133226.10_EST00000000000.0_24977990_24978103-0-1	-48597	0.3232	0.00967897	ENSG00000133226.10
cg18162477	0.00178765	0.0439748693102676	ENSG00000133226.10_EST00000000000.0_24975350_24975520-ENSG00000133226.10_EST00000000000.0_24976462_24976577-1-1	-166	0.28459	0.0425263	ENSG00000133226.10
cg25806492	0.00191522	0.0399114413207458	ENSG00000133226.10_EST00000000000.0_24975350_24975520-ENSG00000133226.10_EST00000000000.0_24977990_24978103-0-1	519	0.28282	0.0378419	ENSG00000133226.10
ch.1.829344F	0.00110073	0.0278650913683047	ENSG00000133226.10_EST00000000000.0_24975350_24975520-ENSG00000133226.10_EST00000000000.0_24978925_24979119-0-1	13903	0.29678	0.0246823	ENSG00000133226.10
cg20799547	5.85249e-05	0.00262718867725934	ENSG00000133226.10_EST00000000000.0_24975417_24975520-ENSG00000133226.10_EST00000000000.0_24976462_24976577-1-1	-100	0.36122	0.00165759	ENSG00000133226.10
cg20799547	3.49659e-05	0.00115939635277669	ENSG00000133226.10_EST00000000000.0_24975417_24975520-ENSG00000133226.10_EST00000000000.0_24977900_24978103-0-1	-100	-0.37122	0.000689339	ENSG00000133226.10
ch.1.829344F	0.00112644	0.0224909481542837	ENSG00000133226.10_EST00000000000.0_24975417_24975520-ENSG00000133226.10_EST00000000000.0_24977990_24978103-0-1	13903	0.29622	0.0191833	ENSG00000133226.10
cg26680644	3.36548e-06	0.00013994344391145	ENSG00000133226.10_EST00000000000.0_24975417_24975520-ENSG00000133226.10_EST00000000000.0_24978925_24979119-0-1	-48597	-0.41295	6.63657e-05	ENSG00000133226.10
cg12657664	0.00382766	0.0758843733608275	ENSG00000133226.10_EST00000000000.0_24976462_24976577-ENSG00000133226.10_EST00000000000.0_24977900_24978103-1-1	-591	-0.2643	0.083196	ENSG00000133226.10
ch.1.829344F	8.60179e-06	0.000324734858087329	ENSG00000133226.10_EST00000000000.0_24976462_24976577-ENSG00000133226.10_EST00000000000.0_24977990_24978103-0-1	13903	0.39689	0.00016934	ENSG00000133226.10
cg11329235	8.75279e-10	9.68435356587308e-08	ENSG00000133226.10_EST00000000000.0_24976462_24976577-ENSG00000133226.10_EST00000000000.0_24979419_24979523-0-1	-334	0.52701	1.73002e-08	ENSG00000133226.10
cg26680644	1.85446e-05	0.000650323430765949	ENSG00000133226.10_EST00000000000.0_24977900_24978103-ENSG00000133226.10_EST00000000000.0_24979419_24979523-0-1	-48597	-0.3831	0.000366078	ENSG00000133226.10
cg11329235	3.86046e-07	2.02340032699989e-05	ENSG00000133226.10_EST00000000000.0_24977990_24978103-ENSG00000133226.10_EST00000000000.0_24979404_24979523-0-1	-334	0.44712	7.65894e-06	ENSG00000133226.10
ch.1.829344F	0.00300328	0.0557288466019418	ENSG00000133226.10_EST00000000000.0_24977990_24978103-ENSG00000133226.10_EST00000000000.0_24979419_24979523-0-1	13903	-0.27093	0.0567735	ENSG00000133226.10
cg26680644	1.35027e-05	0.000489975858740232	ENSG00000133226.10_EST00000000000.0_24977990_24978103-ENSG00000133226.10_EST00000000000.0_24981346_24981614-0-1	-48597	-0.38887	0.000267269	ENSG00000133226.10
cg11329235	0.000175595	0.0058607453583298	ENSG00000133226.10_EST00000000000.0_24977990_24978103-ENSG00000133226.10_EST00000000000.0_24987801_24987887-0-1	-334	0.33872	0.00409471	ENSG00000133226.10
cg26680644	3.22405e-06	0.0001347631286039	ENSG00000133226.10_EST00000000000.0_24977990_24978103-ENSG00000133226.10_EST00000000000.0_24996611_24996806-0-1	-48597	0.41366	6.36672e-05	ENSG00000133226.10
cg26680644	1.10514e-05	0.000407557749687065	ENSG00000133226.10_EST00000000000.0_24978925_24979119-ENSG00000133226.10_EST00000000000.0_24979404_24979523-1-1	-48597	0.39246	0.000217757	ENSG00000133226.10
cg26680644	1.50082e-17	3.65020053795094e-14	ENSG00000133226.10_EST00000000000.0_24978925_24979119-ENSG00000133226.10_EST00000000000.0_24979419_24979523-0-1	-48597	0.68343	2.97851e-16	ENSG00000133226.10
cg26680644	9.41295e-05	0.00340919819870614	ENSG00000133226.10_EST00000000000.0_24978925_24979119-ENSG00000133226.10_EST00000000000.0_24980797_24980834-0-1	-48597	0.3517	0.00222139	ENSG00000133226.10
cg26680644	8.23858e-19	3.6545343160105e-15	ENSG00000133226.10_EST00000000000.0_24978925_24979119-ENSG00000133226.10_EST00000000000.0_24981346_24981614-0-1	-48597	0.70204	1.63863e-17	ENSG00000133226.10
cg26680644	2.85394e-21	4.79631732690763e-17	ENSG00000133226.10_EST00000000000.0_24978925_24979119-ENSG00000133226.10_EST00000000000.0_24981346_24981620-0-1	-48597	-0.73465	5.62492e-20	ENSG00000133226.10
cg26680644	1.03656e-07	6.21623463078372e-06	ENSG00000133226.10_EST00000000000.0_24978925_24979119-ENSG00000133226.10_EST00000000000.0_24987210_24987290-0-1	-48597	0.46618	2.03654e-06	ENSG00000133226.10
cg26680644	3.34625e-08	2.29833265943112e-06	ENSG00000133226.10_EST00000000000.0_24978925_24979119-ENSG00000133226.10_EST00000000000.0_24989151_24989295-0-1	-48597	0.48169	6.62757e-07	ENSG00000133226.10
cg26680644	1.78325e-06	7.92518715911258e-05	ENSG00000133226.10_EST00000000000.0_24979404_24979523-ENSG00000133226.10_EST00000000000.0_24981346_24981620-0-1	-48597	-0.42336	3.52311e-05	ENSG00000133226.10
cg26680644	4.67847e-05	0.00203130822424872	ENSG00000133226.10_EST00000000000.0_24979404_24979523-ENSG00000133226.10_EST00000000000.0_24987210_24987290-0-1	-48597	0.36561	0.00124321	ENSG00000133226.10
cg26680644	3.57818e-08	2.42686823718183e-06	ENSG00000133226.10_EST00000000000.0_24979404_24979523-ENSG00000133226.10_EST00000000000.0_24987801_24987887-0-1	-48597	0.4808	7.0524e-07	ENSG00000133226.10
cg26680644	8.17408e-19	3.61712396190476e-15	ENSG00000133226.10_EST00000000000.0_24979419_24979523-ENSG00000133226.10_EST00000000000.0_24981346_24981614-0-1	-48597	0.70209	1.60861e-17	ENSG00000133226.10
cg25806492	0.00354525	0.0635807817310085	ENSG00000133226.10_EST00000000000.0_24979419_24979523-ENSG00000133226.10_EST00000000000.0_24981346_24981620-0-1	519	0.26641	0.0667989	ENSG00000133226.10
cg26680644	1.39374e-07	8.13207467957411e-06	ENSG00000133226.10_EST00000000000.0_24979419_24979523-ENSG00000133226.10_EST00000000000.0_24987210_24987290-0-1	-48597	-0.46199	2.75371e-06	ENSG00000133226.10
cg26680644	1.93898e-09	1.91159250005908e-07	ENSG00000133226.10_EST00000000000.0_24979419_24979523-ENSG00000133226.10_EST00000000000.0_24987801_24987887-0-1	-48597	-0.51767	3.80977e-08	ENSG00000133226.10
cg11329235	2.96462e-10	3.83410414811401e-08	ENSG00000133226.10_EST00000000000.0_24979419_24979523-ENSG00000133226.10_EST00000000000.0_24989151_24989295-0-1	-334	0.53929	5.87657e-09	ENSG00000133226.10
cg18136681	0.000553478	0.0174681393467617	ENSG00000133226.10_EST00000000000.0_24981346_24981614-ENSG00000133226.10_EST00000000000.0_24987210_24987290-1-1	-63	-0.31321	0.0142999	ENSG00000133226.10
cg11329235	0.000340624	0.00986966073326632	ENSG00000133226.10_EST00000000000.0_24981346_24981614-ENSG00000133226.10_EST00000000000.0_24987801_24987887-0-1	-334	-0.32427	0.00742156	ENSG00000133226.10
cg11329235	4.8856e-10	5.87675571498041e-08	ENSG00000133226.10_EST00000000000.0_24981346_24981614-ENSG00000133226.10_EST00000000000.0_24989151_24989295-0-1	-334	-0.53368	9.67622e-09	ENSG00000133226.10
cg11329235	1.22531e-06	5.67567883829781e-05	ENSG00000133226.10_EST00000000000.0_24981346_24981614-ENSG00000133226.10_EST00000000000.0_24995614_24996078-0-1	-334	0.42936	2.42442e-05	ENSG00000133226.10
cg11329235	8.86213e-11	1.36988051028532e-08	ENSG00000133226.10_EST00000000000.0_24989151_24989295-ENSG00000133226.10_EST00000000000.0_24989674_24989715-1-1	-334	0.55242	1.74223e-09	ENSG00000133226.10
cg11329235	5.87418e-11	9.72075437538195e-09	ENSG00000133226.10_EST00000000000.0_24989151_24989295-ENSG00000133226.10_EST00000000000.0_24993306_24993416-1-1	-334	-0.55677	1.16117e-09	ENSG00000133226.10
cg03648483	7.58804e-16	8.47448421620165e-13	ENSG00000169504.9_EST00000000000.0_25071873_25072116-ENSG00000169504.9_EST00000000000.0_25124233_25124342-0-1	952	-0.65588	1.4806e-14	ENSG00000169504.9
cg01905478	4.20147e-10	5.09904215360254e-08	ENSG00000169504.9_EST00000000000.0_25071873_25072116-ENSG00000169504.9_EST00000000000.0_25140585_25140710-0-1	-31591	0.53538	8.18964e-09	ENSG00000169504.9
cg01905478	1.786e-13	7.48794793302892e-11	ENSG00000169504.9_EST00000000000.0_25071873_25072116-ENSG00000169504.9_EST00000000000.0_25166351_25166532-0-1	-31591	-0.61207	3.47478e-12	ENSG00000169504.9
cg01905478	2.79944e-16	3.77740182319546e-13	ENSG00000169504.9_EST00000000000.0_25071873_25072116-ENSG00000169504.9_EST00000000000.0_25167264_25170815-0-1	-31591	-0.66316	5.48214e-15	ENSG00000169504.9
cg03648483	0.00421572	0.0751107291871306	ENSG00000169504.9_EST00000000000.0_25071873_25072116-ENSG00000169504.9_EST00000000000.0_25167278_25169082-0-1	952	0.26161	0.0821138	ENSG00000169504.9
cg26838747	0.00190567	0.0451902431295067	ENSG00000169504.9_EST00000000000.0_25166351_25166532-ENSG00000169504.9_EST00000000000.0_25167264_25170815-0-1	-537	0.28295	0.0439513	ENSG00000169504.9
cg26838747	0.00190567	0.0387100815795064	ENSG00000169504.9_EST00000000000.0_25166351_25166532-ENSG00000169504.9_EST00000000000.0_25167278_25169082-0-1	-537	-0.28295	0.0364753	ENSG00000169504.9
cg22737001	0.00208194	0.0838724833618177	ENSG00000020633.13_EST00000000000.0_25254065_25254221-ENSG00000020633.13_EST00000000000.0_25233750_25233908-0-1	-34472	-0.28065	0.0943044	ENSG00000020633.13
cg12459932	2.06296e-12	1.00277130154151e-09	ENSG00000020633.13_EST00000000000.0_25256078_25256343-ENSG00000020633.13_EST00000000000.0_25228448_25229157-0-1	517	-0.58998	7.85871e-11	ENSG00000020633.13
cg20288927	9.43883e-08	1.0329129909439e-05	ENSG00000020633.13_EST00000000000.0_25256078_25256343-ENSG00000020633.13_EST00000000000.0_25233750_25233908-0-1	-48153	0.46749	3.60189e-06	ENSG00000020633.13
cg14182690	1.07576e-06	9.1164858518287e-05	ENSG00000020633.13_EST00000000000.0_25256078_25256343-ENSG00000020633.13_EST00000000000.0_25245731_25245835-0-1	-554	-0.43141	4.12071e-05	ENSG00000020633.13
cg14182690	6.26295e-07	5.62631948702668e-05	ENSG00000020633.13_EST00000000000.0_25256078_25256343-ENSG00000020633.13_EST00000000000.0_25254065_25254221-1-1	-554	0.4398	2.40107e-05	ENSG00000020633.13
cg12459932	6.30027e-14	5.56167045363612e-11	ENSG00000020633.13_EST00000000000.0_25256078_25256343-ENSG00000020633.13_EST00000000000.0_25255531_25255612-0-1	517	-0.62098	2.42236e-12	ENSG00000020633.13
cg03769939	0.000789517	0.0432721179505218	ENSG00000020633.13_EST00000000000.0_25291005_25291159-ENSG00000020633.13_EST00000000000.0_25228448_25229157-0-1	-37372	0.30484	0.0417183	ENSG00000020633.13
cg07236781	7.25556e-06	0.000505118972849706	ENSG00000020633.13_EST00000000000.0_25291005_25291159-ENSG00000020633.13_EST00000000000.0_25233750_25233908-0-1	-460	-0.39987	0.000276457	ENSG00000020633.13
cg13461622	0.000479454	0.0251310369034271	ENSG00000020633.13_EST00000000000.0_25291005_25291159-ENSG00000020633.13_EST00000000000.0_25245731_25245835-0-1	-116	-0.31653	0.021852	ENSG00000020633.13
cg13629563	0.00105875	0.0491006794751016	ENSG00000020633.13_EST00000000000.0_25291005_25291501-ENSG00000020633.13_EST00000000000.0_25256078_25256343-0-1	-34552	-0.29774	0.0486044	ENSG00000020633.13
cg02394110	5.95934e-07	4.97781002284025e-05	ENSG00000117614.5_EST00000000000.0_25554609_25554726-ENSG00000117614.5_EST00000000000.0_25549456_25549922-0-1	15009	-0.44056	2.094e-05	ENSG00000117614.5
cg00975854	0.000939997	0.0427046870607831	ENSG00000117614.5_EST00000000000.0_25555489_25555614-ENSG00000117614.5_EST00000000000.0_25549456_25549922-0-1	15333	-0.30064	0.0410569	ENSG00000117614.5
cg16663955	8.69683e-05	0.00661511860552939	ENSG00000117614.5_EST00000000000.0_25555489_25555614-ENSG00000117614.5_EST00000000000.0_25553933_25554023-0-1	156	-0.3533	0.00470271	ENSG00000117614.5
cg16663955	0.000234998	0.0161203108773279	ENSG00000117614.5_EST00000000000.0_25555489_25555614-ENSG00000117614.5_EST00000000000.0_25554609_25554726-0-1	156	0.33245	0.0130339	ENSG00000117614.5
cg18263451	1.39557e-05	0.000845376049942693	ENSG00000117614.5_EST00000000000.0_25558595_25558702-ENSG00000117614.5_EST00000000000.0_25549456_25549922-0-1	14196	-0.38827	0.000489822	ENSG00000117614.5
cg04085713	5.57824e-08	5.99083106557792e-06	ENSG00000117614.5_EST00000000000.0_25558595_25558702-ENSG00000117614.5_EST00000000000.0_25551493_25551591-0-1	-49539	-0.47478	1.95406e-06	ENSG00000117614.5
cg04085713	9.74398e-06	0.000611906368782855	ENSG00000117614.5_EST00000000000.0_25558595_25558702-ENSG00000117614.5_EST00000000000.0_25553933_25554023-0-1	-49539	-0.3947	0.000342105	ENSG00000117614.5
cg16663955	0.00185841	0.0618258496454669	ENSG00000117616.11_EST00000000000.0_25572935_25573023-ENSG00000117616.11_EST00000000000.0_25568747_25569196-0-1	-14845	-0.28359	0.0645367	ENSG00000117616.11
cg00037072	7.99066e-05	0.00542540339803014	ENSG00000117616.11_EST00000000000.0_25572935_25573023-ENSG00000117616.11_EST00000000000.0_25571260_25571792-0-1	-45	-0.35501	0.00375019	ENSG00000117616.11
cg02394110	1.52002e-08	1.87917158113638e-06	ENSG00000117616.11_EST00000000000.0_25572935_25573023-ENSG00000117616.11_EST00000000000.0_25571670_25571792-0-1	8	0.49208	5.27747e-07	ENSG00000117616.11
cg21257635	1.90645e-08	2.29740808050117e-06	ENSG00000117616.11_EST00000000000.0_25573800_25573945-ENSG00000117616.11_EST00000000000.0_25572935_25573520-1-1	-15067	-0.48914	6.62393e-07	ENSG00000117616.11
cg21257635	1.90645e-08	2.29197612153008e-06	ENSG00000117616.11_EST00000000000.0_25573800_25573945-ENSG00000117616.11_EST00000000000.0_25573228_25573520-0-1	-15067	0.48914	6.60503e-07	ENSG00000117616.11
cg21367040	0.00545069	0.0786843307156995	ENSG00000183726.6_EST00000000000.0_25664408_25664947-ENSG00000183726.6_EST00000000000.0_25669452_25669564-0-1	449	0.25432	0.087069	ENSG00000183726.6
cg19897979	4.28877e-06	0.000120816562644461	ENSG00000183726.6_EST00000000000.0_25666965_25667070-ENSG00000183726.6_EST00000000000.0_25669452_25669564-0-1	23404	-0.40888	5.63767e-05	ENSG00000183726.6
cg19897979	0.000154776	0.00289957510946	ENSG00000183726.6_EST00000000000.0_25666965_25667070-ENSG00000183726.6_EST00000000000.0_25678117_25678184-0-1	23404	0.34139	0.00185274	ENSG00000183726.6
cg19897979	0.00878858	0.0947551685072643	ENSG00000183726.6_EST00000000000.0_25666965_25667070-ENSG00000183726.6_EST00000000000.0_25679373_25679465-0-1	23404	0.24022	0.110262	ENSG00000183726.6
cg14580349	0.00339758	0.0557288466019418	ENSG00000183726.6_EST00000000000.0_25666965_25667070-ENSG00000183726.6_EST00000000000.0_25683284_25683344-0-1	123	0.26757	0.0567735	ENSG00000183726.6
cg08529614	7.10203e-06	0.000190144437002513	ENSG00000183726.6_EST00000000000.0_25666965_25667070-ENSG00000183726.6_EST00000000000.0_25687151_25688852-0-1	1066	-0.40024	9.33832e-05	ENSG00000183726.6
cg12412775	0.00310303	0.0432150059253721	ENSG00000183726.6_EST00000000000.0_25669452_25669564-ENSG00000183726.6_EST00000000000.0_25678117_25678184-0-1	33977	0.27004	0.0416495	ENSG00000183726.6
cg08529614	7.88098e-07	2.63774063867491e-05	ENSG00000183726.6_EST00000000000.0_25669452_25669564-ENSG00000183726.6_EST00000000000.0_25687151_25688852-0-1	1066	-0.43626	1.03056e-05	ENSG00000183726.6
cg08529614	3.91745e-07	1.42450860078056e-05	ENSG00000183726.6_EST00000000000.0_25679373_25679465-ENSG00000183726.6_EST00000000000.0_25683284_25683344-0-1	1066	0.4469	5.16589e-06	ENSG00000183726.6
cg08529614	3.91745e-07	1.41501681276972e-05	ENSG00000183726.6_EST00000000000.0_25679373_25679465-ENSG00000183726.6_EST00000000000.0_25687151_25688852-0-1	1066	-0.4469	5.12717e-06	ENSG00000183726.6
cg16387947	0.00653806	0.0901420657201877	ENSG00000204178.5_EST00000000000.0_25810607_25810765-ENSG00000204178.5_EST00000000000.0_25817901_25818075-0-1	-175	0.24904	0.103484	ENSG00000204178.5
cg00465927	0.000130096	0.0104383920851394	ENSG00000117640.13_EST00000000000.0_26153106_26153317-ENSG00000117640.13_EST00000000000.0_26156000_26156060-0-1	44983	0.34503	0.00791102	ENSG00000117640.13
cg05193538	0.000930681	0.0461113195936923	ENSG00000117640.13_EST00000000000.0_26153106_26153317-ENSG00000117640.13_EST00000000000.0_26156036_26156321-0-1	-47140	-0.30088	0.0450491	ENSG00000117640.13
cg00465927	0.00180925	0.0775256787426609	ENSG00000117640.13_EST00000000000.0_26153106_26153317-ENSG00000117640.13_EST00000000000.0_26156109_26156321-1-1	44983	-0.28428	0.0854484	ENSG00000117640.13
cg00465927	2.74633e-10	5.82703788976243e-08	ENSG00000117640.13_EST00000000000.0_26153106_26153317-ENSG00000117640.13_EST00000000000.0_26156178_26156322-0-1	44983	-0.54013	9.58242e-09	ENSG00000117640.13
cg20787693	6.45257e-09	8.90677999534256e-07	ENSG00000117640.13_EST00000000000.0_26153106_26153317-ENSG00000117640.13_EST00000000000.0_26158412_26158702-0-1	2243	0.50299	2.25176e-07	ENSG00000117640.13
cg00465927	0.00111641	0.0360089195556029	ENSG00000117640.13_EST00000000000.0_26153106_26153317-ENSG00000127423.6_EST00000000000.0_26158414_26158649-0-0	44983	-0.29644	0.033477	ENSG00000117640.13
cg00465927	0.00102475	0.045499548192742	ENSG00000127423.6_EST00000000000.0_26158414_26158649-ENSG00000117640.13_EST00000000000.0_26153106_26153317-0-0	4211	-0.29854	0.0443177	ENSG00000127423.6
cg00224299	0.000939715	0.0577952696832165	ENSG00000117632.16_EST00000000000.0_26227982_26228173-ENSG00000117632.16_EST00000000000.0_26211931_26212360-1-1	-47485	-0.30065	0.0593768	ENSG00000117632.16
cg20826610	9.18651e-07	9.22796502916492e-05	ENSG00000117632.16_EST00000000000.0_26227982_26228173-ENSG00000117632.16_EST00000000000.0_26226609_26227578-1-1	2386	0.43388	4.17638e-05	ENSG00000117632.16
cg18114887	1.04813e-12	6.60609731168069e-10	ENSG00000117632.16_EST00000000000.0_26227982_26228173-ENSG00000117632.16_EST00000000000.0_26227086_26227578-0-1	13472	-0.59627	4.77069e-11	ENSG00000117632.16
cg01625783	8.37534e-13	5.46240996986014e-10	ENSG00000117632.16_EST00000000000.0_26227982_26228173-ENSG00000117632.16_EST00000000000.0_26227232_26227578-1-1	-31263	-0.59832	3.7985e-11	ENSG00000117632.16
cg18114887	2.24197e-07	2.62573496882199e-05	ENSG00000117632.16_EST00000000000.0_26230132_26230304-ENSG00000117632.16_EST00000000000.0_26211931_26212360-0-1	13472	-0.45514	1.02535e-05	ENSG00000117632.16
cg18114887	1.1282e-15	2.38673298050746e-12	ENSG00000117632.16_EST00000000000.0_26230132_26230304-ENSG00000117632.16_EST00000000000.0_26227086_26227578-0-1	13472	-0.65292	5.1614e-14	ENSG00000117632.16
cg20826610	0.000262447	0.0172282759165549	ENSG00000117632.16_EST00000000000.0_26230132_26230304-ENSG00000117632.16_EST00000000000.0_26227982_26228173-1-1	2386	-0.33004	0.0140708	ENSG00000117632.16
cg20826610	7.66965e-12	3.48259310396904e-09	ENSG00000117632.16_EST00000000000.0_26230132_26230304-ENSG00000117713.13_EST00000000000.0_27105514_27107650-0-0	2386	0.5774	3.47554e-10	ENSG00000117632.16
cg20826610	5.38857e-07	5.70996947578847e-05	ENSG00000117632.16_EST00000000000.0_26230132_26230304-ENSG00000182749.5_EST00000000000.0_26187701_26190352-0-0	2386	-0.44209	2.44173e-05	ENSG00000117632.16
cg20826610	3.9447e-06	0.000340682753871088	ENSG00000117632.16_EST00000000000.0_26231155_26231229-ENSG00000117632.16_EST00000000000.0_26211931_26212360-0-1	2386	0.41029	0.000178702	ENSG00000117632.16
cg00465927	2.80738e-07	3.19326397369491e-05	ENSG00000117632.16_EST00000000000.0_26231155_26231229-ENSG00000117632.16_EST00000000000.0_26227982_26228173-0-1	-43368	-0.45184	1.27614e-05	ENSG00000117632.16
cg20826610	1.05287e-09	2.32868664560729e-07	ENSG00000117632.16_EST00000000000.0_26231155_26231229-ENSG00000117632.16_EST00000000000.0_26228103_26228173-0-1	2386	-0.52486	4.7914e-08	ENSG00000117632.16
cg20826610	1.01739e-09	2.25826745222491e-07	ENSG00000117632.16_EST00000000000.0_26231155_26231229-ENSG00000117632.16_EST00000000000.0_26230132_26230304-1-1	2386	0.52526	4.62467e-08	ENSG00000117632.16
cg11643099	0.000121058	0.00651980384307712	ENSG00000142684.7_EST00000000000.0_26496433_26496674-ENSG00000142684.7_EST00000000000.0_26496909_26496971-0-1	-11133	0.34653	0.0046256	ENSG00000142684.7
cg11643099	1.92931e-08	2.47556530495147e-06	ENSG00000142684.7_EST00000000000.0_26496433_26496674-ENSG00000142684.7_EST00000000000.0_26496909_26498551-0-1	-11133	0.48898	7.21378e-07	ENSG00000142684.7
cg11643099	2.37169e-06	0.000180632960185185	ENSG00000142684.7_EST00000000000.0_26496433_26496674-ENSG00000142684.7_EST00000000000.0_26497066_26498551-0-1	-11133	0.41873	8.82066e-05	ENSG00000142684.7
cg11371681	0.00062587	0.0375943481680853	ENSG00000142669.8_EST00000000000.0_26606335_26606694-ENSG00000142669.8_EST00000000000.0_26607256_26607423-0-1	1229	-0.31034	0.0352285	ENSG00000142669.8
cg27629931	0.000509822	0.0285476425243541	ENSG00000142669.8_EST00000000000.0_26606335_26606694-ENSG00000142669.8_EST00000000000.0_26607256_26607941-0-1	27565	0.31511	0.025396	ENSG00000142669.8
cg00910861	0.000555428	0.0301215706446649	ENSG00000142669.8_EST00000000000.0_26606335_26606694-ENSG00000142669.8_EST00000000000.0_26607549_26608007-0-1	29957	-0.31313	0.027056	ENSG00000142669.8
cg12445424	0.000269354	0.00827545360888341	ENSG00000142669.8_EST00000000000.0_26606613_26606694-ENSG00000142669.8_EST00000000000.0_26607256_26607423-0-1	-526	0.32947	0.00606534	ENSG00000142669.8
cg00830850	2.47257e-08	3.48413447759921e-06	ENSG00000169442.4_EST00000000000.0_26644448_26644562-ENSG00000117713.13_EST00000000000.0_27057643_27058095-0-0	28201	0.48572	1.05836e-06	ENSG00000169442.4
cg00830850	2.42135e-08	3.4184183097935e-06	ENSG00000169442.4_EST00000000000.0_26644448_26644562-ENSG00000169442.4_EST00000000000.0_26646662_26647014-0-1	28201	-0.486	1.0362e-06	ENSG00000169442.4
cg08034986	5.00677e-05	0.00229746381145272	ENSG00000117676.7_EST00000000000.0_26872343_26872526-ENSG00000117676.7_EST00000000000.0_26879882_26879988-0-1	4419	0.36429	0.00142649	ENSG00000117676.7
cg00359365	1.41092e-06	7.23908406206831e-05	ENSG00000117676.7_EST00000000000.0_26873358_26873474-ENSG00000117676.7_EST00000000000.0_26879882_26879988-0-1	24289	-0.42712	3.18376e-05	ENSG00000117676.7
cg09900893	3.01861e-09	3.16988029113222e-07	ENSG00000117676.7_EST00000000000.0_26873358_26873474-ENSG00000117676.7_EST00000000000.0_26881087_26881229-0-1	9118	0.51234	6.86146e-08	ENSG00000117676.7
cg09900893	2.79753e-06	0.000133705907737427	ENSG00000117676.7_EST00000000000.0_26877888_26877968-ENSG00000117676.7_EST00000000000.0_26881087_26881229-0-1	9118	0.41602	6.3129e-05	ENSG00000117676.7
cg12729822	3.49307e-11	6.96337739893451e-09	ENSG00000117676.7_EST00000000000.0_26879882_26879988-ENSG00000117676.7_EST00000000000.0_26880705_26880742-1-1	-804	0.56217	7.84905e-10	ENSG00000117676.7
cg09900893	3.06089e-12	9.05545386627372e-10	ENSG00000117676.7_EST00000000000.0_26879882_26879988-ENSG00000117676.7_EST00000000000.0_26881087_26881229-0-1	9118	0.58626	6.94641e-11	ENSG00000117676.7
cg09900893	4.82167e-10	6.48315065900642e-08	ENSG00000117676.7_EST00000000000.0_26879882_26879988-ENSG00000117676.7_EST00000000000.0_26881642_26881712-0-1	9118	-0.53383	1.08423e-08	ENSG00000117676.7
cg09900893	1.93534e-09	2.16732668033214e-07	ENSG00000117676.7_EST00000000000.0_26879882_26879988-ENSG00000117676.7_EST00000000000.0_26882028_26882116-0-1	9118	-0.51769	4.40718e-08	ENSG00000117676.7
cg09900893	3.91526e-13	1.6217122611399e-10	ENSG00000117676.7_EST00000000000.0_26879882_26879988-ENSG00000117676.7_EST00000000000.0_26883145_26883209-0-1	9118	-0.60517	8.84487e-12	ENSG00000117676.7
cg09900893	2.02003e-12	6.35126840922531e-10	ENSG00000117676.7_EST00000000000.0_26879882_26879988-ENSG00000117676.7_EST00000000000.0_26883489_26883591-0-1	9118	-0.59018	4.55256e-11	ENSG00000117676.7
cg12729822	1.47867e-09	1.70406280596728e-07	ENSG00000117676.7_EST00000000000.0_26879882_26879988-ENSG00000117676.7_EST00000000000.0_26883534_26883591-0-1	-804	0.52088	3.33826e-08	ENSG00000117676.7
cg26919417	0.000834625	0.0277883324529697	ENSG00000117676.7_EST00000000000.0_26879882_26879988-ENSG00000117676.7_EST00000000000.0_26885298_26885428-0-1	39154	-0.30351	0.0246041	ENSG00000117676.7
cg22512670	0.000115638	0.00487328684112305	ENSG00000117676.7_EST00000000000.0_26881087_26881229-ENSG00000117676.7_EST00000000000.0_26881642_26881712-1-1	-493	0.34747	0.00332073	ENSG00000117676.7
cg22512670	0.00054382	0.0188469314227226	ENSG00000117676.7_EST00000000000.0_26881087_26881229-ENSG00000117676.7_EST00000000000.0_26882028_26882116-0-1	-493	-0.31362	0.0156105	ENSG00000117676.7
cg10800585	0.00217291	0.0579930572441012	ENSG00000117676.7_EST00000000000.0_26881087_26881229-ENSG00000117676.7_EST00000000000.0_26883145_26883209-0-1	316	0.27953	0.0596222	ENSG00000117676.7
cg09900893	1.54574e-07	1.00623044381185e-05	ENSG00000117676.7_EST00000000000.0_26881087_26881229-ENSG00000117676.7_EST00000000000.0_26883534_26883591-0-1	9118	-0.46051	3.49612e-06	ENSG00000117676.7
cg19925791	1.4708e-05	0.000597783089093197	ENSG00000117676.7_EST00000000000.0_26881087_26881229-ENSG00000117676.7_EST00000000000.0_26885298_26885428-0-1	-29126	-0.38733	0.000333491	ENSG00000117676.7
cg12729822	1.59473e-06	8.09737060713682e-05	ENSG00000117676.7_EST00000000000.0_26881087_26881229-ENSG00000117676.7_EST00000000000.0_26887217_26887342-0-1	-804	-0.42516	3.60812e-05	ENSG00000117676.7
cg12729822	0.000187529	0.0060784200767641	ENSG00000117676.7_EST00000000000.0_26881087_26881229-ENSG00000117676.7_EST00000000000.0_26887536_26887625-0-1	-804	-0.33731	0.00426646	ENSG00000117676.7
cg22512670	0.00288447	0.0690229854401481	ENSG00000117676.7_EST00000000000.0_26883489_26883591-ENSG00000117676.7_EST00000000000.0_26885298_26885428-1-1	-493	-0.27202	0.0739385	ENSG00000117676.7
cg09900893	4.50017e-11	8.70764532995231e-09	ENSG00000117676.7_EST00000000000.0_26883489_26883591-ENSG00000117676.7_EST00000000000.0_26887536_26887625-0-1	9118	-0.55955	1.01892e-09	ENSG00000117676.7
cg19925791	0.00440113	0.0884639295401339	ENSG00000117676.7_EST00000000000.0_26883489_26883591-ENSG00000117676.7_EST00000000000.0_26887996_26888154-0-1	-29126	-0.2604	0.101	ENSG00000117676.7
cg19925791	0.00310973	0.0696018136907074	ENSG00000117676.7_EST00000000000.0_26883489_26883591-ENSG00000117676.7_EST00000000000.0_26897940_26898101-0-1	-29126	-0.26998	0.0747041	ENSG00000117676.7
cg12729822	8.94076e-10	1.11089351028568e-07	ENSG00000117676.7_EST00000000000.0_26883534_26883591-ENSG00000117676.7_EST00000000000.0_26885298_26885428-1-1	-804	0.52676	2.02838e-08	ENSG00000117676.7
cg19925791	8.72459e-07	4.72065441884835e-05	ENSG00000117676.7_EST00000000000.0_26885298_26885428-ENSG00000117676.7_EST00000000000.0_26887217_26887342-1-1	-29126	-0.43468	1.97325e-05	ENSG00000117676.7
cg19925791	2.73988e-05	0.00105096003153707	ENSG00000117676.7_EST00000000000.0_26885298_26885428-ENSG00000117676.7_EST00000000000.0_26887536_26887625-1-1	-29126	0.37584	0.00062154	ENSG00000117676.7
cg09895909	0.000347139	0.0135167864272532	ENSG00000117676.7_EST00000000000.0_26885298_26885428-ENSG00000117676.7_EST00000000000.0_26887996_26888154-0-1	-26611	-0.32385	0.0106417	ENSG00000117676.7
cg09900893	1.73178e-13	8.27822217451799e-11	ENSG00000117676.7_EST00000000000.0_26885298_26885428-ENSG00000117676.7_EST00000000000.0_26897940_26897999-0-1	9118	-0.61234	3.92311e-12	ENSG00000117676.7
cg19925791	0.000367136	0.0153836169286465	ENSG00000117676.7_EST00000000000.0_26887217_26887342-ENSG00000117676.7_EST00000000000.0_26887536_26887625-1-1	-29126	0.32259	0.0123487	ENSG00000117676.7
cg09900893	2.92004e-06	0.000139164947861554	ENSG00000117676.7_EST00000000000.0_26887217_26887342-ENSG00000117676.7_EST00000000000.0_26887996_26888154-0-1	9118	0.41531	6.5968e-05	ENSG00000117676.7
cg12729822	2.20894e-08	1.79386364382313e-06	ENSG00000117676.7_EST00000000000.0_26887217_26887342-ENSG00000117676.7_EST00000000000.0_26897940_26897999-0-1	-804	0.48721	5.00418e-07	ENSG00000117676.7
cg12729822	0.00132242	0.0381695827255914	ENSG00000117676.7_EST00000000000.0_26887217_26887342-ENSG00000117676.7_EST00000000000.0_26897940_26898101-0-1	-804	-0.29223	0.0358665	ENSG00000117676.7
cg12729822	7.74807e-09	7.17680318988461e-07	ENSG00000117676.7_EST00000000000.0_26887217_26887342-ENSG00000117676.7_EST00000000000.0_26898340_26898416-0-1	-804	0.50069	1.75903e-07	ENSG00000117676.7
cg19925791	2.42327e-05	0.000934204583061759	ENSG00000117676.7_EST00000000000.0_26887217_26887342-ENSG00000117676.7_EST00000000000.0_26898667_26898784-0-1	-29126	-0.37814	0.000546808	ENSG00000117676.7
cg09900893	2.74588e-09	2.89843854600062e-07	ENSG00000117676.7_EST00000000000.0_26887536_26887625-ENSG00000117676.7_EST00000000000.0_26887996_26888154-1-1	9118	0.51349	6.18157e-08	ENSG00000117676.7
cg12729822	5.08316e-10	6.80711327186365e-08	ENSG00000117676.7_EST00000000000.0_26887536_26887625-ENSG00000117676.7_EST00000000000.0_26897940_26897999-0-1	-804	0.53323	1.14745e-08	ENSG00000117676.7
cg12729822	3.77038e-09	3.82756444134344e-07	ENSG00000117676.7_EST00000000000.0_26887536_26887625-ENSG00000117676.7_EST00000000000.0_26898340_26898416-0-1	-804	0.50963	8.52617e-08	ENSG00000117676.7
cg09900893	1.51949e-08	1.28725568377882e-06	ENSG00000117676.7_EST00000000000.0_26887536_26887625-ENSG00000117676.7_EST00000000000.0_26898667_26898784-0-1	9118	-0.49209	3.42961e-07	ENSG00000117676.7
cg24585377	0.00222567	0.0609816236537234	ENSG00000117676.7_EST00000000000.0_26887996_26888154-ENSG00000117676.7_EST00000000000.0_26898340_26898724-0-1	1516	-0.2789	0.0634422	ENSG00000117676.7
cg24585377	0.00231333	0.0637510754136258	ENSG00000117676.7_EST00000000000.0_26887996_26888154-ENSG00000117676.7_EST00000000000.0_26900570_26900688-0-1	1516	-0.27789	0.0670206	ENSG00000117676.7
cg09900893	0.000197524	0.00791168130592394	ENSG00000117676.7_EST00000000000.0_26897940_26897999-ENSG00000117676.7_EST00000000000.0_26899715_26899852-0-1	9118	-0.3362	0.00576155	ENSG00000117676.7
cg09900893	2.94504e-11	6.06363989722508e-09	ENSG00000117676.7_EST00000000000.0_26897940_26897999-ENSG00000117676.7_EST00000000000.0_26900570_26900688-0-1	9118	-0.56392	6.66909e-10	ENSG00000117676.7
cg22512670	0.000813345	0.0261959043041622	ENSG00000117676.7_EST00000000000.0_26897940_26898101-ENSG00000117676.7_EST00000000000.0_26898340_26898416-1-1	-493	0.30413	0.0229493	ENSG00000117676.7
cg14164839	0.00429577	0.0794093041537387	ENSG00000117676.7_EST00000000000.0_26897940_26898101-ENSG00000117676.7_EST00000000000.0_26898340_26898724-0-1	-32777	-0.26108	0.0880558	ENSG00000117676.7
cg12729822	0.00012479	0.00566454115671137	ENSG00000117676.7_EST00000000000.0_26897940_26898101-ENSG00000117676.7_EST00000000000.0_26898667_26898784-0-1	-804	-0.3459	0.00393946	ENSG00000117676.7
cg12729822	8.25041e-06	0.000352975008698841	ENSG00000117676.7_EST00000000000.0_26897940_26898101-ENSG00000117676.7_EST00000000000.0_26899715_26899852-0-1	-804	-0.39762	0.000185858	ENSG00000117676.7
cg09900893	0.00132748	0.0304587637840186	ENSG00000117676.7_EST00000000000.0_26897940_26898101-ENSG00000117676.7_EST00000000000.0_26900570_26900688-0-1	9118	0.29214	0.0274159	ENSG00000117676.7
cg10800585	0.00435652	0.0932351944583339	ENSG00000117676.7_EST00000000000.0_26898340_26898416-ENSG00000117676.7_EST00000000000.0_26898667_26898784-1-1	316	-0.26069	0.108021	ENSG00000117676.7
cg19925791	0.00242564	0.0452880886771995	ENSG00000117676.7_EST00000000000.0_26898340_26898416-ENSG00000117676.7_EST00000000000.0_26899715_26899852-0-1	-29126	0.27664	0.0440663	ENSG00000117676.7
cg12729822	1.36964e-07	9.0109957507588e-06	ENSG00000117676.7_EST00000000000.0_26898340_26898724-ENSG00000117676.7_EST00000000000.0_26899715_26899852-0-1	-804	-0.46224	3.09023e-06	ENSG00000117676.7
cg00256632	0.00180271	0.038503638503573	ENSG00000117676.7_EST00000000000.0_26898340_26898724-ENSG00000117676.7_EST00000000000.0_26900570_26900688-0-1	25070	-0.28438	0.0362397	ENSG00000117676.7
cg12729822	1.19484e-08	1.04510488913142e-06	ENSG00000117676.7_EST00000000000.0_26898340_26898724-ENSG00000117676.7_EST00000000000.0_26900570_26900922-0-1	-804	0.49518	2.70604e-07	ENSG00000117676.7
cg12729822	1.26646e-06	6.61690745015286e-05	ENSG00000117676.7_EST00000000000.0_26898667_26898784-ENSG00000117676.7_EST00000000000.0_26899715_26899852-1-1	-804	-0.42883	2.87986e-05	ENSG00000117676.7
cg09900893	0.00122709	0.0348846221895935	ENSG00000117676.7_EST00000000000.0_26898667_26898784-ENSG00000117676.7_EST00000000000.0_26900570_26900767-0-1	9118	0.2941	0.0322272	ENSG00000117676.7
cg12729822	0.004645	0.0878361878311471	ENSG00000117676.7_EST00000000000.0_26898667_26898784-ENSG00000117676.7_EST00000000000.0_26900570_26900922-0-1	-804	0.25888	0.100099	ENSG00000117676.7
cg08034986	0.00134322	0.0371674157436928	ENSG00000117676.7_EST00000000000.0_26899715_26899852-ENSG00000117676.7_EST00000000000.0_26900570_26900767-0-1	4419	-0.29184	0.0347557	ENSG00000117676.7
cg17385674	5.10647e-05	0.00217410609652287	ENSG00000117713.13_EST00000000000.0_27056142_27056354-ENSG00000117713.13_EST00000000000.0_27057643_27057809-0-1	-820	-0.3639	0.00134125	ENSG00000117713.13
cg25601319	8.63659e-06	0.000323662408725157	ENSG00000117713.13_EST00000000000.0_27056142_27056354-ENSG00000117713.13_EST00000000000.0_27057643_27058095-1-1	-685	-0.39682	0.000168704	ENSG00000117713.13
cg17385674	1.02663e-06	4.79817752442631e-05	ENSG00000117713.13_EST00000000000.0_27056142_27056354-ENSG00000117713.13_EST00000000000.0_27059167_27059283-0-1	-820	0.43214	2.00994e-05	ENSG00000117713.13
cg17385674	0.00352584	0.0670571939346843	ENSG00000117713.13_EST00000000000.0_27057643_27058095-ENSG00000117713.13_EST00000000000.0_27087875_27087964-0-1	-820	0.26656	0.0713277	ENSG00000117713.13
cg13867915	0.000438995	0.0142622722225684	ENSG00000117713.13_EST00000000000.0_27059167_27059283-ENSG00000117713.13_EST00000000000.0_27087347_27087587-1-1	27515	-0.31854	0.0113191	ENSG00000117713.13
cg13867915	0.000289077	0.0105797473377423	ENSG00000117713.13_EST00000000000.0_27059167_27059283-ENSG00000117713.13_EST00000000000.0_27087875_27087964-0-1	27515	0.32791	0.00803564	ENSG00000117713.13
cg13867915	1.59198e-05	0.000562508254636183	ENSG00000117713.13_EST00000000000.0_27092948_27093057-ENSG00000117713.13_EST00000000000.0_27097720_27097817-0-1	27515	0.38589	0.000311654	ENSG00000117713.13
cg18973247	0.000925389	0.0284276835772022	ENSG00000117713.13_EST00000000000.0_27094281_27094490-ENSG00000117713.13_EST00000000000.0_27097610_27097817-1-1	48349	0.30102	0.025269	ENSG00000117713.13
cg20413923	0.00264201	0.0672835340018006	ENSG00000117713.13_EST00000000000.0_27094281_27094490-ENSG00000117713.13_EST00000000000.0_27098991_27099123-0-1	121	0.27437	0.0716312	ENSG00000117713.13
cg11856093	0.00235591	0.0503459284479231	ENSG00000117713.13_EST00000000000.0_27094281_27094490-ENSG00000117713.13_EST00000000000.0_27099306_27099478-0-1	864	0.27741	0.0501241	ENSG00000117713.13
cg13867915	8.23029e-06	0.000309315957104022	ENSG00000117713.13_EST00000000000.0_27097720_27097817-ENSG00000117713.13_EST00000000000.0_27099303_27099478-0-1	27515	0.39767	0.000160503	ENSG00000117713.13
cg17385674	0.000261256	0.00942226705646014	ENSG00000117713.13_EST00000000000.0_27097720_27097817-ENSG00000117713.13_EST00000000000.0_27099306_27099478-0-1	-820	-0.33014	0.00703588	ENSG00000117713.13
cg13805795	0.00478893	0.0953261913507289	ENSG00000117713.13_EST00000000000.0_27097720_27097817-ENSG00000117713.13_EST00000000000.0_27099837_27099987-0-1	-18435	0.25802	0.111111	ENSG00000117713.13
cg17385674	8.21577e-05	0.00490450385781683	ENSG00000117713.13_EST00000000000.0_27097720_27097817-ENSG00000117713.13_EST00000000000.0_27100071_27100208-0-1	-820	-0.35445	0.00334415	ENSG00000117713.13
cg13867915	2.10962e-09	2.04950702791116e-07	ENSG00000117713.13_EST00000000000.0_27098991_27099123-ENSG00000117713.13_EST00000000000.0_27099303_27099478-1-1	27515	0.51666	4.13111e-08	ENSG00000117713.13
cg13867915	5.63066e-08	3.59635786515987e-06	ENSG00000117713.13_EST00000000000.0_27098991_27099123-ENSG00000117713.13_EST00000000000.0_27099306_27099478-0-1	27515	-0.47465	1.09715e-06	ENSG00000117713.13
cg04360147	7.89368e-05	0.00360648723659365	ENSG00000117713.13_EST00000000000.0_27098991_27099123-ENSG00000117713.13_EST00000000000.0_27100293_27100389-0-1	-815	0.35526	0.00236584	ENSG00000117713.13
cg25601319	5.76935e-06	0.000224605370998117	ENSG00000117713.13_EST00000000000.0_27101471_27101711-ENSG00000117713.13_EST00000000000.0_27102068_27102198-0-1	-685	-0.40383	0.000112345	ENSG00000117713.13
cg25601319	2.13169e-06	9.20536288199379e-05	ENSG00000117713.13_EST00000000000.0_27101471_27101711-ENSG00000117713.13_EST00000000000.0_27105514_27107247-0-1	-685	-0.42047	4.16472e-05	ENSG00000117713.13
cg08366132	1.04089e-17	5.11121533597674e-14	ENSG00000204160.5_EST00000000000.0_27153201_27153630-ENSG00000204160.5_EST00000000000.0_27158938_27159098-1-1	38698	-0.68586	4.55344e-16	ENSG00000204160.5
cg08939008	6.1577e-09	1.04485293749545e-06	ENSG00000204160.5_EST00000000000.0_27153201_27153630-ENSG00000204160.5_EST00000000000.0_27176792_27176929-0-1	-426	0.50357	2.70524e-07	ENSG00000204160.5
cg08366132	3.47311e-06	0.000294522398670247	ENSG00000204160.5_EST00000000000.0_27153201_27153630-ENSG00000204160.5_EST00000000000.0_27176853_27176929-0-1	38698	-0.41242	0.000151886	ENSG00000204160.5
cg08939008	2.28637e-09	4.38926448313317e-07	ENSG00000204160.5_EST00000000000.0_27153201_27153630-ENSG00000204160.5_EST00000000000.0_27177049_27177097-0-1	-426	0.51569	9.99213e-08	ENSG00000204160.5
cg08939008	4.46159e-09	7.88856916996048e-07	ENSG00000204160.5_EST00000000000.0_27153201_27153630-ENSG00000204160.5_EST00000000000.0_27179244_27179356-0-1	-426	0.50757	1.9599e-07	ENSG00000204160.5
cg08366132	1.40608e-16	4.17592394844869e-13	ENSG00000204160.5_EST00000000000.0_27153201_27153630-ENSG00000204160.5_EST00000000000.0_27180217_27182207-0-1	38698	0.66808	6.17949e-15	ENSG00000204160.5
cg08366132	1.37464e-12	8.04554611435386e-10	ENSG00000204160.5_EST00000000000.0_27158938_27159098-ENSG00000204160.5_EST00000000000.0_27177049_27177097-0-1	38698	0.59377	6.03726e-11	ENSG00000204160.5
cg03421300	3.19025e-06	0.000272811549978349	ENSG00000204160.5_EST00000000000.0_27175099_27175248-ENSG00000204160.5_EST00000000000.0_27176792_27176929-1-1	36586	-0.41384	0.00013946	ENSG00000204160.5
cg16558172	3.70194e-06	0.000310900788230065	ENSG00000204160.5_EST00000000000.0_27175099_27175248-ENSG00000204160.5_EST00000000000.0_27177049_27177097-0-1	37866	-0.41136	0.000161433	ENSG00000204160.5
cg08939008	0.000181691	0.0164948197729931	ENSG00000204160.5_EST00000000000.0_27175099_27175248-ENSG00000204160.5_EST00000000000.0_27180217_27180316-0-1	-426	-0.33799	0.0133846	ENSG00000204160.5
cg22530691	0.000118575	0.0101521121267702	ENSG00000204160.5_EST00000000000.0_27175099_27175248-ENSG00000204160.5_EST00000000000.0_27180217_27180454-0-1	41134	-0.34696	0.00766429	ENSG00000204160.5
cg08366132	4.69378e-11	1.57394621919094e-08	ENSG00000204160.5_EST00000000000.0_27176792_27176929-ENSG00000204160.5_EST00000000000.0_27177049_27177097-1-1	38698	0.55911	2.05424e-09	ENSG00000204160.5
cg16558172	2.65649e-07	2.87091167905436e-05	ENSG00000204160.5_EST00000000000.0_27176792_27176929-ENSG00000204160.5_EST00000000000.0_27177620_27177665-0-1	37866	-0.45265	1.13247e-05	ENSG00000204160.5
cg08366132	4.03244e-10	9.86865056238832e-08	ENSG00000204160.5_EST00000000000.0_27176792_27176929-ENSG00000204160.5_EST00000000000.0_27177620_27177722-0-1	38698	-0.53585	1.76866e-08	ENSG00000204160.5
cg08366132	6.1592e-10	1.41513501537241e-07	ENSG00000204160.5_EST00000000000.0_27176792_27176929-ENSG00000204160.5_EST00000000000.0_27179244_27179356-0-1	38698	-0.53105	2.68817e-08	ENSG00000204160.5
cg08366132	3.79336e-10	9.36000271481217e-08	ENSG00000204160.5_EST00000000000.0_27176792_27176929-ENSG00000204160.5_EST00000000000.0_27180217_27180316-0-1	38698	0.53653	1.66282e-08	ENSG00000204160.5
cg13466284	4.62837e-11	1.54844755133424e-08	ENSG00000204160.5_EST00000000000.0_27176792_27176929-ENSG00000204160.5_EST00000000000.0_27180217_27180454-0-1	36478	-0.55926	2.0156e-09	ENSG00000204160.5
cg08939008	0.000250795	0.020158073760373	ENSG00000204160.5_EST00000000000.0_27176853_27176929-ENSG00000204160.5_EST00000000000.0_27177049_27177097-1-1	-426	0.33103	0.0168812	ENSG00000204160.5
cg08366132	1.24913e-08	1.93831787329259e-06	ENSG00000204160.5_EST00000000000.0_27176853_27176929-ENSG00000204160.5_EST00000000000.0_27177620_27177722-0-1	38698	0.49461	5.46713e-07	ENSG00000204160.5
cg18028470	0.00147904	0.0764862292932736	ENSG00000204160.5_EST00000000000.0_27176853_27176929-ENSG00000204160.5_EST00000000000.0_27179244_27179356-0-1	-36140	-0.28942	0.0840266	ENSG00000204160.5
cg13466284	9.71662e-05	0.00970156884735203	ENSG00000204160.5_EST00000000000.0_27176853_27176929-ENSG00000204160.5_EST00000000000.0_27180217_27180316-0-1	36478	0.35105	0.00727508	ENSG00000204160.5
cg08366132	3.43242e-07	3.70145258684084e-05	ENSG00000204160.5_EST00000000000.0_27179244_27179356-ENSG00000204160.5_EST00000000000.0_27180217_27180454-0-1	38698	-0.44887	1.50538e-05	ENSG00000204160.5
cg17330303	3.31445e-05	0.0032253592566306	ENSG00000204160.5_EST00000000000.0_27179244_27179356-ENSG00000204160.5_EST00000000000.0_27180217_27182207-0-1	36447	0.37224	0.00208686	ENSG00000204160.5
cg15966151	7.05089e-05	0.00640799449447251	ENSG00000142751.7_EST00000000000.0_27215460_27215616-ENSG00000142751.7_EST00000000000.0_27205873_27206240-0-1	21684	-0.35752	0.00453464	ENSG00000142751.7
cg02242572	0.000216743	0.0192813908944637	ENSG00000142751.7_EST00000000000.0_27216177_27216788-ENSG00000142751.7_EST00000000000.0_27212464_27212624-0-1	-28794	-0.3342	0.0160292	ENSG00000142751.7
cg24367850	0.000179677	0.0174263079615048	ENSG00000142751.7_EST00000000000.0_27216177_27216788-ENSG00000142751.7_EST00000000000.0_27215460_27215616-0-1	613	0.33823	0.0142595	ENSG00000142751.7
cg16762386	8.65956e-05	0.00864593591693646	ENSG00000090273.8_EST00000000000.0_27248217_27248420-ENSG00000090273.8_EST00000000000.0_27268244_27268309-0-1	13785	-0.35339	0.00637707	ENSG00000090273.8
cg02107269	0.0017524	0.0791848096716543	ENSG00000090273.8_EST00000000000.0_27248217_27248420-ENSG00000090273.8_EST00000000000.0_27269151_27269267-0-1	21409	0.2851	0.0877498	ENSG00000090273.8
cg13399755	3.56987e-05	0.00503458746954116	ENSG00000090273.8_EST00000000000.0_27248217_27248420-ENSG00000090273.8_EST00000000000.0_27269362_27269429-0-1	21392	-0.37083	0.00344487	ENSG00000090273.8
cg19239018	0.000530274	0.0337779441622803	ENSG00000090273.8_EST00000000000.0_27248217_27248420-ENSG00000090273.8_EST00000000000.0_27269362_27269556-0-1	380	0.3142	0.0310101	ENSG00000090273.8
cg25271147	0.000463516	0.0350331190472552	ENSG00000090273.8_EST00000000000.0_27248217_27248420-ENSG00000090273.8_EST00000000000.0_27271881_27271964-0-1	-9997	0.3173	0.0323926	ENSG00000090273.8
cg14182693	0.00165988	0.0880477954907343	ENSG00000090273.8_EST00000000000.0_27248217_27248420-ENSG00000090273.8_EST00000000000.0_27272059_27272177-0-1	-2540	0.28649	0.100398	ENSG00000090273.8
cg22530691	1.63577e-10	4.87068797022465e-08	ENSG00000090273.8_EST00000000000.0_27250580_27250657-ENSG00000090273.8_EST00000000000.0_27267948_27268151-1-1	-32394	-0.54582	7.7661e-09	ENSG00000090273.8
cg00067058	9.08472e-10	2.13648324627992e-07	ENSG00000090273.8_EST00000000000.0_27250580_27250657-ENSG00000090273.8_EST00000000000.0_27268244_27268309-0-1	-5838	0.52658	4.33465e-08	ENSG00000090273.8
cg15966151	3.04446e-12	1.67279802211536e-09	ENSG00000090273.8_EST00000000000.0_27250580_27250657-ENSG00000090273.8_EST00000000000.0_27269151_27269267-0-1	11743	-0.58631	1.44995e-10	ENSG00000090273.8
cg22530691	9.6422e-12	4.3931859372246e-09	ENSG00000090273.8_EST00000000000.0_27250580_27250657-ENSG00000090273.8_EST00000000000.0_27269362_27269429-0-1	-32394	0.57515	4.57827e-10	ENSG00000090273.8
cg08366132	2.0454e-05	0.00287065841802656	ENSG00000090273.8_EST00000000000.0_27250580_27250657-ENSG00000090273.8_EST00000000000.0_27269362_27269556-0-1	-34830	-0.38129	0.00183187	ENSG00000090273.8
cg16985652	5.96486e-14	6.37813121279058e-11	ENSG00000090273.8_EST00000000000.0_27250580_27250657-ENSG00000090273.8_EST00000000000.0_27272059_27272177-0-1	15168	-0.62144	2.85592e-12	ENSG00000090273.8
cg14182693	0.000222453	0.0176854996367855	ENSG00000090273.8_EST00000000000.0_27267948_27268151-ENSG00000090273.8_EST00000000000.0_27272059_27272177-0-1	-2540	0.33364	0.0145052	ENSG00000090273.8
cg00067058	8.9752e-13	6.03908923894982e-10	ENSG00000090273.8_EST00000000000.0_27269151_27269267-ENSG00000090273.8_EST00000000000.0_27269362_27269429-0-1	-5838	0.59769	4.2793e-11	ENSG00000090273.8
cg07914457	7.74567e-16	1.80012423421565e-12	ENSG00000090273.8_EST00000000000.0_27269151_27269267-ENSG00000090273.8_EST00000000000.0_27269362_27269556-0-1	15124	0.65573	3.69953e-14	ENSG00000090273.8
cg16762386	0.000256218	0.0217982055244693	ENSG00000090273.8_EST00000000000.0_27269151_27269267-ENSG00000090273.8_EST00000000000.0_27271881_27271964-0-1	13785	-0.33057	0.0184948	ENSG00000090273.8
cg16985652	5.31561e-05	0.0054897328842896	ENSG00000090273.8_EST00000000000.0_27269151_27269267-ENSG00000090273.8_EST00000000000.0_27272621_27273353-0-1	15168	0.36312	0.00380028	ENSG00000090273.8
cg15966151	0.000107039	0.0100838526783122	ENSG00000090273.8_EST00000000000.0_27271881_27271964-ENSG00000090273.8_EST00000000000.0_27272059_27272177-0-1	11743	-0.34907	0.00760599	ENSG00000090273.8
cg15966151	0.000107039	0.0115471685635065	ENSG00000090273.8_EST00000000000.0_27271881_27271964-ENSG00000090273.8_EST00000000000.0_27272621_27273353-0-1	11743	0.34907	0.00888537	ENSG00000090273.8
cg15915028	1.94225e-06	7.52076744181088e-05	ENSG00000142784.10_EST00000000000.0_27609829_27609940-ENSG00000142784.10_EST00000000000.0_27614165_27614352-1-1	-32923	0.42198	3.32218e-05	ENSG00000142784.10
cg15915028	4.19619e-07	1.92415274106623e-05	ENSG00000142784.10_EST00000000000.0_27609829_27609940-ENSG00000142784.10_EST00000000000.0_27620513_27620607-0-1	-32923	-0.44587	7.23909e-06	ENSG00000142784.10
cg15915028	1.33263e-08	8.97578805384237e-07	ENSG00000142784.10_EST00000000000.0_27609829_27609940-ENSG00000142784.10_EST00000000000.0_27622817_27622892-0-1	-32923	-0.49378	2.27225e-07	ENSG00000142784.10
cg15665653	0.00160192	0.0348038745957417	ENSG00000142784.10_EST00000000000.0_27618706_27618888-ENSG00000142784.10_EST00000000000.0_27623539_27623647-0-1	263	-0.2874	0.0321349	ENSG00000142784.10
cg07022953	0.00016591	0.00543978390499253	ENSG00000142784.10_EST00000000000.0_27618706_27618888-ENSG00000142784.10_EST00000000000.0_27623542_27623647-0-1	-33146	0.33992	0.00376136	ENSG00000142784.10
cg10115022	0.00146708	0.0317927875428216	ENSG00000142784.10_EST00000000000.0_27624429_27624602-ENSG00000142784.10_EST00000000000.0_27632677_27634735-0-1	-33065	0.28963	0.0288489	ENSG00000142784.10
cg18140760	0.000166267	0.0149576609692149	ENSG00000186501.8_EST00000000000.0_27660449_27660545-ENSG00000186501.8_EST00000000000.0_27660642_27660772-1-1	44536	0.33988	0.0119569	ENSG00000186501.8
cg18140760	0.0015136	0.079521656750164	ENSG00000186501.8_EST00000000000.0_27660449_27660545-ENSG00000186501.8_EST00000000000.0_27660642_27661387-0-1	44536	-0.28884	0.0882096	ENSG00000186501.8
cg04717320	6.80466e-05	0.00846438784431292	ENSG00000186501.8_EST00000000000.0_27660449_27660545-ENSG00000186501.8_EST00000000000.0_27661870_27662036-0-1	33046	0.35823	0.00622343	ENSG00000186501.8
cg18140760	7.74083e-07	8.3776627114094e-05	ENSG00000186501.8_EST00000000000.0_27660449_27660545-ENSG00000186501.8_EST00000000000.0_27661870_27662890-0-1	44536	-0.43654	3.74799e-05	ENSG00000186501.8
cg14162906	4.98086e-05	0.00531176913146142	ENSG00000186501.8_EST00000000000.0_27660642_27660772-ENSG00000186501.8_EST00000000000.0_27661870_27662036-0-1	-1045	-0.36439	0.00366061	ENSG00000186501.8
cg14162906	4.98086e-05	0.00457636130669204	ENSG00000186501.8_EST00000000000.0_27660642_27660772-ENSG00000186501.8_EST00000000000.0_27661870_27662890-0-1	-1045	0.36439	0.00309218	ENSG00000186501.8
cg25132696	6.45136e-07	4.33373391151933e-05	ENSG00000158195.6_EST00000000000.0_27736186_27736700-ENSG00000158195.6_EST00000000000.0_27730730_27734840-0-1	9	-0.43934	1.79336e-05	ENSG00000158195.6
cg16397480	4.44516e-07	3.10443453846609e-05	ENSG00000158195.6_EST00000000000.0_27736186_27736700-ENSG00000158195.6_EST00000000000.0_27734691_27734840-0-1	-369	0.445	1.23632e-05	ENSG00000158195.6
cg25132696	1.61739e-09	2.18915529784406e-07	ENSG00000158195.6_EST00000000000.0_27739066_27739221-ENSG00000158195.6_EST00000000000.0_27730730_27734840-0-1	9	-0.51982	4.45961e-08	ENSG00000158195.6
cg25132696	0.00047219	0.0165996016957508	ENSG00000158195.6_EST00000000000.0_27739066_27739221-ENSG00000158195.6_EST00000000000.0_27734691_27734840-0-1	9	0.31688	0.013481	ENSG00000158195.6
cg25132696	9.89042e-10	1.43956608245256e-07	ENSG00000158195.6_EST00000000000.0_27739066_27739221-ENSG00000158195.6_EST00000000000.0_27736186_27736700-0-1	9	0.52559	2.74241e-08	ENSG00000158195.6
cg10533011	0.000221009	0.0143037506360418	ENSG00000000938.7_EST00000000000.0_27939730_27939861-ENSG00000000938.7_EST00000000000.0_27938811_27939633-1-1	-31801	0.33378	0.0113598	ENSG00000000938.7
cg10533011	0.000221009	0.0111133845770364	ENSG00000000938.7_EST00000000000.0_27939730_27939861-ENSG00000000938.7_EST00000000000.0_27939180_27939633-1-1	-31801	-0.33378	0.00850455	ENSG00000000938.7
cg12465678	1.61488e-05	0.00202351740693691	ENSG00000000938.7_EST00000000000.0_27941945_27942124-ENSG00000000938.7_EST00000000000.0_27939180_27939633-0-1	-8452	0.38563	0.00123787	ENSG00000000938.7
cg00775781	1.72286e-06	0.000175305174856568	ENSG00000000938.7_EST00000000000.0_27941945_27942124-ENSG00000000938.7_EST00000000000.0_27940941_27941094-0-1	14380	-0.42392	8.53399e-05	ENSG00000000938.7
cg00775781	7.55288e-07	8.37307101284482e-05	ENSG00000000938.7_EST00000000000.0_27941945_27942124-ENSG00000000938.7_EST00000000000.0_27941361_27941437-1-1	14380	0.43692	3.74564e-05	ENSG00000000938.7
cg09664554	8.85462e-05	0.00887569560973127	ENSG00000000938.7_EST00000000000.0_27942025_27942124-ENSG00000000938.7_EST00000000000.0_27939180_27939633-0-1	26769	-0.35294	0.00656911	ENSG00000000938.7
cg06354519	0.00163735	0.0724112273126299	ENSG00000000938.7_EST00000000000.0_27942025_27942124-ENSG00000000938.7_EST00000000000.0_27941361_27941437-0-1	-22371	0.28684	0.0784771	ENSG00000000938.7
cg20485084	0.00137232	0.0797409823668177	ENSG00000000938.7_EST00000000000.0_27942200_27942355-ENSG00000000938.7_EST00000000000.0_27939730_27939861-0-1	-16783	0.29131	0.0885188	ENSG00000000938.7
cg02238461	0.000895981	0.0532306918281303	ENSG00000000938.7_EST00000000000.0_27942200_27942355-ENSG00000000938.7_EST00000000000.0_27941361_27941437-0-1	24199	-0.3018	0.0536663	ENSG00000000938.7
cg00775781	1.60755e-08	2.71047992203103e-06	ENSG00000000938.7_EST00000000000.0_27943368_27943517-ENSG00000000938.7_EST00000000000.0_27941361_27941437-0-1	14380	0.49136	7.99012e-07	ENSG00000000938.7
cg06438114	2.78299e-13	2.34498022238221e-10	ENSG00000000938.7_EST00000000000.0_27943704_27943807-ENSG00000000938.7_EST00000000000.0_27942025_27942124-0-1	-7483	0.60819	1.38068e-11	ENSG00000000938.7
cg13184177	0.000843147	0.054732573794999	ENSG00000000938.7_EST00000000000.0_27943704_27943807-ENSG00000000938.7_EST00000000000.0_27943368_27943517-1-1	-19701	-0.30327	0.055525	ENSG00000000938.7
cg12424383	0.000121111	0.0113469485968836	ENSG00000000938.7_EST00000000000.0_27948070_27948168-ENSG00000000938.7_EST00000000000.0_27942025_27942124-0-1	29179	0.34652	0.0087099	ENSG00000000938.7
cg06438114	1.32812e-07	1.7609178222045e-05	ENSG00000000938.7_EST00000000000.0_27948070_27948168-ENSG00000000938.7_EST00000000000.0_27942200_27942355-0-1	-7483	-0.46267	6.55256e-06	ENSG00000000938.7
cg06438114	1.91529e-09	4.18588825781975e-07	ENSG00000000938.7_EST00000000000.0_27948070_27948168-ENSG00000000938.7_EST00000000000.0_27943368_27943517-0-1	-7483	-0.51781	9.45758e-08	ENSG00000000938.7
cg06438114	2.88349e-09	5.96870287865762e-07	ENSG00000000938.7_EST00000000000.0_27948070_27948168-ENSG00000000938.7_EST00000000000.0_27943704_27943807-1-1	-7483	0.5129	1.42236e-07	ENSG00000000938.7
cg02238461	0.00129298	0.0638555096926174	ENSG00000000938.7_EST00000000000.0_27949553_27949655-ENSG00000000938.7_EST00000000000.0_27941361_27941437-0-1	24199	-0.2928	0.0671543	ENSG00000000938.7
cg06438114	1.72017e-10	5.25615524604736e-08	ENSG00000000938.7_EST00000000000.0_27949553_27949655-ENSG00000000938.7_EST00000000000.0_27942200_27942355-0-1	-7483	-0.54528	8.49434e-09	ENSG00000000938.7
cg06438114	2.90083e-08	4.56461553515722e-06	ENSG00000000938.7_EST00000000000.0_27949553_27949655-ENSG00000000938.7_EST00000000000.0_27943368_27943517-0-1	-7483	-0.4836	1.43688e-06	ENSG00000000938.7
cg06438114	3.37859e-16	9.33800872077752e-13	ENSG00000000938.7_EST00000000000.0_27950202_27950440-ENSG00000000938.7_EST00000000000.0_27939180_27939633-0-1	-7483	0.66181	1.67435e-14	ENSG00000000938.7
cg06438114	3.98066e-16	1.07207651179997e-12	ENSG00000000938.7_EST00000000000.0_27950202_27950440-ENSG00000000938.7_EST00000000000.0_27942200_27942355-0-1	-7483	0.66062	1.97909e-14	ENSG00000000938.7
cg06438114	4.37893e-14	5.08611698625601e-11	ENSG00000000938.7_EST00000000000.0_27950202_27950440-ENSG00000000938.7_EST00000000000.0_27943368_27943517-0-1	-7483	0.62403	2.16996e-12	ENSG00000000938.7
cg06438114	1.9132e-10	5.76264935571818e-08	ENSG00000000938.7_EST00000000000.0_27950202_27950440-ENSG00000000938.7_EST00000000000.0_27943704_27943807-0-1	-7483	0.54411	9.4574e-09	ENSG00000000938.7
cg06438114	6.84792e-21	1.90929535405047e-16	ENSG00000000938.7_EST00000000000.0_27950202_27950440-ENSG00000000938.7_EST00000000000.0_27948070_27948168-0-1	-7483	-0.72991	3.38079e-19	ENSG00000000938.7
cg27559747	2.01021e-08	3.29973048795707e-06	ENSG00000000938.7_EST00000000000.0_27950202_27950440-ENSG00000000938.7_EST00000000000.0_27949553_27949655-1-1	-45680	-0.48844	9.9626e-07	ENSG00000000938.7
cg06438114	3.89378e-09	7.81438511896289e-07	ENSG00000000938.7_EST00000000000.0_27952971_27953080-ENSG00000000938.7_EST00000000000.0_27943368_27943517-0-1	-7483	-0.50924	1.939e-07	ENSG00000000938.7
cg19249583	0.00109909	0.061265096117405	ENSG00000000938.7_EST00000000000.0_27952971_27953080-ENSG00000000938.7_EST00000000000.0_27943704_27943807-0-1	904	0.29682	0.0638029	ENSG00000000938.7
cg00695077	0.000189914	0.0147349157218443	ENSG00000000938.7_EST00000000000.0_27952971_27953080-ENSG00000000938.7_EST00000000000.0_27948070_27948168-0-1	36966	0.33704	0.0117524	ENSG00000000938.7
cg09845000	0.00113184	0.0725966957197802	ENSG00000000938.7_EST00000000000.0_27952971_27953080-ENSG00000000938.7_EST00000000000.0_27949553_27949655-0-1	233	0.2961	0.0787217	ENSG00000000938.7
cg22019158	1.36573e-11	6.14123163537729e-09	ENSG00000000938.7_EST00000000000.0_27952971_27953080-ENSG00000000938.7_EST00000000000.0_27950202_27950440-0-1	-35105	-0.5717	6.77135e-10	ENSG00000000938.7
cg06438114	3.01861e-09	6.22534171136654e-07	ENSG00000000938.7_EST00000000000.0_27952971_27953080-ENSG00000000938.7_EST00000000000.0_27950202_27950573-0-1	-7483	-0.51234	1.49227e-07	ENSG00000000938.7
cg22019158	2.9773e-12	1.69700681784931e-09	ENSG00000000938.7_EST00000000000.0_27952971_27953080-ENSG00000000938.7_EST00000000000.0_27951600_27951662-0-1	-35105	0.58652	1.47501e-10	ENSG00000000938.7
cg06438114	1.38221e-09	3.15569828641105e-07	ENSG00000000938.7_EST00000000000.0_27952971_27953080-ENSG00000000938.7_EST00000000000.0_27952557_27952751-0-1	-7483	-0.52168	6.82594e-08	ENSG00000000938.7
cg12465678	0.000704555	0.0318303716711294	ENSG00000126709.10_EST00000000000.0_27994737_27994886-ENSG00000000938.7_EST00000000000.0_27951600_27951662-0-0	-45393	-0.30755	0.0288902	ENSG00000126709.10
cg06438114	6.46739e-18	2.86145840638429e-14	ENSG00000126709.10_EST00000000000.0_27994737_27994886-ENSG00000126709.10_EST00000000000.0_27992575_27992986-0-1	-44424	0.68898	2.19509e-16	ENSG00000126709.10
cg06438114	9.09139e-20	9.97075355504936e-16	ENSG00000126709.10_EST00000000000.0_27994737_27994886-ENSG00000126709.10_EST00000000000.0_27992577_27992986-1-1	-44424	-0.71528	3.08684e-18	ENSG00000126709.10
cg06438114	3.76539e-07	3.20307703544019e-05	ENSG00000126709.10_EST00000000000.0_27994737_27994886-ENSG00000233975.1_EST00000000000.0_27986839_27987233-0-0	-44424	-0.44749	1.28065e-05	ENSG00000126709.10
cg12424383	0.000180789	0.0113886580989792	ENSG00000126709.10_EST00000000000.0_27994969_27995046-ENSG00000126709.10_EST00000000000.0_27992577_27992986-0-1	-7762	-0.3381	0.0087461	ENSG00000126709.10
cg12424383	0.000180789	0.0118052409797408	ENSG00000126709.10_EST00000000000.0_27994969_27995046-ENSG00000126709.10_EST00000000000.0_27994737_27994886-1-1	-7762	0.3381	0.00911306	ENSG00000126709.10
cg22433862	0.00253113	0.0894893030635608	ENSG00000126709.10_EST00000000000.0_27995744_27995857-ENSG00000126709.10_EST00000000000.0_27994969_27995046-0-1	14612	0.27551	0.102538	ENSG00000126709.10
cg02771619	6.93952e-05	0.00568190099063517	ENSG00000126709.10_EST00000000000.0_27995756_27995857-ENSG00000126709.10_EST00000000000.0_27992577_27992986-0-1	-2668	0.35784	0.0039535	ENSG00000126709.10
cg00775781	1.03773e-10	2.48497499046007e-08	ENSG00000126709.10_EST00000000000.0_27995756_27995857-ENSG00000126709.10_EST00000000000.0_27994737_27994886-0-1	-22561	-0.55073	3.52715e-09	ENSG00000126709.10
cg07898857	1.11001e-07	1.08479986474791e-05	ENSG00000126709.10_EST00000000000.0_27995756_27995857-ENSG00000126709.10_EST00000000000.0_27994969_27995046-0-1	217	0.46522	3.80781e-06	ENSG00000126709.10
cg12424383	0.00239724	0.0818145730504527	ENSG00000126709.10_EST00000000000.0_27998634_27998689-ENSG00000126709.10_EST00000000000.0_27992577_27992986-0-1	-7762	0.27695	0.0914027	ENSG00000126709.10
cg06438114	2.67802e-07	2.36195528845567e-05	ENSG00000126709.10_EST00000000000.0_27998634_27998689-ENSG00000126709.10_EST00000000000.0_27994969_27995046-0-1	-44424	-0.45254	9.1073e-06	ENSG00000126709.10
cg17888837	0.000135009	0.00942958030988101	ENSG00000126709.10_EST00000000000.0_27998634_27998689-ENSG00000126709.10_EST00000000000.0_27995732_27995857-0-1	-12055	0.34426	0.00704274	ENSG00000126709.10
cg06438114	5.02731e-08	5.32455125034834e-06	ENSG00000126709.10_EST00000000000.0_27998634_27998689-ENSG00000126709.10_EST00000000000.0_27995744_27995857-0-1	-44424	0.4762	1.70984e-06	ENSG00000126709.10
cg06438114	4.26119e-10	8.28040537486144e-08	ENSG00000126709.10_EST00000000000.0_27998634_27998689-ENSG00000233975.1_EST00000000000.0_27986839_27987233-0-0	-44424	-0.53523	1.44248e-08	ENSG00000126709.10
cg19251242	0.000956905	0.0304318666038625	ENSG00000117751.12_EST00000000000.0_28157333_28157757-ENSG00000117751.12_EST00000000000.0_28159267_28159327-1-1	41423	-0.30021	0.0273861	ENSG00000117751.12
ch.1.928723R	0.00141757	0.0472353252256013	ENSG00000117751.12_EST00000000000.0_28157333_28157757-ENSG00000117751.12_EST00000000000.0_28167525_28167745-0-1	19591	-0.29049	0.0463728	ENSG00000117751.12
ch.1.928723R	0.00229202	0.0699711356917805	ENSG00000117751.12_EST00000000000.0_28157333_28157757-ENSG00000117751.12_EST00000000000.0_28169697_28169841-0-1	19591	0.27813	0.0752048	ENSG00000117751.12
cg15626873	3.8097e-06	0.00022053585303026	ENSG00000117751.12_EST00000000000.0_28157336_28157402-ENSG00000117751.12_EST00000000000.0_28169697_28169841-0-1	14334	0.41087	0.000110082	ENSG00000117751.12
cg13564456	0.000150354	0.00817619594190586	ENSG00000117751.12_EST00000000000.0_28165210_28165363-ENSG00000117751.12_EST00000000000.0_28167525_28167745-1-1	472	-0.342	0.00598306	ENSG00000117751.12
cg11986810	2.61291e-08	2.5725361171843e-06	ENSG00000117751.12_EST00000000000.0_28165210_28165363-ENSG00000117751.12_EST00000000000.0_28173539_28173603-0-1	451	0.48499	7.53132e-07	ENSG00000117751.12
cg16684817	0.00203003	0.061265096117405	ENSG00000117751.12_EST00000000000.0_28165210_28165363-ENSG00000117751.12_EST00000000000.0_28176604_28176925-0-1	44884	-0.28131	0.0638029	ENSG00000117751.12
cg11986810	2.94737e-08	2.87699190204289e-06	ENSG00000117751.12_EST00000000000.0_28165210_28165363-ENSG00000180198.9_EST00000000000.0_28835342_28835413-0-0	451	0.48339	8.54317e-07	ENSG00000117751.12
cg11986810	5.71208e-13	2.71160265891022e-10	ENSG00000117751.12_EST00000000000.0_28167525_28167745-ENSG00000117751.12_EST00000000000.0_28169697_28169841-1-1	451	-0.60179	1.64635e-11	ENSG00000117751.12
cg22080472	1.76761e-08	1.82475948229548e-06	ENSG00000117751.12_EST00000000000.0_28167525_28167745-ENSG00000117751.12_EST00000000000.0_28173539_28173603-0-1	19473	-0.49012	5.10313e-07	ENSG00000117751.12
cg11986810	4.28946e-16	7.25985094130676e-13	ENSG00000117751.12_EST00000000000.0_28167525_28167745-ENSG00000117751.12_EST00000000000.0_28176604_28176943-0-1	451	0.66007	1.23505e-14	ENSG00000117751.12
cg22080472	1.34887e-06	8.70844036777997e-05	ENSG00000117751.12_EST00000000000.0_28167525_28167745-ENSG00000117751.12_EST00000000000.0_28176604_28178039-0-1	19473	0.42783	3.91443e-05	ENSG00000117751.12
cg11986810	1.66831e-13	9.82481963782697e-11	ENSG00000117751.12_EST00000000000.0_28169697_28169841-ENSG00000090020.5_EST00000000000.0_27480474_27480973-0-0	451	-0.61266	4.82958e-12	ENSG00000117751.12
cg18649939	5.0545e-06	0.000284372580609662	ENSG00000117751.12_EST00000000000.0_28169697_28169841-ENSG00000117751.12_EST00000000000.0_28176604_28176925-0-1	41967	-0.40609	0.000146049	ENSG00000117751.12
cg11986810	1.19258e-11	3.4585586006713e-09	ENSG00000117751.12_EST00000000000.0_28169697_28169841-ENSG00000117751.12_EST00000000000.0_28176604_28176943-0-1	451	0.57305	3.44565e-10	ENSG00000117751.12
cg11986810	1.85605e-05	0.000918048546661348	ENSG00000117751.12_EST00000000000.0_28169697_28169841-ENSG00000117751.12_EST00000000000.0_28176604_28178039-0-1	451	-0.38308	0.000536463	ENSG00000117751.12
cg25015504	0.000479285	0.0360297868318073	ENSG00000130775.11_EST00000000000.0_28199069_28199176-ENSG00000130775.11_EST00000000000.0_28203099_28203239-1-1	-159	-0.31653	0.0334992	ENSG00000130775.11
cg25015504	2.74285e-05	0.00270696951531371	ENSG00000130775.11_EST00000000000.0_28199069_28199176-ENSG00000130775.11_EST00000000000.0_28208482_28208986-0-1	-159	0.37582	0.00171506	ENSG00000130775.11
cg23206761	1.72834e-06	0.000157483979308723	ENSG00000130775.11_EST00000000000.0_28199069_28199176-ENSG00000130775.11_EST00000000000.0_28212378_28213044-0-1	11741	0.42387	7.57098e-05	ENSG00000130775.11
cg11986810	2.08384e-08	3.04754571718842e-06	ENSG00000130775.11_EST00000000000.0_28199079_28199176-ENSG00000130775.11_EST00000000000.0_28212378_28213044-0-1	-41315	0.48797	9.11271e-07	ENSG00000130775.11
cg23206761	0.00116686	0.0582955955181612	ENSG00000130775.11_EST00000000000.0_28208482_28208986-ENSG00000130775.11_EST00000000000.0_28209024_28209554-0-1	11741	-0.29534	0.0600119	ENSG00000130775.11
cg23206761	0.00116686	0.0578517709254332	ENSG00000130775.11_EST00000000000.0_28208482_28208986-ENSG00000130775.11_EST00000000000.0_28211806_28211962-0-1	11741	0.29534	0.0594467	ENSG00000130775.11
cg11986810	1.91167e-08	2.8321042839206e-06	ENSG00000130775.11_EST00000000000.0_28209024_28209554-ENSG00000090020.5_EST00000000000.0_27425306_27427135-0-0	-41315	-0.4891	8.39253e-07	ENSG00000130775.11
cg11986810	1.89571e-08	2.80466993683072e-06	ENSG00000130775.11_EST00000000000.0_28209024_28209554-ENSG00000130775.11_EST00000000000.0_28211806_28211962-1-1	-41315	0.48921	8.30186e-07	ENSG00000130775.11
cg15626873	8.79481e-05	0.00762467177096944	ENSG00000130775.11_EST00000000000.0_28209024_28209554-ENSG00000130775.11_EST00000000000.0_28212378_28213044-0-1	-27432	0.35308	0.00552426	ENSG00000130775.11
cg11986810	4.05379e-08	5.51236738247583e-06	ENSG00000130775.11_EST00000000000.0_28209024_28209554-ENSG00000158195.6_EST00000000000.0_27736186_27736700-0-0	-41315	0.47912	1.77724e-06	ENSG00000130775.11
cg23206761	3.85387e-05	0.00375889133111118	ENSG00000117748.5_EST00000000000.0_28220523_28220617-ENSG00000117748.5_EST00000000000.0_28218035_28218758-1-1	-30461	-0.36936	0.00247774	ENSG00000117748.5
cg03599257	6.83422e-06	0.000487985567952589	ENSG00000117748.5_EST00000000000.0_28220523_28220617-ENSG00000117748.5_EST00000000000.0_28218435_28218758-1-1	42455	0.40091	0.000266042	ENSG00000117748.5
cg23206761	3.45706e-13	2.31305849213988e-10	ENSG00000117748.5_EST00000000000.0_28220523_28220617-ENSG00000117748.5_EST00000000000.0_28218584_28218758-0-1	-30461	0.60628	1.35812e-11	ENSG00000117748.5
cg21914767	1.02256e-06	8.74180863627319e-05	ENSG00000117748.5_EST00000000000.0_28220523_28220617-ENSG00000117748.5_EST00000000000.0_28218660_28218758-0-1	43779	0.43221	3.93122e-05	ENSG00000117748.5
cg21914767	0.00014389	0.0105251700281103	ENSG00000117748.5_EST00000000000.0_28223516_28223596-ENSG00000117748.5_EST00000000000.0_28218035_28218758-0-1	43779	-0.34292	0.00798861	ENSG00000117748.5
cg00265863	2.69567e-05	0.00219762454739876	ENSG00000117748.5_EST00000000000.0_28223516_28223596-ENSG00000117748.5_EST00000000000.0_28220801_28220908-0-1	45091	0.37615	0.00135756	ENSG00000117748.5
cg03700669	9.37253e-05	0.00792331063268552	ENSG00000117748.5_EST00000000000.0_28223516_28223632-ENSG00000117748.5_EST00000000000.0_28220523_28220617-0-1	42843	-0.35178	0.00577209	ENSG00000117748.5
cg03700669	9.37253e-05	0.00784674407699854	ENSG00000117748.5_EST00000000000.0_28223516_28223632-ENSG00000117748.5_EST00000000000.0_28220801_28220908-1-1	42843	0.35178	0.00570783	ENSG00000117748.5
cg23206761	1.25759e-09	2.37440764540027e-07	ENSG00000117748.5_EST00000000000.0_28233439_28233552-ENSG00000117748.5_EST00000000000.0_28218435_28218758-0-1	-30461	0.52279	4.89839e-08	ENSG00000117748.5
cg21914767	1.38445e-10	3.57094680722704e-08	ENSG00000117748.5_EST00000000000.0_28233439_28233552-ENSG00000117748.5_EST00000000000.0_28218660_28218758-0-1	43779	0.54763	5.40839e-09	ENSG00000117748.5
cg23206761	0.000148259	0.0106447065557775	ENSG00000117748.5_EST00000000000.0_28233439_28233552-ENSG00000117748.5_EST00000000000.0_28220523_28220617-0-1	-30461	0.3423	0.00809295	ENSG00000117748.5
cg23206761	5.39925e-09	8.43304320462632e-07	ENSG00000117748.5_EST00000000000.0_28233439_28233552-ENSG00000117748.5_EST00000000000.0_28220801_28220908-0-1	-30461	0.50521	2.11528e-07	ENSG00000117748.5
cg23206761	5.47388e-10	1.16589154054746e-07	ENSG00000117748.5_EST00000000000.0_28233692_28233793-ENSG00000117748.5_EST00000000000.0_28218584_28218758-0-1	-30461	0.53239	2.14651e-08	ENSG00000117748.5
cg21914767	8.91276e-05	0.00652874522875557	ENSG00000117748.5_EST00000000000.0_28233692_28233793-ENSG00000117748.5_EST00000000000.0_28220523_28220617-0-1	43779	0.35281	0.00463282	ENSG00000117748.5
cg00533620	9.07334e-05	0.00717773929913908	ENSG00000117748.5_EST00000000000.0_28233692_28233793-ENSG00000117748.5_EST00000000000.0_28223516_28223632-0-1	129	0.35244	0.0051578	ENSG00000117748.5
cg27182070	7.65272e-06	0.000542412191646926	ENSG00000117748.5_EST00000000000.0_28233692_28233793-ENSG00000117748.5_EST00000000000.0_28224144_28224218-0-1	-22975	0.39894	0.000299263	ENSG00000117748.5
cg27182070	6.89008e-06	0.000494347558131512	ENSG00000117748.5_EST00000000000.0_28233692_28233793-ENSG00000117748.5_EST00000000000.0_28233439_28233552-1-1	-22975	-0.40076	0.000269954	ENSG00000117748.5
cg21914767	1.3095e-09	2.46879308292506e-07	ENSG00000117748.5_EST00000000000.0_28240574_28240680-ENSG00000117748.5_EST00000000000.0_28218435_28218758-0-1	43779	-0.52231	5.12642e-08	ENSG00000117748.5
cg21914767	4.85407e-06	0.000356088353215559	ENSG00000117748.5_EST00000000000.0_28240574_28240680-ENSG00000117748.5_EST00000000000.0_28223516_28223596-0-1	43779	0.40678	0.000187686	ENSG00000117748.5
cg23206761	2.97003e-10	6.90832680263012e-08	ENSG00000117748.5_EST00000000000.0_28240574_28240680-ENSG00000117748.5_EST00000000000.0_28223516_28223632-0-1	-30461	-0.53926	1.16783e-08	ENSG00000117748.5
cg23206761	1.6936e-07	1.78204532210973e-05	ENSG00000117748.5_EST00000000000.0_28240574_28240680-ENSG00000117748.5_EST00000000000.0_28224144_28224218-0-1	-30461	-0.4592	6.64062e-06	ENSG00000117748.5
cg00265863	3.29548e-07	3.22894039795901e-05	ENSG00000117748.5_EST00000000000.0_28240574_28240680-ENSG00000117748.5_EST00000000000.0_28233439_28233552-0-1	45091	-0.44947	1.29204e-05	ENSG00000117748.5
cg22421699	0.00131157	0.0598578807716355	ENSG00000117748.5_EST00000000000.0_28240574_28240680-ENSG00000117748.5_EST00000000000.0_28233692_28233793-1-1	20110	0.29244	0.0620012	ENSG00000117748.5
cg21914767	3.88388e-07	3.73979228625288e-05	ENSG00000117748.5_EST00000000000.0_28240933_28241099-ENSG00000117748.5_EST00000000000.0_28224144_28224218-0-1	43779	0.44703	1.52306e-05	ENSG00000117748.5
cg22421699	3.16357e-05	0.00275727130858484	ENSG00000117748.5_EST00000000000.0_28240933_28241099-ENSG00000117748.5_EST00000000000.0_28233439_28233552-0-1	20110	-0.37313	0.00175104	ENSG00000117748.5
cg03262242	2.42102e-11	7.49883544822177e-09	ENSG00000126698.5_EST00000000000.0_28536483_28536577-ENSG00000126698.5_EST00000000000.0_28527068_28527881-0-1	-60	0.56592	8.55539e-10	ENSG00000126698.5
cg03262242	0.00243318	0.0940294523028751	ENSG00000130770.12_EST00000000000.0_28562620_28562781-ENSG00000130770.12_EST00000000000.0_28562872_28562963-1-1	-3144	0.27655	0.109189	ENSG00000130770.12
cg03262242	1.55974e-07	1.50668922001458e-05	ENSG00000130770.12_EST00000000000.0_28562644_28562781-ENSG00000130770.12_EST00000000000.0_28562872_28562940-0-1	-3144	-0.46038	5.50202e-06	ENSG00000130770.12
cg03262242	2.46492e-07	2.28343964174856e-05	ENSG00000130770.12_EST00000000000.0_28562644_28562781-ENSG00000130770.12_EST00000000000.0_28562872_28562963-0-1	-3144	0.45375	8.76584e-06	ENSG00000130770.12
cg03262242	3.11056e-08	3.59898401055776e-06	ENSG00000130770.12_EST00000000000.0_28562653_28562781-ENSG00000130770.12_EST00000000000.0_28562872_28562940-0-1	-3144	-0.48267	1.09818e-06	ENSG00000130770.12
cg00845319	0.00197861	0.0850388961144069	ENSG00000130770.12_EST00000000000.0_28562653_28562781-ENSG00000130770.12_EST00000000000.0_28562872_28562963-1-1	-41997	-0.28197	0.0960076	ENSG00000130770.12
cg05045517	2.44551e-06	0.00017596452330321	ENSG00000130770.12_EST00000000000.0_28562665_28562781-ENSG00000130770.12_EST00000000000.0_28562872_28562940-0-1	11116	0.41823	8.57019e-05	ENSG00000130770.12
cg00033102	0.0011652	0.0473392361334868	ENSG00000130770.12_EST00000000000.0_28562665_28562781-ENSG00000130770.12_EST00000000000.0_28562872_28562963-0-1	-625	0.29538	0.0465009	ENSG00000130770.12
cg03262242	1.71393e-07	1.64221399714052e-05	ENSG00000130770.12_EST00000000000.0_28562665_28562781-ENSG00000130770.12_EST00000000000.0_28573100_28573417-0-1	-3144	0.45903	6.05899e-06	ENSG00000130770.12
cg03262242	1.44577e-09	2.48293576870332e-07	ENSG00000130770.12_EST00000000000.0_28562872_28562940-ENSG00000130770.12_EST00000000000.0_28564272_28564616-0-1	-3144	-0.52115	5.15912e-08	ENSG00000130770.12
cg23394462	0.00451991	0.0827789476445403	ENSG00000130770.12_EST00000000000.0_28562872_28562940-ENSG00000130770.12_EST00000000000.0_28564348_28564611-0-1	9047	0.25965	0.0927456	ENSG00000130770.12
cg03262242	6.61889e-15	8.23933761774688e-12	ENSG00000130770.12_EST00000000000.0_28562872_28562963-ENSG00000130770.12_EST00000000000.0_28564272_28564616-0-1	-3144	-0.63933	2.34409e-13	ENSG00000130770.12
cg03262242	2.72984e-11	8.35059093553746e-09	ENSG00000130770.12_EST00000000000.0_28562872_28562963-ENSG00000130770.12_EST00000000000.0_28564348_28564611-0-1	-3144	0.5647	9.70709e-10	ENSG00000130770.12
cg03262242	8.30663e-19	5.89510834512023e-15	ENSG00000130770.12_EST00000000000.0_28562872_28562963-ENSG00000130770.12_EST00000000000.0_28573100_28573417-0-1	-3144	0.70199	2.9445e-17	ENSG00000130770.12
cg07148744	0.00300818	0.0917156838622718	ENSG00000130766.4_EST00000000000.0_28598795_28598977-ENSG00000130766.4_EST00000000000.0_28601336_28601526-0-1	-12161	-0.27088	0.105759	ENSG00000130766.4
cg25371449	0.000993767	0.0441869163352428	ENSG00000180198.9_EST00000000000.0_28835342_28835413-ENSG00000180198.9_EST00000000000.0_28843237_28843365-0-1	24638	0.29929	0.0427785	ENSG00000180198.9
cg02732067	0.00292966	0.0982643146584006	ENSG00000180198.9_EST00000000000.0_28835342_28835413-ENSG00000180198.9_EST00000000000.0_28843237_28843379-0-1	11573	-0.2716	0.115561	ENSG00000180198.9
cg00452755	1.41429e-09	2.18895140644147e-07	ENSG00000180198.9_EST00000000000.0_28835342_28835413-ENSG00000180198.9_EST00000000000.0_28857035_28857127-0-1	32538	0.52141	4.45881e-08	ENSG00000180198.9
cg07114510	1.70652e-06	0.000116010647195432	ENSG00000180198.9_EST00000000000.0_28835342_28835413-ENSG00000180198.9_EST00000000000.0_28858683_28858862-0-1	43553	-0.42407	5.38784e-05	ENSG00000180198.9
cg25371449	4.90462e-09	6.43465985030584e-07	ENSG00000180198.9_EST00000000000.0_28835342_28835413-ENSG00000245178.1_EST00000000000.0_28835514_28835877-0-0	24638	-0.5064	1.55081e-07	ENSG00000180198.9
cg07114510	2.75588e-05	0.00244565705831197	ENSG00000180198.9_EST00000000000.0_28835342_28835413-ENSG00000245178.1_EST00000000000.0_28835913_28837109-0-0	43553	-0.37573	0.00152982	ENSG00000180198.9
cg00452755	5.6103e-12	1.96788176858939e-09	ENSG00000180198.9_EST00000000000.0_28856370_28856451-ENSG00000180198.9_EST00000000000.0_28857035_28857127-0-1	32538	0.58045	1.76186e-10	ENSG00000180198.9
cg02931410	5.89305e-10	1.0319313978747e-07	ENSG00000180198.9_EST00000000000.0_28856370_28856451-ENSG00000180198.9_EST00000000000.0_28858315_28858502-1-1	21242	-0.53155	1.86379e-08	ENSG00000180198.9
cg00452755	5.42975e-14	4.15907876951332e-11	ENSG00000180198.9_EST00000000000.0_28856370_28856451-ENSG00000180198.9_EST00000000000.0_28861562_28861658-0-1	32538	0.62223	1.70657e-12	ENSG00000180198.9
cg00452755	1.3032e-11	4.00204595971428e-09	ENSG00000180198.9_EST00000000000.0_28856370_28856451-ENSG00000180198.9_EST00000000000.0_28861770_28861892-0-1	32538	0.57216	4.10336e-10	ENSG00000180198.9
cg15064598	0.000539553	0.0269964093982882	ENSG00000180198.9_EST00000000000.0_28856370_28856451-ENSG00000245178.1_EST00000000000.0_28835913_28837109-0-0	47108	0.3138	0.0237759	ENSG00000180198.9
cg22163490	7.58718e-05	0.00589122283743551	ENSG00000180198.9_EST00000000000.0_28858315_28858502-ENSG00000180198.9_EST00000000000.0_28858683_28858862-1-1	12297	0.35606	0.00411925	ENSG00000180198.9
cg22163490	0.000764631	0.0369193706541609	ENSG00000180198.9_EST00000000000.0_28858315_28858502-ENSG00000180198.9_EST00000000000.0_28861562_28861658-0-1	12297	-0.30561	0.0344828	ENSG00000180198.9
cg15161854	0.000953095	0.0381225798773259	ENSG00000180198.9_EST00000000000.0_28858315_28858502-ENSG00000180198.9_EST00000000000.0_28862383_28862538-0-1	3684	-0.3003	0.0358156	ENSG00000180198.9
cg23604704	0.000123105	0.00717803055102215	ENSG00000180198.9_EST00000000000.0_28858683_28858862-ENSG00000180198.9_EST00000000000.0_28862383_28862431-0-1	24944	-0.34618	0.00515806	ENSG00000180198.9
cg00452755	4.19365e-08	4.2503095092557e-06	ENSG00000180198.9_EST00000000000.0_28861562_28861658-ENSG00000180198.9_EST00000000000.0_28862383_28862431-0-1	32538	0.47866	1.32635e-06	ENSG00000180198.9
cg16013246	9.71585e-06	0.000555840834940134	ENSG00000180198.9_EST00000000000.0_28861562_28861658-ENSG00000180198.9_EST00000000000.0_28862383_28862538-0-1	13	-0.39475	0.000307528	ENSG00000180198.9
cg07398558	0.00104176	0.0459953180755845	ENSG00000180198.9_EST00000000000.0_28861562_28861658-ENSG00000180198.9_EST00000000000.0_28862774_28862893-0-1	46746	-0.29813	0.0449088	ENSG00000180198.9
cg00452755	3.71637e-14	3.05210812664585e-11	ENSG00000180198.9_EST00000000000.0_28861562_28861658-ENSG00000180198.9_EST00000000000.0_28863259_28863387-0-1	32538	0.62539	1.17365e-12	ENSG00000180198.9
cg00452755	4.33238e-08	4.35137480063796e-06	ENSG00000180198.9_EST00000000000.0_28861562_28861658-ENSG00000180198.9_EST00000000000.0_28863259_28863411-0-1	32538	-0.47822	1.3621e-06	ENSG00000180198.9
cg23241663	9.68546e-06	0.000549357592621009	ENSG00000180198.9_EST00000000000.0_28861770_28861892-ENSG00000180198.9_EST00000000000.0_28862774_28862805-0-1	46973	0.3948	0.000303518	ENSG00000180198.9
cg00452755	2.3921e-15	3.27298080130559e-12	ENSG00000180198.9_EST00000000000.0_28861770_28861892-ENSG00000180198.9_EST00000000000.0_28863259_28863411-0-1	32538	-0.64723	7.55646e-14	ENSG00000180198.9
cg00452755	3.20258e-17	9.70157581690461e-14	ENSG00000180198.9_EST00000000000.0_28862383_28862538-ENSG00000180198.9_EST00000000000.0_28862774_28862893-1-1	32538	-0.67833	1.00822e-15	ENSG00000180198.9
cg00452755	4.7604e-07	3.70140906453574e-05	ENSG00000180198.9_EST00000000000.0_28862383_28862538-ENSG00000180198.9_EST00000000000.0_28863259_28863411-0-1	32538	-0.44397	1.50531e-05	ENSG00000180198.9
cg00452755	5.47885e-19	3.80564002080083e-15	ENSG00000180198.9_EST00000000000.0_28862383_28862538-ENSG00000180198.9_EST00000000000.0_28864344_28865495-0-1	32538	0.70455	1.7234e-17	ENSG00000180198.9
cg05255803	2.73678e-06	0.000176733545480468	ENSG00000180198.9_EST00000000000.0_28862774_28862893-ENSG00000180198.9_EST00000000000.0_28863259_28863387-0-1	24583	-0.41638	8.61164e-05	ENSG00000180198.9
cg15161854	6.47418e-08	6.22321293113981e-06	ENSG00000180198.9_EST00000000000.0_28862774_28862893-ENSG00000180198.9_EST00000000000.0_28863259_28863411-1-1	3684	0.47273	2.03909e-06	ENSG00000180198.9
cg00452755	1.9262e-12	8.11267270175439e-10	ENSG00000180198.9_EST00000000000.0_28862774_28862893-ENSG00000180198.9_EST00000000000.0_28864344_28865495-0-1	32538	0.59063	6.09786e-11	ENSG00000180198.9
cg00452755	4.36476e-05	0.00379275354175589	ENSG00000180198.9_EST00000000000.0_28863259_28863387-ENSG00000180198.9_EST00000000000.0_28864344_28864676-0-1	32538	-0.36696	0.00250266	ENSG00000180198.9
cg16013246	2.86885e-05	0.00243922462474676	ENSG00000180198.9_EST00000000000.0_28863259_28863387-ENSG00000180198.9_EST00000000000.0_28864344_28865495-0-1	13	0.37498	0.0015254	ENSG00000180198.9
cg10512748	5.13837e-05	0.00306085180041605	ENSG00000180198.9_EST00000000000.0_28863259_28863411-ENSG00000180198.9_EST00000000000.0_28864344_28864676-0-1	12102	-0.36378	0.00196816	ENSG00000180198.9
cg10512748	5.13837e-05	0.00304470613553819	ENSG00000180198.9_EST00000000000.0_28863259_28863411-ENSG00000180198.9_EST00000000000.0_28864344_28865495-0-1	12102	0.36378	0.00195638	ENSG00000180198.9
cg03050907	0.000826521	0.0413122389508896	ENSG00000245178.1_EST00000000000.0_28835514_28835877-ENSG00000180198.9_EST00000000000.0_28835342_28835413-0-0	7760	0.30374	0.0394377	ENSG00000245178.1
cg03050907	0.000882113	0.0409826781522282	ENSG00000245178.1_EST00000000000.0_28835514_28835877-ENSG00000180198.9_EST00000000000.0_28835342_28835417-0-0	7760	-0.30218	0.0390565	ENSG00000245178.1
cg10691259	0.000572771	0.0325161252822779	ENSG00000245178.1_EST00000000000.0_28835913_28837109-ENSG00000180198.9_EST00000000000.0_28835342_28835413-0-0	42749	0.31241	0.0296362	ENSG00000245178.1
cg02931410	2.07698e-06	0.000138489295815253	ENSG00000245178.1_EST00000000000.0_28835913_28837109-ENSG00000180198.9_EST00000000000.0_28835342_28835417-0-0	16588	-0.42089	6.56125e-05	ENSG00000245178.1
cg05255803	0.00231976	0.0652621609392056	ENSG00000245178.1_EST00000000000.0_28835913_28837109-ENSG00000180198.9_EST00000000000.0_28843237_28843365-0-0	19929	-0.27781	0.0689891	ENSG00000245178.1
cg02931410	1.02667e-06	7.36975811716421e-05	ENSG00000245178.1_EST00000000000.0_28835913_28837109-ENSG00000180198.9_EST00000000000.0_28844648_28844820-0-0	16588	-0.43214	3.24756e-05	ENSG00000245178.1
cg02931410	0.00063378	0.0314900208512077	ENSG00000245178.1_EST00000000000.0_28835913_28837109-ENSG00000180198.9_EST00000000000.0_28856370_28856451-0-0	16588	-0.31005	0.028523	ENSG00000245178.1
cg02931410	1.03098e-06	7.39747437832872e-05	ENSG00000245178.1_EST00000000000.0_28835913_28837109-ENSG00000180198.9_EST00000000000.0_28857035_28857085-0-0	16588	-0.43208	3.26108e-05	ENSG00000245178.1
cg02931410	5.2176e-07	4.02476992998572e-05	ENSG00000245178.1_EST00000000000.0_28835913_28837109-ENSG00000180198.9_EST00000000000.0_28857035_28857127-0-0	16588	-0.44258	1.65291e-05	ENSG00000245178.1
cg02931410	0.000170834	0.0116290023197657	ENSG00000245178.1_EST00000000000.0_28835913_28837109-ENSG00000180198.9_EST00000000000.0_28858315_28858502-0-0	16588	-0.3393	0.00895787	ENSG00000245178.1
cg00452755	7.2743e-18	2.96425324574209e-14	ENSG00000245178.1_EST00000000000.0_28835913_28837109-ENSG00000180198.9_EST00000000000.0_28864344_28865495-0-0	27884	0.68821	2.29427e-16	ENSG00000245178.1
cg00452755	3.63043e-18	1.66642744742268e-14	ENSG00000245178.1_EST00000000000.0_28835913_28837109-ENSG00000245178.1_EST00000000000.0_28835514_28835877-0-1	27884	-0.69271	1.14198e-16	ENSG00000245178.1
cg02772605	2.29221e-06	0.000242854413798897	ENSG00000180098.5_EST00000000000.0_28897688_28897850-ENSG00000180098.5_EST00000000000.0_28898379_28898412-0-1	32726	0.41929	0.000122547	ENSG00000180098.5
cg02772605	2.29221e-06	0.000243505512154843	ENSG00000180098.5_EST00000000000.0_28897688_28897850-ENSG00000180098.5_EST00000000000.0_28904012_28905051-0-1	32726	-0.41929	0.000122922	ENSG00000180098.5
cg26495864	7.57425e-08	5.11341794429454e-06	ENSG00000198492.9_EST00000000000.0_29063452_29063659-ENSG00000198492.9_EST00000000000.0_29064170_29064194-0-1	1013	0.47056	1.63337e-06	ENSG00000198492.9
cg26495864	1.24229e-05	0.000490062299582977	ENSG00000198492.9_EST00000000000.0_29063452_29063659-ENSG00000198492.9_EST00000000000.0_29064771_29064850-1-1	1013	-0.39037	0.000267328	ENSG00000198492.9
cg27444383	1.00839e-05	0.000406441009147215	ENSG00000198492.9_EST00000000000.0_29063452_29063659-ENSG00000198492.9_EST00000000000.0_29068915_29070474-0-1	1016	-0.39409	0.000217123	ENSG00000198492.9
cg01637218	6.91042e-06	0.000287782845578708	ENSG00000198492.9_EST00000000000.0_29063452_29063659-ENSG00000198492.9_EST00000000000.0_29095441_29096286-0-1	536	0.40071	0.000148018	ENSG00000198492.9
cg01637218	9.16538e-08	6.02887128352781e-06	ENSG00000198492.9_EST00000000000.0_29063559_29063659-ENSG00000198492.9_EST00000000000.0_29064771_29064850-0-1	536	0.46791	1.96749e-06	ENSG00000198492.9
cg06836497	9.30635e-05	0.00405269775639324	ENSG00000198492.9_EST00000000000.0_29063559_29063659-ENSG00000198492.9_EST00000000000.0_29068915_29070474-0-1	334	-0.35193	0.00269563	ENSG00000198492.9
cg14789568	7.07237e-08	7.62082776796479e-06	ENSG00000116350.9_EST00000000000.0_29485886_29485998-ENSG00000116350.9_EST00000000000.0_29476615_29476704-0-1	-404	-0.47151	2.5604e-06	ENSG00000116350.9
cg14789568	1.95536e-07	1.88350347279232e-05	ENSG00000116350.9_EST00000000000.0_29485886_29485998-ENSG00000116350.9_EST00000000000.0_29481208_29481422-1-1	-404	0.45712	7.06713e-06	ENSG00000116350.9
cg06155303	4.23238e-05	0.00328678457528299	ENSG00000116350.9_EST00000000000.0_29486887_29487029-ENSG00000116350.9_EST00000000000.0_29475262_29475738-0-1	-47682	0.36755	0.00213206	ENSG00000116350.9
cg14789568	0.000135035	0.00772123211157732	ENSG00000116350.9_EST00000000000.0_29486887_29487029-ENSG00000116350.9_EST00000000000.0_29476615_29476704-0-1	-404	-0.34425	0.00560333	ENSG00000116350.9
cg14789568	3.8832e-10	8.13776754653544e-08	ENSG00000116350.9_EST00000000000.0_29508158_29508410-ENSG00000116350.9_EST00000000000.0_29475262_29475738-0-1	-404	-0.53627	1.41355e-08	ENSG00000116350.9
cg10016835	4.76651e-06	0.000330964151655608	ENSG00000116350.9_EST00000000000.0_29508158_29508410-ENSG00000116350.9_EST00000000000.0_29481208_29481422-0-1	48894	0.40709	0.000173029	ENSG00000116350.9
cg25341712	1.55922e-07	1.5373627985413e-05	ENSG00000116350.9_EST00000000000.0_29508158_29508410-ENSG00000116350.9_EST00000000000.0_29485886_29485998-0-1	46624	-0.46038	5.62902e-06	ENSG00000116350.9
cg10016835	0.000265715	0.0156525570633569	ENSG00000116350.9_EST00000000000.0_29508158_29508410-ENSG00000116350.9_EST00000000000.0_29486887_29487029-0-1	48894	-0.32977	0.0125982	ENSG00000116350.9
cg23937078	1.33901e-11	4.71519808541513e-09	ENSG00000162511.6_EST00000000000.0_31210451_31210546-ENSG00000162511.6_EST00000000000.0_31205316_31206764-0-1	15612	0.57189	4.97381e-10	ENSG00000162511.6
cg23937078	1.33901e-11	4.70517928785239e-09	ENSG00000162511.6_EST00000000000.0_31210451_31210546-ENSG00000162511.6_EST00000000000.0_31208020_31208112-1-1	15612	-0.57189	4.96025e-10	ENSG00000162511.6
cg01066465	2.48903e-08	3.08108382826448e-06	ENSG00000162511.6_EST00000000000.0_31211787_31211909-ENSG00000162511.6_EST00000000000.0_31205316_31206764-0-1	-39085	-0.48563	9.22562e-07	ENSG00000162511.6
cg01066465	0.000165336	0.0113698275632768	ENSG00000162511.6_EST00000000000.0_31212656_31212784-ENSG00000162511.6_EST00000000000.0_31205316_31206764-0-1	-39085	-0.33999	0.00872947	ENSG00000162511.6
cg24875288	0.00403073	0.077053443333205	ENSG00000162511.6_EST00000000000.0_31212656_31212784-ENSG00000162511.6_EST00000000000.0_31206300_31206526-0-1	-44953	0.26286	0.0848027	ENSG00000162511.6
cg04348183	2.37771e-06	0.000180410710422364	ENSG00000162511.6_EST00000000000.0_31212656_31212784-ENSG00000162511.6_EST00000000000.0_31210451_31210546-0-1	-36677	0.41869	8.80866e-05	ENSG00000162511.6
cg04348183	3.3144e-06	0.000244510397321658	ENSG00000162511.6_EST00000000000.0_31212656_31212784-ENSG00000162511.6_EST00000000000.0_31211787_31211909-1-1	-36677	-0.4132	0.000123488	ENSG00000162511.6
cg04348183	1.75281e-08	2.27037267146212e-06	ENSG00000162511.6_EST00000000000.0_31214487_31214563-ENSG00000162511.6_EST00000000000.0_31205316_31206764-0-1	-36677	-0.49023	6.53344e-07	ENSG00000162511.6
cg25204088	0.000740626	0.0456936733835226	ENSG00000162511.6_EST00000000000.0_31214487_31214563-ENSG00000162511.6_EST00000000000.0_31211787_31211909-0-1	49826	-0.30637	0.0445523	ENSG00000162511.6
cg04348183	6.83906e-10	1.34503569505381e-07	ENSG00000162511.6_EST00000000000.0_31215303_31215396-ENSG00000162511.6_EST00000000000.0_31205316_31206764-0-1	-36677	-0.52985	2.53401e-08	ENSG00000162511.6
cg24875288	2.32378e-05	0.0022216191035231	ENSG00000162511.6_EST00000000000.0_31215303_31215396-ENSG00000162511.6_EST00000000000.0_31208020_31208112-0-1	-44953	-0.37893	0.00137436	ENSG00000162511.6
cg23937078	6.18859e-08	6.93767724701179e-06	ENSG00000162511.6_EST00000000000.0_31215303_31215396-ENSG00000162511.6_EST00000000000.0_31212656_31212784-0-1	15612	0.47335	2.30451e-06	ENSG00000162511.6
cg18221336	1.70477e-07	1.70962436013238e-05	ENSG00000162511.6_EST00000000000.0_31215303_31215396-ENSG00000162511.6_EST00000000000.0_31214487_31214563-1-1	-15380	0.4591	6.33817e-06	ENSG00000162511.6
cg12732155	0.000127452	0.00680119051447052	ENSG00000162511.6_EST00000000000.0_31230506_31230621-ENSG00000162511.6_EST00000000000.0_31205316_31206764-0-1	-66	0.34546	0.00485344	ENSG00000162511.6
cg23937078	1.50962e-12	7.57830055233204e-10	ENSG00000162511.6_EST00000000000.0_31230506_31230621-ENSG00000162511.6_EST00000000000.0_31208020_31208112-0-1	15612	-0.5929	5.62838e-11	ENSG00000162511.6
cg23937078	1.87356e-07	1.8687922126296e-05	ENSG00000162511.6_EST00000000000.0_31230506_31230621-ENSG00000162511.6_EST00000000000.0_31210451_31210546-0-1	15612	-0.45774	7.00401e-06	ENSG00000162511.6
cg23937078	1.50255e-05	0.00171449200603318	ENSG00000162511.6_EST00000000000.0_31230506_31230621-ENSG00000162511.6_EST00000000000.0_31211787_31211909-0-1	15612	0.38694	0.00102792	ENSG00000162511.6
cg23937078	2.24278e-11	7.31470568490879e-09	ENSG00000162511.6_EST00000000000.0_31230506_31230621-ENSG00000162511.6_EST00000000000.0_31212656_31212784-0-1	15612	0.5667	8.30966e-10	ENSG00000162511.6
cg04348183	0.00069104	0.0400494498304765	ENSG00000162511.6_EST00000000000.0_31230506_31230621-ENSG00000162511.6_EST00000000000.0_31215303_31215396-0-1	-36677	0.30801	0.0379985	ENSG00000162511.6
cg04348183	3.28631e-11	1.0116621762389e-08	ENSG00000162511.6_EST00000000000.0_31230506_31230621-ENSG00000223907.1_EST00000000000.0_31987626_31989846-0-0	-36677	-0.5628	1.21581e-09	ENSG00000162511.6
cg18411043	0.000251301	0.0154554081578809	ENSG00000162511.6_EST00000000000.0_31230506_31230667-ENSG00000162511.6_EST00000000000.0_31205316_31206764-0-1	-9532	0.33099	0.0124155	ENSG00000162511.6
cg18411043	8.42525e-05	0.00641422674026679	ENSG00000162511.6_EST00000000000.0_31230506_31230667-ENSG00000162511.6_EST00000000000.0_31208020_31208112-0-1	-9532	0.35395	0.00453973	ENSG00000162511.6
cg07841367	1.55947e-13	5.44756020887729e-11	ENSG00000134644.10_EST00000000000.0_31409490_31409682-ENSG00000134644.10_EST00000000000.0_31404906_31406189-1-1	-202	-0.61325	2.35812e-12	ENSG00000134644.10
cg07841367	5.44058e-13	1.52821251851852e-10	ENSG00000134644.10_EST00000000000.0_31409490_31409682-ENSG00000134644.10_EST00000000000.0_31405673_31406189-1-1	-202	0.60223	8.23936e-12	ENSG00000134644.10
cg07841367	2.4743e-09	1.88303875158361e-07	ENSG00000134644.10_EST00000000000.0_31413998_31414119-ENSG00000134644.10_EST00000000000.0_31405710_31406189-0-1	-202	0.51475	3.74528e-08	ENSG00000134644.10
cg07841367	6.23348e-12	1.16553105529281e-09	ENSG00000134644.10_EST00000000000.0_31413998_31414119-ENSG00000134644.10_EST00000000000.0_31409490_31409682-1-1	-202	-0.57942	9.40187e-11	ENSG00000134644.10
cg07841367	0.000102876	0.003596535108698	ENSG00000134644.10_EST00000000000.0_31413998_31414119-ENSG00000134644.10_EST00000000000.0_31409571_31409682-1-1	-202	0.34988	0.0023586	ENSG00000134644.10
cg07841367	0.00753239	0.098355877323115	ENSG00000134644.10_EST00000000000.0_31418193_31418330-ENSG00000134644.10_EST00000000000.0_31405927_31406189-0-1	-202	0.24486	0.115693	ENSG00000134644.10
cg07841367	2.40407e-05	0.00064761532098688	ENSG00000134644.10_EST00000000000.0_31418193_31418330-ENSG00000134644.10_EST00000000000.0_31409569_31409682-0-1	-202	-0.37829	0.000364398	ENSG00000134644.10
cg12297231	6.04403e-06	0.000186005026413208	ENSG00000134644.10_EST00000000000.0_31418193_31418330-ENSG00000134644.10_EST00000000000.0_31409571_31409682-0-1	-7609	0.40303	9.11111e-05	ENSG00000134644.10
cg07841367	1.2104e-06	4.41151125194499e-05	ENSG00000134644.10_EST00000000000.0_31422980_31423108-ENSG00000134644.10_EST00000000000.0_31405927_31406189-0-1	-202	0.42955	1.82941e-05	ENSG00000134644.10
cg13436343	0.00168765	0.035257114015744	ENSG00000134644.10_EST00000000000.0_31422980_31423108-ENSG00000134644.10_EST00000000000.0_31413998_31414119-0-1	-406	-0.28607	0.0326438	ENSG00000134644.10
cg07841367	1.9296e-05	0.000531160147678513	ENSG00000134644.10_EST00000000000.0_31422980_31423108-ENSG00000134644.10_EST00000000000.0_31414845_31414970-1-1	-202	-0.38237	0.000292387	ENSG00000134644.10
cg09261992	1.93264e-06	6.72095518466907e-05	ENSG00000134644.10_EST00000000000.0_31426561_31426828-ENSG00000134644.10_EST00000000000.0_31422974_31423108-0-1	-28310	-0.42206	2.93032e-05	ENSG00000134644.10
cg07841367	1.07562e-05	0.000311772685562991	ENSG00000134644.10_EST00000000000.0_31437521_31437757-ENSG00000134644.10_EST00000000000.0_31425081_31425210-0-1	-202	0.39294	0.000161945	ENSG00000134644.10
cg02100343	0.000945103	0.0221437957490153	ENSG00000134644.10_EST00000000000.0_31437521_31437757-ENSG00000134644.10_EST00000000000.0_31426561_31426828-1-1	-321	-0.30051	0.0188398	ENSG00000134644.10
cg07841367	4.25887e-06	0.000136025746175908	ENSG00000134644.10_EST00000000000.0_31438829_31439044-ENSG00000134644.10_EST00000000000.0_31425081_31425210-0-1	-202	0.409	6.43329e-05	ENSG00000134644.10
cg23281075	0.00115709	0.0250430753871794	ENSG00000134644.10_EST00000000000.0_31438829_31439044-ENSG00000134644.10_EST00000000000.0_31426561_31426828-0-1	-111	-0.29555	0.0217626	ENSG00000134644.10
cg07841367	1.64881e-05	0.000460570310128068	ENSG00000134644.10_EST00000000000.0_31438829_31439044-ENSG00000134644.10_EST00000000000.0_31437521_31437757-0-1	-202	-0.38525	0.000249498	ENSG00000134644.10
cg23281075	0.00730184	0.0840489324894515	ENSG00000134644.10_EST00000000000.0_31440014_31440157-ENSG00000134644.10_EST00000000000.0_31438829_31439044-0-1	-111	-0.24578	0.0945693	ENSG00000134644.10
cg23281075	0.000805166	0.0205660289367712	ENSG00000134644.10_EST00000000000.0_31440014_31440157-ENSG00000134644.10_EST00000000000.0_31438829_31439125-1-1	-111	0.30437	0.0172827	ENSG00000134644.10
cg12297231	0.000245862	0.00774087034723439	ENSG00000134644.10_EST00000000000.0_31440072_31440157-ENSG00000134644.10_EST00000000000.0_31437521_31437757-0-1	-7609	-0.33147	0.00562048	ENSG00000134644.10
cg12297231	0.00154421	0.0282484004859133	ENSG00000134644.10_EST00000000000.0_31440072_31440157-ENSG00000134644.10_EST00000000000.0_31438829_31439125-0-1	-7609	0.28833	0.0250807	ENSG00000134644.10
cg24710886	1.35549e-05	0.000385877439688026	ENSG00000134644.10_EST00000000000.0_31441201_31441339-ENSG00000134644.10_EST00000000000.0_31440014_31440157-1-1	99	-0.3888	0.000205061	ENSG00000134644.10
cg23281075	9.38301e-08	4.49596552256363e-06	ENSG00000134644.10_EST00000000000.0_31441201_31441339-ENSG00000134644.10_EST00000000000.0_31440072_31440157-1-1	-111	0.46758	1.41311e-06	ENSG00000134644.10
cg17462417	0.00246458	0.0453683853539936	ENSG00000134644.10_EST00000000000.0_31447498_31447649-ENSG00000134644.10_EST00000000000.0_31438829_31439125-0-1	-10673	0.27622	0.0441627	ENSG00000134644.10
cg07841367	1.49796e-07	6.84003415479947e-06	ENSG00000134644.10_EST00000000000.0_31467901_31468067-ENSG00000134644.10_EST00000000000.0_31452909_31453025-0-1	-202	0.46096	2.26676e-06	ENSG00000134644.10
cg07841367	0.00160146	0.0318671931230724	ENSG00000134644.10_EST00000000000.0_31467901_31468067-ENSG00000134644.10_EST00000000000.0_31465237_31465507-1-1	-202	-0.28741	0.0289315	ENSG00000134644.10
ch.1.1021960F	0.00713927	0.0925349408839003	ENSG00000134644.10_EST00000000000.0_31478700_31478878-ENSG00000134644.10_EST00000000000.0_31452909_31453010-0-1	-20577	0.24645	0.106992	ENSG00000134644.10
cg07841367	0.00277821	0.0545162266339505	ENSG00000134644.10_EST00000000000.0_31478700_31478878-ENSG00000134644.10_EST00000000000.0_31452909_31453025-0-1	-202	0.27302	0.0552516	ENSG00000134644.10
cg07841367	0.000179001	0.00642566416880366	ENSG00000134644.10_EST00000000000.0_31478700_31478878-ENSG00000134644.10_EST00000000000.0_31454159_31454252-0-1	-202	0.33831	0.00454955	ENSG00000134644.10
cg07841367	0.000285368	0.00731054872735477	ENSG00000134644.10_EST00000000000.0_31479841_31479949-ENSG00000134644.10_EST00000000000.0_31452909_31453010-0-1	-202	0.3282	0.00526563	ENSG00000134644.10
cg07841367	4.25184e-06	0.00013603217176289	ENSG00000134644.10_EST00000000000.0_31479841_31479949-ENSG00000134644.10_EST00000000000.0_31454159_31454252-0-1	-202	0.40903	6.43369e-05	ENSG00000134644.10
cg13436343	1.79645e-05	0.000495854476860473	ENSG00000134644.10_EST00000000000.0_31479841_31479949-ENSG00000134644.10_EST00000000000.0_31465237_31465507-0-1	-406	-0.38368	0.000270888	ENSG00000134644.10
cg07841367	1.52526e-08	9.14831575042659e-07	ENSG00000134644.10_EST00000000000.0_31479841_31479949-ENSG00000134644.10_EST00000000000.0_31467901_31467951-0-1	-202	0.49204	2.3231e-07	ENSG00000134644.10
cg07841367	1.48306e-08	8.87868161944981e-07	ENSG00000134644.10_EST00000000000.0_31479841_31479949-ENSG00000134644.10_EST00000000000.0_31478700_31478878-1-1	-202	-0.4924	2.2429e-07	ENSG00000134644.10
cg09261992	1.47221e-08	8.77303861064426e-07	ENSG00000134644.10_EST00000000000.0_31532051_31532424-ENSG00000134644.10_EST00000000000.0_31426561_31426828-0-1	-28310	-0.4925	2.21267e-07	ENSG00000134644.10
cg09261992	9.92319e-07	3.69419312957203e-05	ENSG00000134644.10_EST00000000000.0_31532051_31532424-ENSG00000134644.10_EST00000000000.0_31447498_31447649-0-1	-28310	-0.43268	1.50201e-05	ENSG00000134644.10
cg25272125	0.00213445	0.0364697994713087	ENSG00000134644.10_EST00000000000.0_31532051_31532424-ENSG00000134644.10_EST00000000000.0_31452909_31453010-0-1	-742	0.28	0.0339838	ENSG00000134644.10
cg07841367	0.00276913	0.0486960527930105	ENSG00000134644.10_EST00000000000.0_31532051_31532424-ENSG00000134644.10_EST00000000000.0_31454159_31454252-0-1	-202	0.27311	0.0481182	ENSG00000134644.10
cg09261992	8.12283e-08	3.978676290104e-06	ENSG00000134644.10_EST00000000000.0_31532051_31532424-ENSG00000134644.10_EST00000000000.0_31465237_31465507-0-1	-28310	-0.46959	1.23065e-06	ENSG00000134644.10
cg07841367	4.17888e-06	0.000133798100094259	ENSG00000134644.10_EST00000000000.0_31532051_31532424-ENSG00000134644.10_EST00000000000.0_31467901_31468067-0-1	-202	-0.40932	6.31777e-05	ENSG00000134644.10
cg09261992	3.69711e-06	0.000119841714536884	ENSG00000134644.10_EST00000000000.0_31532051_31532424-ENSG00000134644.10_EST00000000000.0_31478700_31478878-0-1	-28310	-0.41138	5.586e-05	ENSG00000134644.10
cg12297231	0.00159824	0.0378649030920486	ENSG00000134644.10_EST00000000000.0_31532051_31532424-ENSG00000134644.10_EST00000000000.0_31479841_31479949-0-1	-7609	0.28746	0.0355259	ENSG00000134644.10
cg12297231	0.00653807	0.0923747371080562	ENSG00000134644.10_EST00000000000.0_31532051_31532424-ENSG00000134644.10_EST00000000000.0_31501643_31501711-1-1	-7609	-0.24904	0.106765	ENSG00000134644.10
cg12297231	0.00273026	0.0531649851528874	ENSG00000134644.10_EST00000000000.0_31532080_31532413-ENSG00000134644.10_EST00000000000.0_31438829_31439044-0-1	-7609	-0.27349	0.0535809	ENSG00000134644.10
cg08243849	0.00140193	0.0223477318298649	ENSG00000134644.10_EST00000000000.0_31532080_31532413-ENSG00000134644.10_EST00000000000.0_31454159_31454252-0-1	169	0.29077	0.0190422	ENSG00000134644.10
cg02100343	0.00493066	0.0691023034250866	ENSG00000134644.10_EST00000000000.0_31532080_31532413-ENSG00000134644.10_EST00000000000.0_31478700_31478878-0-1	-321	-0.25719	0.0740469	ENSG00000134644.10
cg12297231	0.00202746	0.0421988020530956	ENSG00000134644.10_EST00000000000.0_31532080_31532413-ENSG00000134644.10_EST00000000000.0_31501643_31501711-0-1	-7609	0.28134	0.0404647	ENSG00000134644.10
cg24317935	9.01829e-06	0.000267013387271065	ENSG00000060688.8_EST00000000000.0_31734376_31734479-ENSG00000060688.8_EST00000000000.0_31732417_31732968-1-1	-119	0.39606	0.000136164	ENSG00000060688.8
cg03605784	0.0056996	0.0729614672219331	ENSG00000060688.8_EST00000000000.0_31734376_31734479-ENSG00000060688.8_EST00000000000.0_31732557_31732968-1-1	170	-0.25304	0.0792157	ENSG00000060688.8
cg11531932	0.00297405	0.0444836638610555	ENSG00000060688.8_EST00000000000.0_31734376_31734479-ENSG00000060688.8_EST00000000000.0_31732796_31732968-0-1	315	-0.27119	0.0431255	ENSG00000060688.8
cg24317935	0.0019832	0.0334569115220308	ENSG00000060688.8_EST00000000000.0_31734376_31734479-ENSG00000060688.8_EST00000000000.0_31733802_31734023-0-1	-119	-0.28191	0.0306525	ENSG00000060688.8
cg24317935	0.000375818	0.0100678318837321	ENSG00000060688.8_EST00000000000.0_31762101_31762266-ENSG00000060688.8_EST00000000000.0_31740718_31740779-0-1	-119	0.32206	0.00759227	ENSG00000060688.8
cg17748167	0.00105849	0.0211406157596856	ENSG00000060688.8_EST00000000000.0_31762101_31762266-ENSG00000060688.8_EST00000000000.0_31742005_31742087-0-1	255	-0.29774	0.0178477	ENSG00000060688.8
cg24317935	2.58762e-09	1.96007103956318e-07	ENSG00000060688.8_EST00000000000.0_31764760_31764853-ENSG00000060688.8_EST00000000000.0_31744226_31744346-0-1	-119	0.51421	3.92239e-08	ENSG00000060688.8
cg24317935	0.00262398	0.0397899865885242	ENSG00000060688.8_EST00000000000.0_31764760_31764853-ENSG00000060688.8_EST00000000000.0_31754221_31754343-0-1	-119	0.27455	0.0377006	ENSG00000060688.8
cg24317935	0.000384564	0.0096802242248884	ENSG00000060688.8_EST00000000000.0_31764760_31764853-ENSG00000060688.8_EST00000000000.0_31762101_31762266-1-1	-119	-0.32154	0.00725627	ENSG00000060688.8
cg15084470	8.29524e-06	0.000247198903869709	ENSG00000060688.8_EST00000000000.0_31766066_31766195-ENSG00000060688.8_EST00000000000.0_31762101_31762266-0-1	-1802	-0.39753	0.000124996	ENSG00000060688.8
cg15084470	6.33491e-06	0.000193680010187326	ENSG00000060688.8_EST00000000000.0_31766066_31766195-ENSG00000060688.8_EST00000000000.0_31764760_31764853-1-1	-1802	0.40222	9.52742e-05	ENSG00000060688.8
cg08734125	0.00260534	0.0466528915921701	ENSG00000060688.8_EST00000000000.0_31769458_31769617-ENSG00000060688.8_EST00000000000.0_31744226_31744346-0-1	129	-0.27474	0.0456807	ENSG00000060688.8
cg18939666	0.00104456	0.0406888092516441	ENSG00000162517.8_EST00000000000.0_32100823_32101123-ENSG00000162517.8_EST00000000000.0_32098760_32098915-0-1	-1337	0.29807	0.038727	ENSG00000162517.8
cg10184881	2.61442e-05	0.000915623259886323	ENSG00000184007.10_EST00000000000.0_32375639_32375713-ENSG00000184007.10_EST00000000000.0_32373793_32374561-0-1	-3851	-0.37672	0.000534897	ENSG00000184007.10
cg04881103	9.35863e-08	5.91163683906052e-06	ENSG00000184007.10_EST00000000000.0_32375639_32375713-ENSG00000184007.10_EST00000000000.0_32374135_32374561-0-1	2236	-0.46761	1.92518e-06	ENSG00000184007.10
cg04119678	0.0040848	0.0674028124296559	ENSG00000184007.10_EST00000000000.0_32375639_32375713-ENSG00000184007.10_EST00000000000.0_32374309_32374561-1-1	-5668	-0.26249	0.0717839	ENSG00000184007.10
cg11721491	1.42652e-06	6.73975293730122e-05	ENSG00000184007.10_EST00000000000.0_32377297_32377427-ENSG00000116497.13_EST00000000000.0_33290914_33291030-0-0	5026	-0.42694	2.93923e-05	ENSG00000184007.10
cg10184881	0.00035101	0.0117081368819992	ENSG00000184007.10_EST00000000000.0_32377297_32377427-ENSG00000184007.10_EST00000000000.0_32373793_32374561-0-1	-3851	-0.3236	0.00902834	ENSG00000184007.10
cg10184881	3.37433e-06	0.000145480116144914	ENSG00000184007.10_EST00000000000.0_32377297_32377427-ENSG00000184007.10_EST00000000000.0_32374135_32374561-0-1	-3851	0.4129	6.93059e-05	ENSG00000184007.10
cg11721491	8.75672e-05	0.00198474058741129	ENSG00000184007.10_EST00000000000.0_32377297_32377427-ENSG00000184007.10_EST00000000000.0_32374309_32374561-0-1	5026	-0.35316	0.00121119	ENSG00000184007.10
cg04881103	9.8473e-05	0.00441507115317947	ENSG00000184007.10_EST00000000000.0_32377297_32377427-ENSG00000184007.10_EST00000000000.0_32375639_32375713-1-1	2236	-0.35078	0.0029691	ENSG00000184007.10
cg11721491	3.715e-11	6.79450738870349e-09	ENSG00000184007.10_EST00000000000.0_32381496_32381588-ENSG00000184007.10_EST00000000000.0_32374135_32374561-0-1	5026	0.56154	7.62318e-10	ENSG00000184007.10
cg04119678	5.1039e-05	0.00170502238834715	ENSG00000184007.10_EST00000000000.0_32381496_32381588-ENSG00000184007.10_EST00000000000.0_32374309_32374561-0-1	-5668	-0.36391	0.00102158	ENSG00000184007.10
cg05714732	0.00506713	0.0988848019925679	ENSG00000184007.10_EST00000000000.0_32381496_32381588-ENSG00000184007.10_EST00000000000.0_32375639_32375713-1-1	919	-0.25641	0.116494	ENSG00000184007.10
cg11721491	2.11347e-08	1.58215065438882e-06	ENSG00000184007.10_EST00000000000.0_32381496_32381588-ENSG00000184007.10_EST00000000000.0_32377297_32377427-1-1	5026	-0.48779	4.33344e-07	ENSG00000184007.10
cg11721491	0.00250197	0.0543211402314247	ENSG00000184007.10_EST00000000000.0_32384571_32384724-ENSG00000184007.10_EST00000000000.0_32374135_32374561-0-1	5026	0.27582	0.0550109	ENSG00000184007.10
cg04119678	0.00293841	0.0523226815231664	ENSG00000184007.10_EST00000000000.0_32384571_32384724-ENSG00000184007.10_EST00000000000.0_32374309_32374561-0-1	-5668	-0.27152	0.0525494	ENSG00000184007.10
cg11721491	1.58828e-05	0.000582123455836584	ENSG00000184007.10_EST00000000000.0_32384571_32384724-ENSG00000184007.10_EST00000000000.0_32377297_32377427-0-1	5026	-0.38593	0.000323739	ENSG00000184007.10
cg11721491	0.000577578	0.0175847107954268	ENSG00000184007.10_EST00000000000.0_32384571_32384724-ENSG00000184007.10_EST00000000000.0_32381496_32381588-0-1	5026	-0.31222	0.0144121	ENSG00000184007.10
cg11721491	1.01642e-08	8.33341426905864e-07	ENSG00000184007.10_EST00000000000.0_32384571_32384969-ENSG00000184007.10_EST00000000000.0_32375639_32375713-0-1	5026	0.49725	2.0872e-07	ENSG00000184007.10
cg11721491	3.19535e-07	1.77013101387677e-05	ENSG00000184007.10_EST00000000000.0_32384571_32384969-ENSG00000184007.10_EST00000000000.0_32381496_32381588-0-1	5026	-0.44993	6.59064e-06	ENSG00000184007.10
cg27539046	3.76865e-06	0.000160829357608807	ENSG00000184007.10_EST00000000000.0_32403588_32403988-ENSG00000025800.8_EST00000000000.0_32636308_32642169-0-0	43075	0.41106	7.75101e-05	ENSG00000184007.10
cg06397510	0.000127942	0.00519551602805964	ENSG00000184007.10_EST00000000000.0_32403588_32403988-ENSG00000162517.8_EST00000000000.0_32095463_32096443-0-0	-4543	-0.34538	0.00357029	ENSG00000184007.10
cg11721491	4.58526e-15	3.90547474285714e-12	ENSG00000184007.10_EST00000000000.0_32403588_32403988-ENSG00000184007.10_EST00000000000.0_32374135_32374561-0-1	5026	0.64221	9.36729e-14	ENSG00000184007.10
cg06397510	2.62515e-05	0.000917913302301589	ENSG00000184007.10_EST00000000000.0_32403588_32403988-ENSG00000184007.10_EST00000000000.0_32381496_32381588-0-1	-4543	-0.37665	0.000536371	ENSG00000184007.10
cg06397510	0.00213087	0.0456626307105465	ENSG00000184007.10_EST00000000000.0_32403588_32403988-ENSG00000184007.10_EST00000000000.0_32384601_32385259-0-1	-4543	-0.28004	0.044513	ENSG00000184007.10
cg11018488	0.00191563	0.0434222873936944	ENSG00000121774.11_EST00000000000.0_32479783_32479978-ENSG00000121774.11_EST00000000000.0_32495899_32496023-0-1	3092	0.28281	0.0418913	ENSG00000121774.11
cg10485000	0.00230181	0.0412854746544689	ENSG00000121774.11_EST00000000000.0_32479783_32479978-ENSG00000121774.11_EST00000000000.0_32502511_32502644-0-1	-1206	0.27802	0.0394069	ENSG00000121774.11
cg10485000	0.00524507	0.0950787412380993	ENSG00000121774.11_EST00000000000.0_32479783_32479978-ENSG00000121774.11_EST00000000000.0_32503436_32503637-0-1	-1206	0.25543	0.110746	ENSG00000121774.11
cg10485000	0.00585253	0.0911839912953487	ENSG00000121774.11_EST00000000000.0_32479783_32479978-ENSG00000121774.11_EST00000000000.0_32504153_32504220-0-1	-1206	0.25227	0.10499	ENSG00000121774.11
cg27539046	0.00382566	0.0689407136454994	ENSG00000121774.11_EST00000000000.0_32479783_32479978-ENSG00000121774.11_EST00000000000.0_32508128_32508225-0-1	-28178	-0.26431	0.0738304	ENSG00000121774.11
cg11833275	0.00204319	0.0508028998160962	ENSG00000121774.11_EST00000000000.0_32495899_32496023-ENSG00000121774.11_EST00000000000.0_32502511_32502644-0-1	220	-0.28114	0.0506774	ENSG00000121774.11
cg06447341	0.00255717	0.0527305419423103	ENSG00000121774.11_EST00000000000.0_32495899_32496023-ENSG00000121774.11_EST00000000000.0_32508128_32509472-0-1	-26500	-0.27524	0.0530462	ENSG00000121774.11
cg07158939	8.30432e-05	0.002612600700685	ENSG00000121774.11_EST00000000000.0_32497125_32497241-ENSG00000121774.11_EST00000000000.0_32498789_32498935-1-1	-2625	0.35424	0.00164726	ENSG00000121774.11
cg21713812	0.00489207	0.0830722495370313	ENSG00000121774.11_EST00000000000.0_32497125_32497241-ENSG00000121774.11_EST00000000000.0_32503436_32503637-0-1	765	-0.25741	0.0931734	ENSG00000121774.11
cg06447341	2.41191e-05	0.000805636950536317	ENSG00000121774.11_EST00000000000.0_32497125_32497241-ENSG00000121774.11_EST00000000000.0_32504153_32504220-0-1	-26500	0.37823	0.000464298	ENSG00000121774.11
cg27539046	2.6395e-05	0.000871991461999676	ENSG00000121774.11_EST00000000000.0_32497125_32497241-ENSG00000121774.11_EST00000000000.0_32505116_32505174-0-1	-28178	-0.37654	0.000506882	ENSG00000121774.11
cg27539046	2.56514e-05	0.000848814227075514	ENSG00000121774.11_EST00000000000.0_32497125_32497241-ENSG00000121774.11_EST00000000000.0_32508128_32508225-0-1	-28178	-0.37708	0.000492042	ENSG00000121774.11
cg27539046	6.61956e-06	0.000251417836855197	ENSG00000121774.11_EST00000000000.0_32498789_32498935-ENSG00000121774.11_EST00000000000.0_32504153_32504220-0-1	-28178	-0.40146	0.000127346	ENSG00000121774.11
cg27539046	1.16003e-05	0.000416849519388024	ENSG00000121774.11_EST00000000000.0_32498789_32498935-ENSG00000121774.11_EST00000000000.0_32505116_32505174-0-1	-28178	-0.3916	0.000223287	ENSG00000121774.11
cg27539046	0.000272046	0.0074980819447295	ENSG00000121774.11_EST00000000000.0_32502511_32502644-ENSG00000121774.11_EST00000000000.0_32503436_32503637-1-1	-28178	0.32925	0.0054202	ENSG00000121774.11
cg06447341	0.00108482	0.0294505429922388	ENSG00000121774.11_EST00000000000.0_32502511_32502644-ENSG00000121774.11_EST00000000000.0_32504153_32504220-0-1	-26500	0.29714	0.0263432	ENSG00000121774.11
cg27539046	6.03136e-07	2.93831809598648e-05	ENSG00000121774.11_EST00000000000.0_32502511_32502644-ENSG00000121774.11_EST00000000000.0_32505116_32505174-0-1	-28178	-0.44037	1.16236e-05	ENSG00000121774.11
cg07158939	0.00108316	0.0261500752882464	ENSG00000121774.11_EST00000000000.0_32502511_32502644-ENSG00000121774.11_EST00000000000.0_32508128_32508225-0-1	-2625	-0.29718	0.0229025	ENSG00000121774.11
cg27539046	0.00680326	0.0961354606567685	ENSG00000121774.11_EST00000000000.0_32503436_32503637-ENSG00000162517.8_EST00000000000.0_32095463_32096443-0-0	-28178	0.24788	0.112347	ENSG00000121774.11
cg02912316	0.00254805	0.0608905198923015	ENSG00000121774.11_EST00000000000.0_32504153_32504220-ENSG00000121774.11_EST00000000000.0_32505116_32505174-1-1	48494	-0.27533	0.0633229	ENSG00000121774.11
cg27539046	3.62111e-05	0.00117122179851701	ENSG00000121774.11_EST00000000000.0_32504153_32504220-ENSG00000121774.11_EST00000000000.0_32508128_32508225-0-1	-28178	-0.37055	0.000696701	ENSG00000121774.11
cg27539046	7.51927e-06	0.000280314160868227	ENSG00000121774.11_EST00000000000.0_32504153_32504220-ENSG00000121774.11_EST00000000000.0_32508128_32509472-0-1	-28178	0.39925	0.000143729	ENSG00000121774.11
cg10332202	2.80124e-06	0.000160468607134129	ENSG00000121775.12_EST00000000000.0_32540552_32540678-ENSG00000121775.12_EST00000000000.0_32541204_32541423-1-1	34510	-0.41599	7.73147e-05	ENSG00000121775.12
cg10332202	2.51612e-06	0.000145584830167416	ENSG00000121775.12_EST00000000000.0_32540552_32540678-ENSG00000121775.12_EST00000000000.0_32542364_32542447-0-1	34510	0.41776	6.93609e-05	ENSG00000121775.12
cg10332202	1.47946e-05	0.000713103557930492	ENSG00000121775.12_EST00000000000.0_32540552_32540678-ENSG00000121775.12_EST00000000000.0_32557276_32557346-0-1	34510	0.38722	0.000405403	ENSG00000121775.12
cg10332202	1.43876e-12	5.67293703688773e-10	ENSG00000121775.12_EST00000000000.0_32557276_32557612-ENSG00000121775.12_EST00000000000.0_32560385_32560572-1-1	34510	-0.59335	3.97656e-11	ENSG00000121775.12
cg09662747	1.64505e-06	9.95532905916727e-05	ENSG00000121775.12_EST00000000000.0_32557276_32557612-ENSG00000121775.12_EST00000000000.0_32566043_32566156-0-1	-41	-0.42466	4.54165e-05	ENSG00000121775.12
cg10332202	1.76267e-08	1.75305525087238e-06	ENSG00000121775.12_EST00000000000.0_32557276_32557612-ENSG00000121775.12_EST00000000000.0_32566043_32566804-0-1	34510	0.49016	4.87424e-07	ENSG00000121775.12
cg10332202	2.66821e-08	2.51040039257466e-06	ENSG00000121775.12_EST00000000000.0_32557276_32557612-ENSG00000121775.12_EST00000000000.0_32568032_32568462-0-1	34510	0.48471	7.32476e-07	ENSG00000121775.12
cg16343696	1.92117e-09	2.53164884595831e-07	ENSG00000121775.12_EST00000000000.0_32566043_32566156-ENSG00000025800.8_EST00000000000.0_32573669_32573735-0-0	35623	0.51778	5.27715e-08	ENSG00000121775.12
cg16343696	2.58642e-06	0.000149191061483793	ENSG00000121775.12_EST00000000000.0_32566043_32566156-ENSG00000025800.8_EST00000000000.0_32622947_32623046-0-0	35623	0.41731	7.12856e-05	ENSG00000121775.12
cg16343696	3.10333e-09	3.83569255349501e-07	ENSG00000121775.12_EST00000000000.0_32566043_32566156-ENSG00000121775.12_EST00000000000.0_32568032_32568462-0-1	35623	-0.51201	8.5482e-08	ENSG00000121775.12
cg26821750	1.19221e-06	0.000126314282202675	ENSG00000084652.10_EST00000000000.0_32645917_32646022-ENSG00000084652.10_EST00000000000.0_32650126_32650217-0-1	42908	-0.42979	5.92473e-05	ENSG00000084652.10
cg15726025	2.38188e-05	0.0031748313250991	ENSG00000084652.10_EST00000000000.0_32650126_32650217-ENSG00000084652.10_EST00000000000.0_32653555_32653725-1-1	36708	-0.37847	0.00205022	ENSG00000084652.10
cg17105151	0.00175861	0.0996033054844039	ENSG00000084652.10_EST00000000000.0_32650126_32650217-ENSG00000084652.10_EST00000000000.0_32655656_32655850-0-1	21005	0.28501	0.117579	ENSG00000084652.10
cg11142522	5.97679e-07	6.79162368682291e-05	ENSG00000084652.10_EST00000000000.0_32650126_32650217-ENSG00000084652.10_EST00000000000.0_32657912_32658031-0-1	28180	0.44051	2.96449e-05	ENSG00000084652.10
cg07971831	3.06291e-11	1.21764686309017e-08	ENSG00000084652.10_EST00000000000.0_32650126_32650217-ENSG00000084652.10_EST00000000000.0_32658809_32658901-0-1	10408	0.56352	1.51532e-09	ENSG00000084652.10
cg05950833	3.31559e-05	0.00421799943789952	ENSG00000084652.10_EST00000000000.0_32653555_32653725-ENSG00000084652.10_EST00000000000.0_32658258_32658332-0-1	43009	0.37223	0.00282036	ENSG00000084652.10
cg19721787	0.00117828	0.0766436485526344	ENSG00000084652.10_EST00000000000.0_32655656_32655850-ENSG00000084652.10_EST00000000000.0_32657912_32658031-1-1	25408	0.2951	0.0842369	ENSG00000084652.10
cg10520319	0.00138597	0.0886019307751306	ENSG00000084652.10_EST00000000000.0_32655656_32655850-ENSG00000084652.10_EST00000000000.0_32660503_32663886-0-1	20748	0.29106	0.101202	ENSG00000084652.10
cg07656362	3.02488e-06	0.000293063020567784	ENSG00000084652.10_EST00000000000.0_32657912_32658031-ENSG00000084652.10_EST00000000000.0_32658258_32658332-1-1	42830	0.41472	0.000151063	ENSG00000084652.10
cg07656362	4.93099e-06	0.000453414985084247	ENSG00000084652.10_EST00000000000.0_32657912_32658031-ENSG00000084652.10_EST00000000000.0_32658809_32658901-0-1	42830	-0.40651	0.000245183	ENSG00000084652.10
cg19721787	4.42345e-05	0.0062069903485183	ENSG00000084652.10_EST00000000000.0_32657912_32658031-ENSG00000084652.10_EST00000000000.0_32659666_32659761-0-1	25408	-0.3667	0.00437021	ENSG00000084652.10
cg07971831	8.90984e-09	1.61923360771914e-06	ENSG00000084652.10_EST00000000000.0_32657912_32658031-ENSG00000084652.10_EST00000000000.0_32660503_32663886-0-1	10408	-0.49892	4.44988e-07	ENSG00000084652.10
cg19776942	0.000380782	0.0400494498304765	ENSG00000160050.10_EST00000000000.0_32666234_32666310-ENSG00000160050.10_EST00000000000.0_32669787_32669980-0-1	48177	0.32177	0.0379985	ENSG00000160050.10
cg18270627	0.00112283	0.077576854903519	ENSG00000160050.10_EST00000000000.0_32667514_32667700-ENSG00000160050.10_EST00000000000.0_32669480_32669646-1-1	21910	0.29629	0.0855207	ENSG00000160050.10
cg10204320	0.000178821	0.0203614442516829	ENSG00000160050.10_EST00000000000.0_32667514_32667700-ENSG00000160050.10_EST00000000000.0_32670795_32670988-0-1	42289	-0.33833	0.017081	ENSG00000160050.10
cg27332111	0.00106246	0.0899264925137225	ENSG00000160050.10_EST00000000000.0_32669480_32669646-ENSG00000160050.10_EST00000000000.0_32669787_32669980-1-1	22189	0.29765	0.103166	ENSG00000160050.10
cg17105151	0.00102048	0.0914846859571686	ENSG00000160050.10_EST00000000000.0_32669480_32669646-ENSG00000160050.10_EST00000000000.0_32670199_32670221-0-1	305	-0.29864	0.105428	ENSG00000160050.10
cg02830936	0.000856193	0.0667889633874478	ENSG00000160050.10_EST00000000000.0_32669480_32669646-ENSG00000160050.10_EST00000000000.0_32670795_32670988-0-1	42498	0.3029	0.0709768	ENSG00000160050.10
cg16529530	0.000441845	0.0558067276197871	ENSG00000084623.7_EST00000000000.0_32688139_32688231-ENSG00000084623.7_EST00000000000.0_32691772_32691896-0-1	472	-0.31839	0.0568694	ENSG00000084623.7
cg11286035	7.28309e-11	3.25803530616114e-08	ENSG00000084623.7_EST00000000000.0_32688139_32688231-ENSG00000084623.7_EST00000000000.0_32691772_32691921-0-1	26509	-0.5545	4.85667e-09	ENSG00000084623.7
cg15623425	6.99144e-07	0.000101899828955293	ENSG00000084623.7_EST00000000000.0_32688139_32688231-ENSG00000084623.7_EST00000000000.0_32692004_32692131-0-1	17404	-0.43811	4.66173e-05	ENSG00000084623.7
cg00853979	0.0012998	0.0986234117962446	ENSG00000084623.7_EST00000000000.0_32688139_32688231-ENSG00000084623.7_EST00000000000.0_32694328_32694417-0-1	-6161	-0.29266	0.116092	ENSG00000084623.7
cg00853979	0.000517529	0.0509299475142163	ENSG00000084623.7_EST00000000000.0_32688139_32688231-ENSG00000084623.7_EST00000000000.0_32696528_32696620-0-1	-6161	-0.31477	0.0508304	ENSG00000084623.7
cg07971831	4.02152e-05	0.00727786182984084	ENSG00000084623.7_EST00000000000.0_32688139_32688231-ENSG00000116478.7_EST00000000000.0_32782266_32782383-0-0	-31834	-0.36854	0.00523859	ENSG00000084623.7
[truncated: 79,777 more rows]
