# Supplementary material for: Tissue-Specific Effects of Genetic and Epigenetic Variation on Gene Regulation and Splicing
Source: PLoS Genet. 2015 Jan 29;11(1):e1004958. doi: 10.1371/journal.pgen.1004958 (PMC4310612; doi:10.1371/journal.pgen.1004958)
Supplement: S1 Dataset — (ZIP) [file pgen.1004958.s007.zip › GENCORD2_SPLICING_ASSOCIATIONS/L.asQTMs.reverse.15pcOF.FDR10.top]

Meth	Nominal_pval	qval	Link	distance	rho	permutation_pval	gene
cg02968844	0.000705909	0.0996943016581506	ENSG00000188976.6_EST00000000000.0_879584_880180-ENSG00000188976.6_EST00000000000.0_881782_881925-0-1	-9706	0.30751	0.117716	ENSG00000188976.6
cg27487046	4.46026e-05	0.00947405194296069	ENSG00000188976.6_EST00000000000.0_880437_880526-ENSG00000188976.6_EST00000000000.0_880898_881033-0-1	-34057	-0.36654	0.00707977	ENSG00000188976.6
cg27487046	0.000149916	0.0336942798242372	ENSG00000188976.6_EST00000000000.0_880437_880526-ENSG00000188976.6_EST00000000000.0_881553_881666-0-1	-34057	0.34206	0.0309152	ENSG00000188976.6
cg00976181	1.52492e-14	4.36994260642228e-11	ENSG00000188976.6_EST00000000000.0_880437_880526-ENSG00000188976.6_EST00000000000.0_883511_883612-0-1	-28810	-0.63268	1.81069e-12	ENSG00000188976.6
cg03890988	4.39819e-13	7.12794410009625e-10	ENSG00000188976.6_EST00000000000.0_880437_880526-ENSG00000188976.6_EST00000000000.0_883870_883983-0-1	-39719	-0.60413	5.23215e-11	ENSG00000188976.6
cg26003967	9.59259e-08	2.89449347669225e-05	ENSG00000188976.6_EST00000000000.0_880437_880526-ENSG00000224051.2_EST00000000000.0_1262621_1264277-0-0	39317	-0.46727	1.14304e-05	ENSG00000188976.6
cg03890988	2.04548e-06	0.000451828134980285	ENSG00000188976.6_EST00000000000.0_880898_881033-ENSG00000188976.6_EST00000000000.0_883511_883612-0-1	-39719	-0.42114	0.00024421	ENSG00000188976.6
cg06091566	9.09662e-05	0.0184529430426695	ENSG00000188976.6_EST00000000000.0_881553_881666-ENSG00000187634.6_EST00000000000.0_879288_879955-0-0	-34049	0.35239	0.0152315	ENSG00000188976.6
cg26155520	8.22361e-05	0.0219625877370936	ENSG00000188976.6_EST00000000000.0_881553_881666-ENSG00000188976.6_EST00000000000.0_881782_881925-0-1	48977	-0.35443	0.0186622	ENSG00000188976.6
cg26155520	1.67991e-05	0.00456207333214793	ENSG00000188976.6_EST00000000000.0_881553_881666-ENSG00000188976.6_EST00000000000.0_883511_883612-0-1	48977	0.38491	0.00308143	ENSG00000188976.6
cg23596291	1.8858e-05	0.00491280557184245	ENSG00000188976.6_EST00000000000.0_881553_881666-ENSG00000188976.6_EST00000000000.0_883870_883983-0-1	12968	-0.38279	0.00335047	ENSG00000188976.6
cg17153432	1.06907e-09	5.40110376407141e-07	ENSG00000188976.6_EST00000000000.0_881553_881666-ENSG00000188976.6_EST00000000000.0_886507_886618-0-1	-11132	0.52469	1.26886e-07	ENSG00000188976.6
cg07582955	6.17099e-05	0.0164760191809769	ENSG00000188976.6_EST00000000000.0_883870_883983-ENSG00000188976.6_EST00000000000.0_888555_888668-0-1	2093	0.36018	0.0133669	ENSG00000188976.6
cg06624358	0.00057367	0.0841722446175315	ENSG00000188976.6_EST00000000000.0_886507_886618-ENSG00000188976.6_EST00000000000.0_887380_887519-0-1	-23860	-0.31238	0.0947467	ENSG00000188976.6
cg06624358	5.17213e-05	0.0121108709572703	ENSG00000188976.6_EST00000000000.0_886507_886618-ENSG00000188976.6_EST00000000000.0_887792_887980-0-1	-23860	0.36365	0.00938313	ENSG00000188976.6
cg11407801	1.7989e-07	5.08334128656538e-05	ENSG00000188976.6_EST00000000000.0_886507_886618-ENSG00000188976.6_EST00000000000.0_888555_888668-0-1	-37013	-0.45833	2.14396e-05	ENSG00000188976.6
cg23552821	3.47805e-10	2.04204598204265e-07	ENSG00000188976.6_EST00000000000.0_886507_886618-ENSG00000188976.6_EST00000000000.0_889162_889272-0-1	39366	0.5375	4.11333e-08	ENSG00000188976.6
cg17153432	0.000624574	0.0915638594577146	ENSG00000188976.6_EST00000000000.0_887380_887519-ENSG00000188976.6_EST00000000000.0_887792_887980-0-1	-11132	-0.31039	0.105538	ENSG00000188976.6
cg08546707	1.40373e-05	0.00449390308403282	ENSG00000188976.6_EST00000000000.0_887380_887519-ENSG00000188976.6_EST00000000000.0_888555_888668-0-1	-48475	0.38817	0.00302967	ENSG00000188976.6
cg17153432	1.44351e-09	7.02257751050461e-07	ENSG00000188976.6_EST00000000000.0_887380_887519-ENSG00000188976.6_EST00000000000.0_889162_889272-0-1	-11132	0.52117	1.71602e-07	ENSG00000188976.6
cg00976181	3.53881e-13	5.96693973503762e-10	ENSG00000188976.6_EST00000000000.0_887380_887519-ENSG00000188976.6_EST00000000000.0_889384_889462-0-1	-28810	-0.60607	4.22143e-11	ENSG00000188976.6
cg00976181	2.52224e-08	8.75216660187215e-06	ENSG00000188976.6_EST00000000000.0_887380_887519-ENSG00000188976.6_EST00000000000.0_891303_891393-0-1	-28810	-0.48546	2.99009e-06	ENSG00000188976.6
cg07236207	0.000502831	0.0692212898226007	ENSG00000188976.6_EST00000000000.0_887792_887980-ENSG00000188976.6_EST00000000000.0_889162_889272-0-1	3279	0.31543	0.0742101	ENSG00000188976.6
cg08472719	1.08315e-05	0.00336724094835854	ENSG00000188976.6_EST00000000000.0_891303_891393-ENSG00000188976.6_EST00000000000.0_891475_891595-0-1	-562	-0.39282	0.00219103	ENSG00000188976.6
cg08472719	1.53124e-05	0.00488679827661861	ENSG00000188976.6_EST00000000000.0_891303_891393-ENSG00000188976.6_EST00000000000.0_892274_892405-0-1	-562	0.38659	0.0033308	ENSG00000188976.6
cg10381813	2.95764e-06	0.000625639442238776	ENSG00000188976.6_EST00000000000.0_891303_891393-ENSG00000188976.6_EST00000000000.0_892479_892653-0-1	24026	-0.4151	0.000350689	ENSG00000188976.6
cg00113194	2.71216e-06	0.000578126505776942	ENSG00000188976.6_EST00000000000.0_891303_891393-ENSG00000188976.6_EST00000000000.0_894309_894461-0-1	-9801	-0.41653	0.000321218	ENSG00000188976.6
cg16417258	1.4362e-05	0.00514405388630912	ENSG00000188976.6_EST00000000000.0_891475_891595-ENSG00000188976.6_EST00000000000.0_894309_894461-0-1	25061	-0.38776	0.00352962	ENSG00000188976.6
cg08029603	4.41345e-05	0.0114220169735317	ENSG00000188976.6_EST00000000000.0_892274_892405-ENSG00000188976.6_EST00000000000.0_892479_892653-0-1	-39846	0.36674	0.00877422	ENSG00000188976.6
cg00976181	4.09302e-15	1.4928163913106e-11	ENSG00000188976.6_EST00000000000.0_892274_892405-ENSG00000188976.6_EST00000000000.0_894595_894670-0-1	-28810	-0.64309	4.88723e-13	ENSG00000188976.6
cg10720997	3.96968e-06	0.000832949553721162	ENSG00000187608.5_EST00000000000.0_949364_949920-ENSG00000187608.5_EST00000000000.0_948803_948956-0-1	49055	0.41018	0.000481904	ENSG00000187608.5
cg10720997	3.1554e-06	0.000678355589857589	ENSG00000187608.5_EST00000000000.0_949364_949920-ENSG00000188290.6_EST00000000000.0_934350_934812-0-0	49055	-0.41402	0.000383746	ENSG00000187608.5
cg10720997	1.74839e-05	0.00689640271183761	ENSG00000187608.5_EST00000000000.0_949364_949920-ENSG00000188976.6_EST00000000000.0_879584_880180-0-0	49055	-0.38418	0.00492996	ENSG00000187608.5
cg03120284	0.000136889	0.0294337898487183	ENSG00000188157.8_EST00000000000.0_981113_981256-ENSG00000188157.8_EST00000000000.0_979714_979819-0-1	31391	0.34397	0.0263226	ENSG00000188157.8
cg02494066	3.20429e-06	0.00068681655038228	ENSG00000188157.8_EST00000000000.0_981344_981468-ENSG00000188157.8_EST00000000000.0_979714_979819-0-1	27883	0.41377	0.000389037	ENSG00000188157.8
cg03120284	4.52453e-05	0.00984713762096762	ENSG00000188157.8_EST00000000000.0_981344_981468-ENSG00000188157.8_EST00000000000.0_980541_980657-0-1	31391	0.36626	0.00740198	ENSG00000188157.8
cg17165303	4.48532e-13	7.4032318082122e-10	ENSG00000188157.8_EST00000000000.0_981540_981645-ENSG00000188157.8_EST00000000000.0_979714_979819-0-1	26805	0.60396	5.46874e-11	ENSG00000188157.8
cg17165303	1.49947e-06	0.000345135058663188	ENSG00000188157.8_EST00000000000.0_981540_981645-ENSG00000188157.8_EST00000000000.0_980541_980657-0-1	26805	0.42615	0.000181291	ENSG00000188157.8
cg23552821	6.9434e-05	0.0164673434361029	ENSG00000188157.8_EST00000000000.0_981540_981645-ENSG00000188157.8_EST00000000000.0_981113_981256-0-1	-21467	-0.35783	0.013358	ENSG00000188157.8
cg23552821	0.000212172	0.040507313427883	ENSG00000188157.8_EST00000000000.0_981540_981645-ENSG00000188157.8_EST00000000000.0_981344_981468-0-1	-21467	0.33466	0.0385202	ENSG00000188157.8
cg02397514	0.000233587	0.0449131532579868	ENSG00000188157.8_EST00000000000.0_981777_982115-ENSG00000188157.8_EST00000000000.0_980541_980657-0-1	-20364	-0.33258	0.0436285	ENSG00000188157.8
cg21139076	0.000119288	0.0250985909907274	ENSG00000188157.8_EST00000000000.0_981777_982115-ENSG00000188157.8_EST00000000000.0_980739_980903-0-1	44323	-0.34683	0.021819	ENSG00000188157.8
cg15500259	0.00041274	0.0694326651739066	ENSG00000188157.8_EST00000000000.0_981777_982115-ENSG00000188157.8_EST00000000000.0_981113_981256-0-1	46565	0.31994	0.0744838	ENSG00000188157.8
cg02494066	0.000634964	0.0998614763260068	ENSG00000188157.8_EST00000000000.0_982953_983067-ENSG00000188157.8_EST00000000000.0_982707_982834-0-1	27883	0.31	0.117991	ENSG00000188157.8
cg00299257	0.000616452	0.0968203423022229	ENSG00000188157.8_EST00000000000.0_983392_983745-ENSG00000188157.8_EST00000000000.0_982707_982834-0-1	714	0.3107	0.113356	ENSG00000188157.8
cg15882305	0.000684659	0.0922324950256059	ENSG00000188157.8_EST00000000000.0_984616_984831-ENSG00000188157.8_EST00000000000.0_983392_983745-0-1	-22115	-0.30823	0.10654	ENSG00000188157.8
cg15882305	0.000684659	0.0870321303291171	ENSG00000188157.8_EST00000000000.0_984616_984831-ENSG00000188157.8_EST00000000000.0_984247_984439-0-1	-22115	0.30823	0.0989226	ENSG00000188157.8
cg11726631	0.000650542	0.0866454071625825	ENSG00000188157.8_EST00000000000.0_985283_985417-ENSG00000188157.8_EST00000000000.0_984946_985175-0-1	254	-0.30943	0.0983447	ENSG00000188157.8
cg11726631	4.76293e-07	0.000120493349851828	ENSG00000188157.8_EST00000000000.0_985283_985417-ENSG00000188157.8_EST00000000000.0_985102_985175-0-1	254	0.44396	5.62059e-05	ENSG00000188157.8
cg17165303	2.06924e-08	7.55277067098884e-06	ENSG00000188157.8_EST00000000000.0_985613_985709-ENSG00000188157.8_EST00000000000.0_984616_984831-0-1	26805	-0.48806	2.53492e-06	ENSG00000188157.8
cg26420561	2.01715e-06	0.000454338673598683	ENSG00000188157.8_EST00000000000.0_985613_985709-ENSG00000188157.8_EST00000000000.0_984946_985175-0-1	-8828	-0.42137	0.000245721	ENSG00000188157.8
cg26420561	1.02283e-08	4.02599180347805e-06	ENSG00000188157.8_EST00000000000.0_985613_985709-ENSG00000188157.8_EST00000000000.0_985102_985175-0-1	-8828	0.49717	1.24739e-06	ENSG00000188157.8
cg23596291	6.48672e-06	0.00179828387429402	ENSG00000188157.8_EST00000000000.0_985613_985709-ENSG00000188157.8_EST00000000000.0_985283_985417-1-1	-47865	0.40181	0.00108423	ENSG00000188157.8
cg21139076	0.000402623	0.0641687277217093	ENSG00000188157.8_EST00000000000.0_985807_985971-ENSG00000188157.8_EST00000000000.0_984946_985175-0-1	44323	-0.32051	0.0675585	ENSG00000188157.8
cg17165303	7.91228e-08	2.47352561523657e-05	ENSG00000188157.8_EST00000000000.0_986106_986217-ENSG00000188157.8_EST00000000000.0_985613_985709-0-1	26805	0.46996	9.59429e-06	ENSG00000188157.8
cg10983617	5.26717e-06	0.00179799877664374	ENSG00000188157.8_EST00000000000.0_986106_986217-ENSG00000188157.8_EST00000000000.0_985807_985971-1-1	23161	-0.40539	0.00108402	ENSG00000188157.8
cg26420561	1.22438e-15	5.69158153624753e-12	ENSG00000188157.8_EST00000000000.0_986633_986749-ENSG00000188157.8_EST00000000000.0_985102_985175-0-1	-8828	0.65231	1.49018e-13	ENSG00000188157.8
cg03125763	1.999e-05	0.00625788846886212	ENSG00000188157.8_EST00000000000.0_986633_986749-ENSG00000188157.8_EST00000000000.0_985283_985417-0-1	-11884	-0.38172	0.00441144	ENSG00000188157.8
cg21472517	4.13101e-05	0.00947790239229626	ENSG00000188157.8_EST00000000000.0_986633_986749-ENSG00000188157.8_EST00000000000.0_985613_985709-0-1	-13032	0.36802	0.00708325	ENSG00000188157.8
cg26420561	7.61483e-05	0.0189304384835906	ENSG00000188157.8_EST00000000000.0_986633_986749-ENSG00000188157.8_EST00000000000.0_985807_985971-0-1	-8828	-0.35598	0.0156905	ENSG00000188157.8
cg01711077	7.5205e-07	0.00018221823739104	ENSG00000188157.8_EST00000000000.0_986633_986749-ENSG00000188157.8_EST00000000000.0_985936_985971-0-1	25719	-0.43699	8.90532e-05	ENSG00000188157.8
cg05505459	0.000474579	0.0663332301566693	ENSG00000188157.8_EST00000000000.0_986833_987025-ENSG00000188157.8_EST00000000000.0_985807_985971-0-1	-43508	-0.31676	0.0703833	ENSG00000188157.8
cg27060622	0.000709182	0.0933887424526846	ENSG00000188157.8_EST00000000000.0_987108_987195-ENSG00000188157.8_EST00000000000.0_985807_985971-0-1	-19157	0.3074	0.108253	ENSG00000188157.8
cg26420561	2.1347e-11	1.92097253952518e-08	ENSG00000188157.8_EST00000000000.0_987108_987195-ENSG00000188157.8_EST00000000000.0_986106_986217-0-1	-8828	0.5672	2.60076e-09	ENSG00000188157.8
cg21472517	4.17965e-07	0.000110655215206396	ENSG00000188157.8_EST00000000000.0_987108_987195-ENSG00000188157.8_EST00000000000.0_986633_986749-0-1	-13032	0.44593	5.11082e-05	ENSG00000188157.8
cg21472517	2.54867e-08	9.00791811776341e-06	ENSG00000188157.8_EST00000000000.0_987108_987195-ENSG00000188157.8_EST00000000000.0_986833_987025-1-1	-13032	-0.48532	3.08892e-06	ENSG00000188157.8
cg25350899	0.000377406	0.0564303319363956	ENSG00000188157.8_EST00000000000.0_989133_989330-ENSG00000188157.8_EST00000000000.0_988841_988873-0-1	-14121	0.32197	0.0576484	ENSG00000188157.8
cg26420561	7.15597e-06	0.00278424281100939	ENSG00000188157.8_EST00000000000.0_989828_989931-ENSG00000188157.8_EST00000000000.0_986833_987025-0-1	-8828	-0.40011	0.00177047	ENSG00000188157.8
cg17165303	3.93662e-07	0.000104493937269638	ENSG00000188157.8_EST00000000000.0_989828_989931-ENSG00000188157.8_EST00000000000.0_987108_987195-0-1	26805	0.44682	4.79362e-05	ENSG00000188157.8
cg26420561	1.77414e-11	1.64065350878135e-08	ENSG00000188157.8_EST00000000000.0_989828_989931-ENSG00000188157.8_EST00000000000.0_989133_989330-0-1	-8828	-0.56907	2.15811e-09	ENSG00000188157.8
cg26420561	2.98537e-11	2.53613688060047e-08	ENSG00000188157.8_EST00000000000.0_989828_989931-ENSG00000188157.8_EST00000000000.0_989133_989357-1-1	-8828	0.56378	3.61249e-09	ENSG00000188157.8
cg07146103	5.64865e-12	5.21743273895159e-09	ENSG00000078808.11_EST00000000000.0_1153838_1154013-ENSG00000078808.11_EST00000000000.0_1154149_1154307-1-1	2658	-0.58038	5.58542e-10	ENSG00000078808.11
cg07146103	5.2618e-12	4.95355889738984e-09	ENSG00000078808.11_EST00000000000.0_1153838_1154013-ENSG00000078808.11_EST00000000000.0_1154149_1154385-0-1	2658	0.58107	5.26024e-10	ENSG00000078808.11
cg22335801	0.000271782	0.0374635679519969	ENSG00000078808.11_EST00000000000.0_1153838_1154013-ENSG00000078808.11_EST00000000000.0_1158624_1158737-0-1	-18320	-0.32927	0.0350816	ENSG00000078808.11
cg23082845	1.00003e-05	0.00287724089203697	ENSG00000078808.11_EST00000000000.0_1153903_1154013-ENSG00000078808.11_EST00000000000.0_1154149_1154307-0-1	-8129	-0.39424	0.00183666	ENSG00000078808.11
cg17848797	0.000169775	0.0250036615050965	ENSG00000078808.11_EST00000000000.0_1153903_1154013-ENSG00000078808.11_EST00000000000.0_1158624_1158737-0-1	30858	0.33943	0.0217204	ENSG00000078808.11
cg07146103	1.28452e-14	3.25616108804237e-11	ENSG00000078808.11_EST00000000000.0_1153903_1154013-ENSG00000078808.11_EST00000000000.0_1163848_1163976-0-1	2658	0.63406	1.2742e-12	ENSG00000078808.11
cg20014591	0.000393676	0.0557547465479542	ENSG00000078808.11_EST00000000000.0_1154149_1154307-ENSG00000078808.11_EST00000000000.0_1163848_1163976-0-1	-2018	0.32102	0.0568054	ENSG00000078808.11
cg10208113	9.27522e-05	0.0174496718084173	ENSG00000078808.11_EST00000000000.0_1158624_1158737-ENSG00000078808.11_EST00000000000.0_1163848_1164326-0-1	12336	-0.352	0.0142817	ENSG00000078808.11
cg07146103	2.85952e-14	6.33534798715317e-11	ENSG00000078808.11_EST00000000000.0_1158624_1158737-ENSG00000078808.11_EST00000000000.0_1167272_1167370-0-1	2658	0.62756	2.83363e-12	ENSG00000078808.11
cg07146103	2.67041e-06	0.000484271641548425	ENSG00000078808.11_EST00000000000.0_1158624_1158737-ENSG00000078808.11_EST00000000000.0_1167272_1167381-0-1	2658	0.41678	0.000263788	ENSG00000078808.11
cg21864845	8.68582e-09	2.89312017751995e-06	ENSG00000078808.11_EST00000000000.0_1159212_1159348-ENSG00000078808.11_EST00000000000.0_1163848_1163976-0-1	41015	0.49925	8.59699e-07	ENSG00000078808.11
cg21864845	1.95536e-07	4.6476254009096e-05	ENSG00000078808.11_EST00000000000.0_1159212_1159348-ENSG00000078808.11_EST00000000000.0_1163848_1164326-1-1	41015	-0.45712	1.93965e-05	ENSG00000078808.11
cg07146103	8.64818e-13	1.0769797592362e-09	ENSG00000078808.11_EST00000000000.0_1159212_1159348-ENSG00000078808.11_EST00000000000.0_1167272_1167370-0-1	2658	0.59803	8.55365e-11	ENSG00000078808.11
cg21864845	3.05635e-06	0.000546829207518849	ENSG00000078808.11_EST00000000000.0_1159212_1159348-ENSG00000078808.11_EST00000000000.0_1167272_1167381-0-1	41015	0.41455	0.000301982	ENSG00000078808.11
ch.1.24684R	5.47131e-05	0.0105427880236104	ENSG00000078808.11_EST00000000000.0_1159212_1159348-ENSG00000078808.11_EST00000000000.0_1167272_1167411-0-1	22615	-0.36255	0.00800444	ENSG00000078808.11
cg21837391	3.37744e-06	0.000596976934723225	ENSG00000078808.11_EST00000000000.0_1163848_1164326-ENSG00000078808.11_EST00000000000.0_1167272_1167370-0-1	-7999	0.41289	0.000332978	ENSG00000078808.11
cg07146103	1.75999e-18	2.27148242985843e-14	ENSG00000160087.16_EST00000000000.0_1190558_1190867-ENSG00000160087.16_EST00000000000.0_1203242_1203372-0-1	-39196	-0.69731	1.66253e-16	ENSG00000160087.16
cg07146103	4.90126e-18	5.15771173396675e-14	ENSG00000160087.16_EST00000000000.0_1190558_1190867-ENSG00000160087.16_EST00000000000.0_1208879_1209217-0-1	-39196	0.69078	4.60215e-16	ENSG00000160087.16
cg12046908	8.15667e-05	0.0107070154068985	ENSG00000160087.16_EST00000000000.0_1190775_1190867-ENSG00000160087.16_EST00000000000.0_1192372_1192510-0-1	49289	-0.3546	0.00814713	ENSG00000160087.16
cg09439264	0.00057367	0.0696018136907074	ENSG00000160087.16_EST00000000000.0_1192372_1192510-ENSG00000160087.16_EST00000000000.0_1192588_1192690-1-1	20808	-0.31238	0.0747041	ENSG00000160087.16
cg24497877	5.83834e-06	0.00220499596689378	ENSG00000160087.16_EST00000000000.0_1192372_1192510-ENSG00000160087.16_EST00000000000.0_1192607_1192690-0-1	34795	-0.40362	0.00136269	ENSG00000160087.16
cg21864845	1.67248e-15	5.95783817858414e-12	ENSG00000160087.16_EST00000000000.0_1192372_1192510-ENSG00000160087.16_EST00000000000.0_1203113_1203372-0-1	-839	-0.64996	1.57757e-13	ENSG00000160087.16
cg23689441	5.34746e-08	1.39746299673164e-05	ENSG00000160087.16_EST00000000000.0_1192372_1192510-ENSG00000160087.16_EST00000000000.0_1203242_1203372-0-1	39082	-0.47535	5.05468e-06	ENSG00000160087.16
cg26920857	8.78707e-08	2.17045472559075e-05	ENSG00000160087.16_EST00000000000.0_1192372_1192510-ENSG00000160087.16_EST00000000000.0_1208879_1209217-0-1	45217	0.4685	8.28227e-06	ENSG00000160087.16
cg07146103	1.01001e-05	0.00252133783520161	ENSG00000160087.16_EST00000000000.0_1192588_1192690-ENSG00000160087.16_EST00000000000.0_1203113_1203372-0-1	-39196	-0.39406	0.0015827	ENSG00000160087.16
cg26920857	7.70093e-06	0.00256382515266904	ENSG00000160087.16_EST00000000000.0_1192588_1192690-ENSG00000160087.16_EST00000000000.0_1203242_1203372-0-1	45217	-0.39883	0.00161254	ENSG00000160087.16
cg11847126	2.28736e-07	5.12571940604884e-05	ENSG00000160087.16_EST00000000000.0_1192588_1192690-ENSG00000160087.16_EST00000000000.0_1208233_1208851-0-1	38968	-0.45484	2.16397e-05	ENSG00000160087.16
cg11847126	4.26543e-12	3.94132092577225e-09	ENSG00000160087.16_EST00000000000.0_1192588_1192690-ENSG00000160087.16_EST00000000000.0_1208757_1209224-0-1	38968	-0.58309	4.02634e-10	ENSG00000160087.16
cg02953397	1.33769e-06	0.000249681894951356	ENSG00000160087.16_EST00000000000.0_1192588_1192690-ENSG00000160087.16_EST00000000000.0_1209046_1209234-0-1	29413	0.42797	0.000126375	ENSG00000160087.16
cg09439264	0.000686891	0.0823421990589939	ENSG00000160087.16_EST00000000000.0_1192607_1192690-ENSG00000160087.16_EST00000000000.0_1208879_1209217-0-1	20808	0.30815	0.0921533	ENSG00000160087.16
cg00211609	0.000859842	0.0920102715517418	ENSG00000160087.16_EST00000000000.0_1203242_1203372-ENSG00000160087.16_EST00000000000.0_1208879_1209217-0-1	-31226	-0.30279	0.106204	ENSG00000160087.16
cg15042692	0.000415005	0.0581556073390464	ENSG00000169972.7_EST00000000000.0_1246710_1247057-ENSG00000169972.7_EST00000000000.0_1246014_1246068-0-1	-487	-0.31982	0.0598341	ENSG00000169972.7
cg11847126	3.35655e-19	6.68073157865938e-15	ENSG00000127054.12_EST00000000000.0_1246986_1247304-ENSG00000127054.12_EST00000000000.0_1247398_1247527-1-1	-11838	-0.70752	3.45018e-17	ENSG00000127054.12
cg26108719	0.000292427	0.0456145435846878	ENSG00000127054.12_EST00000000000.0_1246986_1247304-ENSG00000127054.12_EST00000000000.0_1247606_1247736-0-1	35076	0.32766	0.0444542	ENSG00000127054.12
cg11847126	8.10912e-14	1.5390018395498e-10	ENSG00000127054.12_EST00000000000.0_1246986_1247304-ENSG00000127054.12_EST00000000000.0_1247606_1247748-0-1	-11838	0.61885	8.30787e-12	ENSG00000127054.12
cg11847126	2.40217e-12	2.61729220281381e-09	ENSG00000127054.12_EST00000000000.0_1246986_1247304-ENSG00000127054.12_EST00000000000.0_1247820_1247881-0-1	-11838	0.58855	2.46636e-10	ENSG00000127054.12
cg11847126	2.4179e-13	3.80672143394045e-10	ENSG00000127054.12_EST00000000000.0_1246986_1247304-ENSG00000127054.12_EST00000000000.0_1247973_1248080-0-1	-11838	0.60943	2.48068e-11	ENSG00000127054.12
cg11847126	2.25452e-15	8.17196088888889e-12	ENSG00000127054.12_EST00000000000.0_1246986_1247304-ENSG00000127054.12_EST00000000000.0_1248167_1248329-0-1	-11838	0.64769	2.32015e-13	ENSG00000127054.12
cg21647460	0.000134177	0.0253024530515861	ENSG00000127054.12_EST00000000000.0_1247203_1247304-ENSG00000127054.12_EST00000000000.0_1247606_1247736-0-1	5172	-0.34439	0.0220284	ENSG00000127054.12
cg23689441	3.39148e-06	0.000622000269373857	ENSG00000127054.12_EST00000000000.0_1247203_1247304-ENSG00000127054.12_EST00000000000.0_1247820_1247881-0-1	-11724	0.41282	0.000348447	ENSG00000127054.12
cg21647460	1.2584e-07	3.21789004856512e-05	ENSG00000127054.12_EST00000000000.0_1247203_1247304-ENSG00000127054.12_EST00000000000.0_1247973_1248080-0-1	5172	0.46344	1.2873e-05	ENSG00000127054.12
cg11847126	1.09116e-05	0.00306315140889167	ENSG00000127054.12_EST00000000000.0_1247203_1247304-ENSG00000127054.12_EST00000000000.0_1248167_1248329-0-1	-11838	0.39269	0.00196992	ENSG00000127054.12
cg24497877	1.80829e-06	0.000352150448711927	ENSG00000127054.12_EST00000000000.0_1247203_1247304-ENSG00000169972.7_EST00000000000.0_1246710_1247057-0-0	-16011	-0.42314	0.000185389	ENSG00000127054.12
cg12625874	2.53296e-06	0.000477423135075235	ENSG00000127054.12_EST00000000000.0_1247398_1247527-ENSG00000127054.12_EST00000000000.0_1247606_1247736-0-1	24369	-0.41765	0.000259727	ENSG00000127054.12
cg09864992	3.53304e-07	8.14975442955076e-05	ENSG00000127054.12_EST00000000000.0_1247398_1247527-ENSG00000127054.12_EST00000000000.0_1247606_1247748-1-1	49090	-0.44844	3.63388e-05	ENSG00000127054.12
cg24497877	8.55602e-10	3.93344287796453e-07	ENSG00000127054.12_EST00000000000.0_1247398_1247527-ENSG00000127054.12_EST00000000000.0_1247820_1247881-0-1	-16011	0.52727	8.79578e-08	ENSG00000127054.12
cg06759632	2.04364e-06	0.000393473106839478	ENSG00000127054.12_EST00000000000.0_1247398_1247527-ENSG00000127054.12_EST00000000000.0_1248167_1248329-0-1	-24641	0.42116	0.000209544	ENSG00000127054.12
cg10164137	3.56714e-09	1.36892751109474e-06	ENSG00000127054.12_EST00000000000.0_1247398_1247527-ENSG00000127054.12_EST00000000000.0_1248258_1248329-0-1	25168	0.51031	3.67564e-07	ENSG00000127054.12
cg24497877	6.95974e-12	6.42914839743183e-09	ENSG00000127054.12_EST00000000000.0_1247398_1247527-ENSG00000169972.7_EST00000000000.0_1246289_1246451-0-0	-16011	-0.57835	7.14513e-10	ENSG00000127054.12
cg24497877	5.3204e-09	1.94473119774323e-06	ENSG00000127054.12_EST00000000000.0_1247398_1247527-ENSG00000169972.7_EST00000000000.0_1246710_1247057-0-0	-16011	-0.50539	5.48728e-07	ENSG00000127054.12
cg27543922	7.16087e-16	3.21598381948718e-12	ENSG00000127054.12_EST00000000000.0_1247606_1247736-ENSG00000127054.12_EST00000000000.0_1247820_1247881-0-1	-28193	0.65631	7.37829e-14	ENSG00000127054.12
cg11847126	3.14441e-16	1.6089851653765e-12	ENSG00000127054.12_EST00000000000.0_1247606_1247736-ENSG00000127054.12_EST00000000000.0_1247973_1248080-0-1	-11838	-0.66233	3.23055e-14	ENSG00000127054.12
cg23689441	0.000115916	0.0210015685762071	ENSG00000127054.12_EST00000000000.0_1247606_1247736-ENSG00000127054.12_EST00000000000.0_1248167_1248329-0-1	-11724	-0.34742	0.0177131	ENSG00000127054.12
cg27543922	1.03102e-05	0.0028824914145773	ENSG00000127054.12_EST00000000000.0_1247606_1247736-ENSG00000127054.12_EST00000000000.0_1248415_1248504-0-1	-28193	-0.39369	0.00184048	ENSG00000127054.12
cg11847126	3.22599e-10	1.69109484658148e-07	ENSG00000127054.12_EST00000000000.0_1247820_1247881-ENSG00000127054.12_EST00000000000.0_1249112_1249301-0-1	-11838	-0.53834	3.30963e-08	ENSG00000127054.12
cg21647460	3.41713e-11	2.47639693196534e-08	ENSG00000127054.12_EST00000000000.0_1247973_1248080-ENSG00000127054.12_EST00000000000.0_1248167_1248329-1-1	5172	-0.5624	3.51264e-09	ENSG00000127054.12
cg21647460	4.97048e-17	3.5729924312952e-13	ENSG00000127054.12_EST00000000000.0_1247973_1248080-ENSG00000127054.12_EST00000000000.0_1248258_1248329-0-1	5172	0.67533	5.11918e-15	ENSG00000127054.12
cg03402404	2.6246e-06	0.000494877802813744	ENSG00000127054.12_EST00000000000.0_1247973_1248080-ENSG00000127054.12_EST00000000000.0_1248889_1248972-0-1	7365	0.41707	0.000270294	ENSG00000127054.12
cg11847126	3.24487e-12	3.37686305446778e-09	ENSG00000127054.12_EST00000000000.0_1247973_1248080-ENSG00000127054.12_EST00000000000.0_1249112_1249301-0-1	-11838	0.5857	3.3507e-10	ENSG00000127054.12
cg12609142	1.60749e-05	0.00444561712846348	ENSG00000127054.12_EST00000000000.0_1248167_1248329-ENSG00000127054.12_EST00000000000.0_1249681_1249745-0-1	-5524	0.38571	0.0029925	ENSG00000127054.12
cg12625874	1.40395e-10	8.27197962114145e-08	ENSG00000127054.12_EST00000000000.0_1248167_1248329-ENSG00000127054.12_EST00000000000.0_1250204_1250342-0-1	24369	0.54748	1.44072e-08	ENSG00000127054.12
cg12625874	8.17512e-09	2.84331373440392e-06	ENSG00000127054.12_EST00000000000.0_1248167_1248329-ENSG00000127054.12_EST00000000000.0_1254676_1254904-0-1	24369	0.50001	8.43091e-07	ENSG00000127054.12
cg12625874	8.70946e-08	2.3502201648852e-05	ENSG00000127054.12_EST00000000000.0_1248258_1248329-ENSG00000127054.12_EST00000000000.0_1248415_1248504-0-1	24369	0.46862	9.05624e-06	ENSG00000127054.12
cg21647460	0.000475504	0.041842437999631	ENSG00000127054.12_EST00000000000.0_1248258_1248329-ENSG00000127054.12_EST00000000000.0_1249125_1249301-0-1	5172	-0.31672	0.0400476	ENSG00000127054.12
cg12609142	2.75402e-06	0.000515453806604503	ENSG00000127054.12_EST00000000000.0_1248258_1248329-ENSG00000127054.12_EST00000000000.0_1249681_1249745-0-1	-5524	-0.41627	0.000282747	ENSG00000127054.12
cg21647460	3.32414e-06	0.000610868477395382	ENSG00000127054.12_EST00000000000.0_1248258_1248329-ENSG00000127054.12_EST00000000000.0_1250207_1250342-0-1	5172	0.41315	0.00034146	ENSG00000127054.12
cg00002593	0.000666145	0.0898554411381243	ENSG00000127054.12_EST00000000000.0_1248415_1248504-ENSG00000127054.12_EST00000000000.0_1248889_1248972-1-1	8722	0.30888	0.103061	ENSG00000127054.12
cg08663263	0.000547946	0.0716051770888484	ENSG00000127054.12_EST00000000000.0_1248415_1248504-ENSG00000127054.12_EST00000000000.0_1249112_1249301-0-1	-10704	-0.31344	0.0773946	ENSG00000127054.12
cg11847126	4.61285e-05	0.00961012466803792	ENSG00000127054.12_EST00000000000.0_1248415_1248504-ENSG00000127054.12_EST00000000000.0_1249125_1249301-0-1	-11838	-0.36588	0.00719578	ENSG00000127054.12
cg24576260	0.000130206	0.0250849067550946	ENSG00000127054.12_EST00000000000.0_1248415_1248504-ENSG00000127054.12_EST00000000000.0_1249681_1249745-0-1	-42407	-0.34501	0.0218048	ENSG00000127054.12
cg11808871	1.59255e-06	0.00031144502573171	ENSG00000127054.12_EST00000000000.0_1248415_1248504-ENSG00000127054.12_EST00000000000.0_1250207_1250342-0-1	8871	-0.42518	0.000161755	ENSG00000127054.12
cg10119342	4.83931e-07	0.000107958788287943	ENSG00000127054.12_EST00000000000.0_1248889_1248972-ENSG00000127054.12_EST00000000000.0_1249112_1249301-1-1	-37887	-0.44372	4.97095e-05	ENSG00000127054.12
cg11847126	3.09564e-09	1.20815145382386e-06	ENSG00000127054.12_EST00000000000.0_1248889_1248972-ENSG00000127054.12_EST00000000000.0_1249125_1249301-0-1	-11838	-0.51204	3.19009e-07	ENSG00000127054.12
cg12609142	2.87399e-06	0.000539727379463523	ENSG00000127054.12_EST00000000000.0_1248889_1248972-ENSG00000127054.12_EST00000000000.0_1249681_1249745-0-1	-5524	0.41557	0.000297572	ENSG00000127054.12
cg12609142	1.32283e-08	4.33761321020269e-06	ENSG00000127054.12_EST00000000000.0_1248889_1248972-ENSG00000127054.12_EST00000000000.0_1250204_1250342-0-1	-5524	0.49388	1.35721e-06	ENSG00000127054.12
cg15492552	0.000219603	0.043187014499554	ENSG00000127054.12_EST00000000000.0_1249125_1249301-ENSG00000127054.12_EST00000000000.0_1249681_1249745-1-1	37505	-0.33392	0.0416152	ENSG00000127054.12
cg15492552	7.81864e-05	0.0178474319437037	ENSG00000127054.12_EST00000000000.0_1249125_1249301-ENSG00000127054.12_EST00000000000.0_1250204_1250342-0-1	37505	-0.35545	0.0146568	ENSG00000127054.12
cg15492552	3.00521e-06	0.000556626854258697	ENSG00000127054.12_EST00000000000.0_1249125_1249301-ENSG00000127054.12_EST00000000000.0_1250207_1250342-0-1	37505	0.41483	0.000308014	ENSG00000127054.12
cg26576041	0.00048342	0.0685779351088565	ENSG00000127054.12_EST00000000000.0_1249125_1249301-ENSG00000127054.12_EST00000000000.0_1250784_1250818-0-1	-12142	0.31634	0.0733479	ENSG00000127054.12
cg11847126	7.65926e-05	0.0130499807220944	ENSG00000127054.12_EST00000000000.0_1249125_1249301-ENSG00000127054.12_EST00000000000.0_1254452_1254904-0-1	-11838	-0.35587	0.0102185	ENSG00000127054.12
cg04119843	0.000159915	0.0261407309690536	ENSG00000127054.12_EST00000000000.0_1249125_1249301-ENSG00000127054.12_EST00000000000.0_1254676_1254904-0-1	24197	0.3407	0.0228921	ENSG00000127054.12
cg22709966	0.000706808	0.0669429892468832	ENSG00000127054.12_EST00000000000.0_1249125_1249301-ENSG00000127054.12_EST00000000000.0_1254686_1254904-0-1	17924	-0.30748	0.0711769	ENSG00000127054.12
cg11847126	1.84815e-06	0.00035846659684555	ENSG00000127054.12_EST00000000000.0_1249125_1249301-ENSG00000127054.12_EST00000000000.0_1255836_1255909-0-1	-11838	-0.42279	0.000189094	ENSG00000127054.12
cg13354934	1.14025e-07	2.95669814530616e-05	ENSG00000127054.12_EST00000000000.0_1250207_1250342-ENSG00000127054.12_EST00000000000.0_1250900_1250998-0-1	36022	-0.46484	1.17055e-05	ENSG00000127054.12
cg13354934	2.6499e-05	0.00667728143663445	ENSG00000127054.12_EST00000000000.0_1250207_1250342-ENSG00000127054.12_EST00000000000.0_1254676_1254904-0-1	36022	0.37647	0.00475294	ENSG00000127054.12
cg26576041	0.000923406	0.0985346711730912	ENSG00000127054.12_EST00000000000.0_1250207_1250342-ENSG00000127054.12_EST00000000000.0_1254686_1254904-0-1	-12142	-0.30107	0.115959	ENSG00000127054.12
cg10065209	2.52739e-09	1.01227489587333e-06	ENSG00000127054.12_EST00000000000.0_1250207_1250342-ENSG00000127054.12_EST00000000000.0_1255836_1255909-0-1	7488	0.51449	2.60759e-07	ENSG00000127054.12
cg17970390	9.10869e-06	0.0028115141085409	ENSG00000127054.12_EST00000000000.0_1250207_1250342-ENSG00000127054.12_EST00000000000.0_1259961_1260017-0-1	1282	0.39589	0.00178948	ENSG00000127054.12
cg21647460	5.49786e-08	1.55116283233133e-05	ENSG00000127054.12_EST00000000000.0_1250207_1250342-ENSG00000127054.12_EST00000000000.0_1259961_1260029-0-1	5172	0.47498	5.68711e-06	ENSG00000127054.12
cg10065209	1.5933e-07	4.01799836195327e-05	ENSG00000127054.12_EST00000000000.0_1250207_1250342-ENSG00000127054.12_EST00000000000.0_1259961_1260039-0-1	7488	0.46007	1.64976e-05	ENSG00000127054.12
cg11847126	2.7189e-11	2.03956476367389e-08	ENSG00000127054.12_EST00000000000.0_1250900_1250998-ENSG00000127054.12_EST00000000000.0_1254452_1254904-0-1	-11838	-0.56474	2.79236e-09	ENSG00000127054.12
cg15462203	0.000271921	0.050553986666005	ENSG00000127054.12_EST00000000000.0_1250900_1250998-ENSG00000127054.12_EST00000000000.0_1254686_1254904-0-1	17428	0.32926	0.0503741	ENSG00000127054.12
cg24252805	3.18135e-05	0.00780324436022274	ENSG00000127054.12_EST00000000000.0_1250900_1250998-ENSG00000127054.12_EST00000000000.0_1254713_1254904-0-1	6477	-0.37302	0.00567288	ENSG00000127054.12
cg21647460	1.32004e-11	1.10663162494942e-08	ENSG00000127054.12_EST00000000000.0_1250900_1250998-ENSG00000127054.12_EST00000000000.0_1259961_1260010-0-1	5172	-0.57203	1.35246e-09	ENSG00000127054.12
cg05724097	3.11434e-10	1.64895580834995e-07	ENSG00000127054.12_EST00000000000.0_1250900_1250998-ENSG00000127054.12_EST00000000000.0_1259961_1260017-0-1	-14363	-0.53874	3.21353e-08	ENSG00000127054.12
cg12478066	2.81955e-05	0.00776110499051695	ENSG00000127054.12_EST00000000000.0_1250900_1250998-ENSG00000127054.12_EST00000000000.0_1259961_1260029-0-1	33935	-0.3753	0.00563742	ENSG00000127054.12
cg04119843	1.40575e-06	0.000282081812390421	ENSG00000127054.12_EST00000000000.0_1250900_1250998-ENSG00000127054.12_EST00000000000.0_1259961_1260033-0-1	24197	0.42718	0.000144733	ENSG00000127054.12
cg14529643	1.82564e-05	0.00523377934458449	ENSG00000127054.12_EST00000000000.0_1254713_1254904-ENSG00000127054.12_EST00000000000.0_1255836_1255909-0-1	-26529	-0.38338	0.00359969	ENSG00000127054.12
cg24252805	2.74444e-06	0.000511837447613154	ENSG00000127054.12_EST00000000000.0_1254713_1254904-ENSG00000127054.12_EST00000000000.0_1256376_1256473-0-1	6477	-0.41633	0.000280474	ENSG00000127054.12
cg09864992	5.35488e-07	0.000116620395085756	ENSG00000127054.12_EST00000000000.0_1254783_1254904-ENSG00000127054.12_EST00000000000.0_1255836_1255909-1-1	49090	0.44219	5.41863e-05	ENSG00000127054.12
cg11847126	2.33287e-13	3.73276931475029e-10	ENSG00000127054.12_EST00000000000.0_1254783_1254904-ENSG00000127054.12_EST00000000000.0_1256376_1256473-0-1	-11838	-0.60974	2.42194e-11	ENSG00000127054.12
cg11847126	6.0918e-05	0.0134108087224503	ENSG00000107404.12_EST00000000000.0_1273357_1273563-ENSG00000107404.12_EST00000000000.0_1274667_1274819-0-1	-36527	0.36043	0.010545	ENSG00000107404.12
cg11847126	1.89481e-05	0.00556554366411385	ENSG00000107404.12_EST00000000000.0_1273357_1273563-ENSG00000107404.12_EST00000000000.0_1274962_1275192-0-1	-36527	0.3827	0.00386086	ENSG00000107404.12
cg14667273	0.000123987	0.0174891924048157	ENSG00000221978.6_EST00000000000.0_1322093_1322962-ENSG00000221978.6_EST00000000000.0_1325695_1325751-0-1	35237	-0.34603	0.0143201	ENSG00000221978.6
cg00009834	0.000139689	0.0213512613002493	ENSG00000221978.6_EST00000000000.0_1323334_1323445-ENSG00000221978.6_EST00000000000.0_1324006_1324123-0-1	12974	-0.34354	0.0180551	ENSG00000221978.6
cg10164137	4.6453e-10	2.1743877962963e-07	ENSG00000221978.6_EST00000000000.0_1323334_1323445-ENSG00000221978.6_EST00000000000.0_1325610_1325689-0-1	-49458	0.53425	4.42415e-08	ENSG00000221978.6
cg19871494	1.31416e-12	1.4808423348386e-09	ENSG00000221978.6_EST00000000000.0_1323334_1323445-ENSG00000221978.6_EST00000000000.0_1325610_1325751-0-1	-24417	0.59418	1.25103e-10	ENSG00000221978.6
cg01006034	1.24076e-11	9.91135374398271e-09	ENSG00000221978.6_EST00000000000.0_1323334_1323445-ENSG00000221978.6_EST00000000000.0_1325695_1325751-0-1	-11908	0.57265	1.18792e-09	ENSG00000221978.6
cg24399028	0.000127628	0.0187573377949261	ENSG00000221978.6_EST00000000000.0_1323334_1323445-ENSG00000221978.6_EST00000000000.0_1325839_1325943-0-1	3403	-0.34543	0.0155241	ENSG00000221978.6
cg01006034	3.57943e-10	1.73668183721181e-07	ENSG00000221978.6_EST00000000000.0_1323334_1323445-ENSG00000221978.6_EST00000000000.0_1326146_1327905-0-1	-11908	-0.53718	3.41124e-08	ENSG00000221978.6
cg19270739	2.92963e-08	8.27059557146922e-06	ENSG00000221978.6_EST00000000000.0_1323334_1323445-ENSG00000221978.6_EST00000000000.0_1327668_1328183-0-1	34149	0.48347	2.80679e-06	ENSG00000221978.6
cg13354934	9.74196e-08	2.39505803268894e-05	ENSG00000221978.6_EST00000000000.0_1325610_1325689-ENSG00000221978.6_EST00000000000.0_1325695_1325751-0-1	-38604	-0.46705	9.25169e-06	ENSG00000221978.6
cg13354934	4.34656e-07	9.15573056701246e-05	ENSG00000221978.6_EST00000000000.0_1325610_1325689-ENSG00000221978.6_EST00000000000.0_1325839_1325943-0-1	-38604	0.44534	4.14026e-05	ENSG00000221978.6
cg01006034	2.85256e-08	8.08626972095193e-06	ENSG00000221978.6_EST00000000000.0_1325610_1325689-ENSG00000221978.6_EST00000000000.0_1328776_1328840-0-1	-11908	-0.48382	2.7358e-06	ENSG00000221978.6
cg00009834	8.81108e-06	0.00218639380242365	ENSG00000221978.6_EST00000000000.0_1325610_1325751-ENSG00000221978.6_EST00000000000.0_1325839_1325943-0-1	12974	-0.39647	0.00134985	ENSG00000221978.6
cg01006034	6.72606e-11	4.13596688699458e-08	ENSG00000221978.6_EST00000000000.0_1325610_1325751-ENSG00000221978.6_EST00000000000.0_1326146_1327905-0-1	-11908	-0.55534	6.40995e-09	ENSG00000221978.6
cg00009834	1.47028e-06	0.000274606750180702	ENSG00000221978.6_EST00000000000.0_1325610_1325751-ENSG00000221978.6_EST00000000000.0_1327668_1328183-0-1	12974	0.42646	0.000140465	ENSG00000221978.6
cg13354934	6.39144e-06	0.00103259500745739	ENSG00000221978.6_EST00000000000.0_1325610_1325751-ENSG00000221978.6_EST00000000000.0_1328776_1328840-0-1	-38604	0.40206	0.000609767	ENSG00000221978.6
cg19871494	6.29457e-10	2.83099927195289e-07	ENSG00000221978.6_EST00000000000.0_1325610_1325751-ENSG00000221978.6_EST00000000000.0_1330774_1330894-0-1	-24417	0.5308	6.0107e-08	ENSG00000221978.6
cg10164137	5.53977e-06	0.000904783623969294	ENSG00000221978.6_EST00000000000.0_1325695_1325751-ENSG00000221978.6_EST00000000000.0_1325839_1325943-0-1	-49458	0.40452	0.000527919	ENSG00000221978.6
cg10164137	8.30705e-05	0.016000480760372	ENSG00000221978.6_EST00000000000.0_1325695_1325751-ENSG00000221978.6_EST00000000000.0_1328776_1328840-0-1	-49458	-0.35423	0.0129239	ENSG00000221978.6
cg01006034	6.92882e-10	3.0643949290163e-07	ENSG00000221978.6_EST00000000000.0_1325695_1325751-ENSG00000221978.6_EST00000000000.0_1330774_1330894-0-1	-11908	0.5297	6.59288e-08	ENSG00000221978.6
cg04230662	9.55559e-05	0.0143724423823872	ENSG00000221978.6_EST00000000000.0_1325839_1325943-ENSG00000221978.6_EST00000000000.0_1326146_1326245-0-1	8437	0.35139	0.011424	ENSG00000221978.6
cg06444575	2.80359e-14	6.06131117922521e-11	ENSG00000221978.6_EST00000000000.0_1325839_1325943-ENSG00000221978.6_EST00000000000.0_1326146_1327905-0-1	35075	-0.62772	2.68237e-12	ENSG00000221978.6
cg19871494	8.81933e-10	3.81391651147291e-07	ENSG00000221978.6_EST00000000000.0_1325839_1325943-ENSG00000221978.6_EST00000000000.0_1327668_1328183-0-1	-24417	-0.52692	8.48997e-08	ENSG00000221978.6
cg13354934	3.15762e-05	0.00669106075405922	ENSG00000221978.6_EST00000000000.0_1325839_1325943-ENSG00000221978.6_EST00000000000.0_1328776_1328840-0-1	-38604	0.37316	0.00476393	ENSG00000221978.6
cg05595602	3.61806e-08	9.98159123396229e-06	ENSG00000221978.6_EST00000000000.0_1325839_1325943-ENSG00000221978.6_EST00000000000.0_1330774_1330894-0-1	8380	-0.48065	3.46448e-06	ENSG00000221978.6
cg05595602	4.98393e-06	0.000823016498899487	ENSG00000221978.6_EST00000000000.0_1325839_1325943-ENSG00000221978.6_EST00000000000.0_1333613_1333722-0-1	8380	-0.40633	0.000475506	ENSG00000221978.6
cg06444575	6.20523e-16	2.67381653333333e-12	ENSG00000221978.6_EST00000000000.0_1325839_1325943-ENSG00000221978.6_EST00000000000.0_1334399_1334692-0-1	35075	-0.65736	5.93146e-14	ENSG00000221978.6
cg11405695	0.000801978	0.0411247786748839	ENSG00000221978.6_EST00000000000.0_1326146_1326245-ENSG00000221978.6_EST00000000000.0_1328776_1328840-0-1	49394	0.30447	0.0392233	ENSG00000221978.6
cg26798702	0.000748928	0.0788510427472603	ENSG00000221978.6_EST00000000000.0_1326146_1326245-ENSG00000221978.6_EST00000000000.0_1334399_1334692-0-1	38347	0.3061	0.0872947	ENSG00000221978.6
cg16361266	0.000418058	0.0593259052032287	ENSG00000221978.6_EST00000000000.0_1327668_1328183-ENSG00000221978.6_EST00000000000.0_1333977_1334051-0-1	-21553	0.31965	0.0613236	ENSG00000221978.6
cg16361266	0.000193275	0.0304846930956193	ENSG00000221978.6_EST00000000000.0_1327668_1328183-ENSG00000221978.6_EST00000000000.0_1334399_1334692-0-1	-21553	0.33667	0.0274457	ENSG00000221978.6
cg27391934	4.98843e-06	0.00082456951312052	ENSG00000221978.6_EST00000000000.0_1330774_1330894-ENSG00000221978.6_EST00000000000.0_1333613_1333722-1-1	35251	0.40632	0.000476479	ENSG00000221978.6
cg27391934	1.66669e-06	0.000306314943951435	ENSG00000221978.6_EST00000000000.0_1330774_1330894-ENSG00000221978.6_EST00000000000.0_1333977_1334051-0-1	35251	-0.42445	0.000158751	ENSG00000221978.6
cg22232737	0.000533463	0.0573048016224646	ENSG00000221978.6_EST00000000000.0_1330774_1330894-ENSG00000221978.6_EST00000000000.0_1334399_1334692-0-1	-11914	-0.31407	0.0587551	ENSG00000221978.6
cg00009834	4.91763e-13	6.55281720632432e-10	ENSG00000221978.6_EST00000000000.0_1333613_1333722-ENSG00000221978.6_EST00000000000.0_1334399_1334692-0-1	12974	-0.60313	4.72352e-11	ENSG00000221978.6
cg26798702	3.51439e-05	0.00801872143530171	ENSG00000221978.6_EST00000000000.0_1333613_1333722-ENSG00000221978.6_EST00000000000.0_1334399_1334697-0-1	38347	-0.37112	0.00585202	ENSG00000221978.6
cg13388025	2.083e-11	1.51753580058502e-08	ENSG00000242485.1_EST00000000000.0_1341189_1341266-ENSG00000242485.1_EST00000000000.0_1342289_1342399-0-1	49654	0.56745	1.967e-09	ENSG00000242485.1
cg13388025	2.083e-11	1.507904990813e-08	ENSG00000242485.1_EST00000000000.0_1341189_1341266-ENSG00000242485.1_EST00000000000.0_1342511_1342693-0-1	49654	-0.56745	1.95196e-09	ENSG00000242485.1
cg00955674	0.000516875	0.0587806599902274	ENSG00000197785.8_EST00000000000.0_1459653_1459777-ENSG00000197785.8_EST00000000000.0_1458124_1458279-0-1	31296	-0.3148	0.0606242	ENSG00000197785.8
cg13321900	1.01246e-17	7.39055203128055e-14	ENSG00000197785.8_EST00000000000.0_1459653_1459777-ENSG00000197785.8_EST00000000000.0_1458891_1458947-0-1	7772	0.68604	7.12183e-16	ENSG00000197785.8
cg13321900	4.08881e-17	2.2330033150785e-13	ENSG00000197785.8_EST00000000000.0_1459653_1459777-ENSG00000197785.8_EST00000000000.0_1459219_1459344-1-1	7772	-0.67667	2.88065e-15	ENSG00000197785.8
cg12270813	5.78453e-10	2.07552419844658e-07	ENSG00000160075.9_EST00000000000.0_1477054_1477547-ENSG00000160075.9_EST00000000000.0_1480243_1481867-0-1	-36879	0.53176	4.19098e-08	ENSG00000160075.9
cg03041030	4.02772e-08	8.54026893419334e-06	ENSG00000160075.9_EST00000000000.0_1477054_1477547-ENSG00000160075.9_EST00000000000.0_1509858_1509964-0-1	-39344	0.4792	2.90919e-06	ENSG00000160075.9
cg12270813	1.7042e-06	0.000246277786629768	ENSG00000160075.9_EST00000000000.0_1477054_1477547-ENSG00000160075.9_EST00000000000.0_1509858_1510249-0-1	-36879	0.42409	0.000124485	ENSG00000160075.9
cg26221637	0.00141528	0.0972382156495259	ENSG00000160075.9_EST00000000000.0_1479249_1479367-ENSG00000160075.9_EST00000000000.0_1480243_1481867-0-1	110	-0.29053	0.113995	ENSG00000160075.9
cg12270813	3.67381e-06	0.000490232203645908	ENSG00000160075.9_EST00000000000.0_1479249_1479367-ENSG00000160075.9_EST00000000000.0_1509858_1509964-0-1	-36879	-0.41148	0.00026744	ENSG00000160075.9
cg07426077	2.0671e-09	6.29867265776628e-07	ENSG00000160075.9_EST00000000000.0_1480243_1480382-ENSG00000160075.9_EST00000000000.0_1509858_1510249-0-1	-21668	-0.5169	1.5132e-07	ENSG00000160075.9
cg12062537	0.00010224	0.0168479324519446	ENSG00000160075.9_EST00000000000.0_1497732_1500296-ENSG00000160075.9_EST00000000000.0_1509858_1509964-0-1	-13393	-0.35001	0.0137116	ENSG00000160075.9
cg13575252	0.000751908	0.0582400211605345	ENSG00000160075.9_EST00000000000.0_1497732_1500296-ENSG00000160075.9_EST00000000000.0_1509858_1509967-0-1	-32633	-0.30601	0.0599407	ENSG00000160075.9
cg13575252	1.44583e-05	0.00287866223712508	ENSG00000160075.9_EST00000000000.0_1497732_1500296-ENSG00000160075.9_EST00000000000.0_1509858_1510249-0-1	-32633	0.38764	0.00183773	ENSG00000160075.9
cg18368516	0.000735429	0.0647196388356969	ENSG00000160075.9_EST00000000000.0_1500153_1500296-ENSG00000160075.9_EST00000000000.0_1509858_1509964-0-1	-13487	0.30653	0.0682894	ENSG00000160075.9
cg10987926	1.07666e-07	2.08747636760403e-05	ENSG00000160075.9_EST00000000000.0_1500153_1500296-ENSG00000160075.9_EST00000000000.0_1509858_1510249-0-1	-19343	-0.46565	7.9295e-06	ENSG00000160075.9
cg20140735	8.15557e-06	0.00199492696744929	ENSG00000160075.9_EST00000000000.0_1500153_1500296-ENSG00000215014.3_EST00000000000.0_1510355_1511373-0-0	-15523	0.39783	0.00121797	ENSG00000160075.9
cg00423114	2.92705e-07	3.76071364445369e-05	ENSG00000008128.15_EST00000000000.0_1647789_1647917-ENSG00000008128.15_EST00000000000.0_1650767_1650894-0-1	36139	0.45123	1.53259e-05	ENSG00000008128.15
cg12406875	1.02476e-07	1.47323784682623e-05	ENSG00000008128.15_EST00000000000.0_1647789_1647917-ENSG00000008128.15_EST00000000000.0_1650797_1650894-1-1	30077	-0.46634	5.36623e-06	ENSG00000008128.15
cg24933755	0.000143964	0.0158643201980655	ENSG00000008128.15_EST00000000000.0_1647789_1647917-ENSG00000008128.15_EST00000000000.0_1653035_1653150-0-1	-15075	-0.34291	0.0127961	ENSG00000008128.15
cg11725331	0.00128054	0.0833174842593118	ENSG00000008128.15_EST00000000000.0_1647789_1647917-ENSG00000008128.15_EST00000000000.0_1655680_1655777-0-1	31952	-0.29304	0.0935185	ENSG00000008128.15
cg03139693	2.77229e-08	4.59051396706509e-06	ENSG00000008128.15_EST00000000000.0_1647789_1647917-ENSG00000008128.15_EST00000000000.0_1655697_1655763-0-1	-19454	0.4842	1.4462e-06	ENSG00000008128.15
cg21422400	1.14809e-08	1.93756758479034e-06	ENSG00000008130.10_EST00000000000.0_1685006_1685088-ENSG00000008130.10_EST00000000000.0_1685490_1685647-1-1	35735	-0.4957	5.46474e-07	ENSG00000008130.10
cg05262191	7.95556e-10	1.91159250005908e-07	ENSG00000008130.10_EST00000000000.0_1685006_1685088-ENSG00000008130.10_EST00000000000.0_1685723_1685822-0-1	2763	0.52811	3.80977e-08	ENSG00000008130.10
cg05262191	5.05389e-15	8.45922982560053e-12	ENSG00000008130.10_EST00000000000.0_1685006_1685088-ENSG00000008130.10_EST00000000000.0_1686813_1686915-0-1	2763	0.64145	2.42159e-13	ENSG00000008130.10
cg05262191	5.94387e-15	9.53386814143822e-12	ENSG00000008130.10_EST00000000000.0_1685006_1685088-ENSG00000008130.10_EST00000000000.0_1687697_1687782-0-1	2763	0.64018	2.82554e-13	ENSG00000008130.10
cg01729401	0.00136793	0.0799625605046934	ENSG00000008130.10_EST00000000000.0_1685490_1685647-ENSG00000008130.10_EST00000000000.0_1687697_1687782-0-1	39052	0.29139	0.0888303	ENSG00000008130.10
cg01729401	5.21086e-05	0.00617548872488478	ENSG00000008130.10_EST00000000000.0_1685490_1685647-ENSG00000008130.10_EST00000000000.0_1687942_1688047-0-1	39052	0.36351	0.00434502	ENSG00000008130.10
cg01729401	0.00118072	0.0684532242970481	ENSG00000008130.10_EST00000000000.0_1685490_1685647-ENSG00000008130.10_EST00000000000.0_1693391_1693474-0-1	39052	0.29505	0.0731884	ENSG00000008130.10
cg05262191	1.07017e-08	1.8176110552171e-06	ENSG00000008130.10_EST00000000000.0_1685723_1685822-ENSG00000008130.10_EST00000000000.0_1685983_1686137-1-1	2763	-0.49659	5.0798e-07	ENSG00000008130.10
cg09932345	1.35274e-05	0.00225183624216167	ENSG00000008130.10_EST00000000000.0_1685723_1685822-ENSG00000008130.10_EST00000000000.0_1686813_1686915-0-1	-947	0.38884	0.00139536	ENSG00000008130.10
cg05262191	7.1644e-10	1.73641337265904e-07	ENSG00000008130.10_EST00000000000.0_1685723_1685822-ENSG00000008130.10_EST00000000000.0_1687697_1687782-0-1	2763	0.52932	3.41059e-08	ENSG00000008130.10
cg04902899	1.68246e-12	1.02059294833993e-09	ENSG00000008130.10_EST00000000000.0_1685723_1685822-ENSG00000008130.10_EST00000000000.0_1687942_1688047-0-1	6314	0.59189	8.02073e-11	ENSG00000008130.10
cg05262191	0.000127718	0.0123208376877505	ENSG00000008130.10_EST00000000000.0_1685723_1685822-ENSG00000008130.10_EST00000000000.0_1688620_1688749-0-1	2763	0.34541	0.00956983	ENSG00000008130.10
cg14018698	6.67888e-05	0.00806532578061521	ENSG00000008130.10_EST00000000000.0_1685723_1685822-ENSG00000008130.10_EST00000000000.0_1696667_1696885-0-1	-28156	-0.35861	0.00589059	ENSG00000008130.10
cg11725331	9.13516e-05	0.0088919860476804	ENSG00000008130.10_EST00000000000.0_1685983_1686137-ENSG00000008130.10_EST00000000000.0_1688620_1688749-0-1	-23779	0.35231	0.00658324	ENSG00000008130.10
cg22707691	0.00110171	0.0671324340803205	ENSG00000008130.10_EST00000000000.0_1686813_1686915-ENSG00000008130.10_EST00000000000.0_1687697_1687782-1-1	-27413	0.29676	0.0714286	ENSG00000008130.10
cg21422400	1.45604e-10	4.45484087480875e-08	ENSG00000008130.10_EST00000000000.0_1686813_1686915-ENSG00000008130.10_EST00000000000.0_1687942_1688096-0-1	35735	-0.54709	6.99384e-09	ENSG00000008130.10
cg00423114	1.46075e-05	0.0023370589874903	ENSG00000008130.10_EST00000000000.0_1686813_1686915-ENSG00000008130.10_EST00000000000.0_1688546_1688749-0-1	-19592	-0.38745	0.00145403	ENSG00000008130.10
cg05262191	0.000800485	0.0584644337244736	ENSG00000008130.10_EST00000000000.0_1686813_1686915-ENSG00000008130.10_EST00000000000.0_1688620_1688749-0-1	2763	-0.30451	0.0602266	ENSG00000008130.10
cg05262191	2.10026e-05	0.00235705601040521	ENSG00000008130.10_EST00000000000.0_1686813_1686915-ENSG00000008130.10_EST00000000000.0_1693391_1693474-0-1	2763	0.3808	0.00146807	ENSG00000008130.10
cg05262191	2.50723e-10	7.07155639957799e-08	ENSG00000008130.10_EST00000000000.0_1686813_1686915-ENSG00000008130.10_EST00000000000.0_1696667_1696885-0-1	2763	-0.54114	1.19962e-08	ENSG00000008130.10
cg22376730	2.64667e-06	0.000250229524008875	ENSG00000008130.10_EST00000000000.0_1687697_1687782-ENSG00000008130.10_EST00000000000.0_1687942_1688047-1-1	3531	0.41693	0.000126684	ENSG00000008130.10
cg04902899	1.1332e-07	1.49333981150102e-05	ENSG00000008130.10_EST00000000000.0_1687697_1687782-ENSG00000008130.10_EST00000000000.0_1687942_1688096-1-1	6314	-0.46492	5.44768e-06	ENSG00000008130.10
cg00558749	0.0011641	0.0740912004149378	ENSG00000008130.10_EST00000000000.0_1687697_1687782-ENSG00000008130.10_EST00000000000.0_1693391_1693474-0-1	2442	0.2954	0.0807354	ENSG00000008130.10
cg04902899	3.47925e-12	1.87481672402804e-09	ENSG00000008130.10_EST00000000000.0_1687697_1687782-ENSG00000008130.10_EST00000000000.0_1696667_1696885-0-1	6314	-0.58504	1.66254e-10	ENSG00000008130.10
cg04902899	2.0419e-14	2.60567889655173e-11	ENSG00000008130.10_EST00000000000.0_1687697_1687782-ENSG00000008130.10_EST00000000000.0_1709728_1709909-0-1	6314	-0.63031	9.71607e-13	ENSG00000008130.10
cg03606098	0.00142227	0.0848544328891561	ENSG00000008130.10_EST00000000000.0_1687942_1688047-ENSG00000008130.10_EST00000000000.0_1688620_1688749-1-1	-20668	-0.29041	0.0957346	ENSG00000008130.10
cg04439557	0.00216809	0.0905013282191242	ENSG00000008130.10_EST00000000000.0_1687942_1688047-ENSG00000008130.10_EST00000000000.0_1693391_1693474-0-1	-22056	0.27959	0.104016	ENSG00000008130.10
cg26342907	0.000229691	0.0230439986470545	ENSG00000008130.10_EST00000000000.0_1687942_1688047-ENSG00000008130.10_EST00000000000.0_1709728_1709909-0-1	-23976	-0.33295	0.0197343	ENSG00000008130.10
cg00558749	2.54059e-05	0.00306243329231851	ENSG00000008130.10_EST00000000000.0_1687942_1688096-ENSG00000008130.10_EST00000000000.0_1688546_1688749-1-1	2442	-0.37726	0.00196935	ENSG00000008130.10
cg09182189	0.000127679	0.013136118599711	ENSG00000008130.10_EST00000000000.0_1687942_1688096-ENSG00000008130.10_EST00000000000.0_1688620_1688749-0-1	-2305	0.34542	0.0102956	ENSG00000008130.10
cg21422400	7.38181e-06	0.000627174390107652	ENSG00000008130.10_EST00000000000.0_1687942_1688096-ENSG00000008130.10_EST00000000000.0_1693391_1693474-0-1	35735	0.39957	0.000351638	ENSG00000008130.10
cg21422400	1.1291e-07	1.47543699589515e-05	ENSG00000008130.10_EST00000000000.0_1687942_1688096-ENSG00000008130.10_EST00000000000.0_1696667_1696885-0-1	35735	-0.46498	5.37497e-06	ENSG00000008130.10
cg08937102	1.44259e-05	0.00196351364620046	ENSG00000008130.10_EST00000000000.0_1688620_1688749-ENSG00000008130.10_EST00000000000.0_1689804_1690081-0-1	-21119	0.38768	0.00119653	ENSG00000008130.10
cg04902899	4.53094e-07	5.10557634649835e-05	ENSG00000008130.10_EST00000000000.0_1688620_1688749-ENSG00000008130.10_EST00000000000.0_1690540_1690682-0-1	6314	-0.44471	2.15442e-05	ENSG00000008130.10
cg05262191	2.21458e-11	8.99596745154574e-09	ENSG00000008130.10_EST00000000000.0_1688620_1688749-ENSG00000008130.10_EST00000000000.0_1696667_1696885-0-1	2763	-0.56683	1.05806e-09	ENSG00000008130.10
cg21422400	1.67647e-05	0.00242218432711513	ENSG00000008130.10_EST00000000000.0_1688620_1688749-ENSG00000008130.10_EST00000000000.0_1709728_1709909-0-1	35735	0.38494	0.00151358	ENSG00000008130.10
cg26568075	1.89863e-06	0.000182052011315608	ENSG00000008130.10_EST00000000000.0_1688620_1688749-ENSG00000008130.10_EST00000000000.0_1711344_1711508-0-1	7301	0.42235	8.89599e-05	ENSG00000008130.10
cg25314445	0.00152236	0.081755630745618	ENSG00000008130.10_EST00000000000.0_1693391_1693474-ENSG00000008130.10_EST00000000000.0_1696667_1696885-1-1	7327	0.28869	0.0913201	ENSG00000008130.10
cg12406875	2.94351e-05	0.00318017095273512	ENSG00000008130.10_EST00000000000.0_1693391_1693474-ENSG00000008130.10_EST00000000000.0_1711344_1711508-0-1	-25654	0.37449	0.00205414	ENSG00000008130.10
cg06174563	0.0010726	0.0779495638614527	ENSG00000078369.9_EST00000000000.0_1716726_1718492-ENSG00000078369.9_EST00000000000.0_1721834_1722035-0-1	29408	0.29742	0.0860307	ENSG00000078369.9
cg06937595	0.00100056	0.0654059813060807	ENSG00000078369.9_EST00000000000.0_1718126_1718876-ENSG00000078369.9_EST00000000000.0_1724684_1724753-0-1	45999	0.29912	0.0691781	ENSG00000078369.9
cg15102821	5.44514e-05	0.00674407937369934	ENSG00000078369.9_EST00000000000.0_1718761_1718876-ENSG00000078369.9_EST00000000000.0_1721834_1722035-0-1	22299	0.36264	0.00480792	ENSG00000078369.9
cg18231054	2.65727e-10	9.12699011714591e-08	ENSG00000078369.9_EST00000000000.0_1718770_1718876-ENSG00000078369.9_EST00000000000.0_1720492_1720708-1-1	35535	0.5405	1.61453e-08	ENSG00000078369.9
cg18231054	4.96475e-17	2.33574260592914e-13	ENSG00000078369.9_EST00000000000.0_1718770_1718876-ENSG00000078369.9_EST00000000000.0_1724684_1724753-0-1	35535	-0.67534	3.04289e-15	ENSG00000078369.9
cg15102821	1.03107e-14	1.82879863489455e-11	ENSG00000078369.9_EST00000000000.0_1718770_1718876-ENSG00000078369.9_EST00000000000.0_1735847_1736020-0-1	22299	-0.63582	6.28951e-13	ENSG00000078369.9
cg15102821	1.04915e-14	1.85617490973645e-11	ENSG00000078369.9_EST00000000000.0_1718770_1718876-ENSG00000078369.9_EST00000000000.0_1747195_1747301-0-1	22299	-0.63568	6.40162e-13	ENSG00000078369.9
cg13680954	0.0015347	0.0839919000646892	ENSG00000078369.9_EST00000000000.0_1720492_1720708-ENSG00000078369.9_EST00000000000.0_1721834_1722035-1-1	28236	0.28849	0.0944808	ENSG00000078369.9
cg06174563	0.000202567	0.0232620647673017	ENSG00000078369.9_EST00000000000.0_1720492_1720708-ENSG00000078369.9_EST00000000000.0_1747195_1747301-0-1	29408	0.33566	0.0199526	ENSG00000078369.9
cg07227679	0.00116997	0.0806574866118277	ENSG00000078369.9_EST00000000000.0_1721834_1722035-ENSG00000078369.9_EST00000000000.0_1735847_1736020-0-1	39173	-0.29528	0.0897778	ENSG00000078369.9
cg10521536	0.000515895	0.0448677159007413	ENSG00000078369.9_EST00000000000.0_1721834_1722035-ENSG00000078369.9_EST00000000000.0_1735858_1736020-0-1	28972	0.31484	0.043572	ENSG00000078369.9
cg17434257	5.94271e-07	8.12882157524658e-05	ENSG00000078369.9_EST00000000000.0_1735858_1736020-ENSG00000078369.9_EST00000000000.0_1737914_1737977-1-1	24089	-0.4406	3.62357e-05	ENSG00000078369.9
cg17434257	1.04015e-06	0.000133336739667525	ENSG00000078369.9_EST00000000000.0_1735858_1736020-ENSG00000078369.9_EST00000000000.0_1747195_1747301-0-1	24089	0.43194	6.29368e-05	ENSG00000078369.9
cg24641654	3.54918e-12	2.33496290001274e-09	ENSG00000078369.9_EST00000000000.0_1735858_1736020-ENSG00000078369.9_EST00000000000.0_1770629_1770677-0-1	37835	-0.58485	2.15851e-10	ENSG00000078369.9
cg15102821	0.000126033	0.0166518684845112	ENSG00000078369.9_EST00000000000.0_1735858_1736020-ENSG00000078369.9_EST00000000000.0_1822259_1822337-0-1	22299	-0.34569	0.0135298	ENSG00000078369.9
cg17592667	0.000163406	0.0155662289064193	ENSG00000078369.9_EST00000000000.0_1735965_1736020-ENSG00000078369.9_EST00000000000.0_1737914_1737977-1-1	26147	0.34024	0.0125186	ENSG00000078369.9
cg15102821	1.03746e-13	1.22459030708733e-10	ENSG00000078369.9_EST00000000000.0_1735965_1736020-ENSG00000078369.9_EST00000000000.0_1747195_1747301-0-1	22299	-0.61675	6.30665e-12	ENSG00000078369.9
cg13680954	0.000171423	0.021250284930728	ENSG00000078369.9_EST00000000000.0_1747195_1747301-ENSG00000078369.9_EST00000000000.0_1749276_1749314-1-1	28236	0.33923	0.0179556	ENSG00000078369.9
cg24641654	4.59732e-06	0.000511643723348934	ENSG00000078369.9_EST00000000000.0_1747195_1747301-ENSG00000078369.9_EST00000000000.0_1756836_1756938-1-1	37835	0.4077	0.000280357	ENSG00000078369.9
cg24641654	1.1665e-05	0.00186679377754974	ENSG00000078369.9_EST00000000000.0_1747195_1747301-ENSG00000078369.9_EST00000000000.0_1763671_1763724-0-1	37835	-0.3915	0.00113097	ENSG00000078369.9
cg24641654	6.50938e-05	0.0080216583081649	ENSG00000078369.9_EST00000000000.0_1747195_1747301-ENSG00000078369.9_EST00000000000.0_1770629_1770677-0-1	37835	-0.35912	0.00585439	ENSG00000078369.9
cg17434257	2.75666e-05	0.0045459045410628	ENSG00000078369.9_EST00000000000.0_1747195_1747301-ENSG00000078369.9_EST00000000000.0_1822259_1822337-0-1	24089	-0.37573	0.00306916	ENSG00000078369.9
cg18231054	1.18468e-07	1.91901107612929e-05	ENSG00000078369.9_EST00000000000.0_1747195_1747301-ENSG00000078369.9_EST00000000000.0_1822259_1822495-0-1	35535	0.4643	7.21717e-06	ENSG00000078369.9
cg06646728	1.17635e-12	1.42731192538907e-09	ENSG00000162585.11_EST00000000000.0_2120990_2121220-ENSG00000162585.11_EST00000000000.0_2123340_2124414-0-1	-25541	-0.59521	1.19643e-10	ENSG00000162585.11
cg06646728	2.84243e-09	1.10330831725384e-06	ENSG00000162585.11_EST00000000000.0_2120990_2121220-ENSG00000162585.11_EST00000000000.0_2124284_2124414-0-1	-25541	-0.51307	2.87623e-07	ENSG00000162585.11
cg06646728	1.78174e-12	2.0108594330032e-09	ENSG00000162585.11_EST00000000000.0_2120990_2121220-ENSG00000162585.11_EST00000000000.0_2125078_2125349-0-1	-25541	0.59136	1.80733e-10	ENSG00000162585.11
cg16644344	1.49197e-11	1.21655076794974e-08	ENSG00000162585.11_EST00000000000.0_2120990_2121220-ENSG00000162585.11_EST00000000000.0_2125437_2125572-0-1	-30258	-0.57081	1.51387e-09	ENSG00000162585.11
cg06646728	8.40546e-12	7.48874278823918e-09	ENSG00000162585.11_EST00000000000.0_2120990_2121220-ENSG00000162585.11_EST00000000000.0_2126127_2126213-0-1	-25541	-0.5765	8.54123e-10	ENSG00000162585.11
cg13400516	2.46637e-07	5.85898115784505e-05	ENSG00000162585.11_EST00000000000.0_2121152_2121220-ENSG00000162585.11_EST00000000000.0_2124284_2124414-0-1	28613	-0.45374	2.51344e-05	ENSG00000162585.11
cg00502932	2.18803e-17	1.82178113534416e-13	ENSG00000162585.11_EST00000000000.0_2121152_2121220-ENSG00000162585.11_EST00000000000.0_2126127_2126180-0-1	30239	-0.68091	2.21888e-15	ENSG00000162585.11
cg04105350	2.59508e-13	4.00825081639239e-10	ENSG00000162585.11_EST00000000000.0_2121152_2121220-ENSG00000162585.11_EST00000000000.0_2126127_2126213-0-1	-18559	-0.60881	2.63201e-11	ENSG00000162585.11
cg22128985	0.00014083	0.0243763699085687	ENSG00000162585.11_EST00000000000.0_2125078_2125349-ENSG00000162585.11_EST00000000000.0_2126127_2126180-0-1	-41043	0.34337	0.0210768	ENSG00000162585.11
cg11961999	0.000682335	0.089416731440882	ENSG00000162585.11_EST00000000000.0_2125078_2125349-ENSG00000162585.11_EST00000000000.0_2126127_2126213-0-1	-25949	0.30831	0.102434	ENSG00000162585.11
cg07825369	1.1324e-12	1.17204826085689e-09	ENSG00000157916.12_EST00000000000.0_2328555_2328659-ENSG00000157916.12_EST00000000000.0_2323267_2323397-0-1	-42051	0.59556	9.46355e-11	ENSG00000157916.12
cg16399855	2.1409e-05	0.00498618329197684	ENSG00000157916.12_EST00000000000.0_2328555_2328659-ENSG00000157916.12_EST00000000000.0_2323279_2323397-0-1	-4646	-0.38045	0.0034071	ENSG00000157916.12
cg02473847	2.78954e-06	0.000435078632420301	ENSG00000157916.12_EST00000000000.0_2328555_2328659-ENSG00000157916.12_EST00000000000.0_2323329_2323397-0-1	-38446	-0.41606	0.000234198	ENSG00000157916.12
cg27540799	3.55847e-10	1.5444918974359e-07	ENSG00000157916.12_EST00000000000.0_2330854_2330953-ENSG00000157916.12_EST00000000000.0_2323267_2323397-0-1	12332	-0.53725	2.97877e-08	ENSG00000157916.12
cg26808154	9.35786e-10	3.568288912409e-07	ENSG00000157916.12_EST00000000000.0_2330854_2330953-ENSG00000157916.12_EST00000000000.0_2323272_2323397-0-1	-38089	-0.52623	7.86e-08	ENSG00000157916.12
cg25880537	6.71294e-07	0.000120493349851828	ENSG00000157916.12_EST00000000000.0_2330854_2330953-ENSG00000157916.12_EST00000000000.0_2323329_2323397-0-1	42070	-0.43874	5.62063e-05	ENSG00000157916.12
cg25880537	6.15013e-11	3.41438812083588e-08	ENSG00000157916.12_EST00000000000.0_2333646_2333755-ENSG00000157916.12_EST00000000000.0_2323272_2323397-0-1	42070	0.55628	5.12906e-09	ENSG00000157916.12
cg25880537	1.04686e-12	1.10172076953056e-09	ENSG00000157916.12_EST00000000000.0_2333646_2333755-ENSG00000157916.12_EST00000000000.0_2323279_2323397-0-1	42070	-0.59628	8.78751e-11	ENSG00000157916.12
cg13805052	8.99358e-08	1.9816030070423e-05	ENSG00000157916.12_EST00000000000.0_2333646_2333755-ENSG00000157916.12_EST00000000000.0_2323329_2323397-0-1	-40204	-0.46817	7.48127e-06	ENSG00000157916.12
cg25880537	8.9966e-07	0.000157498252781003	ENSG00000157916.12_EST00000000000.0_2333646_2333755-ENSG00000157916.12_EST00000000000.0_2327223_2327310-0-1	42070	-0.43421	7.572e-05	ENSG00000157916.12
cg26112622	9.39946e-05	0.0142596308561526	ENSG00000157916.12_EST00000000000.0_2333646_2333755-ENSG00000157916.12_EST00000000000.0_2330854_2330953-0-1	16623	-0.35173	0.0113165	ENSG00000157916.12
cg07559319	2.51737e-05	0.00547305010176091	ENSG00000157916.12_EST00000000000.0_2333646_2333755-ENSG00000157916.12_EST00000000000.0_2332296_2332374-0-1	-40413	-0.37743	0.00378703	ENSG00000157916.12
cg07817892	2.97973e-05	0.0065266094399862	ENSG00000157916.12_EST00000000000.0_2334474_2334548-ENSG00000157916.12_EST00000000000.0_2328555_2328659-0-1	17075	0.37426	0.00463112	ENSG00000157916.12
cg22428961	0.000914177	0.0829547846997291	ENSG00000157916.12_EST00000000000.0_2334474_2334548-ENSG00000157916.12_EST00000000000.0_2333536_2333781-0-1	21159	-0.30132	0.0930018	ENSG00000157916.12
cg23739036	1.65514e-07	3.41060985899843e-05	ENSG00000157916.12_EST00000000000.0_2334474_2334548-ENSG00000157916.12_EST00000000000.0_2333646_2333755-0-1	20469	0.45953	1.37336e-05	ENSG00000157916.12
cg07817892	5.74951e-05	0.0109224658849081	ENSG00000157916.12_EST00000000000.0_2334474_2334548-ENSG00000157916.12_EST00000000000.0_2333646_2333764-0-1	17075	-0.36157	0.00833746	ENSG00000157916.12
cg05787839	3.14276e-09	1.01546405862252e-06	ENSG00000157916.12_EST00000000000.0_2334474_2335188-ENSG00000157916.12_EST00000000000.0_2328555_2328659-0-1	-48532	0.51185	2.61722e-07	ENSG00000157916.12
cg00032879	5.99026e-06	0.000862734148600534	ENSG00000157916.12_EST00000000000.0_2334474_2335188-ENSG00000157916.12_EST00000000000.0_2330854_2330953-0-1	-19003	0.40318	0.000500997	ENSG00000157916.12
cg07817892	4.42801e-11	2.59669090442085e-08	ENSG00000157916.12_EST00000000000.0_2334474_2335188-ENSG00000157916.12_EST00000000000.0_2333536_2333781-0-1	17075	-0.55972	3.71389e-09	ENSG00000157916.12
cg22682172	4.38284e-09	1.36862710030523e-06	ENSG00000157916.12_EST00000000000.0_2334474_2335188-ENSG00000157916.12_EST00000000000.0_2333646_2333755-0-1	41797	0.50778	3.67464e-07	ENSG00000157916.12
cg05813650	4.4327e-10	1.86789852081037e-07	ENSG00000157916.12_EST00000000000.0_2334474_2335188-ENSG00000157916.12_EST00000000000.0_2333646_2333781-0-1	16728	0.53478	3.71068e-08	ENSG00000157916.12
cg05124614	0.000193241	0.0242877569712973	ENSG00000157916.12_EST00000000000.0_2334550_2335188-ENSG00000157916.12_EST00000000000.0_2332296_2332374-0-1	14004	-0.33667	0.0209892	ENSG00000157916.12
cg23739036	8.74849e-05	0.0144325395110859	ENSG00000157916.12_EST00000000000.0_2334550_2335188-ENSG00000157916.12_EST00000000000.0_2333646_2333781-0-1	20469	-0.35318	0.0114786	ENSG00000157916.12
cg23629166	9.16297e-05	0.01608324	ENSG00000157916.12_EST00000000000.0_2334550_2335188-ENSG00000157916.12_EST00000000000.0_2334474_2334548-0-1	22101	0.35224	0.0129987	ENSG00000157916.12
cg06545477	3.16371e-05	0.00709939273508902	ENSG00000157881.8_EST00000000000.0_2452162_2452345-ENSG00000157881.8_EST00000000000.0_2452540_2452754-0-1	-17912	0.37313	0.00509458	ENSG00000157881.8
cg06545477	8.61656e-07	0.000181509978867808	ENSG00000157881.8_EST00000000000.0_2452162_2452345-ENSG00000157881.8_EST00000000000.0_2452584_2452754-0-1	-17912	-0.43488	8.86759e-05	ENSG00000157881.8
cg09828310	0.000377405	0.0481847548510992	ENSG00000157881.8_EST00000000000.0_2452162_2452345-ENSG00000157881.8_EST00000000000.0_2453157_2453239-0-1	-5195	0.32197	0.0475071	ENSG00000157881.8
cg24551418	4.58347e-06	0.000814687405194753	ENSG00000157881.8_EST00000000000.0_2452162_2452345-ENSG00000157881.8_EST00000000000.0_2457903_2458035-0-1	-20927	-0.40775	0.000470147	ENSG00000157881.8
cg25219318	3.03431e-18	3.27947114989611e-14	ENSG00000157873.11_EST00000000000.0_2489165_2489273-ENSG00000157873.11_EST00000000000.0_2487230_2487289-0-1	40399	-0.69386	2.60186e-16	ENSG00000157873.11
cg25219318	1.66459e-13	2.40248006039655e-10	ENSG00000157873.11_EST00000000000.0_2489165_2489273-ENSG00000157873.11_EST00000000000.0_2487661_2487700-0-1	40399	-0.61268	1.42387e-11	ENSG00000157873.11
cg25219318	4.72885e-12	3.93955564900632e-09	ENSG00000157873.11_EST00000000000.0_2489165_2489273-ENSG00000157873.11_EST00000000000.0_2487805_2488172-1-1	40399	0.5821	4.02398e-10	ENSG00000157873.11
cg17797446	2.0268e-17	1.51462806757314e-13	ENSG00000157873.11_EST00000000000.0_2489782_2489907-ENSG00000157873.11_EST00000000000.0_2487230_2487289-0-1	-35674	0.68142	1.73135e-15	ENSG00000157873.11
cg25219318	3.41619e-10	1.50933697473022e-07	ENSG00000157873.11_EST00000000000.0_2489782_2489907-ENSG00000157873.11_EST00000000000.0_2487419_2487471-0-1	40399	-0.53771	2.90177e-08	ENSG00000157873.11
cg01116067	9.1051e-07	0.000162378919184821	ENSG00000157873.11_EST00000000000.0_2489782_2489907-ENSG00000157873.11_EST00000000000.0_2487805_2488172-0-1	-25240	-0.43402	7.83567e-05	ENSG00000157873.11
cg17099671	0.000845603	0.0812774991492183	ENSG00000157873.11_EST00000000000.0_2491262_2491417-ENSG00000157873.11_EST00000000000.0_2487241_2487691-0-1	30158	0.3032	0.0906643	ENSG00000157873.11
cg25219318	5.77827e-11	3.32172832459166e-08	ENSG00000157873.11_EST00000000000.0_2491262_2491417-ENSG00000157873.11_EST00000000000.0_2487805_2488172-0-1	40399	0.55694	4.9664e-09	ENSG00000157873.11
cg01486239	0.000577091	0.0587494881715716	ENSG00000157873.11_EST00000000000.0_2491262_2491417-ENSG00000157873.11_EST00000000000.0_2488024_2488172-0-1	-38601	-0.31224	0.0605879	ENSG00000157873.11
cg17797446	1.60009e-12	1.59278758351863e-09	ENSG00000157873.11_EST00000000000.0_2492063_2492153-ENSG00000157873.11_EST00000000000.0_2489165_2489273-0-1	-35674	0.59236	1.36642e-10	ENSG00000157873.11
cg00295182	0.000643109	0.07633458312637	ENSG00000157873.11_EST00000000000.0_2492063_2492153-ENSG00000157873.11_EST00000000000.0_2489782_2489907-0-1	-30642	0.3097	0.0838174	ENSG00000157873.11
cg21212624	3.35783e-05	0.00718467191485458	ENSG00000157873.11_EST00000000000.0_2492063_2492153-ENSG00000157873.11_EST00000000000.0_2491262_2491417-1-1	13600	-0.37199	0.00516334	ENSG00000157873.11
cg25219318	7.76557e-10	3.09489146528552e-07	ENSG00000157873.11_EST00000000000.0_2493112_2493254-ENSG00000157873.11_EST00000000000.0_2487805_2488172-0-1	40399	0.52839	6.67008e-08	ENSG00000157873.11
cg07832834	9.81566e-05	0.0167521769962759	ENSG00000157873.11_EST00000000000.0_2493112_2493254-ENSG00000157873.11_EST00000000000.0_2489165_2489273-0-1	-29124	0.35084	0.0136229	ENSG00000157873.11
cg10314909	0.000199396	0.0292662757968046	ENSG00000157873.11_EST00000000000.0_2494587_2495268-ENSG00000157873.11_EST00000000000.0_2489165_2489273-0-1	37812	-0.336	0.0261455	ENSG00000157873.11
cg00565688	0.000400421	0.059503759541194	ENSG00000158109.9_EST00000000000.0_3544973_3545170-ENSG00000158109.9_EST00000000000.0_3541614_3541837-0-1	26646	0.32063	0.0615478	ENSG00000158109.9
cg09140232	0.000162005	0.037603505165105	ENSG00000116213.10_EST00000000000.0_3547331_3547681-ENSG00000158109.9_EST00000000000.0_3544973_3546691-0-0	-36315	0.34043	0.0352408	ENSG00000116213.10
cg23659029	8.3873e-05	0.0197493350038518	ENSG00000116213.10_EST00000000000.0_3548030_3548221-ENSG00000116213.10_EST00000000000.0_3549962_3550067-0-1	-20930	-0.35404	0.0164817	ENSG00000116213.10
cg09078100	1.92657e-09	3.75979955883601e-07	ENSG00000069424.8_EST00000000000.0_6100577_6100705-ENSG00000069424.8_EST00000000000.0_6052771_6052848-0-1	8356	0.51774	8.34905e-08	ENSG00000069424.8
cg09078100	0.000483112	0.027669890504673	ENSG00000069424.8_EST00000000000.0_6100577_6100705-ENSG00000069424.8_EST00000000000.0_6086360_6086505-1-1	8356	-0.31635	0.0244789	ENSG00000069424.8
cg09078100	1.57581e-05	0.00180104775963198	ENSG00000069424.8_EST00000000000.0_6100577_6100705-ENSG00000069424.8_EST00000000000.0_6086380_6086505-1-1	8356	-0.38607	0.0010861	ENSG00000069424.8
cg09078100	4.98817e-12	2.32819040742441e-09	ENSG00000069424.8_EST00000000000.0_6155383_6155503-ENSG00000069424.8_EST00000000000.0_6086380_6086505-0-1	8356	-0.58158	2.15032e-10	ENSG00000069424.8
cg09078100	2.25478e-11	8.41487975401546e-09	ENSG00000069424.8_EST00000000000.0_6155383_6155503-ENSG00000069424.8_EST00000000000.0_6100577_6100705-0-1	8356	-0.56665	9.79609e-10	ENSG00000069424.8
cg09556918	0.000819525	0.0480554546288861	ENSG00000069424.8_EST00000000000.0_6155383_6155503-ENSG00000069424.8_EST00000000000.0_6142255_6142334-0-1	16468	0.30395	0.0473511	ENSG00000069424.8
cg09078100	2.57684e-11	9.38980448202625e-09	ENSG00000069424.8_EST00000000000.0_6155590_6155685-ENSG00000069424.8_EST00000000000.0_6154460_6154545-0-1	8356	0.56529	1.114e-09	ENSG00000069424.8
cg09078100	2.57684e-11	9.36233108792847e-09	ENSG00000069424.8_EST00000000000.0_6155590_6155685-ENSG00000069424.8_EST00000000000.0_6155383_6155503-0-1	8356	-0.56529	1.10955e-09	ENSG00000069424.8
cg12604162	0.000273777	0.0179255615654855	ENSG00000069424.8_EST00000000000.0_6156696_6156816-ENSG00000069424.8_EST00000000000.0_6150449_6150535-0-1	34622	0.32911	0.0147316	ENSG00000069424.8
cg24730892	0.000635161	0.0421856374737814	ENSG00000069424.8_EST00000000000.0_6156696_6156816-ENSG00000069424.8_EST00000000000.0_6154460_6154545-0-1	43467	0.31	0.0404485	ENSG00000069424.8
cg09556918	3.91145e-08	5.2645257319088e-06	ENSG00000069424.8_EST00000000000.0_6156696_6156816-ENSG00000069424.8_EST00000000000.0_6155383_6155503-0-1	16468	-0.4796	1.68837e-06	ENSG00000069424.8
cg17718960	0.00266902	0.0926921886846231	ENSG00000069424.8_EST00000000000.0_6156696_6156816-ENSG00000069424.8_EST00000000000.0_6155590_6155684-1-1	11612	0.2741	0.107219	ENSG00000069424.8
cg09078100	1.34019e-05	0.000985254980720953	ENSG00000069424.8_EST00000000000.0_6156696_6156816-ENSG00000069424.8_EST00000000000.0_6155590_6155685-0-1	8356	0.38901	0.00057948	ENSG00000069424.8
cg02448796	0.00184017	0.0960447555243831	ENSG00000069424.8_EST00000000000.0_6157329_6157417-ENSG00000069424.8_EST00000000000.0_6154460_6154545-0-1	49813	0.28385	0.112222	ENSG00000069424.8
cg17718960	0.00192319	0.0853542131929772	ENSG00000069424.8_EST00000000000.0_6157329_6157417-ENSG00000069424.8_EST00000000000.0_6155590_6155685-0-1	11612	-0.28271	0.0964661	ENSG00000069424.8
cg09078100	3.28093e-07	3.52479148232279e-05	ENSG00000069424.8_EST00000000000.0_6158545_6158634-ENSG00000069424.8_EST00000000000.0_6155590_6155685-0-1	8356	-0.44954	1.42514e-05	ENSG00000069424.8
cg09078100	1.08913e-06	0.000101604022698016	ENSG00000069424.8_EST00000000000.0_6158545_6158634-ENSG00000069424.8_EST00000000000.0_6157329_6157417-0-1	8356	0.43122	4.64669e-05	ENSG00000069424.8
cg08622934	1.93866e-07	2.19733427189431e-05	ENSG00000069424.8_EST00000000000.0_6158545_6158915-ENSG00000069424.8_EST00000000000.0_6154460_6154545-0-1	3258	0.45725	8.39788e-06	ENSG00000069424.8
cg08622934	4.51918e-11	1.51165788490203e-08	ENSG00000069424.8_EST00000000000.0_6158545_6158915-ENSG00000069424.8_EST00000000000.0_6155383_6155503-0-1	3258	0.5595	1.95842e-09	ENSG00000069424.8
cg08622934	6.37395e-10	1.44927010765432e-07	ENSG00000069424.8_EST00000000000.0_6158545_6158915-ENSG00000069424.8_EST00000000000.0_6157329_6157417-0-1	3258	-0.53066	2.76448e-08	ENSG00000069424.8
cg08679807	4.59037e-05	0.00845559455144223	ENSG00000116237.9_EST00000000000.0_6283552_6285322-ENSG00000116237.9_EST00000000000.0_6294505_6294571-0-1	42571	-0.36598	0.00621577	ENSG00000116237.9
cg08679807	0.00104052	0.08585849010248	ENSG00000116237.9_EST00000000000.0_6283552_6285322-ENSG00000116237.9_EST00000000000.0_6294946_6295034-0-1	42571	0.29816	0.0972089	ENSG00000116237.9
cg02835494	0.000130526	0.0187456796464358	ENSG00000116237.9_EST00000000000.0_6283552_6285322-ENSG00000158286.8_EST00000000000.0_6278349_6278429-0-0	24737	0.34496	0.0155122	ENSG00000116237.9
cg13066938	0.000499435	0.06267141917754	ENSG00000116237.9_EST00000000000.0_6291962_6292179-ENSG00000116237.9_EST00000000000.0_6295777_6295830-0-1	45117	-0.31559	0.065627	ENSG00000116237.9
cg21393421	0.000373227	0.0423513586965057	ENSG00000116237.9_EST00000000000.0_6291962_6292179-ENSG00000116237.9_EST00000000000.0_6295777_6296000-0-1	-36844	-0.32222	0.0406439	ENSG00000116237.9
cg23603891	0.00035898	0.0258082523743668	ENSG00000097021.14_EST00000000000.0_6324333_6324755-ENSG00000097021.14_EST00000000000.0_6341162_6341346-1-1	25177	-0.32309	0.0225446	ENSG00000097021.14
cg23603891	0.00043745	0.0314091945081758	ENSG00000097021.14_EST00000000000.0_6324333_6324755-ENSG00000097021.14_EST00000000000.0_6354924_6355040-0-1	25177	0.31862	0.0284347	ENSG00000097021.14
cg16306654	0.000126734	0.0123004434513629	ENSG00000097021.14_EST00000000000.0_6324333_6324755-ENSG00000097021.14_EST00000000000.0_6378552_6378638-0-1	-34684	-0.34557	0.00955173	ENSG00000097021.14
cg16306654	7.91376e-05	0.00823662763176931	ENSG00000097021.14_EST00000000000.0_6324333_6324755-ENSG00000097021.14_EST00000000000.0_6387359_6387473-0-1	-34684	-0.35521	0.00603345	ENSG00000097021.14
cg20630887	0.000119752	0.0112155448814155	ENSG00000097021.14_EST00000000000.0_6341162_6341346-ENSG00000097021.14_EST00000000000.0_6393537_6393628-0-1	-36628	0.34675	0.00859501	ENSG00000097021.14
cg05594095	0.000466036	0.0352378202611885	ENSG00000097021.14_EST00000000000.0_6341162_6341346-ENSG00000097021.14_EST00000000000.0_6399493_6399649-0-1	22465	0.31718	0.0326227	ENSG00000097021.14
cg05594095	0.00145229	0.0741360644757028	ENSG00000097021.14_EST00000000000.0_6341162_6341346-ENSG00000097021.14_EST00000000000.0_6453321_6453438-0-1	22465	0.28988	0.0808	ENSG00000097021.14
cg10949430	7.70188e-11	2.62102467268215e-08	ENSG00000097021.14_EST00000000000.0_6354924_6355040-ENSG00000097021.14_EST00000000000.0_6378552_6378638-1-1	41792	-0.55391	3.75544e-09	ENSG00000097021.14
cg10949430	3.59183e-08	5.44664242849828e-06	ENSG00000097021.14_EST00000000000.0_6354924_6355040-ENSG00000097021.14_EST00000000000.0_6387359_6387473-0-1	41792	0.48074	1.75351e-06	ENSG00000097021.14
cg10949430	0.000842014	0.0625060211206596	ENSG00000097021.14_EST00000000000.0_6354924_6355040-ENSG00000097021.14_EST00000000000.0_6399493_6399649-0-1	41792	0.3033	0.0654145	ENSG00000097021.14
cg10949430	2.29424e-07	2.84521636974107e-05	ENSG00000097021.14_EST00000000000.0_6354924_6355040-ENSG00000097021.14_EST00000000000.0_6418886_6419404-0-1	41792	0.4548	1.12151e-05	ENSG00000097021.14
cg10949430	9.55767e-08	1.29784114123581e-05	ENSG00000097021.14_EST00000000000.0_6387359_6387473-ENSG00000097021.14_EST00000000000.0_6393537_6393628-1-1	41792	-0.46732	4.65345e-06	ENSG00000097021.14
cg10949430	2.33479e-07	2.88485201202922e-05	ENSG00000097021.14_EST00000000000.0_6387359_6387473-ENSG00000097021.14_EST00000000000.0_6399493_6399649-0-1	41792	0.45454	1.13856e-05	ENSG00000097021.14
cg05944661	2.00773e-05	0.00220475511351945	ENSG00000097021.14_EST00000000000.0_6387359_6387473-ENSG00000097021.14_EST00000000000.0_6418886_6419404-0-1	3348	0.38164	0.00136251	ENSG00000097021.14
cg05944661	1.75889e-05	0.00277995627463182	ENSG00000097021.14_EST00000000000.0_6387359_6387473-ENSG00000097021.14_EST00000000000.0_6453317_6454451-0-1	3348	0.38407	0.00176743	ENSG00000097021.14
cg19195327	4.2321e-06	0.000386730047980436	ENSG00000097021.14_EST00000000000.0_6387359_6387473-ENSG00000097021.14_EST00000000000.0_6453321_6453438-0-1	25274	0.4091	0.000205566	ENSG00000097021.14
cg10949430	1.14498e-07	1.52196985484847e-05	ENSG00000097021.14_EST00000000000.0_6393537_6393628-ENSG00000097021.14_EST00000000000.0_6399493_6399649-1-1	41792	0.46478	5.56567e-06	ENSG00000097021.14
cg10949430	1.03602e-07	1.39336815037712e-05	ENSG00000097021.14_EST00000000000.0_6393537_6393628-ENSG00000097021.14_EST00000000000.0_6409809_6409926-0-1	41792	-0.46619	5.0379e-06	ENSG00000097021.14
cg17430636	0.000515895	0.0326401209717402	ENSG00000097021.14_EST00000000000.0_6393537_6393628-ENSG00000097021.14_EST00000000000.0_6453317_6454451-0-1	45959	-0.31484	0.0297672	ENSG00000097021.14
cg10949430	1.66158e-09	3.65720640316964e-07	ENSG00000097021.14_EST00000000000.0_6393537_6393628-ENSG00000097021.14_EST00000000000.0_6453321_6453438-0-1	41792	-0.5195	8.08635e-08	ENSG00000097021.14
cg01120851	0.0014194	0.0758376227852507	ENSG00000162408.10_EST00000000000.0_6581407_6586063-ENSG00000162408.10_EST00000000000.0_6586756_6586889-0-1	43049	0.29046	0.0831276	ENSG00000162408.10
cg07565540	0.000904685	0.0472529408954193	ENSG00000162408.10_EST00000000000.0_6581407_6586063-ENSG00000162408.10_EST00000000000.0_6592028_6592139-0-1	25159	-0.30157	0.0463941	ENSG00000162408.10
cg24105407	0.000999964	0.0595596864823034	ENSG00000162408.10_EST00000000000.0_6581407_6586063-ENSG00000162408.10_EST00000000000.0_6592523_6592820-0-1	915	0.29914	0.0616229	ENSG00000162408.10
cg00958217	9.29341e-06	0.00187152957781509	ENSG00000204859.6_EST00000000000.0_6648120_6648256-ENSG00000204859.6_EST00000000000.0_6646755_6646847-0-1	41523	0.39553	0.00113413	ENSG00000204859.6
cg12690996	7.93544e-05	0.0107501809021849	ENSG00000204859.6_EST00000000000.0_6648120_6648256-ENSG00000204859.6_EST00000000000.0_6647265_6647351-0-1	11456	0.35515	0.00818476	ENSG00000204859.6
cg03753670	0.000334285	0.00661744873660082	ENSG00000007923.11_EST00000000000.0_6695551_6695760-ENSG00000007923.11_EST00000000000.0_6697258_6697400-0-1	247	-0.32469	0.00470446	ENSG00000007923.11
cg10327276	0.000124046	0.00437006406299853	ENSG00000007923.11_EST00000000000.0_6695551_6695760-ENSG00000007923.11_EST00000000000.0_6699962_6700117-0-1	132	-0.34602	0.00293519	ENSG00000007923.11
cg22709811	1.64521e-07	7.95462777777778e-06	ENSG00000007923.11_EST00000000000.0_6696177_6696306-ENSG00000007923.11_EST00000000000.0_6697258_6697400-1-1	281	-0.45961	2.68666e-06	ENSG00000007923.11
cg22709811	6.11341e-08	3.33225961007995e-06	ENSG00000007923.11_EST00000000000.0_6696177_6696306-ENSG00000007923.11_EST00000000000.0_6697507_6697564-0-1	281	0.47352	1.00707e-06	ENSG00000007923.11
cg03753670	8.50167e-05	0.00291773148154287	ENSG00000007923.11_EST00000000000.0_6696177_6696306-ENSG00000007923.11_EST00000000000.0_6698355_6698424-0-1	247	0.35376	0.00186564	ENSG00000007923.11
cg03753670	0.00242143	0.0455659751192194	ENSG00000007923.11_EST00000000000.0_6697258_6697400-ENSG00000007923.11_EST00000000000.0_6697507_6697564-1-1	247	0.27668	0.0443956	ENSG00000007923.11
cg03753670	8.48202e-07	3.46661587212661e-05	ENSG00000007923.11_EST00000000000.0_6697258_6697400-ENSG00000007923.11_EST00000000000.0_6699962_6700117-0-1	247	-0.43512	1.3989e-05	ENSG00000007923.11
cg03753670	6.89008e-06	0.000226574537312731	ENSG00000007923.11_EST00000000000.0_6697258_6697400-ENSG00000007923.11_EST00000000000.0_6704618_6704734-0-1	247	-0.40076	0.000113433	ENSG00000007923.11
cg22709811	4.5433e-05	0.00169759463199173	ENSG00000007923.11_EST00000000000.0_6697258_6697400-ENSG00000007923.11_EST00000000000.0_6705101_6705186-0-1	281	-0.36618	0.00101641	ENSG00000007923.11
cg22709811	5.81311e-07	2.46254829922551e-05	ENSG00000007923.11_EST00000000000.0_6697258_6697400-ENSG00000007923.11_EST00000000000.0_6705860_6706038-0-1	281	-0.44094	9.54684e-06	ENSG00000007923.11
cg22709811	1.39219e-05	0.000426393949040397	ENSG00000007923.11_EST00000000000.0_6699962_6700117-ENSG00000007923.11_EST00000000000.0_6705849_6706038-0-1	281	0.38832	0.000229005	ENSG00000007923.11
cg26460931	0.0016129	0.0343490298813186	ENSG00000007923.11_EST00000000000.0_6699962_6700117-ENSG00000007923.11_EST00000000000.0_6705860_6706038-0-1	146	-0.28722	0.0316317	ENSG00000007923.11
cg22709811	1.24822e-05	0.000387486703784909	ENSG00000007923.11_EST00000000000.0_6699962_6700117-ENSG00000007923.11_EST00000000000.0_6711589_6711662-0-1	281	0.39028	0.000206012	ENSG00000007923.11
cg20668607	0.00229411	0.0547832640630549	ENSG00000007923.11_EST00000000000.0_6704618_6704734-ENSG00000007923.11_EST00000000000.0_6705849_6706038-0-1	273	0.27811	0.0555861	ENSG00000007923.11
cg03753670	5.80466e-06	0.000194456624926421	ENSG00000007923.11_EST00000000000.0_6704618_6704734-ENSG00000007923.11_EST00000000000.0_6705860_6706038-0-1	247	-0.40372	9.56892e-05	ENSG00000007923.11
cg10327276	0.00169925	0.0390878741999052	ENSG00000007923.11_EST00000000000.0_6704618_6704734-ENSG00000007923.11_EST00000000000.0_6711589_6711662-0-1	132	-0.28589	0.0369017	ENSG00000007923.11
cg02904365	6.24545e-07	2.64345667727317e-05	ENSG00000007923.11_EST00000000000.0_6704618_6704734-ENSG00000007923.11_EST00000000000.0_6712889_6713011-0-1	-605	-0.43984	1.03298e-05	ENSG00000007923.11
cg02904365	3.39691e-07	1.52549595148894e-05	ENSG00000007923.11_EST00000000000.0_6704618_6704734-ENSG00000007923.11_EST00000000000.0_6713971_6714099-0-1	-605	-0.44902	5.58072e-06	ENSG00000007923.11
cg00644847	1.178e-05	0.00036555802370802	ENSG00000007923.11_EST00000000000.0_6705101_6705186-ENSG00000007923.11_EST00000000000.0_6712889_6713011-0-1	25601	0.39132	0.000193248	ENSG00000007923.11
cg10327276	4.29049e-08	2.424779136637e-06	ENSG00000007923.11_EST00000000000.0_6705101_6705186-ENSG00000007923.11_EST00000000000.0_6713971_6714099-0-1	132	0.47835	7.04513e-07	ENSG00000007923.11
cg22709811	0.000567619	0.0133155311542452	ENSG00000007923.11_EST00000000000.0_6705860_6706038-ENSG00000007923.11_EST00000000000.0_6711589_6711662-0-1	281	0.31262	0.0104587	ENSG00000007923.11
cg26460931	4.68206e-06	0.000160181257310456	ENSG00000007923.11_EST00000000000.0_6705931_6706038-ENSG00000007923.11_EST00000000000.0_6711077_6711240-0-1	146	0.40739	7.71672e-05	ENSG00000007923.11
cg26460931	4.71439e-08	2.64517183699964e-06	ENSG00000007923.11_EST00000000000.0_6705931_6706038-ENSG00000007923.11_EST00000000000.0_6711589_6711662-1-1	146	0.47707	7.77312e-07	ENSG00000007923.11
cg10327276	3.78473e-08	2.1674276537113e-06	ENSG00000007923.11_EST00000000000.0_6705931_6706038-ENSG00000007923.11_EST00000000000.0_6712889_6713011-0-1	132	0.48004	6.20124e-07	ENSG00000007923.11
cg00644847	1.2686e-06	4.9469727372549e-05	ENSG00000007923.11_EST00000000000.0_6705931_6706038-ENSG00000007923.11_EST00000000000.0_6727769_6727870-0-1	25601	-0.42881	2.07947e-05	ENSG00000007923.11
cg09372928	2.45425e-11	4.87591563791495e-09	ENSG00000171735.12_EST00000000000.0_6885152_6885270-ENSG00000171735.12_EST00000000000.0_6845384_6845635-0-1	11	0.56579	5.1678e-10	ENSG00000171735.12
cg10607745	0.00328308	0.0719579711885799	ENSG00000171735.12_EST00000000000.0_6885152_6885270-ENSG00000171735.12_EST00000000000.0_6845551_6845635-0-1	-1300	0.26851	0.077872	ENSG00000171735.12
cg09372928	1.90236e-06	8.91912748160565e-05	ENSG00000171735.12_EST00000000000.0_6885152_6885270-ENSG00000171735.12_EST00000000000.0_6867043_6867148-0-1	11	0.42232	4.02224e-05	ENSG00000171735.12
cg06536750	9.6163e-05	0.00431958371380113	ENSG00000171735.12_EST00000000000.0_6931817_6932079-ENSG00000171735.12_EST00000000000.0_6845384_6845635-0-1	658	-0.35126	0.00289689	ENSG00000171735.12
cg09372928	1.1813e-10	1.85140955146414e-08	ENSG00000171735.12_EST00000000000.0_6931817_6932079-ENSG00000171735.12_EST00000000000.0_6867043_6867148-0-1	11	-0.54934	2.48648e-09	ENSG00000171735.12
cg09372928	5.84969e-11	1.0253293929088e-08	ENSG00000171735.12_EST00000000000.0_6931817_6932079-ENSG00000171735.12_EST00000000000.0_6880241_6880310-0-1	11	-0.55681	1.23535e-09	ENSG00000171735.12
cg09372928	3.52028e-13	1.40124955294118e-10	ENSG00000171735.12_EST00000000000.0_6931817_6932079-ENSG00000171735.12_EST00000000000.0_6885152_6885270-0-1	11	0.60611	7.40487e-12	ENSG00000171735.12
cg14150803	1.81283e-10	3.5923560991222e-08	ENSG00000116288.8_EST00000000000.0_8022823_8022935-ENSG00000116288.8_EST00000000000.0_8021723_8021853-0-1	13582	-0.5447	5.44513e-09	ENSG00000116288.8
cg12045833	4.60003e-05	0.00321383499561217	ENSG00000116288.8_EST00000000000.0_8022823_8022935-ENSG00000116288.8_EST00000000000.0_8021954_8022141-1-1	-7499	-0.36594	0.00207845	ENSG00000116288.8
cg14150803	3.53263e-09	4.6290845900428e-07	ENSG00000116288.8_EST00000000000.0_8022823_8022935-ENSG00000116288.8_EST00000000000.0_8022029_8022161-1-1	13582	0.51043	1.06218e-07	ENSG00000116288.8
cg14150803	1.96836e-05	0.00100459991253633	ENSG00000116288.8_EST00000000000.0_8025384_8025485-ENSG00000116288.8_EST00000000000.0_8021723_8021853-0-1	13582	-0.382	0.000591823	ENSG00000116288.8
cg05165700	5.93716e-08	5.53166605343846e-06	ENSG00000116288.8_EST00000000000.0_8025384_8025485-ENSG00000116288.8_EST00000000000.0_8021954_8022141-0-1	-263	-0.47392	1.7844e-06	ENSG00000116288.8
cg14150803	7.20122e-06	0.000407776418148565	ENSG00000116288.8_EST00000000000.0_8025384_8025485-ENSG00000116288.8_EST00000000000.0_8022029_8022161-0-1	13582	0.4	0.000217894	ENSG00000116288.8
cg14150803	0.000583462	0.0271160966465476	ENSG00000116288.8_EST00000000000.0_8025384_8025485-ENSG00000116288.8_EST00000000000.0_8022823_8022935-1-1	13582	0.31198	0.0238997	ENSG00000116288.8
cg14150803	1.2937e-05	0.000690234320738331	ENSG00000116288.8_EST00000000000.0_8037712_8037798-ENSG00000116288.8_EST00000000000.0_8021723_8021853-0-1	13582	-0.38964	0.000391168	ENSG00000116288.8
cg21814278	9.55229e-05	0.00568638325752654	ENSG00000116288.8_EST00000000000.0_8037712_8037798-ENSG00000116288.8_EST00000000000.0_8022823_8022935-0-1	-7560	-0.3514	0.0039569	ENSG00000116288.8
cg05165700	5.98994e-15	6.64653913043479e-12	ENSG00000116288.8_EST00000000000.0_8044954_8045171-ENSG00000116288.8_EST00000000000.0_8021723_8021853-0-1	-263	0.64012	1.8036e-13	ENSG00000116288.8
cg14150803	3.22641e-06	0.000196767253897497	ENSG00000116288.8_EST00000000000.0_8044954_8045171-ENSG00000116288.8_EST00000000000.0_8025384_8025485-0-1	13582	-0.41365	9.69847e-05	ENSG00000116288.8
cg17123655	1.28746e-07	1.10231236213198e-05	ENSG00000116288.8_EST00000000000.0_8044954_8045171-ENSG00000116288.8_EST00000000000.0_8029405_8029464-0-1	-22151	-0.46312	3.87776e-06	ENSG00000116288.8
cg14150803	1.55293e-07	1.29922098911851e-05	ENSG00000116288.8_EST00000000000.0_8044954_8045171-ENSG00000116288.8_EST00000000000.0_8030954_8031023-0-1	13582	-0.46044	4.65904e-06	ENSG00000116288.8
cg05165700	4.15453e-15	4.94167754200316e-12	ENSG00000116288.8_EST00000000000.0_8044954_8045171-ENSG00000116288.8_EST00000000000.0_8037712_8037798-0-1	-263	-0.64298	1.25359e-13	ENSG00000116288.8
cg01935967	5.50461e-07	3.02734261954755e-05	ENSG00000142599.13_EST00000000000.0_8415581_8415659-ENSG00000142599.13_EST00000000000.0_8416160_8416306-1-1	471	0.44177	1.20193e-05	ENSG00000142599.13
cg27449041	0.000111325	0.00471463068977008	ENSG00000142599.13_EST00000000000.0_8415581_8415659-ENSG00000142599.13_EST00000000000.0_8418256_8418976-0-1	-27396	-0.34826	0.00319863	ENSG00000142599.13
cg06635351	0.000369889	0.0148067793601761	ENSG00000142599.13_EST00000000000.0_8421823_8421936-ENSG00000142599.13_EST00000000000.0_8422743_8422904-1-1	5223	-0.32242	0.0118184	ENSG00000142599.13
cg01935967	4.35112e-08	3.18384385078672e-06	ENSG00000142599.13_EST00000000000.0_8421823_8421936-ENSG00000142599.13_EST00000000000.0_8424806_8424898-0-1	471	0.47816	9.57335e-07	ENSG00000142599.13
cg15693793	0.000537589	0.0181705927133566	ENSG00000142599.13_EST00000000000.0_8422743_8422904-ENSG00000142599.13_EST00000000000.0_8482787_8482867-0-1	2955	0.31389	0.0149607	ENSG00000142599.13
cg01935967	0.00452511	0.0905013282191242	ENSG00000142599.13_EST00000000000.0_8424116_8424315-ENSG00000142599.13_EST00000000000.0_8482787_8482867-0-1	471	0.25962	0.104016	ENSG00000142599.13
cg03227456	7.05059e-09	6.4559696367703e-07	ENSG00000142599.13_EST00000000000.0_8424806_8424898-ENSG00000142599.13_EST00000000000.0_8425872_8426034-1-1	491	-0.50188	1.55663e-07	ENSG00000142599.13
cg03227456	4.45799e-08	3.27264540441779e-06	ENSG00000142599.13_EST00000000000.0_8424806_8424898-ENSG00000142599.13_EST00000000000.0_8482787_8482867-0-1	491	0.47783	9.87042e-07	ENSG00000142599.13
cg03227456	2.06367e-07	1.26565278641666e-05	ENSG00000142599.13_EST00000000000.0_8424806_8424898-ENSG00000142599.13_EST00000000000.0_8483621_8483726-0-1	491	0.45634	4.52543e-06	ENSG00000142599.13
cg03227456	5.62937e-09	5.30264129512318e-07	ENSG00000142599.13_EST00000000000.0_8424806_8424898-ENSG00000142599.13_EST00000000000.0_8525985_8526083-0-1	491	0.50469	1.24187e-07	ENSG00000142599.13
cg27449041	6.667e-09	6.11407667385546e-07	ENSG00000142599.13_EST00000000000.0_8424806_8424898-ENSG00000142599.13_EST00000000000.0_8555123_8555222-0-1	-27396	0.50258	1.4621e-07	ENSG00000142599.13
cg27449041	0.000425544	0.0155294206146248	ENSG00000142599.13_EST00000000000.0_8424806_8424898-ENSG00000142599.13_EST00000000000.0_8557465_8557589-0-1	-27396	0.31925	0.0124845	ENSG00000142599.13
cg06635351	0.0016391	0.0470905953719905	ENSG00000142599.13_EST00000000000.0_8425872_8426034-ENSG00000142599.13_EST00000000000.0_8482787_8482867-1-1	5223	0.28681	0.0462031	ENSG00000142599.13
cg06635351	0.00301877	0.0683313377798637	ENSG00000142599.13_EST00000000000.0_8425872_8426034-ENSG00000142599.13_EST00000000000.0_8601273_8601377-0-1	5223	-0.27079	0.0730296	ENSG00000142599.13
cg06635351	0.00399024	0.0833174842593118	ENSG00000142599.13_EST00000000000.0_8425872_8426034-ENSG00000142599.13_EST00000000000.0_8674620_8674745-0-1	5223	-0.26314	0.0935185	ENSG00000142599.13
cg27449041	0.00269604	0.0663332301566693	ENSG00000142599.13_EST00000000000.0_8425872_8426034-ENSG00000142599.13_EST00000000000.0_8684369_8684439-0-1	-27396	0.27383	0.0703833	ENSG00000142599.13
cg13432294	1.75097e-11	4.10496016833631e-09	ENSG00000074800.8_EST00000000000.0_8921061_8921488-ENSG00000171608.9_EST00000000000.0_9786967_9788977-0-0	-1109	0.5692	4.22657e-10	ENSG00000074800.8
cg12711814	9.04979e-07	5.14604737340961e-05	ENSG00000074800.8_EST00000000000.0_8922946_8923004-ENSG00000074800.8_EST00000000000.0_8923294_8923402-0-1	780	0.43412	2.17357e-05	ENSG00000074800.8
cg12711814	1.12929e-06	6.2850397136734e-05	ENSG00000074800.8_EST00000000000.0_8922946_8923004-ENSG00000074800.8_EST00000000000.0_8923950_8924151-0-1	780	-0.43065	2.72108e-05	ENSG00000074800.8
cg23267872	6.16292e-06	0.000289026171144579	ENSG00000074800.8_EST00000000000.0_8922946_8923004-ENSG00000074800.8_EST00000000000.0_8925344_8925541-0-1	-1662	0.40269	0.000148727	ENSG00000074800.8
cg12711814	6.12968e-08	4.68842070230374e-06	ENSG00000074800.8_EST00000000000.0_8922946_8923004-ENSG00000074800.8_EST00000000000.0_8926338_8926560-0-1	780	-0.47348	1.48092e-06	ENSG00000074800.8
cg12711814	2.75933e-08	2.30937028774748e-06	ENSG00000074800.8_EST00000000000.0_8923294_8923402-ENSG00000074800.8_EST00000000000.0_8938639_8938749-0-1	780	0.48427	6.66413e-07	ENSG00000074800.8
cg01803717	1.09792e-05	0.00048620013896811	ENSG00000074800.8_EST00000000000.0_8925344_8925541-ENSG00000074800.8_EST00000000000.0_8930511_8930569-0-1	357	0.39258	0.000264969	ENSG00000074800.8
cg01002223	0.00238688	0.0703501846675639	ENSG00000074800.8_EST00000000000.0_8925344_8925541-ENSG00000074800.8_EST00000000000.0_8931950_8932045-0-1	48285	0.27706	0.0757121	ENSG00000074800.8
cg10443148	0.00192397	0.0601591173486304	ENSG00000074800.8_EST00000000000.0_8926338_8926560-ENSG00000074800.8_EST00000000000.0_8927176_8927309-0-1	-16137	-0.2827	0.0623842	ENSG00000074800.8
cg10443148	0.000236748	0.0107587838111674	ENSG00000074800.8_EST00000000000.0_8926338_8926560-ENSG00000074800.8_EST00000000000.0_8928047_8928116-0-1	-16137	0.33229	0.00819207	ENSG00000074800.8
cg20510033	2.17099e-05	0.000899304531653238	ENSG00000074800.8_EST00000000000.0_8927176_8927309-ENSG00000074800.8_EST00000000000.0_8930511_8930569-0-1	21385	-0.38019	0.000524375	ENSG00000074800.8
cg20510033	4.3252e-10	6.27530366847826e-08	ENSG00000074800.8_EST00000000000.0_8927176_8927309-ENSG00000074800.8_EST00000000000.0_8931950_8932045-0-1	21385	0.53506	1.04415e-08	ENSG00000074800.8
cg12711814	4.55263e-08	3.61354071331606e-06	ENSG00000074800.8_EST00000000000.0_8927176_8927309-ENSG00000074800.8_EST00000000000.0_8934883_8934976-0-1	780	-0.47755	1.10326e-06	ENSG00000074800.8
cg26401551	8.23684e-09	7.99382369790189e-07	ENSG00000074800.8_EST00000000000.0_8927176_8927309-ENSG00000074800.8_EST00000000000.0_8938639_8938749-0-1	-48969	-0.49992	1.99006e-07	ENSG00000074800.8
cg21272576	8.21226e-06	0.000530205861573219	ENSG00000142583.11_EST00000000000.0_9097457_9097848-ENSG00000142583.11_EST00000000000.0_9097956_9098083-1-1	-43761	-0.39771	0.000291813	ENSG00000142583.11
cg21272576	8.02065e-05	0.00512684225257332	ENSG00000142583.11_EST00000000000.0_9097457_9097848-ENSG00000142583.11_EST00000000000.0_9098887_9098988-0-1	-43761	0.35494	0.00351647	ENSG00000142583.11
cg16104584	8.18189e-06	0.000526472553015604	ENSG00000142583.11_EST00000000000.0_9097457_9097848-ENSG00000142583.11_EST00000000000.0_9099611_9099721-0-1	4508	-0.39777	0.000289457	ENSG00000142583.11
cg00113315	8.59765e-06	0.000549593949204482	ENSG00000142583.11_EST00000000000.0_9097457_9097848-ENSG00000142583.11_EST00000000000.0_9099859_9100046-0-1	-47191	0.3969	0.000303668	ENSG00000142583.11
cg00113315	4.49229e-05	0.00365006793778476	ENSG00000142583.11_EST00000000000.0_9097457_9097848-ENSG00000142583.11_EST00000000000.0_9101844_9101996-0-1	-47191	0.3664	0.00239791	ENSG00000142583.11
cg00113315	1.57177e-05	0.000950197372924249	ENSG00000142583.11_EST00000000000.0_9097457_9097848-ENSG00000142583.11_EST00000000000.0_9118211_9118309-0-1	-47191	0.38612	0.000557055	ENSG00000142583.11
cg21272576	0.000228611	0.0133348054411491	ENSG00000142583.11_EST00000000000.0_9097457_9097848-ENSG00000142583.11_EST00000000000.0_9129563_9129775-0-1	-43761	0.33305	0.0104761	ENSG00000142583.11
cg25003147	0.000115843	0.00877540081826177	ENSG00000142583.11_EST00000000000.0_9097956_9098083-ENSG00000142583.11_EST00000000000.0_9098490_9098565-1-1	42457	0.34744	0.00648558	ENSG00000142583.11
cg10429262	0.000109344	0.0085054948902119	ENSG00000142583.11_EST00000000000.0_9097956_9098083-ENSG00000142583.11_EST00000000000.0_9098887_9098988-0-1	44281	0.34863	0.00625774	ENSG00000142583.11
cg25003147	5.16634e-05	0.00385909032414334	ENSG00000142583.11_EST00000000000.0_9097956_9098083-ENSG00000142583.11_EST00000000000.0_9099611_9099721-0-1	42457	-0.36367	0.00255134	ENSG00000142583.11
cg25003147	2.80443e-05	0.00191228652874846	ENSG00000142583.11_EST00000000000.0_9097956_9098083-ENSG00000142583.11_EST00000000000.0_9099859_9100046-0-1	42457	-0.3754	0.00116176	ENSG00000142583.11
cg25003147	6.80844e-09	9.44777350910233e-07	ENSG00000142583.11_EST00000000000.0_9099611_9099721-ENSG00000142583.11_EST00000000000.0_9099859_9100046-1-1	42457	-0.50231	2.41009e-07	ENSG00000142583.11
cg25003147	2.12383e-09	3.42366199795666e-07	ENSG00000142583.11_EST00000000000.0_9099611_9099721-ENSG00000142583.11_EST00000000000.0_9100123_9100248-0-1	42457	0.51658	7.49691e-08	ENSG00000142583.11
cg04885068	0.000181596	0.011286108192413	ENSG00000142583.11_EST00000000000.0_9099611_9099721-ENSG00000142583.11_EST00000000000.0_9100139_9101996-0-1	-45928	-0.338	0.0086569	ENSG00000142583.11
cg25003147	0.000170623	0.0112618204428391	ENSG00000142583.11_EST00000000000.0_9101844_9101996-ENSG00000142583.11_EST00000000000.0_9118211_9118309-0-1	42457	0.33933	0.00863469	ENSG00000142583.11
cg17243628	4.90677e-09	7.08240200223326e-07	ENSG00000142583.11_EST00000000000.0_9101844_9101996-ENSG00000142583.11_EST00000000000.0_9129563_9129653-0-1	-13443	0.50639	1.73264e-07	ENSG00000142583.11
cg00113315	0.000427324	0.023051088398899	ENSG00000142583.11_EST00000000000.0_9107669_9107793-ENSG00000142583.11_EST00000000000.0_9117507_9117667-1-1	-47191	-0.31916	0.019742	ENSG00000142583.11
cg16104584	0.000469856	0.0215047548723427	ENSG00000142583.11_EST00000000000.0_9107669_9107793-ENSG00000142583.11_EST00000000000.0_9129563_9129653-0-1	4508	-0.31699	0.0182048	ENSG00000142583.11
cg06188496	0.00287822	0.0981821525419995	ENSG00000142583.11_EST00000000000.0_9107669_9107793-ENSG00000142583.11_EST00000000000.0_9129563_9129663-0-1	-8750	0.27207	0.115429	ENSG00000142583.11
cg24480859	0.00234237	0.0918665552929073	ENSG00000142583.11_EST00000000000.0_9117507_9117667-ENSG00000142583.11_EST00000000000.0_9118211_9118309-1-1	-15435	0.27756	0.105981	ENSG00000142583.11
cg24480859	0.000997049	0.0452551956700652	ENSG00000142583.11_EST00000000000.0_9117507_9117667-ENSG00000142583.11_EST00000000000.0_9129563_9129653-0-1	-15435	-0.29921	0.0440279	ENSG00000142583.11
cg04885068	0.000962594	0.0399114413207458	ENSG00000142583.11_EST00000000000.0_9117507_9117667-ENSG00000142583.11_EST00000000000.0_9145073_9145226-0-1	-45928	-0.30006	0.0378419	ENSG00000142583.11
cg26824326	0.000591184	0.0326984375948701	ENSG00000171608.9_EST00000000000.0_9770482_9770654-ENSG00000171608.9_EST00000000000.0_9751525_9751629-1-1	-47424	-0.31168	0.0298287	ENSG00000171608.9
cg08854008	0.00249602	0.0953984790042071	ENSG00000171608.9_EST00000000000.0_9775599_9775827-ENSG00000171608.9_EST00000000000.0_9711790_9711860-0-1	2607	0.27588	0.111233	ENSG00000171608.9
cg22334684	0.000101544	0.0091273306755134	ENSG00000171608.9_EST00000000000.0_9775599_9775827-ENSG00000171608.9_EST00000000000.0_9770256_9770338-0-1	-45172	0.35015	0.00678353	ENSG00000171608.9
cg07232095	0.00116239	0.0634446410337489	ENSG00000171608.9_EST00000000000.0_9775599_9775827-ENSG00000171608.9_EST00000000000.0_9770482_9770654-1-1	-46900	0.29544	0.0666227	ENSG00000171608.9
cg03413303	3.2192e-09	5.3919640316047e-07	ENSG00000171608.9_EST00000000000.0_9775907_9776136-ENSG00000142583.11_EST00000000000.0_9100139_9101996-0-0	-41656	-0.51156	1.26637e-07	ENSG00000171608.9
cg03413303	0.00199496	0.079685874580148	ENSG00000171608.9_EST00000000000.0_9775907_9776136-ENSG00000171608.9_EST00000000000.0_9775599_9775827-1-1	-41656	0.28176	0.0884413	ENSG00000171608.9
cg20994801	3.71016e-05	0.0033898035457761	ENSG00000171608.9_EST00000000000.0_9777595_9777684-ENSG00000171608.9_EST00000000000.0_9776498_9776677-0-1	-392	0.37009	0.00220722	ENSG00000171608.9
cg23251761	0.000589012	0.0283380377748618	ENSG00000171608.9_EST00000000000.0_9777595_9777684-ENSG00000171608.9_EST00000000000.0_9777122_9777166-1-1	38271	0.31176	0.0251745	ENSG00000171608.9
cg07232095	0.000129251	0.0102814545042394	ENSG00000171608.9_EST00000000000.0_9778752_9778973-ENSG00000171608.9_EST00000000000.0_9775907_9776136-0-1	-46900	0.34517	0.00777581	ENSG00000171608.9
cg24305710	0.00039388	0.026044678075557	ENSG00000171608.9_EST00000000000.0_9778752_9778973-ENSG00000171608.9_EST00000000000.0_9778127_9778216-1-1	-42737	0.321	0.022794	ENSG00000171608.9
cg03413303	2.88914e-10	6.72783319063209e-08	ENSG00000171608.9_EST00000000000.0_9779979_9780075-ENSG00000171608.9_EST00000000000.0_9777595_9777684-0-1	-41656	0.53957	1.13247e-08	ENSG00000171608.9
cg03413303	8.55602e-10	1.71857191076532e-07	ENSG00000171608.9_EST00000000000.0_9779979_9780075-ENSG00000171608.9_EST00000000000.0_9778752_9778973-1-1	-41656	-0.52727	3.37069e-08	ENSG00000171608.9
cg15924259	0.00216508	0.0878361878311471	ENSG00000171608.9_EST00000000000.0_9780170_9780300-ENSG00000171608.9_EST00000000000.0_9777017_9777166-0-1	-24531	-0.27963	0.100099	ENSG00000171608.9
cg08579819	9.19192e-06	0.000641782220434972	ENSG00000171608.9_EST00000000000.0_9780170_9780300-ENSG00000171608.9_EST00000000000.0_9777595_9777684-0-1	-24534	0.39572	0.000360799	ENSG00000171608.9
cg08579819	0.000133439	0.0103619398482021	ENSG00000171608.9_EST00000000000.0_9780170_9780300-ENSG00000171608.9_EST00000000000.0_9778752_9778973-0-1	-24534	-0.3445	0.00784466	ENSG00000171608.9
cg08579819	0.000148207	0.0114641391135987	ENSG00000171608.9_EST00000000000.0_9780170_9780300-ENSG00000171608.9_EST00000000000.0_9779979_9780075-1-1	-24534	0.3423	0.00881249	ENSG00000171608.9
cg16125214	0.00064231	0.0391477607840204	ENSG00000171608.9_EST00000000000.0_9780800_9780966-ENSG00000074800.8_EST00000000000.0_8923950_8924151-0-0	39563	-0.30973	0.0369693	ENSG00000171608.9
cg07315642	0.000233666	0.0164730163087338	ENSG00000171608.9_EST00000000000.0_9780800_9780966-ENSG00000171608.9_EST00000000000.0_9777595_9777684-0-1	19482	-0.33257	0.0133633	ENSG00000171608.9
cg07374121	7.12862e-08	8.27059557146922e-06	ENSG00000171608.9_EST00000000000.0_9780800_9780966-ENSG00000171608.9_EST00000000000.0_9780170_9780300-0-1	-158	-0.4714	2.80681e-06	ENSG00000171608.9
cg07374121	8.11304e-07	7.24134721963443e-05	ENSG00000171608.9_EST00000000000.0_9780800_9780966-ENSG00000171608.9_EST00000000000.0_9780669_9780719-0-1	-158	0.43581	3.18504e-05	ENSG00000171608.9
cg20317738	1.20863e-14	1.46181921017635e-11	ENSG00000171608.9_EST00000000000.0_9781185_9781306-ENSG00000171608.9_EST00000000000.0_9779979_9780075-0-1	37927	-0.63455	4.76303e-13	ENSG00000171608.9
cg03413303	5.24469e-06	0.000386896228802297	ENSG00000171608.9_EST00000000000.0_9781185_9781306-ENSG00000171608.9_EST00000000000.0_9780170_9780300-0-1	-41656	0.40546	0.000205668	ENSG00000171608.9
cg03413303	3.79735e-05	0.00336643805677101	ENSG00000171608.9_EST00000000000.0_9781185_9781306-ENSG00000171608.9_EST00000000000.0_9780492_9780719-0-1	-41656	-0.36964	0.00219046	ENSG00000171608.9
cg14089636	0.0015299	0.0665226478934469	ENSG00000171608.9_EST00000000000.0_9781185_9781306-ENSG00000171608.9_EST00000000000.0_9780800_9780966-0-1	48567	-0.28857	0.0706294	ENSG00000171608.9
cg24305710	0.00039607	0.0239484912487774	ENSG00000171608.9_EST00000000000.0_9781203_9781306-ENSG00000171608.9_EST00000000000.0_9780170_9780300-0-1	-42737	-0.32088	0.0206417	ENSG00000171608.9
cg20317738	0.002608	0.0863099368398317	ENSG00000171608.9_EST00000000000.0_9781203_9781306-ENSG00000171608.9_EST00000000000.0_9780669_9780719-0-1	37927	-0.27471	0.0978682	ENSG00000171608.9
cg15924259	7.0446e-12	2.88275268008423e-09	ENSG00000171608.9_EST00000000000.0_9781203_9781306-ENSG00000171608.9_EST00000000000.0_9780800_9780966-0-1	-24531	-0.57823	2.77264e-10	ENSG00000171608.9
cg03413303	1.75623e-10	4.41640912688754e-08	ENSG00000171608.9_EST00000000000.0_9781203_9781306-ENSG00000171608.9_EST00000000000.0_9780800_9780967-0-1	-41656	0.54505	6.92196e-09	ENSG00000171608.9
cg04287259	4.58549e-09	7.36081700563025e-07	ENSG00000171608.9_EST00000000000.0_9781502_9781645-ENSG00000171608.9_EST00000000000.0_9780669_9780719-0-1	18611	-0.50723	1.8103e-07	ENSG00000171608.9
cg03413303	6.99005e-12	2.85110519128899e-09	ENSG00000171608.9_EST00000000000.0_9781502_9781645-ENSG00000171608.9_EST00000000000.0_9780800_9780966-0-1	-41656	-0.57831	2.73777e-10	ENSG00000171608.9
cg14089636	1.13999e-09	2.19515108953913e-07	ENSG00000171608.9_EST00000000000.0_9781502_9781645-ENSG00000171608.9_EST00000000000.0_9780800_9780967-0-1	48567	0.52394	4.47322e-08	ENSG00000171608.9
cg04287259	1.41082e-06	0.000119409435091816	ENSG00000171608.9_EST00000000000.0_9781502_9781645-ENSG00000171608.9_EST00000000000.0_9781185_9781306-1-1	18611	0.42712	5.56332e-05	ENSG00000171608.9
cg18284427	0.000704262	0.0360297868318073	ENSG00000171608.9_EST00000000000.0_9781502_9781645-ENSG00000171608.9_EST00000000000.0_9781203_9781306-0-1	1494	0.30756	0.0334992	ENSG00000171608.9
cg14089636	0.00119385	0.0348283301689297	ENSG00000171608.9_EST00000000000.0_9781819_9781918-ENSG00000171608.9_EST00000000000.0_9780800_9780966-0-1	48567	-0.29478	0.0321656	ENSG00000171608.9
cg03413303	2.1441e-09	3.80742741154563e-07	ENSG00000171608.9_EST00000000000.0_9781819_9781918-ENSG00000171608.9_EST00000000000.0_9780800_9780967-0-1	-41656	0.51646	8.47418e-08	ENSG00000171608.9
cg07315642	0.000978624	0.0375310850548705	ENSG00000171608.9_EST00000000000.0_9781819_9781918-ENSG00000171608.9_EST00000000000.0_9781185_9781306-0-1	19482	0.29966	0.0351549	ENSG00000171608.9
cg03413303	0.00156638	0.0764862292932736	ENSG00000171608.9_EST00000000000.0_9781819_9781918-ENSG00000171608.9_EST00000000000.0_9781203_9781306-0-1	-41656	0.28797	0.0840266	ENSG00000171608.9
cg03413303	5.15793e-08	6.25905478570608e-06	ENSG00000171608.9_EST00000000000.0_9781819_9781918-ENSG00000171608.9_EST00000000000.0_9781502_9781645-1-1	-41656	-0.47585	2.05247e-06	ENSG00000171608.9
cg03413303	7.49986e-12	3.04118339695672e-09	ENSG00000171608.9_EST00000000000.0_9782033_9782192-ENSG00000171608.9_EST00000000000.0_9780800_9780967-0-1	-41656	0.57762	2.96035e-10	ENSG00000171608.9
cg14089636	1.46236e-09	2.72144176420696e-07	ENSG00000171608.9_EST00000000000.0_9782033_9782192-ENSG00000171608.9_EST00000000000.0_9781502_9781918-0-1	48567	-0.52101	5.74256e-08	ENSG00000171608.9
cg20317738	1.62276e-07	1.70790220409512e-05	ENSG00000171608.9_EST00000000000.0_9782302_9782414-ENSG00000074800.8_EST00000000000.0_8923950_8924151-0-0	37927	0.45981	6.33091e-06	ENSG00000171608.9
cg20317738	6.21198e-09	9.57070884173299e-07	ENSG00000171608.9_EST00000000000.0_9782302_9782414-ENSG00000171608.9_EST00000000000.0_9780800_9780966-0-1	37927	0.50346	2.44713e-07	ENSG00000171608.9
cg20317738	4.05052e-06	0.000306684444444445	ENSG00000171608.9_EST00000000000.0_9782302_9782414-ENSG00000171608.9_EST00000000000.0_9781502_9781918-0-1	37927	0.40984	0.000158964	ENSG00000171608.9
cg03413303	2.15118e-12	1.06339033854027e-09	ENSG00000171608.9_EST00000000000.0_9782302_9782414-ENSG00000171608.9_EST00000000000.0_9782033_9782192-0-1	-41656	-0.58959	8.41642e-11	ENSG00000171608.9
cg03413303	2.71015e-12	1.30067643917933e-09	ENSG00000171608.9_EST00000000000.0_9782302_9782414-ENSG00000171608.9_EST00000000000.0_9782033_9782211-1-1	-41656	0.58741	1.07043e-10	ENSG00000171608.9
cg03413303	2.07471e-09	3.66595514334686e-07	ENSG00000171608.9_EST00000000000.0_9783183_9783350-ENSG00000171608.9_EST00000000000.0_9781502_9781645-0-1	-41656	0.51686	8.10932e-08	ENSG00000171608.9
cg17815134	3.29623e-07	3.24807408949501e-05	ENSG00000171608.9_EST00000000000.0_9783183_9783350-ENSG00000171608.9_EST00000000000.0_9781819_9781918-0-1	-41122	0.44947	1.30066e-05	ENSG00000171608.9
cg19897874	0.000704388	0.0410864025803074	ENSG00000171608.9_EST00000000000.0_9784027_9784150-ENSG00000171608.9_EST00000000000.0_9781502_9781645-0-1	-37042	-0.30756	0.0391777	ENSG00000171608.9
cg03413303	2.09039e-16	5.25784822282121e-13	ENSG00000171608.9_EST00000000000.0_9784027_9784150-ENSG00000171608.9_EST00000000000.0_9782033_9782211-0-1	-41656	0.66526	8.26863e-15	ENSG00000171608.9
cg03413303	1.98383e-06	0.000161353452463981	ENSG00000171608.9_EST00000000000.0_9784027_9784150-ENSG00000171608.9_EST00000000000.0_9782586_9782664-0-1	-41656	0.42164	7.78003e-05	ENSG00000171608.9
cg03413303	3.53304e-07	3.44628785011797e-05	ENSG00000171608.9_EST00000000000.0_9784027_9784150-ENSG00000171608.9_EST00000000000.0_9783183_9783350-1-1	-41656	-0.44844	1.38965e-05	ENSG00000171608.9
cg03413303	1.13191e-06	9.78303794776313e-05	ENSG00000171608.9_EST00000000000.0_9784334_9784479-ENSG00000171608.9_EST00000000000.0_9782586_9782664-0-1	-41656	0.43061	4.45448e-05	ENSG00000171608.9
cg15924259	6.27465e-13	3.80672143394045e-10	ENSG00000171608.9_EST00000000000.0_9784862_9784994-ENSG00000171608.9_EST00000000000.0_9782586_9782664-0-1	-24531	0.60094	2.4806e-11	ENSG00000171608.9
cg03413303	1.4306e-07	1.5396360133215e-05	ENSG00000171608.9_EST00000000000.0_9786967_9787285-ENSG00000171608.9_EST00000000000.0_9770482_9770654-0-1	-41656	0.46162	5.63941e-06	ENSG00000171608.9
cg03413303	1.82274e-07	1.90977300245651e-05	ENSG00000171608.9_EST00000000000.0_9786967_9787285-ENSG00000171608.9_EST00000000000.0_9778752_9778973-0-1	-41656	0.45814	7.17676e-06	ENSG00000171608.9
cg03413303	1.0288e-10	2.79449243421587e-08	ENSG00000171608.9_EST00000000000.0_9786967_9787285-ENSG00000171608.9_EST00000000000.0_9783183_9783350-0-1	-41656	0.55083	4.049e-09	ENSG00000171608.9
cg03413303	2.31341e-13	1.66295373280117e-10	ENSG00000171608.9_EST00000000000.0_9786967_9787285-ENSG00000171608.9_EST00000000000.0_9784027_9784150-0-1	-41656	0.60982	9.12403e-12	ENSG00000171608.9
cg03413303	6.87347e-12	2.81232086580087e-09	ENSG00000171608.9_EST00000000000.0_9786967_9787285-ENSG00000171608.9_EST00000000000.0_9784862_9784994-0-1	-41656	-0.57847	2.69258e-10	ENSG00000171608.9
cg00559234	0.000474428	0.0245049316094206	ENSG00000171603.11_EST00000000000.0_9790303_9790763-ENSG00000171603.11_EST00000000000.0_9791819_9791954-0-1	1325	-0.31677	0.0212096	ENSG00000171603.11
cg15619966	0.00270934	0.0825233730982936	ENSG00000171603.11_EST00000000000.0_9791264_9791448-ENSG00000171603.11_EST00000000000.0_9794030_9794200-0-1	-695	-0.2737	0.0924062	ENSG00000171603.11
cg15619966	0.000680018	0.028681650181043	ENSG00000171603.11_EST00000000000.0_9791819_9791954-ENSG00000171603.11_EST00000000000.0_9795006_9795232-0-1	-695	-0.30839	0.0255373	ENSG00000171603.11
cg04969937	5.98033e-05	0.00396239299546239	ENSG00000171603.11_EST00000000000.0_9795006_9795232-ENSG00000171603.11_EST00000000000.0_9801152_9801314-0-1	-697	0.3608	0.00262809	ENSG00000171603.11
cg04969937	5.2117e-14	3.89065132726849e-11	ENSG00000171603.11_EST00000000000.0_9795525_9795673-ENSG00000171603.11_EST00000000000.0_9797556_9797612-0-1	-697	0.62258	1.57114e-12	ENSG00000171603.11
cg04969937	7.78437e-08	7.04747458953192e-06	ENSG00000171603.11_EST00000000000.0_9795943_9796100-ENSG00000171603.11_EST00000000000.0_9797556_9797612-1-1	-697	0.47018	2.34611e-06	ENSG00000171603.11
cg15619966	0.000890311	0.0417487556602636	ENSG00000171603.11_EST00000000000.0_9795943_9796100-ENSG00000171603.11_EST00000000000.0_9804453_9804701-0-1	-695	-0.30195	0.0399367	ENSG00000171603.11
cg23259527	0.00270564	0.075986103710766	ENSG00000171603.11_EST00000000000.0_9804453_9804701-ENSG00000171603.11_EST00000000000.0_9809519_9809704-1-1	-16207	0.27373	0.0833333	ENSG00000171603.11
cg23259527	0.00197986	0.0712958617419658	ENSG00000171603.11_EST00000000000.0_9804453_9804701-ENSG00000171603.11_EST00000000000.0_9809822_9809971-0-1	-16207	-0.28196	0.0769817	ENSG00000171603.11
cg15678052	6.4572e-05	0.00485198186445367	ENSG00000171603.11_EST00000000000.0_9804453_9804701-ENSG00000171603.11_EST00000000000.0_9811531_9811639-0-1	-39901	-0.35928	0.00330443	ENSG00000171603.11
cg04969937	0.000771215	0.028958888126787	ENSG00000171603.11_EST00000000000.0_9804453_9804701-ENSG00000171603.11_EST00000000000.0_9811531_9811739-0-1	-697	-0.3054	0.0258312	ENSG00000171603.11
cg27399414	0.000685654	0.0300470062899021	ENSG00000171603.11_EST00000000000.0_9809822_9809971-ENSG00000171603.11_EST00000000000.0_9811531_9811639-0-1	9	-0.30819	0.0269765	ENSG00000171603.11
cg27399414	0.00104737	0.0471629988290623	ENSG00000171603.11_EST00000000000.0_9809822_9809971-ENSG00000171603.11_EST00000000000.0_9811531_9811739-1-1	9	0.298	0.0462878	ENSG00000171603.11
cg04969937	3.11268e-06	0.00019132568151279	ENSG00000171603.11_EST00000000000.0_9809822_9809971-ENSG00000171603.11_EST00000000000.0_9833330_9833452-0-1	-697	0.41425	9.40201e-05	ENSG00000171603.11
cg24044762	0.0027452	0.0793507521526548	ENSG00000171603.11_EST00000000000.0_9811531_9811639-ENSG00000171603.11_EST00000000000.0_9883701_9883810-0-1	14	-0.27334	0.0879791	ENSG00000171603.11
cg00559234	0.000183407	0.0093401490867753	ENSG00000171603.11_EST00000000000.0_9811531_9811739-ENSG00000171603.11_EST00000000000.0_9883701_9883810-0-1	1325	0.33779	0.00696552	ENSG00000171603.11
cg21180178	5.60502e-05	0.00289750246520406	ENSG00000130939.13_EST00000000000.0_10197125_10197263-ENSG00000130939.13_EST00000000000.0_10190773_10190871-0-1	120	0.36207	0.00185114	ENSG00000130939.13
cg27561954	0.000591369	0.0177984965215321	ENSG00000130939.13_EST00000000000.0_10231196_10231387-ENSG00000130939.13_EST00000000000.0_10211384_10211619-0-1	-35578	0.31167	0.0146102	ENSG00000130939.13
cg08806699	0.00126896	0.0356871235635685	ENSG00000130939.13_EST00000000000.0_10231196_10231387-ENSG00000130939.13_EST00000000000.0_10218414_10218540-0-1	-34920	0.29326	0.0331148	ENSG00000130939.13
cg01051698	0.00310303	0.0674028124296559	ENSG00000130939.13_EST00000000000.0_10231196_10231387-ENSG00000130939.13_EST00000000000.0_10228194_10228328-1-1	-38942	0.27004	0.0717839	ENSG00000130939.13
cg23036426	0.00171726	0.0418153859510539	ENSG00000130939.13_EST00000000000.0_10238702_10238876-ENSG00000130939.13_EST00000000000.0_10231196_10231387-1-1	640	0.28562	0.0400158	ENSG00000130939.13
cg15707544	0.00253547	0.066904315860358	ENSG00000130939.13_EST00000000000.0_10239474_10239620-ENSG00000130939.13_EST00000000000.0_10231196_10231387-0-1	349	0.27546	0.0711268	ENSG00000130939.13
cg01415937	8.23734e-05	0.00309299524326776	ENSG00000130939.13_EST00000000000.0_10239474_10239620-ENSG00000130939.13_EST00000000000.0_10238702_10238876-1-1	41730	0.3544	0.00199156	ENSG00000130939.13
cg01415937	1.18766e-05	0.000450596822773667	ENSG00000130939.13_EST00000000000.0_10239474_10239620-ENSG00000130939.13_EST00000000000.0_10238702_10238888-0-1	41730	-0.39117	0.000243484	ENSG00000130939.13
cg26216002	0.00311195	0.0653304092251367	ENSG00000130939.13_EST00000000000.0_10239953_10240425-ENSG00000130939.13_EST00000000000.0_10238702_10238876-0-1	177	0.26997	0.0690834	ENSG00000130939.13
cg01415937	0.00204147	0.0470731574816191	ENSG00000130939.13_EST00000000000.0_10239953_10240425-ENSG00000130939.13_EST00000000000.0_10238702_10238888-0-1	41730	-0.28116	0.046182	ENSG00000130939.13
cg26216002	0.00184954	0.0451100733516943	ENSG00000130939.13_EST00000000000.0_10239953_10240425-ENSG00000130939.13_EST00000000000.0_10239474_10239620-0-1	177	-0.28372	0.0438558	ENSG00000130939.13
cg04909257	0.000726645	0.0309726142877632	ENSG00000142657.14_EST00000000000.0_10471475_10471609-ENSG00000142657.14_EST00000000000.0_10459686_10459761-0-1	3372	0.30682	0.0279701	ENSG00000142657.14
cg22341865	0.000503342	0.0225321767126804	ENSG00000142657.14_EST00000000000.0_10471475_10471609-ENSG00000142657.14_EST00000000000.0_10460450_10460629-0-1	-123	-0.31541	0.0192234	ENSG00000142657.14
cg11196904	4.12493e-06	0.000259392679178831	ENSG00000142657.14_EST00000000000.0_10471475_10471609-ENSG00000142657.14_EST00000000000.0_10463128_10463193-0-1	32178	-0.40954	0.000131816	ENSG00000142657.14
cg11047111	8.35528e-07	6.16303690421657e-05	ENSG00000142657.14_EST00000000000.0_10471475_10471609-ENSG00000142657.14_EST00000000000.0_10464218_10464336-0-1	31218	-0.43536	2.66138e-05	ENSG00000142657.14
cg09828236	5.17007e-07	4.01039143516128e-05	ENSG00000142657.14_EST00000000000.0_10471475_10471609-ENSG00000142657.14_EST00000000000.0_10468128_10468197-1-1	43344	0.44272	1.64607e-05	ENSG00000142657.14
cg24512897	0.000249291	0.0141378831752372	ENSG00000142657.14_EST00000000000.0_10477044_10477174-ENSG00000142657.14_EST00000000000.0_10464218_10464336-0-1	27840	0.33116	0.0112035	ENSG00000142657.14
cg09828236	4.38291e-09	5.87496259321984e-07	ENSG00000142657.14_EST00000000000.0_10477044_10477174-ENSG00000142657.14_EST00000000000.0_10468128_10468197-0-1	43344	0.50778	1.39695e-07	ENSG00000142657.14
ch.1.385573R	0.00310805	0.09277544394031	ENSG00000142657.14_EST00000000000.0_10477044_10477174-ENSG00000142657.14_EST00000000000.0_10471475_10471609-0-1	4960	-0.27	0.107333	ENSG00000142657.14
cg06176944	0.00116131	0.0452551956700652	ENSG00000142657.14_EST00000000000.0_10477044_10477174-ENSG00000142657.14_EST00000000000.0_10473119_10473308-1-1	36326	-0.29546	0.0440279	ENSG00000142657.14
cg11047111	0.000370249	0.0194969768985856	ENSG00000142657.14_EST00000000000.0_10477433_10477566-ENSG00000142657.14_EST00000000000.0_10471475_10471609-0-1	31218	0.3224	0.0162379	ENSG00000142657.14
cg09828236	0.000635952	0.0267907967187132	ENSG00000142657.14_EST00000000000.0_10478883_10478982-ENSG00000142657.14_EST00000000000.0_10473119_10473308-0-1	43344	-0.30997	0.0235651	ENSG00000142657.14
cg22341865	0.00272925	0.0916399410893567	ENSG00000142657.14_EST00000000000.0_10479474_10479596-ENSG00000142657.14_EST00000000000.0_10473119_10473308-0-1	-123	-0.2735	0.105649	ENSG00000142657.14
cg00885901	0.00290174	0.0818752257088242	ENSG00000142657.14_EST00000000000.0_10479474_10479596-ENSG00000142657.14_EST00000000000.0_10477044_10477174-0-1	569	-0.27185	0.0914855	ENSG00000142657.14
cg23036555	0.000133392	0.00969802111610466	ENSG00000142657.14_EST00000000000.0_10479474_10479596-ENSG00000142657.14_EST00000000000.0_10477433_10477566-0-1	-294	-0.34451	0.00727194	ENSG00000142657.14
cg23036555	0.000121924	0.00748454132788547	ENSG00000142657.14_EST00000000000.0_10479474_10479596-ENSG00000142657.14_EST00000000000.0_10478883_10478982-1-1	-294	0.34638	0.00540946	ENSG00000142657.14
cg11047111	3.64354e-05	0.00265821123843382	ENSG00000142657.14_EST00000000000.0_10479687_10479845-ENSG00000142657.14_EST00000000000.0_10473119_10473308-0-1	31218	0.37043	0.00167983	ENSG00000142657.14
cg23036555	1.06601e-05	0.000605913976035685	ENSG00000142657.14_EST00000000000.0_10479687_10479845-ENSG00000142657.14_EST00000000000.0_10477044_10477174-0-1	-294	0.3931	0.000338438	ENSG00000142657.14
cg00885901	2.65191e-05	0.00232868393482599	ENSG00000142657.14_EST00000000000.0_10479687_10479845-ENSG00000142657.14_EST00000000000.0_10477433_10477566-0-1	569	0.37646	0.00144826	ENSG00000142657.14
cg00885901	9.84901e-09	1.19314241686769e-06	ENSG00000142657.14_EST00000000000.0_10479687_10479845-ENSG00000142657.14_EST00000000000.0_10479474_10479596-0-1	569	-0.49765	3.14498e-07	ENSG00000142657.14
cg11196904	0.000590814	0.0314396349620012	ENSG00000142657.14_EST00000000000.0_10479687_10480108-ENSG00000142657.14_EST00000000000.0_10477433_10477566-0-1	32178	-0.31169	0.0284667	ENSG00000142657.14
cg06925060	0.0011596	0.0337688955516393	ENSG00000142657.14_EST00000000000.0_10479687_10480108-ENSG00000142657.14_EST00000000000.0_10479474_10479596-0-1	30162	0.2955	0.0310006	ENSG00000142657.14
cg04256470	0.00193736	0.0978317471698568	ENSG00000160049.6_EST00000000000.0_10522525_10523266-ENSG00000160049.6_EST00000000000.0_10527247_10527389-0-1	-22118	-0.28252	0.114903	ENSG00000160049.6
cg26609202	0.00234285	0.0925349408839003	ENSG00000160049.6_EST00000000000.0_10523115_10523266-ENSG00000160049.6_EST00000000000.0_10523488_10523677-0-1	103	0.27755	0.106992	ENSG00000160049.6
cg21149582	5.40092e-05	0.00462079936515229	ENSG00000160049.6_EST00000000000.0_10523115_10523266-ENSG00000160049.6_EST00000000000.0_10529234_10529395-0-1	255	0.3628	0.00312645	ENSG00000160049.6
cg22728639	0.000319066	0.0212821661623507	ENSG00000160049.6_EST00000000000.0_10523115_10523266-ENSG00000160049.6_EST00000000000.0_10532380_10532545-0-1	35	-0.32573	0.0179875	ENSG00000160049.6
cg11407942	8.68145e-05	0.00717750469205232	ENSG00000160049.6_EST00000000000.0_10523115_10523266-ENSG00000251503.2_EST00000000000.0_10511434_10511716-0-0	36810	0.35334	0.00515753	ENSG00000160049.6
cg11047111	0.00205584	0.0991551894531836	ENSG00000160049.6_EST00000000000.0_10523488_10523677-ENSG00000160049.6_EST00000000000.0_10527247_10527389-1-1	-42239	0.28098	0.116898	ENSG00000160049.6
cg21149582	7.56229e-08	1.01602392197473e-05	ENSG00000160049.6_EST00000000000.0_10523488_10523677-ENSG00000160049.6_EST00000000000.0_10532380_10532583-0-1	255	-0.47058	3.5351e-06	ENSG00000160049.6
cg02461388	0.000467674	0.0314697957519399	ENSG00000160049.6_EST00000000000.0_10527247_10527389-ENSG00000142655.7_EST00000000000.0_10534944_10535059-0-0	-41640	0.3171	0.0284989	ENSG00000160049.6
cg11047111	1.72413e-05	0.00174096273015276	ENSG00000160049.6_EST00000000000.0_10527247_10527389-ENSG00000160049.6_EST00000000000.0_10532380_10532583-0-1	-42239	-0.38443	0.00104566	ENSG00000160049.6
cg15452426	0.000659075	0.0364269395694946	ENSG00000160049.6_EST00000000000.0_10529234_10529395-ENSG00000142655.7_EST00000000000.0_10534944_10535059-0-0	-353	0.30913	0.0339382	ENSG00000160049.6
cg11196904	8.09279e-06	0.000671878502438415	ENSG00000160049.6_EST00000000000.0_10529234_10529395-ENSG00000160049.6_EST00000000000.0_10532380_10532545-0-1	-41279	-0.39796	0.00037959	ENSG00000160049.6
cg11196904	6.07473e-06	0.000516720875189377	ENSG00000160049.6_EST00000000000.0_10529234_10529395-ENSG00000160049.6_EST00000000000.0_10532380_10532583-0-1	-41279	0.40294	0.000283524	ENSG00000160049.6
cg05644049	0.000134423	0.00884580830834464	ENSG00000120948.10_EST00000000000.0_11076901_11077064-ENSG00000120948.10_EST00000000000.0_11073773_11074022-1-1	46181	0.34435	0.00654399	ENSG00000120948.10
cg15430883	1.55919e-05	0.00183865253906478	ENSG00000120948.10_EST00000000000.0_11078790_11078930-ENSG00000120948.10_EST00000000000.0_11072699_11072800-0-1	534	0.38627	0.00111144	ENSG00000120948.10
cg18023080	3.51047e-09	5.5556494238412e-07	ENSG00000120948.10_EST00000000000.0_11078790_11078930-ENSG00000120948.10_EST00000000000.0_11072741_11072800-0-1	34685	-0.51051	1.31023e-07	ENSG00000120948.10
cg18163627	0.000778803	0.0422673929288615	ENSG00000120948.10_EST00000000000.0_11078790_11078930-ENSG00000120948.10_EST00000000000.0_11076901_11077064-1-1	-1111	-0.30517	0.040546	ENSG00000120948.10
cg14853169	0.00157272	0.0616398614401929	ENSG00000120948.10_EST00000000000.0_11080486_11080656-ENSG00000120948.10_EST00000000000.0_11073773_11074022-0-1	40381	-0.28787	0.0642903	ENSG00000120948.10
cg23668379	1.75048e-05	0.00200132887336433	ENSG00000116649.4_EST00000000000.0_11115019_11115141-ENSG00000116649.4_EST00000000000.0_11115838_11115983-0-1	40012	-0.38416	0.00122243	ENSG00000116649.4
cg23668379	2.367e-05	0.00229351670725693	ENSG00000116649.4_EST00000000000.0_11115019_11115141-ENSG00000116649.4_EST00000000000.0_11116068_11116151-0-1	40012	0.37858	0.00142378	ENSG00000116649.4
cg23731764	0.000886013	0.0469676555954217	ENSG00000116649.4_EST00000000000.0_11115019_11115141-ENSG00000116649.4_EST00000000000.0_11116661_11116814-0-1	39688	-0.30207	0.0460556	ENSG00000116649.4
cg21379816	1.42913e-07	1.61189932975186e-05	ENSG00000116649.4_EST00000000000.0_11115019_11115141-ENSG00000116649.4_EST00000000000.0_11118857_11118949-0-1	-453	0.46163	5.9353e-06	ENSG00000116649.4
cg21379816	8.64706e-07	8.08066915103366e-05	ENSG00000116649.4_EST00000000000.0_11115838_11115983-ENSG00000116649.4_EST00000000000.0_11116068_11116151-0-1	-453	0.43482	3.60005e-05	ENSG00000116649.4
cg21379816	2.73509e-06	0.000227286539801662	ENSG00000116649.4_EST00000000000.0_11115838_11115983-ENSG00000116649.4_EST00000000000.0_11116661_11116814-0-1	-453	-0.41639	0.000113829	ENSG00000116649.4
cg21379816	9.02569e-05	0.0071910209089807	ENSG00000116649.4_EST00000000000.0_11115838_11115983-ENSG00000116649.4_EST00000000000.0_11118857_11118949-0-1	-453	-0.35255	0.00516836	ENSG00000116649.4
cg21379816	1.84061e-05	0.00181395863446764	ENSG00000116649.4_EST00000000000.0_11116068_11116151-ENSG00000116649.4_EST00000000000.0_11116661_11116814-0-1	-453	-0.38323	0.00109477	ENSG00000116649.4
cg21379816	2.75364e-05	0.00234212221187974	ENSG00000116649.4_EST00000000000.0_11116068_11116151-ENSG00000116649.4_EST00000000000.0_11118857_11118949-0-1	-453	0.37575	0.00145766	ENSG00000116649.4
cg23668379	0.000348842	0.0222213501298745	ENSG00000116649.4_EST00000000000.0_11116068_11116151-ENSG00000116649.4_EST00000000000.0_11119282_11119402-0-1	40012	0.32374	0.0189174	ENSG00000116649.4
cg21379816	8.46629e-06	0.000630866872538895	ENSG00000116649.4_EST00000000000.0_11116068_11116151-ENSG00000116649.4_EST00000000000.0_11119834_11120081-0-1	-453	-0.39717	0.000353891	ENSG00000116649.4
cg18023080	0.000569009	0.0305532792035306	ENSG00000116649.4_EST00000000000.0_11118857_11118949-ENSG00000116649.4_EST00000000000.0_11119282_11119402-0-1	-12697	-0.31257	0.0275204	ENSG00000116649.4
cg18023080	0.000569009	0.0320009984343733	ENSG00000116649.4_EST00000000000.0_11118857_11118949-ENSG00000116649.4_EST00000000000.0_11119834_11120081-0-1	-12697	0.31257	0.0290731	ENSG00000116649.4
cg21379816	1.88281e-05	0.00101542777575467	ENSG00000171824.9_EST00000000000.0_11129616_11129787-ENSG00000171824.9_EST00000000000.0_11136899_11137005-0-1	-40310	0.38282	0.000598869	ENSG00000171824.9
cg21379816	1.28226e-06	9.01030030204861e-05	ENSG00000171824.9_EST00000000000.0_11129616_11129787-ENSG00000171824.9_EST00000000000.0_11137422_11137500-0-1	-40310	0.42864	4.06743e-05	ENSG00000171824.9
cg21379816	7.5851e-07	5.60377965023848e-05	ENSG00000171824.9_EST00000000000.0_11134288_11134383-ENSG00000171824.9_EST00000000000.0_11136899_11137708-0-1	-40310	-0.43685	2.39058e-05	ENSG00000171824.9
cg04885881	2.49181e-06	0.000163209880502961	ENSG00000171824.9_EST00000000000.0_11134288_11134383-ENSG00000171824.9_EST00000000000.0_11137658_11137708-0-1	-36820	-0.41792	7.88015e-05	ENSG00000171824.9
cg21379816	2.73178e-07	2.25976007615819e-05	ENSG00000171824.9_EST00000000000.0_11134288_11134383-ENSG00000171824.9_EST00000000000.0_11140821_11140969-0-1	-40310	-0.45224	8.66456e-06	ENSG00000171824.9
cg04885881	2.65726e-10	5.21249180046424e-08	ENSG00000171824.9_EST00000000000.0_11136899_11137005-ENSG00000171824.9_EST00000000000.0_11141139_11141295-0-1	-36820	0.5405	8.40831e-09	ENSG00000171824.9
cg21379816	2.47593e-10	4.92497130169402e-08	ENSG00000171824.9_EST00000000000.0_11136899_11137005-ENSG00000171824.9_EST00000000000.0_11142745_11142935-0-1	-40310	-0.54128	7.86657e-09	ENSG00000171824.9
cg21379816	1.78891e-07	1.53491459286992e-05	ENSG00000171824.9_EST00000000000.0_11136899_11137005-ENSG00000171824.9_EST00000000000.0_11159778_11159894-0-1	-40310	-0.45841	5.61908e-06	ENSG00000171824.9
cg04440027	0.00166512	0.0627419673699927	ENSG00000171824.9_EST00000000000.0_11137422_11137500-ENSG00000171824.9_EST00000000000.0_11137658_11137708-1-1	193	-0.28641	0.0657124	ENSG00000171824.9
cg14784373	0.00186114	0.0653694620874558	ENSG00000171824.9_EST00000000000.0_11137422_11137500-ENSG00000171824.9_EST00000000000.0_11140556_11140606-0-1	-33177	-0.28356	0.0691307	ENSG00000171824.9
cg16118379	0.0026587	0.0829547846997291	ENSG00000171824.9_EST00000000000.0_11137422_11137500-ENSG00000171824.9_EST00000000000.0_11141139_11141295-0-1	47769	-0.2742	0.0930018	ENSG00000171824.9
cg21379816	7.14559e-09	8.95258466434055e-07	ENSG00000171824.9_EST00000000000.0_11137422_11137500-ENSG00000171824.9_EST00000000000.0_11142745_11142935-0-1	-40310	-0.50171	2.26587e-07	ENSG00000171824.9
cg16118379	0.00241876	0.0723662639718347	ENSG00000171824.9_EST00000000000.0_11137422_11137500-ENSG00000171824.9_EST00000000000.0_11147505_11147648-0-1	47769	-0.27671	0.0784161	ENSG00000171824.9
cg21379816	6.5206e-12	2.24782426687195e-09	ENSG00000171824.9_EST00000000000.0_11139768_11139879-ENSG00000171824.9_EST00000000000.0_11140556_11140606-1-1	-40310	0.57898	2.06287e-10	ENSG00000171824.9
cg21379816	9.86815e-11	2.2429443189728e-08	ENSG00000171824.9_EST00000000000.0_11139768_11139879-ENSG00000171824.9_EST00000000000.0_11140821_11140969-0-1	-40310	-0.55127	3.12641e-09	ENSG00000171824.9
cg11750962	0.00229734	0.079685874580148	ENSG00000171824.9_EST00000000000.0_11139768_11139879-ENSG00000171824.9_EST00000000000.0_11141139_11141295-0-1	34740	-0.27807	0.0884413	ENSG00000171824.9
cg21379816	5.69551e-08	5.56288125100288e-06	ENSG00000171824.9_EST00000000000.0_11139768_11139879-ENSG00000171824.9_EST00000000000.0_11147857_11147967-0-1	-40310	0.47449	1.79612e-06	ENSG00000171824.9
cg04885881	1.28219e-05	0.000713350878727635	ENSG00000171824.9_EST00000000000.0_11140821_11140969-ENSG00000171824.9_EST00000000000.0_11147505_11147648-0-1	-36820	-0.3898	0.000405594	ENSG00000171824.9
cg04885881	0.000539723	0.0257790071885803	ENSG00000171824.9_EST00000000000.0_11141139_11141295-ENSG00000171824.9_EST00000000000.0_11147857_11147967-0-1	-36820	-0.31379	0.0225145	ENSG00000171824.9
cg23218665	0.00312653	0.093007743211082	ENSG00000171824.9_EST00000000000.0_11142745_11142935-ENSG00000171824.9_EST00000000000.0_11147505_11147648-1-1	-88	-0.26984	0.107676	ENSG00000171824.9
cg23218665	0.0029326	0.0905746960748767	ENSG00000171824.9_EST00000000000.0_11142745_11142935-ENSG00000171824.9_EST00000000000.0_11147857_11147967-0-1	-88	0.27157	0.104124	ENSG00000171824.9
cg21474053	3.45043e-05	0.0031805503489008	ENSG00000171824.9_EST00000000000.0_11142745_11142935-ENSG00000171824.9_EST00000000000.0_11148180_11148255-0-1	22111	0.37148	0.00205443	ENSG00000171824.9
cg21474053	6.32991e-05	0.0039417386853119	ENSG00000171824.9_EST00000000000.0_11142745_11142935-ENSG00000171824.9_EST00000000000.0_11150611_11150725-0-1	22111	0.35967	0.00261272	ENSG00000171824.9
cg05750884	0.00162973	0.0573584708578462	ENSG00000171824.9_EST00000000000.0_11142745_11142935-ENSG00000171824.9_EST00000000000.0_11151071_11151236-0-1	2245	0.28696	0.0588235	ENSG00000171824.9
cg21379816	0.00033248	0.018867175147892	ENSG00000171824.9_EST00000000000.0_11147505_11147648-ENSG00000171824.9_EST00000000000.0_11147857_11147967-1-1	-40310	-0.32481	0.0156298	ENSG00000171824.9
cg21379816	8.86796e-05	0.0059784229739452	ENSG00000171824.9_EST00000000000.0_11147505_11147648-ENSG00000171824.9_EST00000000000.0_11148180_11148255-0-1	-40310	0.35291	0.00418774	ENSG00000171824.9
cg04885881	4.29681e-05	0.00278243108671659	ENSG00000171824.9_EST00000000000.0_11147505_11147648-ENSG00000171824.9_EST00000000000.0_11150611_11150725-0-1	-36820	0.36726	0.0017692	ENSG00000171824.9
cg21379816	5.32161e-07	4.10711761353884e-05	ENSG00000171824.9_EST00000000000.0_11147857_11147967-ENSG00000171824.9_EST00000000000.0_11148180_11148255-1-1	-40310	0.44228	1.69053e-05	ENSG00000171824.9
cg21379816	3.52229e-06	0.00022292269410911	ENSG00000171824.9_EST00000000000.0_11147857_11147967-ENSG00000171824.9_EST00000000000.0_11150611_11150725-0-1	-40310	-0.41219	0.000111412	ENSG00000171824.9
cg04885881	5.92837e-07	4.5203643917653e-05	ENSG00000171824.9_EST00000000000.0_11147857_11147967-ENSG00000171824.9_EST00000000000.0_11151071_11151236-0-1	-36820	0.44064	1.88065e-05	ENSG00000171824.9
cg04885881	1.50025e-07	1.32086751710578e-05	ENSG00000171824.9_EST00000000000.0_11147857_11147967-ENSG00000171824.9_EST00000000000.0_11155815_11155938-0-1	-36820	0.46094	4.74609e-06	ENSG00000171824.9
cg21099221	4.42011e-05	0.00262136550632439	ENSG00000171824.9_EST00000000000.0_11150611_11150725-ENSG00000171824.9_EST00000000000.0_11155815_11155938-0-1	-39364	0.36671	0.00165349	ENSG00000171824.9
cg16118379	0.00251444	0.0877727136493763	ENSG00000171824.9_EST00000000000.0_11158077_11158213-ENSG00000171824.9_EST00000000000.0_11159778_11159894-0-1	47769	0.27568	0.1	ENSG00000171824.9
cg21379816	1.54453e-07	1.35551762075567e-05	ENSG00000171824.9_EST00000000000.0_11158077_11158213-ENSG00000171824.9_EST00000000000.0_11159778_11159938-0-1	-40310	-0.46052	4.88582e-06	ENSG00000171824.9
cg12750884	0.00176191	0.0582138228419345	ENSG00000198793.7_EST00000000000.0_11186679_11186853-ENSG00000198793.7_EST00000000000.0_11187681_11187863-0-1	-19404	-0.28497	0.0599051	ENSG00000198793.7
cg12100376	0.0028232	0.0850388961144069	ENSG00000198793.7_EST00000000000.0_11187067_11187201-ENSG00000198793.7_EST00000000000.0_11188061_11188183-0-1	-11173	0.27259	0.0960076	ENSG00000198793.7
cg00920043	0.000357241	0.0179214077149907	ENSG00000198793.7_EST00000000000.0_11187067_11187201-ENSG00000198793.7_EST00000000000.0_11188511_11188609-0-1	10804	0.3232	0.0147273	ENSG00000198793.7
cg26230245	0.000434097	0.0192709228489757	ENSG00000198793.7_EST00000000000.0_11187067_11187201-ENSG00000198793.7_EST00000000000.0_11188912_11189008-0-1	148	0.3188	0.016019	ENSG00000198793.7
cg08248705	0.000479133	0.0223180530673058	ENSG00000198793.7_EST00000000000.0_11288725_11288975-ENSG00000198793.7_EST00000000000.0_11292493_11292585-0-1	-3202	0.31654	0.0190136	ENSG00000198793.7
cg19085605	0.00146666	0.054636863435796	ENSG00000198793.7_EST00000000000.0_11288725_11288975-ENSG00000198793.7_EST00000000000.0_11293455_11293544-0-1	10794	-0.28963	0.0554032	ENSG00000198793.7
cg24041799	0.0011511	0.0410741138666805	ENSG00000198793.7_EST00000000000.0_11298459_11298674-ENSG00000198793.7_EST00000000000.0_11301610_11301738-0-1	201	0.29568	0.0391625	ENSG00000198793.7
cg15672234	2.60146e-12	1.74983193257398e-09	ENSG00000116663.6_EST00000000000.0_11733672_11734087-ENSG00000116663.6_EST00000000000.0_11728713_11729001-0-1	-8166	0.5878	1.53032e-10	ENSG00000116663.6
cg08269037	2.29228e-13	2.30853803940452e-10	ENSG00000116663.6_EST00000000000.0_11733672_11734087-ENSG00000116663.6_EST00000000000.0_11731323_11731449-0-1	27435	-0.6099	1.35482e-11	ENSG00000116663.6
cg13445339	6.40193e-10	1.88974474323925e-07	ENSG00000116663.6_EST00000000000.0_11733672_11734087-ENSG00000116663.6_EST00000000000.0_11731985_11732080-0-1	-2932	-0.53061	3.76022e-08	ENSG00000116663.6
cg08104594	3.33826e-12	2.70155116274452e-09	ENSG00000116670.9_EST00000000000.0_11734582_11734873-ENSG00000116663.6_EST00000000000.0_11733672_11734411-0-0	34385	-0.58543	2.56286e-10	ENSG00000116670.9
cg02567879	1.39557e-05	0.0027908553046376	ENSG00000116670.9_EST00000000000.0_11734582_11734873-ENSG00000116670.9_EST00000000000.0_11740619_11741188-0-1	9709	0.38827	0.00177501	ENSG00000116670.9
cg08425760	0.00199853	0.0791848096716543	ENSG00000116670.9_EST00000000000.0_11734735_11734873-ENSG00000116670.9_EST00000000000.0_11735715_11735788-0-1	44190	-0.28171	0.0877498	ENSG00000116670.9
cg25550184	0.000435053	0.0383781628734959	ENSG00000116670.9_EST00000000000.0_11735633_11736197-ENSG00000116670.9_EST00000000000.0_11737600_11737671-0-1	44866	-0.31875	0.0360972	ENSG00000116670.9
cg08945450	0.00139041	0.0991551894531836	ENSG00000116670.9_EST00000000000.0_11735633_11736197-ENSG00000116670.9_EST00000000000.0_11741096_11741271-0-1	44198	-0.29098	0.116898	ENSG00000116670.9
cg01719832	0.000621772	0.0580995597802198	ENSG00000116670.9_EST00000000000.0_11735715_11735788-ENSG00000116670.9_EST00000000000.0_11736103_11736197-1-1	1065	-0.3105	0.0597633	ENSG00000116670.9
cg08104594	3.90175e-09	1.14941640415354e-06	ENSG00000116670.9_EST00000000000.0_11736103_11736197-ENSG00000116670.9_EST00000000000.0_11736866_11737005-1-1	34385	-0.50921	3.016e-07	ENSG00000116670.9
cg08104594	6.32465e-05	0.0103567960928873	ENSG00000116670.9_EST00000000000.0_11736905_11737005-ENSG00000116670.9_EST00000000000.0_11737600_11737671-1-1	34385	-0.35969	0.0078404	ENSG00000116670.9
cg08104594	4.38313e-05	0.00723115787929686	ENSG00000116670.9_EST00000000000.0_11736905_11737005-ENSG00000116670.9_EST00000000000.0_11740410_11740528-1-1	34385	0.36688	0.00520109	ENSG00000116670.9
cg13030908	1.07503e-10	5.13671541046033e-08	ENSG00000116670.9_EST00000000000.0_11736905_11737005-ENSG00000116670.9_EST00000000000.0_11740619_11740670-0-1	-10174	0.55036	8.25922e-09	ENSG00000116670.9
cg15672234	0.000417603	0.0415804644283332	ENSG00000116670.9_EST00000000000.0_11737600_11737671-ENSG00000116670.9_EST00000000000.0_11740410_11740528-1-1	-35692	0.31968	0.0397481	ENSG00000116670.9
cg13030908	5.31736e-12	3.98160792603836e-09	ENSG00000116670.9_EST00000000000.0_11740410_11740528-ENSG00000116670.9_EST00000000000.0_11740619_11740670-1-1	-10174	0.58096	4.07706e-10	ENSG00000116670.9
cg08104594	1.30045e-13	1.78162123294756e-10	ENSG00000116670.9_EST00000000000.0_11740410_11740528-ENSG00000116670.9_EST00000000000.0_11740619_11741188-0-1	34385	0.61482	9.89701e-12	ENSG00000116670.9
cg08269037	8.58122e-05	0.0126424306416494	ENSG00000116670.9_EST00000000000.0_11740410_11740528-ENSG00000116670.9_EST00000000000.0_11741096_11741168-0-1	-91	0.35357	0.00985847	ENSG00000116670.9
cg08104594	5.90334e-05	0.00850614666346601	ENSG00000116670.9_EST00000000000.0_11740410_11740528-ENSG00000116670.9_EST00000000000.0_11741096_11741175-0-1	34385	-0.36105	0.00625852	ENSG00000116670.9
cg08104594	1.40745e-05	0.00195024705595712	ENSG00000116670.9_EST00000000000.0_11740410_11740528-ENSG00000116670.9_EST00000000000.0_11751470_11751650-0-1	34385	-0.38812	0.00118755	ENSG00000116670.9
cg09216381	9.40009e-09	1.41761715563007e-06	ENSG00000083444.10_EST00000000000.0_12010414_12010567-ENSG00000083444.10_EST00000000000.0_11994751_11994912-0-1	48761	-0.49825	3.8234e-07	ENSG00000083444.10
cg03593358	0.000437169	0.0297040181251413	ENSG00000083444.10_EST00000000000.0_12010414_12010567-ENSG00000083444.10_EST00000000000.0_12004579_12004719-0-1	45234	0.31864	0.026614	ENSG00000083444.10
cg09216381	9.85863e-07	8.8679438286219e-05	ENSG00000083444.10_EST00000000000.0_12012680_12012748-ENSG00000083444.10_EST00000000000.0_11994800_11994912-0-1	48761	0.43278	3.9959e-05	ENSG00000083444.10
cg05155371	8.78915e-06	0.000636045606645784	ENSG00000083444.10_EST00000000000.0_12012680_12012792-ENSG00000083444.10_EST00000000000.0_11994800_11994912-0-1	-54	0.39651	0.000357187	ENSG00000083444.10
cg05155371	5.71423e-06	0.000432512792063951	ENSG00000083444.10_EST00000000000.0_12012680_12012792-ENSG00000083444.10_EST00000000000.0_12009830_12009963-0-1	-54	0.40399	0.000232661	ENSG00000083444.10
cg09306577	2.75778e-06	0.000224159211941423	ENSG00000083444.10_EST00000000000.0_12012680_12012792-ENSG00000083444.10_EST00000000000.0_12010414_12010567-0-1	46126	-0.41625	0.000112105	ENSG00000083444.10
cg05155371	1.19266e-07	1.34629531887071e-05	ENSG00000083444.10_EST00000000000.0_12012680_12012792-ENSG00000083444.10_EST00000000000.0_12010414_12010577-1-1	-54	-0.4642	4.84906e-06	ENSG00000083444.10
cg05155371	1.03302e-10	2.89252846980495e-08	ENSG00000083444.10_EST00000000000.0_12020703_12020824-ENSG00000083444.10_EST00000000000.0_12010414_12010577-0-1	-54	-0.55078	4.21516e-09	ENSG00000083444.10
cg15472170	2.00314e-07	2.14066925911504e-05	ENSG00000083444.10_EST00000000000.0_12020703_12020824-ENSG00000083444.10_EST00000000000.0_12012680_12012748-0-1	17969	-0.45677	8.15621e-06	ENSG00000083444.10
cg21392868	2.96315e-07	3.0422086620428e-05	ENSG00000083444.10_EST00000000000.0_12020703_12020824-ENSG00000083444.10_EST00000000000.0_12012680_12012792-0-1	-11418	0.45105	1.20853e-05	ENSG00000083444.10
cg03977831	1.71097e-10	4.43206204444445e-08	ENSG00000083444.10_EST00000000000.0_12020703_12020824-ENSG00000083444.10_EST00000000000.0_12014887_12014950-0-1	-15563	0.54533	6.95119e-09	ENSG00000083444.10
cg03977831	4.52098e-10	1.014352028263e-07	ENSG00000083444.10_EST00000000000.0_12020703_12020824-ENSG00000083444.10_EST00000000000.0_12017899_12018001-0-1	-15563	0.53456	1.82559e-08	ENSG00000083444.10
cg05155371	2.66429e-10	6.47805193290803e-08	ENSG00000083444.10_EST00000000000.0_12020703_12020824-ENSG00000083444.10_EST00000000000.0_12018573_12018704-1-1	-54	0.54047	1.08311e-08	ENSG00000083444.10
cg21147709	0.000583827	0.0369078535462415	ENSG00000083444.10_EST00000000000.0_12025537_12025650-ENSG00000083444.10_EST00000000000.0_12020703_12020824-0-1	9911	0.31197	0.034471	ENSG00000083444.10
cg04313552	8.0352e-05	0.00690177775669658	ENSG00000083444.10_EST00000000000.0_12025537_12025650-ENSG00000083444.10_EST00000000000.0_12023589_12023693-0-1	-8037	0.3549	0.00493429	ENSG00000083444.10
cg21147709	0.000170365	0.0127674670672156	ENSG00000083444.10_EST00000000000.0_12032929_12033054-ENSG00000083444.10_EST00000000000.0_12025537_12025650-0-1	9911	0.33936	0.00996842	ENSG00000083444.10
cg05155371	5.04435e-10	1.11963172719312e-07	ENSG00000083444.10_EST00000000000.0_12032929_12033054-ENSG00000083444.10_EST00000000000.0_12026308_12026373-0-1	-54	-0.53332	2.04742e-08	ENSG00000083444.10
cg05155371	0.00161114	0.086120911123858	ENSG00000083444.10_EST00000000000.0_12032929_12033054-ENSG00000083444.10_EST00000000000.0_12030727_12030873-1-1	-54	0.28725	0.0975845	ENSG00000083444.10
cg04313552	3.91058e-06	0.000306737497194623	ENSG00000083444.10_EST00000000000.0_12034710_12035133-ENSG00000083444.10_EST00000000000.0_12025537_12025650-0-1	-8037	-0.41044	0.000158998	ENSG00000083444.10
cg04313552	0.00133523	0.0652962432633497	ENSG00000083444.10_EST00000000000.0_12034710_12035133-ENSG00000083444.10_EST00000000000.0_12026308_12026373-0-1	-8037	-0.29199	0.0690362	ENSG00000083444.10
cg04313552	4.65568e-05	0.00518384257870756	ENSG00000083444.10_EST00000000000.0_12034710_12035133-ENSG00000083444.10_EST00000000000.0_12027044_12027148-0-1	-8037	0.36571	0.00356073	ENSG00000083444.10
cg22534105	0.00127194	0.0668674103741712	ENSG00000116688.10_EST00000000000.0_12049222_12049362-ENSG00000083444.10_EST00000000000.0_12034710_12035594-0-0	38598	0.2932	0.0710767	ENSG00000116688.10
cg15059389	0.00266488	0.0865794144954605	ENSG00000116688.10_EST00000000000.0_12049222_12049362-ENSG00000116688.10_EST00000000000.0_12040238_12040541-0-1	39152	0.27414	0.098249	ENSG00000116688.10
cg23355725	3.53332e-05	0.00397898903002105	ENSG00000116688.10_EST00000000000.0_12049222_12049362-ENSG00000116688.10_EST00000000000.0_12042027_12042171-0-1	39738	-0.37102	0.00264025	ENSG00000116688.10
cg19022839	0.00120228	0.0619528545426667	ENSG00000116688.10_EST00000000000.0_12049222_12049362-ENSG00000116688.10_EST00000000000.0_12042049_12042171-0-1	-4778	-0.2946	0.0647021	ENSG00000116688.10
cg15059389	2.28942e-08	3.1533653508999e-06	ENSG00000116688.10_EST00000000000.0_12049222_12049362-ENSG00000116688.10_EST00000000000.0_12042580_12042647-0-1	39152	-0.48673	9.46923e-07	ENSG00000116688.10
cg05155371	0.000125847	0.00783027068320689	ENSG00000116688.10_EST00000000000.0_12049222_12049400-ENSG00000116688.10_EST00000000000.0_12040238_12040541-0-1	-45541	-0.34572	0.00569463	ENSG00000116688.10
cg05155371	1.70525e-06	0.000146227067047963	ENSG00000116688.10_EST00000000000.0_12049222_12049400-ENSG00000116688.10_EST00000000000.0_12042049_12042171-0-1	-45541	0.42408	6.97206e-05	ENSG00000116688.10
cg09306577	4.06665e-10	9.38605347854314e-08	ENSG00000116688.10_EST00000000000.0_12049222_12049400-ENSG00000116688.10_EST00000000000.0_12042580_12042647-0-1	639	-0.53575	1.66831e-08	ENSG00000116688.10
cg15059389	0.000236192	0.0159002804012738	ENSG00000116688.10_EST00000000000.0_12052612_12052730-ENSG00000083444.10_EST00000000000.0_12034710_12035594-0-0	39152	0.33234	0.0128287	ENSG00000116688.10
cg24490600	4.30563e-05	0.00347354478539999	ENSG00000116688.10_EST00000000000.0_12052612_12052730-ENSG00000116688.10_EST00000000000.0_12042027_12042171-0-1	-13062	-0.36722	0.00226798	ENSG00000116688.10
cg09306577	0.000876026	0.045206269398665	ENSG00000116688.10_EST00000000000.0_12052612_12052730-ENSG00000116688.10_EST00000000000.0_12042049_12042171-0-1	639	0.30235	0.0439704	ENSG00000116688.10
cg08891920	5.61108e-08	6.93348044412303e-06	ENSG00000116688.10_EST00000000000.0_12052612_12052730-ENSG00000116688.10_EST00000000000.0_12042580_12042647-0-1	49636	0.4747	2.30292e-06	ENSG00000116688.10
cg15059389	2.17682e-08	2.98761613468205e-06	ENSG00000116688.10_EST00000000000.0_12052612_12052730-ENSG00000116688.10_EST00000000000.0_12049222_12049362-0-1	39152	0.4874	8.90987e-07	ENSG00000116688.10
cg15059389	0.000282158	0.0196986826804444	ENSG00000116688.10_EST00000000000.0_12052612_12052730-ENSG00000116688.10_EST00000000000.0_12049222_12049400-0-1	39152	-0.32845	0.0164308	ENSG00000116688.10
cg15059389	6.44521e-07	6.08578061978663e-05	ENSG00000116688.10_EST00000000000.0_12056213_12056375-ENSG00000116688.10_EST00000000000.0_12042027_12042171-0-1	39152	0.43936	2.62359e-05	ENSG00000116688.10
cg08891920	5.8221e-05	0.00468222665513276	ENSG00000116688.10_EST00000000000.0_12056213_12056375-ENSG00000116688.10_EST00000000000.0_12042049_12042171-0-1	49636	0.36133	0.0031739	ENSG00000116688.10
cg22534105	0.00132974	0.0527963173898901	ENSG00000116688.10_EST00000000000.0_12057354_12057478-ENSG00000116688.10_EST00000000000.0_12049222_12049362-0-1	38598	-0.2921	0.0531299	ENSG00000116688.10
cg23355725	1.08323e-09	2.17103284195901e-07	ENSG00000116688.10_EST00000000000.0_12057354_12057478-ENSG00000116688.10_EST00000000000.0_12049222_12049400-0-1	39738	0.52453	4.41575e-08	ENSG00000116688.10
cg11469137	0.00211142	0.0844824828162751	ENSG00000116688.10_EST00000000000.0_12057354_12057478-ENSG00000116688.10_EST00000000000.0_12052612_12052730-0-1	-45853	-0.28028	0.0951932	ENSG00000116688.10
cg15059389	2.40109e-07	2.52379605482241e-05	ENSG00000116688.10_EST00000000000.0_12057354_12057478-ENSG00000116688.10_EST00000000000.0_12052612_12052747-0-1	39152	-0.45414	9.80907e-06	ENSG00000116688.10
cg08891920	2.37735e-08	3.23504219417992e-06	ENSG00000116688.10_EST00000000000.0_12057354_12057478-ENSG00000116688.10_EST00000000000.0_12056213_12056375-1-1	49636	-0.48624	9.74379e-07	ENSG00000116688.10
cg09216381	6.20976e-07	5.95161390313391e-05	ENSG00000116688.10_EST00000000000.0_12059045_12059152-ENSG00000116688.10_EST00000000000.0_12052612_12052747-0-1	3274	0.43993	2.55814e-05	ENSG00000116688.10
cg23355725	2.66473e-07	2.78175057132591e-05	ENSG00000116688.10_EST00000000000.0_12059045_12059152-ENSG00000116688.10_EST00000000000.0_12056213_12056375-0-1	39738	-0.45261	1.09386e-05	ENSG00000116688.10
cg13216073	0.00141157	0.066904315860358	ENSG00000116688.10_EST00000000000.0_12059045_12059152-ENSG00000116688.10_EST00000000000.0_12057354_12057478-0-1	2355	-0.2906	0.0711268	ENSG00000116688.10
cg10803903	0.0017559	0.0746318477655289	ENSG00000116688.10_EST00000000000.0_12061458_12061611-ENSG00000116688.10_EST00000000000.0_12056213_12056375-0-1	-39717	0.28505	0.0814516	ENSG00000116688.10
cg23355725	4.65443e-11	1.47773355246339e-08	ENSG00000116688.10_EST00000000000.0_12064882_12064984-ENSG00000116688.10_EST00000000000.0_12061458_12061611-0-1	39738	-0.5592	1.9057e-09	ENSG00000116688.10
cg15059389	7.12862e-05	0.00676934463218642	ENSG00000116688.10_EST00000000000.0_12064882_12064984-ENSG00000116688.10_EST00000000000.0_12061826_12061893-0-1	39152	-0.35731	0.00482861	ENSG00000116688.10
cg15472170	4.09534e-05	0.0041635980684099	ENSG00000116688.10_EST00000000000.0_12064882_12064984-ENSG00000116688.10_EST00000000000.0_12062039_12062160-0-1	-27518	0.36819	0.00277969	ENSG00000116688.10
cg15770654	1.08271e-05	0.000770501517245911	ENSG00000116688.10_EST00000000000.0_12064882_12064984-ENSG00000116688.10_EST00000000000.0_12064049_12064175-0-1	38583	-0.39283	0.000441839	ENSG00000116688.10
cg15770654	0.000112849	0.00884190140011079	ENSG00000116688.10_EST00000000000.0_12064882_12064984-ENSG00000116688.10_EST00000000000.0_12064566_12064670-1-1	38583	0.34798	0.0065406	ENSG00000116688.10
cg23286660	0.00117794	0.0506994843655894	ENSG00000116688.10_EST00000000000.0_12065768_12065988-ENSG00000116688.10_EST00000000000.0_12064049_12064175-0-1	-45148	-0.29511	0.0505506	ENSG00000116688.10
cg24490600	0.00158544	0.0752584147063003	ENSG00000116688.10_EST00000000000.0_12066595_12066750-ENSG00000116688.10_EST00000000000.0_12064566_12064670-0-1	-13062	0.28766	0.0823146	ENSG00000116688.10
cg05155371	0.00161253	0.0780029964521986	ENSG00000116688.10_EST00000000000.0_12069649_12069783-ENSG00000116688.10_EST00000000000.0_12065768_12065988-0-1	-45541	-0.28723	0.086104	ENSG00000116688.10
cg19940644	0.00226188	0.0962267167141151	ENSG00000116691.6_EST00000000000.0_12082152_12082499-ENSG00000116691.6_EST00000000000.0_12079523_12079609-0-1	32863	-0.27848	0.112472	ENSG00000116691.6
cg19940644	0.00226188	0.0896346776947114	ENSG00000116691.6_EST00000000000.0_12082152_12082499-ENSG00000116691.6_EST00000000000.0_12081702_12081897-1-1	32863	0.27848	0.102747	ENSG00000116691.6
cg23355725	6.4488e-09	1.01100213383076e-06	ENSG00000116691.6_EST00000000000.0_12090085_12090181-ENSG00000116691.6_EST00000000000.0_12082152_12082499-0-1	453	-0.50299	2.60374e-07	ENSG00000116691.6
cg15059389	3.88413e-11	1.2549735637637e-08	ENSG00000116691.6_EST00000000000.0_12090085_12090181-ENSG00000116691.6_EST00000000000.0_12082890_12082974-0-1	-133	-0.56107	1.56984e-09	ENSG00000116691.6
cg08891920	1.35197e-06	0.000117625148840718	ENSG00000116691.6_EST00000000000.0_12090085_12090181-ENSG00000116691.6_EST00000000000.0_12089280_12089338-0-1	10351	0.4278	5.47055e-05	ENSG00000116691.6
cg08891920	7.95946e-07	7.29795475089882e-05	ENSG00000116691.6_EST00000000000.0_12090085_12090181-ENSG00000116691.6_EST00000000000.0_12089822_12089951-0-1	10351	-0.43611	3.2123e-05	ENSG00000116691.6
cg15059389	3.19367e-15	5.06253373882592e-12	ENSG00000116691.6_EST00000000000.0_12091779_12092095-ENSG00000116691.6_EST00000000000.0_12089090_12089198-0-1	-133	-0.64501	1.29365e-13	ENSG00000116691.6
cg15059389	1.80819e-15	3.19179006658446e-12	ENSG00000116691.6_EST00000000000.0_12091779_12092095-ENSG00000116691.6_EST00000000000.0_12089280_12089338-0-1	-133	-0.64937	7.31502e-14	ENSG00000116691.6
cg15059389	4.7382e-14	4.60204645175809e-11	ENSG00000116691.6_EST00000000000.0_12091779_12092095-ENSG00000116691.6_EST00000000000.0_12089822_12089951-0-1	-133	-0.62337	1.92577e-12	ENSG00000116691.6
cg15059389	5.38511e-15	7.75823081384629e-12	ENSG00000116691.6_EST00000000000.0_12091779_12092095-ENSG00000116691.6_EST00000000000.0_12090085_12090181-0-1	-133	-0.64095	2.17981e-13	ENSG00000116691.6
cg15059389	5.24616e-19	4.54296378650554e-15	ENSG00000116691.6_EST00000000000.0_12091779_12092095-ENSG00000116691.6_EST00000000000.0_12091323_12091460-0-1	-133	0.70481	2.1247e-17	ENSG00000116691.6
cg07155422	2.78708e-05	0.00223352810315766	ENSG00000120949.10_EST00000000000.0_12202344_12203174-ENSG00000120949.10_EST00000000000.0_12175634_12175786-0-1	-9032	0.37552	0.00138239	ENSG00000120949.10
cg07155422	1.77722e-05	0.000979964241885212	ENSG00000120949.10_EST00000000000.0_12202344_12203174-ENSG00000120949.10_EST00000000000.0_12183772_12183884-0-1	-9032	0.38388	0.000576029	ENSG00000120949.10
cg22877366	4.57953e-06	0.00029026728389472	ENSG00000120949.10_EST00000000000.0_12202344_12203174-ENSG00000120949.10_EST00000000000.0_12185956_12186109-0-1	-15766	0.40777	0.000149464	ENSG00000120949.10
cg24427243	6.32022e-05	0.00420506431606316	ENSG00000120949.10_EST00000000000.0_12202344_12203174-ENSG00000120949.10_EST00000000000.0_12186008_12186109-0-1	4666	-0.3597	0.00281079	ENSG00000120949.10
cg07155422	4.50902e-06	0.00028643903840516	ENSG00000120949.10_EST00000000000.0_12202344_12203174-ENSG00000120949.10_EST00000000000.0_12186240_12186293-0-1	-9032	0.40803	0.000147256	ENSG00000120949.10
cg22877366	1.12667e-06	8.22807061566623e-05	ENSG00000120949.10_EST00000000000.0_12202344_12203174-ENSG00000120949.10_EST00000000000.0_12198286_12198493-0-1	-15766	-0.43068	3.67316e-05	ENSG00000120949.10
cg20820107	7.02893e-10	1.59878576747914e-07	ENSG00000028137.11_EST00000000000.0_12251831_12251980-ENSG00000028137.11_EST00000000000.0_12227149_12227230-0-1	-33961	0.52954	3.10017e-08	ENSG00000028137.11
cg00155063	0.000149033	0.0128101506138677	ENSG00000028137.11_EST00000000000.0_12252488_12252581-ENSG00000028137.11_EST00000000000.0_12227060_12227226-0-1	765	-0.34219	0.0100079	ENSG00000028137.11
cg20820107	1.232e-09	2.59618570233437e-07	ENSG00000028137.11_EST00000000000.0_12252488_12252581-ENSG00000028137.11_EST00000000000.0_12227149_12227230-0-1	-33961	0.52303	5.43717e-08	ENSG00000028137.11
cg20820107	5.02181e-09	8.72130974476875e-07	ENSG00000028137.11_EST00000000000.0_12252488_12252581-ENSG00000028137.11_EST00000000000.0_12248853_12248952-0-1	-33961	0.5061	2.19758e-07	ENSG00000028137.11
cg20820107	3.30569e-06	0.000282105227368692	ENSG00000028137.11_EST00000000000.0_12252488_12252581-ENSG00000028137.11_EST00000000000.0_12251831_12251980-1-1	-33961	-0.41325	0.000144749	ENSG00000028137.11
cg16549957	0.0007937	0.0439888800128563	ENSG00000028137.11_EST00000000000.0_12252920_12253155-ENSG00000028137.11_EST00000000000.0_12248853_12248952-0-1	-8127	0.30472	0.0425442	ENSG00000028137.11
cg12126344	0.00206219	0.0990715515246699	ENSG00000028137.11_EST00000000000.0_12266797_12269285-ENSG00000028137.11_EST00000000000.0_12227060_12227226-0-1	-19496	0.2809	0.116763	ENSG00000028137.11
cg13472584	0.000300962	0.0151495059098943	ENSG00000116731.15_EST00000000000.0_14104913_14105127-ENSG00000116731.15_EST00000000000.0_14026693_14026795-0-1	30279	-0.32702	0.0121307	ENSG00000116731.15
cg13634713	0.00164304	0.0390022090401402	ENSG00000116731.15_EST00000000000.0_14104913_14105127-ENSG00000116731.15_EST00000000000.0_14075856_14075958-0-1	474	0.28675	0.0368076	ENSG00000116731.15
cg13472584	5.56407e-05	0.00321145491185714	ENSG00000116731.15_EST00000000000.0_14104913_14105127-ENSG00000116731.15_EST00000000000.0_14099573_14099683-0-1	30279	0.36222	0.00207682	ENSG00000116731.15
cg00124011	0.00209797	0.0725966957197802	ENSG00000116731.15_EST00000000000.0_14113010_14114152-ENSG00000116731.15_EST00000000000.0_14075898_14075982-0-1	49265	0.28045	0.0787217	ENSG00000116731.15
cg19283112	0.0017556	0.0564562899777345	ENSG00000116731.15_EST00000000000.0_14113010_14114152-ENSG00000116731.15_EST00000000000.0_14075930_14075982-0-1	48860	-0.28506	0.0576813	ENSG00000116731.15
cg14160480	8.79164e-05	0.005167529783687	ENSG00000142634.7_EST00000000000.0_15755089_15755577-ENSG00000142634.7_EST00000000000.0_15752367_15752514-0-1	-38993	0.35308	0.00354759	ENSG00000142634.7
cg14160480	1.36907e-05	0.000697979638235172	ENSG00000142634.7_EST00000000000.0_15755089_15755577-ENSG00000142634.7_EST00000000000.0_15753646_15753780-0-1	-38993	-0.38862	0.000396016	ENSG00000142634.7
cg03987806	1.35757e-06	7.45765530902145e-05	ENSG00000116786.7_EST00000000000.0_16043202_16043311-ENSG00000116786.7_EST00000000000.0_16010885_16011113-0-1	-25462	-0.42773	3.29109e-05	ENSG00000116786.7
cg03987806	1.35757e-06	7.45765530902145e-05	ENSG00000116786.7_EST00000000000.0_16043202_16043311-ENSG00000116786.7_EST00000000000.0_16042732_16042838-1-1	-25462	0.42773	3.29114e-05	ENSG00000116786.7
cg20014094	0.000507794	0.0165607062659172	ENSG00000116786.7_EST00000000000.0_16046229_16046415-ENSG00000116786.7_EST00000000000.0_16010885_16011113-0-1	42898	0.3152	0.0134452	ENSG00000116786.7
cg10232936	0.00312653	0.0826491046482537	ENSG00000116786.7_EST00000000000.0_16051812_16052040-ENSG00000116786.7_EST00000000000.0_16043202_16043311-0-1	-103	0.26984	0.0925756	ENSG00000116786.7
cg06178322	0.00322386	0.075158718330092	ENSG00000116786.7_EST00000000000.0_16051812_16052040-ENSG00000116786.7_EST00000000000.0_16047824_16047883-0-1	-482	-0.26901	0.0821806	ENSG00000116786.7
cg01815718	4.14212e-05	0.00247112197815009	ENSG00000116786.7_EST00000000000.0_16053509_16054327-ENSG00000116786.7_EST00000000000.0_16047824_16047883-0-1	42474	0.36797	0.00154739	ENSG00000116786.7
cg20014094	1.24357e-09	1.56211812533529e-07	ENSG00000116786.7_EST00000000000.0_16056292_16056424-ENSG00000116786.7_EST00000000000.0_16053509_16054327-0-1	42898	-0.52292	3.01726e-08	ENSG00000116786.7
cg24397692	3.57399e-05	0.00202555568283295	ENSG00000116786.7_EST00000000000.0_16056292_16056424-ENSG00000116786.7_EST00000000000.0_16054574_16054643-0-1	4644	0.3708	0.00123926	ENSG00000116786.7
cg20826379	2.3558e-05	0.000972009386410103	ENSG00000116786.7_EST00000000000.0_16056292_16056424-ENSG00000116786.7_EST00000000000.0_16054762_16054852-0-1	531	-0.37867	0.000570996	ENSG00000116786.7
cg20014094	8.66834e-08	6.38132685736391e-06	ENSG00000116786.7_EST00000000000.0_16056292_16056424-ENSG00000116786.7_EST00000000000.0_16055164_16055228-0-1	42898	0.46869	2.09775e-06	ENSG00000116786.7
cg20014094	7.16949e-07	4.2108679086758e-05	ENSG00000116786.7_EST00000000000.0_16056292_16056424-ENSG00000116786.7_EST00000000000.0_16055597_16055685-1-1	42898	-0.43772	1.73734e-05	ENSG00000116786.7
cg11718113	3.91313e-05	0.00255135658853728	ENSG00000116786.7_EST00000000000.0_16057027_16057217-ENSG00000116786.7_EST00000000000.0_16054762_16054852-0-1	597	0.36906	0.0016034	ENSG00000116786.7
cg24397692	0.00305734	0.0910298459933094	ENSG00000116786.7_EST00000000000.0_16057027_16057217-ENSG00000116786.7_EST00000000000.0_16055164_16055228-0-1	4644	0.27045	0.104772	ENSG00000116786.7
cg27534772	0.00327793	0.0844824828162751	ENSG00000116786.7_EST00000000000.0_16057027_16057217-ENSG00000116786.7_EST00000000000.0_16056292_16056424-1-1	32009	0.26855	0.0951932	ENSG00000116786.7
cg09073052	0.00281685	0.0753066293992918	ENSG00000116786.7_EST00000000000.0_16058845_16059024-ENSG00000116786.7_EST00000000000.0_16058384_16058543-1-1	-226	-0.27265	0.0823817	ENSG00000116786.7
cg09873284	0.00220223	0.0770035786806376	ENSG00000116786.7_EST00000000000.0_16059107_16059223-ENSG00000116786.7_EST00000000000.0_16057027_16057217-0-1	18950	0.27918	0.0847315	ENSG00000116786.7
cg20014094	4.25098e-11	8.79669321117876e-09	ENSG00000116786.7_EST00000000000.0_16059107_16059223-ENSG00000116786.7_EST00000000000.0_16057687_16057752-0-1	42898	0.56014	1.03108e-09	ENSG00000116786.7
cg06178322	0.00170606	0.0465977432640799	ENSG00000116786.7_EST00000000000.0_16059107_16059223-ENSG00000116786.7_EST00000000000.0_16058384_16058543-0-1	-482	0.28579	0.0456188	ENSG00000116786.7
cg03042802	4.66009e-07	2.8692666177094e-05	ENSG00000116786.7_EST00000000000.0_16059107_16059223-ENSG00000116786.7_EST00000000000.0_16058845_16059024-1-1	-25848	-0.44429	1.13174e-05	ENSG00000116786.7
cg03728499	2.03722e-08	2.48680621061219e-06	ENSG00000065526.5_EST00000000000.0_16202697_16203173-ENSG00000065526.5_EST00000000000.0_16174359_16174645-0-1	-39250	0.48827	7.24996e-07	ENSG00000065526.5
cg09768821	1.35755e-09	2.34342579022003e-07	ENSG00000065526.5_EST00000000000.0_16202697_16203173-ENSG00000065526.5_EST00000000000.0_16199311_16199631-0-1	-39444	0.52189	4.8257e-08	ENSG00000065526.5
cg03728499	5.99458e-12	2.3080485223473e-09	ENSG00000065526.5_EST00000000000.0_16202697_16203173-ENSG00000065526.5_EST00000000000.0_16199997_16200890-1-1	-39250	-0.5798	2.12926e-10	ENSG00000065526.5
cg04898518	1.57569e-10	3.6841221918995e-08	ENSG00000065526.5_EST00000000000.0_16202697_16203173-ENSG00000065526.5_EST00000000000.0_16200610_16200890-0-1	-40644	0.54623	5.60791e-09	ENSG00000065526.5
cg16907344	0.00185535	0.0818752257088242	ENSG00000065526.5_EST00000000000.0_16235819_16235976-ENSG00000065526.5_EST00000000000.0_16202697_16203173-0-1	312	0.28364	0.0914855	ENSG00000065526.5
cg18412185	0.000822484	0.0405562958275775	ENSG00000065526.5_EST00000000000.0_16235819_16235976-ENSG00000065526.5_EST00000000000.0_16203071_16203173-0-1	-44257	-0.30386	0.0385791	ENSG00000065526.5
cg22947094	2.29631e-06	0.000169558803767005	ENSG00000065526.5_EST00000000000.0_16242623_16242774-ENSG00000065526.5_EST00000000000.0_16235816_16235976-0-1	-3729	-0.41926	8.22131e-05	ENSG00000065526.5
cg03728499	1.18007e-06	9.24828255221746e-05	ENSG00000065526.5_EST00000000000.0_16242623_16242774-ENSG00000065526.5_EST00000000000.0_16237596_16237796-1-1	-39250	-0.42995	4.18649e-05	ENSG00000065526.5
cg02977790	0.000741991	0.0355475090242806	ENSG00000065526.5_EST00000000000.0_16265213_16265371-ENSG00000065526.5_EST00000000000.0_16263658_16264140-0-1	-48003	0.30632	0.0329634	ENSG00000065526.5
cg02977790	0.000741991	0.0362916322285622	ENSG00000065526.5_EST00000000000.0_16265213_16265371-ENSG00000065526.5_EST00000000000.0_16264307_16264501-0-1	-48003	-0.30632	0.0337906	ENSG00000065526.5
cg04898518	1.53667e-07	1.4941874557038e-05	ENSG00000065526.5_EST00000000000.0_16265791_16266955-ENSG00000065526.5_EST00000000000.0_16263658_16264140-0-1	-40644	-0.46059	5.4513e-06	ENSG00000065526.5
cg18219212	0.000695317	0.0343010668242191	ENSG00000065526.5_EST00000000000.0_16265791_16266955-ENSG00000065526.5_EST00000000000.0_16264307_16264501-0-1	-11706	-0.30786	0.0315822	ENSG00000065526.5
cg18219212	0.00196537	0.0717378777821334	ENSG00000065526.5_EST00000000000.0_16265791_16266955-ENSG00000065526.5_EST00000000000.0_16265213_16265371-0-1	-11706	0.28215	0.077573	ENSG00000065526.5
cg14742211	6.05071e-21	1.79426643060109e-16	ENSG00000116809.6_EST00000000000.0_16270795_16271095-ENSG00000116809.6_EST00000000000.0_16271192_16271334-1-1	45770	0.73058	3.08644e-19	ENSG00000116809.6
cg14742211	4.20362e-14	5.00643179453117e-11	ENSG00000116809.6_EST00000000000.0_16270795_16271095-ENSG00000116809.6_EST00000000000.0_16271432_16271697-0-1	45770	-0.62437	2.12995e-12	ENSG00000116809.6
cg14742211	1.42482e-20	3.16421419130435e-16	ENSG00000116809.6_EST00000000000.0_16270795_16271095-ENSG00000116809.6_EST00000000000.0_16272210_16272335-0-1	45770	-0.72586	7.18922e-19	ENSG00000116809.6
cg21601498	1.40387e-05	0.000635878138469862	ENSG00000055070.11_EST00000000000.0_16719726_16719977-ENSG00000055070.11_EST00000000000.0_16693720_16693803-0-1	-14731	-0.38817	0.000357066	ENSG00000055070.11
cg15696407	0.00067786	0.024172608258332	ENSG00000055070.11_EST00000000000.0_16719726_16719977-ENSG00000055070.11_EST00000000000.0_16693738_16693803-0-1	34157	0.30846	0.0208721	ENSG00000055070.11
cg15696407	7.49557e-09	7.73271821309762e-07	ENSG00000055070.11_EST00000000000.0_16721533_16721586-ENSG00000055070.11_EST00000000000.0_16693738_16693803-0-1	34157	-0.50111	1.91588e-07	ENSG00000055070.11
cg15696407	2.40293e-07	1.66149534225622e-05	ENSG00000055070.11_EST00000000000.0_16721533_16721586-ENSG00000055070.11_EST00000000000.0_16719723_16719977-0-1	34157	0.45412	6.13905e-06	ENSG00000055070.11
cg15696407	3.98651e-11	8.68909810743336e-09	ENSG00000055070.11_EST00000000000.0_16721533_16721901-ENSG00000055070.11_EST00000000000.0_16719723_16719977-0-1	34157	0.56081	1.01626e-09	ENSG00000055070.11
cg15696407	1.53478e-10	2.72262690053895e-08	ENSG00000055070.11_EST00000000000.0_16721533_16721901-ENSG00000055070.11_EST00000000000.0_16719726_16719977-0-1	34157	-0.54652	3.92583e-09	ENSG00000055070.11
cg03978675	0.00206587	0.0557041006313736	ENSG00000055070.11_EST00000000000.0_16721623_16721762-ENSG00000055070.11_EST00000000000.0_16693720_16693803-0-1	-14078	-0.28085	0.0567416	ENSG00000055070.11
cg21601498	0.000110232	0.00478719941246978	ENSG00000055070.11_EST00000000000.0_16721623_16721762-ENSG00000055070.11_EST00000000000.0_16719723_16719977-0-1	-14731	-0.34846	0.00325429	ENSG00000055070.11
cg17859706	7.33024e-07	4.4838950530616e-05	ENSG00000055070.11_EST00000000000.0_16721793_16721916-ENSG00000055070.11_EST00000000000.0_16693720_16693803-0-1	42139	0.43738	1.86364e-05	ENSG00000055070.11
cg15696407	2.02851e-05	0.000885934156474472	ENSG00000055070.11_EST00000000000.0_16721793_16721916-ENSG00000055070.11_EST00000000000.0_16719723_16719977-0-1	34157	-0.38145	0.000515836	ENSG00000055070.11
cg15696407	0.000313425	0.0141568114469411	ENSG00000055070.11_EST00000000000.0_16721793_16721916-ENSG00000055070.11_EST00000000000.0_16721623_16721762-0-1	34157	-0.32612	0.011221	ENSG00000055070.11
cg22730636	5.53044e-10	8.75504365337946e-08	ENSG00000157191.13_EST00000000000.0_16770127_16770227-ENSG00000157191.13_EST00000000000.0_16767167_16767348-1-1	39826	0.53227	1.53772e-08	ENSG00000157191.13
cg22730636	1.29545e-11	3.57206498239685e-09	ENSG00000157191.13_EST00000000000.0_16770127_16770227-ENSG00000157191.13_EST00000000000.0_16767219_16767270-1-1	39826	-0.57222	3.58401e-10	ENSG00000157191.13
cg22730636	1.92918e-06	0.000115146776940372	ENSG00000157191.13_EST00000000000.0_16770127_16770227-ENSG00000157191.13_EST00000000000.0_16767221_16767348-0-1	39826	0.42209	5.34292e-05	ENSG00000157191.13
cg09883381	7.93971e-05	0.00399298767723421	ENSG00000157191.13_EST00000000000.0_16770127_16770227-ENSG00000157191.13_EST00000000000.0_16767238_16767348-1-1	43510	0.35514	0.00265078	ENSG00000157191.13
cg22730636	2.19891e-10	3.95781734024814e-08	ENSG00000157191.13_EST00000000000.0_16774365_16774469-ENSG00000157191.13_EST00000000000.0_16767167_16767348-0-1	39826	0.54259	6.09247e-09	ENSG00000157191.13
cg22730636	1.14337e-06	7.16833948828458e-05	ENSG00000157191.13_EST00000000000.0_16774365_16774469-ENSG00000157191.13_EST00000000000.0_16767216_16767348-1-1	39826	0.43045	3.14913e-05	ENSG00000157191.13
cg22730636	4.61857e-13	2.20934986180345e-10	ENSG00000157191.13_EST00000000000.0_16774365_16774469-ENSG00000157191.13_EST00000000000.0_16767219_16767270-0-1	39826	-0.6037	1.28381e-11	ENSG00000157191.13
cg18088712	0.00128122	0.0376460709835605	ENSG00000157191.13_EST00000000000.0_16774365_16774469-ENSG00000157191.13_EST00000000000.0_16767221_16767348-0-1	42980	-0.29302	0.03529	ENSG00000157191.13
cg22730636	0.000947864	0.0396071413238993	ENSG00000157191.13_EST00000000000.0_16774365_16774469-ENSG00000157191.13_EST00000000000.0_16767238_16767348-0-1	39826	0.30044	0.0374907	ENSG00000157191.13
cg22730636	1.5764e-12	6.12083465261903e-10	ENSG00000157191.13_EST00000000000.0_16775588_16775696-ENSG00000157191.13_EST00000000000.0_16767167_16767348-0-1	39826	0.5925	4.34916e-11	ENSG00000157191.13
cg22730636	5.88795e-15	6.10976638925701e-12	ENSG00000157191.13_EST00000000000.0_16775588_16775696-ENSG00000157191.13_EST00000000000.0_16767216_16767348-0-1	39826	0.64025	1.62857e-13	ENSG00000157191.13
cg22730636	1.12555e-14	1.03203100078064e-11	ENSG00000157191.13_EST00000000000.0_16775588_16775696-ENSG00000157191.13_EST00000000000.0_16767221_16767348-0-1	39826	-0.63512	3.1133e-13	ENSG00000157191.13
cg22730636	1.33303e-05	0.000658200780480469	ENSG00000157191.13_EST00000000000.0_16775588_16775696-ENSG00000157191.13_EST00000000000.0_16767238_16767348-0-1	39826	-0.3891	0.000371061	ENSG00000157191.13
cg22730636	0.000297805	0.0143062608551266	ENSG00000157191.13_EST00000000000.0_16775588_16775696-ENSG00000157191.13_EST00000000000.0_16774365_16774469-1-1	39826	0.32726	0.0113624	ENSG00000157191.13
cg22730636	8.09657e-05	0.0047182271349389	ENSG00000157191.13_EST00000000000.0_16775588_16775696-ENSG00000157191.13_EST00000000000.0_16774555_16774636-1-1	39826	-0.35475	0.00320137	ENSG00000157191.13
cg22730636	4.18431e-06	0.000231238005323269	ENSG00000157191.13_EST00000000000.0_16778333_16778510-ENSG00000157191.13_EST00000000000.0_16767221_16767348-0-1	39826	0.4093	0.000116004	ENSG00000157191.13
cg22730636	1.07818e-06	6.77450518329044e-05	ENSG00000157191.13_EST00000000000.0_16778333_16778510-ENSG00000157191.13_EST00000000000.0_16767238_16767348-0-1	39826	-0.43137	2.9563e-05	ENSG00000157191.13
cg03944444	0.001776	0.0544917464805752	ENSG00000157191.13_EST00000000000.0_16778333_16778510-ENSG00000157191.13_EST00000000000.0_16775588_16775696-1-1	18636	0.28476	0.0552214	ENSG00000157191.13
cg22730636	5.33969e-06	0.000287413914325618	ENSG00000157191.13_EST00000000000.0_16785337_16785545-ENSG00000157191.13_EST00000000000.0_16767238_16767348-0-1	39826	-0.40515	0.000147812	ENSG00000157191.13
cg22730636	3.4103e-07	2.43763306045731e-05	ENSG00000157191.13_EST00000000000.0_16785337_16785545-ENSG00000157191.13_EST00000000000.0_16774365_16774469-0-1	39826	-0.44896	9.43716e-06	ENSG00000157191.13
cg22730636	1.90175e-11	4.95787063226036e-09	ENSG00000157191.13_EST00000000000.0_16785337_16785545-ENSG00000157191.13_EST00000000000.0_16774555_16774636-0-1	39826	-0.56837	5.26657e-10	ENSG00000157191.13
cg22730636	2.36656e-09	3.05001247973358e-07	ENSG00000157191.13_EST00000000000.0_16785337_16785545-ENSG00000157191.13_EST00000000000.0_16778333_16778510-0-1	39826	0.51528	6.55655e-08	ENSG00000157191.13
cg17851440	0.00166608	0.0448523753689301	ENSG00000159363.13_EST00000000000.0_17312476_17312853-ENSG00000159363.13_EST00000000000.0_17312958_17313127-0-1	5714	-0.2864	0.0435533	ENSG00000159363.13
cg17851440	0.000674569	0.0298623640220976	ENSG00000117118.5_EST00000000000.0_17345217_17345453-ENSG00000117118.5_EST00000000000.0_17354244_17354360-0-1	-36528	-0.30858	0.0267833	ENSG00000117118.5
cg18028575	0.00289231	0.0895612930588091	ENSG00000117118.5_EST00000000000.0_17345217_17345453-ENSG00000117118.5_EST00000000000.0_17355095_17355231-0-1	-48662	0.27194	0.102642	ENSG00000117118.5
cg03861428	0.000241402	0.0112900090881462	ENSG00000117118.5_EST00000000000.0_17349103_17349225-ENSG00000117118.5_EST00000000000.0_17350468_17350569-0-1	37	0.33187	0.00866061	ENSG00000117118.5
cg03861428	0.000877739	0.0298486476187475	ENSG00000117118.5_EST00000000000.0_17349103_17349225-ENSG00000117118.5_EST00000000000.0_17354244_17354360-0-1	37	-0.3023	0.0267691	ENSG00000117118.5
cg17851440	8.78625e-07	5.28886234303344e-05	ENSG00000117118.5_EST00000000000.0_17349103_17349225-ENSG00000117118.5_EST00000000000.0_17355095_17355231-0-1	-36528	-0.43458	2.24057e-05	ENSG00000117118.5
cg08898568	2.28776e-09	2.74415312627462e-07	ENSG00000117118.5_EST00000000000.0_17349103_17349225-ENSG00000117118.5_EST00000000000.0_17359555_17359640-0-1	-42256	0.51569	5.79882e-08	ENSG00000117118.5
cg03861428	0.000210454	0.00929411363652165	ENSG00000117118.5_EST00000000000.0_17350468_17350569-ENSG00000117118.5_EST00000000000.0_17355095_17355231-0-1	37	-0.33484	0.00692587	ENSG00000117118.5
cg08898568	0.000234295	0.0124445564010824	ENSG00000117118.5_EST00000000000.0_17350468_17350569-ENSG00000117118.5_EST00000000000.0_17359555_17359640-0-1	-42256	0.33252	0.00968175	ENSG00000117118.5
cg22045253	4.07214e-05	0.00373463812761637	ENSG00000117118.5_EST00000000000.0_17350468_17350569-ENSG00000117118.5_EST00000000000.0_17380443_17380665-0-1	-43319	-0.3683	0.00246017	ENSG00000117118.5
cg03861428	5.47131e-05	0.00371565696134613	ENSG00000117118.5_EST00000000000.0_17354244_17354360-ENSG00000117118.5_EST00000000000.0_17355095_17355231-0-1	37	-0.36255	0.00244617	ENSG00000117118.5
cg22045253	1.98874e-05	0.00087130548165435	ENSG00000117118.5_EST00000000000.0_17354244_17354360-ENSG00000117118.5_EST00000000000.0_17359555_17359640-0-1	-43319	0.38181	0.000506434	ENSG00000117118.5
cg08898568	0.00010249	0.00582956424258371	ENSG00000117118.5_EST00000000000.0_17354244_17354360-ENSG00000117118.5_EST00000000000.0_17371256_17371383-0-1	-42256	-0.34996	0.00406963	ENSG00000117118.5
cg22045253	8.26763e-06	0.000393584718039877	ENSG00000117118.5_EST00000000000.0_17355095_17355231-ENSG00000117118.5_EST00000000000.0_17359555_17359640-0-1	-43319	0.39759	0.00020961	ENSG00000117118.5
cg22045253	1.34509e-05	0.000611125041073731	ENSG00000117118.5_EST00000000000.0_17355095_17355231-ENSG00000117118.5_EST00000000000.0_17371256_17371383-0-1	-43319	-0.38894	0.000341625	ENSG00000117118.5
cg16696648	0.000589706	0.0275518415212764	ENSG00000117118.5_EST00000000000.0_17355095_17355231-ENSG00000117118.5_EST00000000000.0_17380443_17380665-0-1	1465	0.31174	0.024355	ENSG00000117118.5
cg16696648	7.38815e-05	0.00389640446403478	ENSG00000117118.5_EST00000000000.0_17359555_17359640-ENSG00000117118.5_EST00000000000.0_17371256_17371383-0-1	1465	-0.35659	0.00257923	ENSG00000117118.5
cg16696648	7.38815e-05	0.00417983595189491	ENSG00000117118.5_EST00000000000.0_17359555_17359640-ENSG00000117118.5_EST00000000000.0_17380443_17380665-0-1	1465	0.35659	0.00279183	ENSG00000117118.5
cg03847293	0.000728067	0.0309726142877632	ENSG00000179051.9_EST00000000000.0_17735172_17735690-ENSG00000179051.9_EST00000000000.0_17736470_17736547-0-1	-31712	0.30677	0.0279701	ENSG00000179051.9
cg17278062	0.00198768	0.078525979383463	ENSG00000179051.9_EST00000000000.0_17736470_17736547-ENSG00000179051.9_EST00000000000.0_17739569_17739674-0-1	-33492	0.28185	0.0868444	ENSG00000179051.9
cg20269276	7.18722e-10	1.53116667424604e-07	ENSG00000179051.9_EST00000000000.0_17736470_17736547-ENSG00000179051.9_EST00000000000.0_17740033_17740213-0-1	-33796	-0.52928	2.94958e-08	ENSG00000179051.9
cg07965774	3.8822e-09	6.60231623761991e-07	ENSG00000179051.9_EST00000000000.0_17736470_17736547-ENSG00000179051.9_EST00000000000.0_17742976_17743142-0-1	-19934	-0.50927	1.59812e-07	ENSG00000179051.9
cg02506043	4.29195e-05	0.00472397854763491	ENSG00000179051.9_EST00000000000.0_17739569_17739674-ENSG00000179051.9_EST00000000000.0_17740033_17740213-1-1	-1152	-0.36728	0.00320604	ENSG00000179051.9
cg07965774	0.000236351	0.0162505563642076	ENSG00000179051.9_EST00000000000.0_17739569_17739674-ENSG00000179051.9_EST00000000000.0_17742976_17743142-0-1	-19934	-0.33233	0.0131562	ENSG00000179051.9
cg21243909	3.86498e-11	1.26651636418292e-08	ENSG00000179051.9_EST00000000000.0_17739569_17739674-ENSG00000179051.9_EST00000000000.0_17747210_17747324-0-1	3	0.56113	1.58749e-09	ENSG00000179051.9
cg21243909	2.85969e-13	2.05710408894379e-10	ENSG00000179051.9_EST00000000000.0_17739569_17739674-ENSG00000179051.9_EST00000000000.0_17748699_17748787-0-1	3	0.60795	1.17645e-11	ENSG00000179051.9
cg20465008	0.000680649	0.0436494233042664	ENSG00000179051.9_EST00000000000.0_17740033_17740213-ENSG00000179051.9_EST00000000000.0_17742976_17743142-1-1	-1	0.30837	0.0421536	ENSG00000179051.9
cg03847293	3.45705e-05	0.0032635030580573	ENSG00000179051.9_EST00000000000.0_17740033_17740213-ENSG00000179051.9_EST00000000000.0_17749201_17749332-0-1	-31712	0.37144	0.00211456	ENSG00000179051.9
cg03227570	0.00144767	0.0719579711885799	ENSG00000179051.9_EST00000000000.0_17742976_17743142-ENSG00000179051.9_EST00000000000.0_17749201_17749332-0-1	86	0.28996	0.077872	ENSG00000179051.9
cg20465008	0.000135603	0.010291707052216	ENSG00000179051.9_EST00000000000.0_17748699_17748787-ENSG00000179051.9_EST00000000000.0_17752037_17752180-0-1	-1	-0.34417	0.0077848	ENSG00000179051.9
cg21932513	2.3813e-08	3.26418016136717e-06	ENSG00000179051.9_EST00000000000.0_17748699_17748787-ENSG00000179051.9_EST00000000000.0_17755602_17755695-0-1	-14246	0.48622	9.84166e-07	ENSG00000179051.9
cg02506043	1.30478e-05	0.00091527725032049	ENSG00000179051.9_EST00000000000.0_17748699_17748787-ENSG00000179051.9_EST00000000000.0_17764726_17765018-0-1	-1152	-0.38949	0.000534669	ENSG00000179051.9
cg17918090	0.00201413	0.094832666937773	ENSG00000179051.9_EST00000000000.0_17752037_17752180-ENSG00000179051.9_EST00000000000.0_17766041_17766220-0-1	-14300	-0.28151	0.110383	ENSG00000179051.9
cg26227957	0.00167389	0.056327515507094	ENSG00000127481.9_EST00000000000.0_19401298_19401390-ENSG00000127481.9_EST00000000000.0_19403234_19403396-1-1	10515	0.28628	0.0575171	ENSG00000127481.9
cg24107872	7.52881e-13	3.45531454035709e-10	ENSG00000127481.9_EST00000000000.0_19401298_19401390-ENSG00000127481.9_EST00000000000.0_19410998_19411192-0-1	41173	-0.59929	2.20568e-11	ENSG00000127481.9
cg26227957	7.75681e-11	1.70827139970525e-08	ENSG00000127481.9_EST00000000000.0_19403234_19403396-ENSG00000127481.9_EST00000000000.0_19407843_19408067-0-1	10515	-0.55383	2.26559e-09	ENSG00000127481.9
cg26227957	1.48871e-11	4.21133957795534e-09	ENSG00000127481.9_EST00000000000.0_19403234_19403396-ENSG00000127481.9_EST00000000000.0_19407843_19408734-0-1	10515	0.57083	4.35641e-10	ENSG00000127481.9
cg26227957	6.83898e-10	1.09738174187213e-07	ENSG00000127481.9_EST00000000000.0_19404470_19404560-ENSG00000127481.9_EST00000000000.0_19407843_19408067-1-1	10515	-0.52985	1.99991e-08	ENSG00000127481.9
cg26227957	2.56578e-08	2.56665275367916e-06	ENSG00000127481.9_EST00000000000.0_19404470_19404560-ENSG00000127481.9_EST00000000000.0_19407843_19408734-0-1	10515	0.48523	7.51192e-07	ENSG00000127481.9
cg24107872	0.000235005	0.0103632612101814	ENSG00000127481.9_EST00000000000.0_19404470_19404560-ENSG00000127481.9_EST00000000000.0_19412639_19412764-0-1	41173	0.33245	0.00784588	ENSG00000127481.9
cg17239185	0.000124395	0.00792714863709091	ENSG00000127481.9_EST00000000000.0_19407843_19408067-ENSG00000127481.9_EST00000000000.0_19410998_19411192-1-1	190	0.34596	0.00577539	ENSG00000127481.9
cg17239185	0.00258372	0.0914082866708363	ENSG00000127481.9_EST00000000000.0_19407843_19408067-ENSG00000127481.9_EST00000000000.0_19412639_19412764-0-1	190	-0.27496	0.105318	ENSG00000127481.9
cg15964018	2.07816e-05	0.00208138268967343	ENSG00000127481.9_EST00000000000.0_19407843_19408067-ENSG00000127481.9_EST00000000000.0_19413173_19413315-0-1	-46590	0.381	0.00127743	ENSG00000127481.9
cg24107872	1.15682e-06	7.62357054563065e-05	ENSG00000127481.9_EST00000000000.0_19412639_19412764-ENSG00000127481.9_EST00000000000.0_19419313_19419412-0-1	41173	0.43027	3.37357e-05	ENSG00000127481.9
cg17239185	0.00294933	0.0923747371080562	ENSG00000127481.9_EST00000000000.0_19413173_19413315-ENSG00000127481.9_EST00000000000.0_19415253_19415471-0-1	190	0.27142	0.106765	ENSG00000127481.9
cg24107872	6.98149e-07	4.88701041905147e-05	ENSG00000127481.9_EST00000000000.0_19414310_19414423-ENSG00000127481.9_EST00000000000.0_19415253_19415471-1-1	41173	-0.43813	2.05097e-05	ENSG00000127481.9
cg24107872	2.02251e-08	2.07851954589084e-06	ENSG00000127481.9_EST00000000000.0_19414310_19414423-ENSG00000127481.9_EST00000000000.0_19419313_19419412-0-1	41173	0.48836	5.91544e-07	ENSG00000127481.9
ch.1.659111R	0.00157771	0.0572484436388864	ENSG00000127481.9_EST00000000000.0_19415253_19415471-ENSG00000127481.9_EST00000000000.0_19420443_19420633-0-1	-25654	-0.28778	0.0586868	ENSG00000127481.9
cg24107872	0.00140056	0.0456936733835226	ENSG00000127481.9_EST00000000000.0_19419313_19419412-ENSG00000127481.9_EST00000000000.0_19419807_19419980-1-1	41173	-0.29079	0.0445523	ENSG00000127481.9
cg24107872	1.50277e-09	2.16066953794806e-07	ENSG00000127481.9_EST00000000000.0_19419313_19419412-ENSG00000127481.9_EST00000000000.0_19421400_19421519-0-1	41173	0.52069	4.39059e-08	ENSG00000127481.9
cg24107872	1.03655e-10	2.18385668092038e-08	ENSG00000127481.9_EST00000000000.0_19419313_19419412-ENSG00000127481.9_EST00000000000.0_19422039_19422146-0-1	41173	0.55075	3.03078e-09	ENSG00000127481.9
cg15964018	0.00089085	0.0412572809546017	ENSG00000127481.9_EST00000000000.0_19419807_19419980-ENSG00000127481.9_EST00000000000.0_19422039_19422146-0-1	-46590	0.30194	0.0393762	ENSG00000127481.9
cg01624305	0.000303559	0.0151495059098943	ENSG00000127481.9_EST00000000000.0_19420443_19420633-ENSG00000127481.9_EST00000000000.0_19423687_19423774-0-1	256	0.32683	0.0121307	ENSG00000127481.9
cg18026264	9.21098e-06	0.000493264801539033	ENSG00000127481.9_EST00000000000.0_19420443_19420633-ENSG00000127481.9_EST00000000000.0_19426870_19427067-0-1	41397	-0.39569	0.0002693	ENSG00000127481.9
cg15964018	1.20033e-05	0.000626593420456789	ENSG00000127481.9_EST00000000000.0_19422039_19422146-ENSG00000127481.9_EST00000000000.0_19423017_19423144-1-1	-46590	-0.39098	0.000351268	ENSG00000127481.9
cg15964018	2.73032e-05	0.00210894007179829	ENSG00000127481.9_EST00000000000.0_19422039_19422146-ENSG00000127481.9_EST00000000000.0_19423687_19423774-0-1	-46590	0.37591	0.00129628	ENSG00000127481.9
cg17239185	1.04597e-06	6.97978423350757e-05	ENSG00000127481.9_EST00000000000.0_19422039_19422146-ENSG00000127481.9_EST00000000000.0_19426091_19426171-0-1	190	0.43185	3.05668e-05	ENSG00000127481.9
cg24107872	1.04653e-08	1.16593017988963e-06	ENSG00000127481.9_EST00000000000.0_19422039_19422146-ENSG00000127481.9_EST00000000000.0_19426870_19427067-0-1	41173	-0.49688	3.0648e-07	ENSG00000127481.9
cg24107872	0.00340706	0.0970695691391224	ENSG00000127481.9_EST00000000000.0_19423017_19423144-ENSG00000127481.9_EST00000000000.0_19426091_19426149-0-1	41173	0.2675	0.113739	ENSG00000127481.9
cg24107872	9.22531e-07	6.21260481256912e-05	ENSG00000127481.9_EST00000000000.0_19423017_19423144-ENSG00000127481.9_EST00000000000.0_19426870_19427067-0-1	41173	-0.43382	2.68555e-05	ENSG00000127481.9
cg24107872	2.78888e-06	0.000166862661469966	ENSG00000127481.9_EST00000000000.0_19423017_19423144-ENSG00000127481.9_EST00000000000.0_19428014_19428121-0-1	41173	-0.41607	8.07567e-05	ENSG00000127481.9
cg24107872	7.84128e-09	9.07571576953082e-07	ENSG00000127481.9_EST00000000000.0_19423017_19423144-ENSG00000127481.9_EST00000000000.0_19430578_19430751-0-1	41173	-0.50054	2.30133e-07	ENSG00000127481.9
cg26227957	0.00305198	0.0878361878311471	ENSG00000127481.9_EST00000000000.0_19426870_19427067-ENSG00000127481.9_EST00000000000.0_19431079_19431160-0-1	10515	0.27049	0.100099	ENSG00000127481.9
cg24107872	2.26977e-06	0.000139431281505655	ENSG00000127481.9_EST00000000000.0_19428014_19428135-ENSG00000127481.9_EST00000000000.0_19430578_19430751-1-1	41173	-0.41945	6.61041e-05	ENSG00000127481.9
cg24107872	9.74719e-05	0.00561503237824001	ENSG00000127481.9_EST00000000000.0_19428014_19428135-ENSG00000127481.9_EST00000000000.0_19431079_19431160-0-1	41173	0.35098	0.00390007	ENSG00000127481.9
cg24107872	1.12719e-06	7.44962058081011e-05	ENSG00000127481.9_EST00000000000.0_19428014_19428135-ENSG00000127481.9_EST00000000000.0_19431079_19431410-0-1	41173	-0.43067	3.28691e-05	ENSG00000127481.9
cg15964018	5.53821e-07	3.93228581611654e-05	ENSG00000127481.9_EST00000000000.0_19428014_19428135-ENSG00000127481.9_EST00000000000.0_19431542_19431683-0-1	-46590	0.44167	1.61089e-05	ENSG00000127481.9
cg24107872	4.98638e-09	6.06801420529051e-07	ENSG00000127481.9_EST00000000000.0_19428014_19428135-ENSG00000127481.9_EST00000000000.0_19432227_19432336-0-1	41173	0.50619	1.44937e-07	ENSG00000127481.9
cg14166458	3.48467e-05	0.00254906854346083	ENSG00000127481.9_EST00000000000.0_19430578_19430751-ENSG00000127481.9_EST00000000000.0_19433063_19433220-0-1	41134	0.37129	0.0016018	ENSG00000127481.9
cg14166458	0.00056912	0.0211614806783291	ENSG00000127481.9_EST00000000000.0_19430578_19430751-ENSG00000127481.9_EST00000000000.0_19433331_19433460-0-1	41134	0.31256	0.0178698	ENSG00000127481.9
cg24107872	1.54042e-06	9.8737553971108e-05	ENSG00000127481.9_EST00000000000.0_19432227_19432336-ENSG00000127481.9_EST00000000000.0_19433063_19433220-1-1	41173	-0.42572	4.50039e-05	ENSG00000127481.9
cg15964018	5.36033e-05	0.00305292308819597	ENSG00000127481.9_EST00000000000.0_19432227_19432336-ENSG00000127481.9_EST00000000000.0_19436590_19436717-0-1	-46590	0.36295	0.00196235	ENSG00000127481.9
cg24107872	9.27246e-14	6.10721751142281e-11	ENSG00000127481.9_EST00000000000.0_19432227_19432336-ENSG00000127481.9_EST00000000000.0_19436874_19436958-0-1	41173	0.61771	2.707e-12	ENSG00000127481.9
cg26227957	2.69168e-13	1.46934867715079e-10	ENSG00000127481.9_EST00000000000.0_19432227_19432336-ENSG00000127481.9_EST00000000000.0_19437236_19437326-0-1	10515	0.60849	7.85505e-12	ENSG00000127481.9
cg24107872	4.0063e-05	0.00234690230348152	ENSG00000127481.9_EST00000000000.0_19433063_19433220-ENSG00000127481.9_EST00000000000.0_19436874_19436958-0-1	41173	0.36861	0.00146095	ENSG00000127481.9
cg18026264	0.000136459	0.00750885156717707	ENSG00000127481.9_EST00000000000.0_19433063_19433220-ENSG00000127481.9_EST00000000000.0_19437236_19437326-0-1	41397	-0.34403	0.00542894	ENSG00000127481.9
cg22601762	0.00168509	0.0452380885209393	ENSG00000127481.9_EST00000000000.0_19440193_19440321-ENSG00000127481.9_EST00000000000.0_19441892_19442131-0-1	-9841	0.28611	0.0440087	ENSG00000127481.9
cg24107872	3.55827e-08	3.41807716811959e-06	ENSG00000127481.9_EST00000000000.0_19440439_19440564-ENSG00000127481.9_EST00000000000.0_19443715_19443908-0-1	41173	0.48087	1.036e-06	ENSG00000127481.9
cg04351236	0.00206972	0.0714722549414524	ENSG00000127481.9_EST00000000000.0_19443715_19443908-ENSG00000127481.9_EST00000000000.0_19444317_19445343-0-1	3290	-0.2808	0.0772171	ENSG00000127481.9
cg21808345	0.00333192	0.0960447555243831	ENSG00000127481.9_EST00000000000.0_19443715_19443908-ENSG00000127481.9_EST00000000000.0_19446051_19446195-0-1	41228	-0.26811	0.112222	ENSG00000127481.9
cg15964018	0.000898693	0.0332987738471078	ENSG00000127481.9_EST00000000000.0_19443715_19443908-ENSG00000127481.9_EST00000000000.0_19446674_19446842-0-1	-46590	0.30173	0.0304768	ENSG00000127481.9
cg24107872	0.000170775	0.0084456962386935	ENSG00000127481.9_EST00000000000.0_19446051_19446195-ENSG00000127481.9_EST00000000000.0_19446674_19446842-1-1	41173	-0.33931	0.00620736	ENSG00000127481.9
cg24107872	6.39685e-06	0.000354054605831389	ENSG00000127481.9_EST00000000000.0_19446051_19446195-ENSG00000127481.9_EST00000000000.0_19447683_19447928-0-1	41173	0.40205	0.000186504	ENSG00000127481.9
cg24107872	2.26043e-08	2.29374914536409e-06	ENSG00000127481.9_EST00000000000.0_19446051_19446195-ENSG00000127481.9_EST00000000000.0_19448428_19448506-0-1	41173	0.4869	6.61176e-07	ENSG00000127481.9
cg26227957	0.000191149	0.0108893756969652	ENSG00000127481.9_EST00000000000.0_19446674_19446842-ENSG00000127481.9_EST00000000000.0_19447683_19447928-1-1	10515	0.33691	0.00830797	ENSG00000127481.9
cg24107872	7.78843e-05	0.00549771545208145	ENSG00000127481.9_EST00000000000.0_19446674_19446842-ENSG00000127481.9_EST00000000000.0_19447707_19447928-0-1	41173	-0.35553	0.00380701	ENSG00000127481.9
cg18045831	0.00157318	0.0584932660394438	ENSG00000127481.9_EST00000000000.0_19446674_19446842-ENSG00000127481.9_EST00000000000.0_19448428_19448506-0-1	41115	-0.28786	0.0602625	ENSG00000127481.9
cg17239185	2.72961e-06	0.000164002244242956	ENSG00000127481.9_EST00000000000.0_19447707_19447928-ENSG00000127481.9_EST00000000000.0_19448428_19448506-1-1	190	-0.41642	7.92281e-05	ENSG00000127481.9
cg24107872	2.16939e-07	1.70801766529451e-05	ENSG00000127481.9_EST00000000000.0_19447707_19447928-ENSG00000127481.9_EST00000000000.0_19449327_19449554-0-1	41173	-0.45562	6.3317e-06	ENSG00000127481.9
cg26227957	7.77608e-10	1.22079751172098e-07	ENSG00000127481.9_EST00000000000.0_19447707_19447928-ENSG00000127481.9_EST00000000000.0_19451035_19451184-0-1	10515	0.52837	2.26269e-08	ENSG00000127481.9
cg24107872	6.71808e-10	1.07392875541378e-07	ENSG00000127481.9_EST00000000000.0_19447707_19447928-ENSG00000127481.9_EST00000000000.0_19452940_19453149-0-1	41173	0.53005	1.95034e-08	ENSG00000127481.9
cg18026264	0.000320493	0.0154856919447253	ENSG00000127481.9_EST00000000000.0_19449327_19449554-ENSG00000127481.9_EST00000000000.0_19454117_19454233-0-1	41397	-0.32563	0.012443	ENSG00000127481.9
cg18026264	0.00140504	0.051138320391874	ENSG00000127481.9_EST00000000000.0_19449327_19449554-ENSG00000127481.9_EST00000000000.0_19454705_19454812-0-1	41397	-0.29071	0.0510875	ENSG00000127481.9
cg24107872	3.42509e-06	0.000203269254333967	ENSG00000127481.9_EST00000000000.0_19455472_19455568-ENSG00000127481.9_EST00000000000.0_19464501_19464675-1-1	41173	-0.41266	0.000100537	ENSG00000127481.9
cg24107872	3.16875e-14	2.5035136150953e-11	ENSG00000127481.9_EST00000000000.0_19455472_19455568-ENSG00000127481.9_EST00000000000.0_19467282_19467386-0-1	41173	0.62671	9.24845e-13	ENSG00000127481.9
cg00223950	0.00240809	0.0706031709854075	ENSG00000127481.9_EST00000000000.0_19464501_19464675-ENSG00000127481.9_EST00000000000.0_19465577_19465714-1-1	-548	0.27683	0.0760542	ENSG00000127481.9
cg21808345	0.0010755	0.039814405789322	ENSG00000127481.9_EST00000000000.0_19464501_19464675-ENSG00000127481.9_EST00000000000.0_19467282_19467386-0-1	41228	-0.29735	0.0377288	ENSG00000127481.9
cg04351236	0.0012164	0.0466150849929766	ENSG00000127481.9_EST00000000000.0_19465577_19465714-ENSG00000127481.9_EST00000000000.0_19470474_19470585-0-1	3290	-0.29431	0.0456394	ENSG00000127481.9
cg26227957	5.63474e-07	4.03074091172306e-05	ENSG00000127481.9_EST00000000000.0_19467282_19467386-ENSG00000127481.9_EST00000000000.0_19470474_19470585-0-1	10515	0.44141	1.65559e-05	ENSG00000127481.9
cg24107872	3.21154e-07	2.41785222770408e-05	ENSG00000127481.9_EST00000000000.0_19467282_19467386-ENSG00000127481.9_EST00000000000.0_19471280_19471401-0-1	41173	0.44986	9.34811e-06	ENSG00000127481.9
cg24107872	2.23869e-10	4.21790550387597e-08	ENSG00000127481.9_EST00000000000.0_19470474_19470585-ENSG00000127481.9_EST00000000000.0_19472517_19472600-0-1	41173	0.54239	6.56048e-09	ENSG00000127481.9
cg24107872	3.48228e-05	0.00238059694222867	ENSG00000127481.9_EST00000000000.0_19471280_19471401-ENSG00000127481.9_EST00000000000.0_19472287_19472427-1-1	41173	-0.3713	0.00148433	ENSG00000127481.9
cg24107872	3.96265e-08	3.75778359026276e-06	ENSG00000127481.9_EST00000000000.0_19471280_19471401-ENSG00000127481.9_EST00000000000.0_19472517_19472600-0-1	41173	0.47942	1.15383e-06	ENSG00000127481.9
cg15964018	3.95195e-05	0.00279172312066821	ENSG00000127481.9_EST00000000000.0_19471280_19471401-ENSG00000127481.9_EST00000000000.0_19473320_19473494-0-1	-46590	-0.36888	0.0017757	ENSG00000127481.9
cg26227957	1.9732e-11	5.36593503393319e-09	ENSG00000127481.9_EST00000000000.0_19471280_19471401-ENSG00000127481.9_EST00000000000.0_19475057_19475120-0-1	10515	0.568	5.77207e-10	ENSG00000127481.9
cg24107872	6.54536e-05	0.00317093525024527	ENSG00000127481.9_EST00000000000.0_19472287_19472427-ENSG00000127481.9_EST00000000000.0_19473320_19473494-1-1	41173	-0.35901	0.00204748	ENSG00000127481.9
cg24107872	4.35058e-12	1.49909338672451e-09	ENSG00000127481.9_EST00000000000.0_19472287_19472427-ENSG00000127481.9_EST00000000000.0_19475057_19475120-0-1	41173	0.5829	1.26952e-10	ENSG00000127481.9
cg24107872	1.23848e-06	8.13843988929032e-05	ENSG00000127481.9_EST00000000000.0_19473320_19473494-ENSG00000127481.9_EST00000000000.0_19478137_19478194-0-1	41173	0.42919	3.62849e-05	ENSG00000127481.9
ch.1.659111R	0.00319798	0.0835672945177191	ENSG00000127481.9_EST00000000000.0_19477071_19477287-ENSG00000127481.9_EST00000000000.0_19477418_19478353-0-1	-25654	-0.26923	0.0938662	ENSG00000127481.9
cg18026264	0.00142642	0.0463931025037202	ENSG00000127481.9_EST00000000000.0_19477071_19477287-ENSG00000127481.9_EST00000000000.0_19479795_19479996-0-1	41397	-0.29033	0.0453729	ENSG00000127481.9
cg17239185	0.00114599	0.0443568069957978	ENSG00000127481.9_EST00000000000.0_19478137_19478353-ENSG00000127481.9_EST00000000000.0_19478807_19478970-1-1	190	-0.29579	0.0429787	ENSG00000127481.9
cg17239185	0.00246118	0.0695609148474874	ENSG00000127481.9_EST00000000000.0_19478137_19478353-ENSG00000127481.9_EST00000000000.0_19479795_19479996-0-1	190	0.27625	0.0746489	ENSG00000127481.9
cg26227957	5.9044e-06	0.000329596738917811	ENSG00000127481.9_EST00000000000.0_19478137_19478353-ENSG00000127481.9_EST00000000000.0_19480262_19480433-0-1	10515	0.40343	0.000172207	ENSG00000127481.9
cg18026264	0.000296138	0.0137518622397675	ENSG00000127481.9_EST00000000000.0_19478807_19478970-ENSG00000127481.9_EST00000000000.0_19481412_19481569-0-1	41397	-0.32738	0.0108532	ENSG00000127481.9
cg18026264	0.00165372	0.0560110688296875	ENSG00000127481.9_EST00000000000.0_19478807_19478970-ENSG00000127481.9_EST00000000000.0_19481935_19482162-0-1	41397	-0.28659	0.0571267	ENSG00000127481.9
cg24107872	1.06713e-07	9.1303393695065e-06	ENSG00000127481.9_EST00000000000.0_19479795_19479996-ENSG00000127481.9_EST00000000000.0_19481412_19481572-0-1	41173	-0.46577	3.13606e-06	ENSG00000127481.9
cg17239185	0.00286495	0.0860544098313971	ENSG00000127481.9_EST00000000000.0_19480262_19480433-ENSG00000127481.9_EST00000000000.0_19481412_19481569-1-1	190	0.2722	0.0974903	ENSG00000127481.9
cg17239185	0.000478676	0.020534722555293	ENSG00000127481.9_EST00000000000.0_19480262_19480433-ENSG00000127481.9_EST00000000000.0_19481412_19481572-0-1	190	-0.31656	0.0172532	ENSG00000127481.9
cg18026264	0.00297259	0.0907976336148217	ENSG00000127481.9_EST00000000000.0_19480262_19480433-ENSG00000127481.9_EST00000000000.0_19482765_19482917-0-1	41397	-0.2712	0.104447	ENSG00000127481.9
cg24107872	0.000684961	0.0308871193491659	ENSG00000127481.9_EST00000000000.0_19481412_19481569-ENSG00000127481.9_EST00000000000.0_19481935_19482162-1-1	41173	0.30822	0.0278774	ENSG00000127481.9
cg24107872	0.000937622	0.0383317582560134	ENSG00000127481.9_EST00000000000.0_19481412_19481569-ENSG00000127481.9_EST00000000000.0_19482765_19482917-0-1	41173	-0.3007	0.0360457	ENSG00000127481.9
cg24107872	0.000373751	0.0181539135951852	ENSG00000127481.9_EST00000000000.0_19481935_19482162-ENSG00000127481.9_EST00000000000.0_19484309_19484491-0-1	41173	0.32219	0.0149453	ENSG00000127481.9
cg26227957	0.00176341	0.0631698467340068	ENSG00000127481.9_EST00000000000.0_19483261_19483419-ENSG00000127481.9_EST00000000000.0_19487411_19487641-0-1	10515	0.28494	0.066273	ENSG00000127481.9
cg18026264	8.4804e-06	0.0004562557972339	ENSG00000127481.9_EST00000000000.0_19486605_19486775-ENSG00000127481.9_EST00000000000.0_19488321_19488391-0-1	41397	-0.39714	0.00024689	ENSG00000127481.9
cg18026264	1.86409e-06	0.000117801198078199	ENSG00000127481.9_EST00000000000.0_19486605_19486775-ENSG00000127481.9_EST00000000000.0_19490258_19490321-0-1	41397	-0.42265	5.47957e-05	ENSG00000127481.9
cg24107872	2.29837e-06	0.000141790193698048	ENSG00000127481.9_EST00000000000.0_19488083_19488230-ENSG00000127481.9_EST00000000000.0_19488321_19488391-1-1	41173	0.41924	6.73647e-05	ENSG00000127481.9
cg24107872	2.57153e-06	0.000155802336942875	ENSG00000127481.9_EST00000000000.0_19488083_19488230-ENSG00000127481.9_EST00000000000.0_19488914_19489105-0-1	41173	-0.4174	7.48133e-05	ENSG00000127481.9
cg01624305	0.000216303	0.00939207295259369	ENSG00000127481.9_EST00000000000.0_19488083_19488230-ENSG00000127481.9_EST00000000000.0_19490258_19490321-0-1	256	0.33425	0.00701048	ENSG00000127481.9
cg24107872	0.000848948	0.0351833549480499	ENSG00000127481.9_EST00000000000.0_19488083_19488230-ENSG00000127481.9_EST00000000000.0_19490747_19490935-0-1	41173	-0.3031	0.0325596	ENSG00000127481.9
cg04351236	0.000566158	0.0259747292006613	ENSG00000127481.9_EST00000000000.0_19488914_19489105-ENSG00000127481.9_EST00000000000.0_19491743_19491843-0-1	3290	-0.31268	0.022717	ENSG00000127481.9
cg04351236	0.000370129	0.018642749408236	ENSG00000127481.9_EST00000000000.0_19488914_19489105-ENSG00000127481.9_EST00000000000.0_19513658_19513795-0-1	3290	-0.32241	0.0154128	ENSG00000127481.9
cg18026264	0.00286495	0.0854219094000001	ENSG00000127481.9_EST00000000000.0_19490747_19490935-ENSG00000127481.9_EST00000000000.0_19492150_19492251-0-1	41397	-0.2722	0.0965583	ENSG00000127481.9
cg18026264	0.00216629	0.0712565093268239	ENSG00000127481.9_EST00000000000.0_19490747_19490935-ENSG00000127481.9_EST00000000000.0_19493516_19493725-0-1	41397	-0.27961	0.0769231	ENSG00000127481.9
cg18026264	0.00113823	0.052390891097093	ENSG00000127481.9_EST00000000000.0_19491293_19491491-ENSG00000127481.9_EST00000000000.0_19494521_19494678-0-1	41397	-0.29596	0.0526316	ENSG00000127481.9
cg18045831	0.00278048	0.0897815916591198	ENSG00000127481.9_EST00000000000.0_19493516_19493725-ENSG00000127481.9_EST00000000000.0_19497256_19497377-0-1	41115	-0.273	0.102956	ENSG00000127481.9
cg26227957	0.00290017	0.0958809271862378	ENSG00000127481.9_EST00000000000.0_19493516_19493725-ENSG00000127481.9_EST00000000000.0_19499358_19499587-0-1	10515	0.27187	0.111973	ENSG00000127481.9
cg21867457	0.0026125	0.0735302475250098	ENSG00000127481.9_EST00000000000.0_19494521_19494678-ENSG00000127481.9_EST00000000000.0_19495929_19496026-1-1	8765	0.27467	0.0799683	ENSG00000127481.9
cg04351236	0.000390584	0.017879258582679	ENSG00000127481.9_EST00000000000.0_19499358_19499587-ENSG00000127481.9_EST00000000000.0_19501448_19501527-0-1	3290	-0.32119	0.0146866	ENSG00000127481.9
cg18026264	0.000246388	0.0145094850859985	ENSG00000127481.9_EST00000000000.0_19499675_19499800-ENSG00000127481.9_EST00000000000.0_19499933_19500115-1-1	41397	0.33142	0.0115481	ENSG00000127481.9
cg24107872	4.96425e-12	1.66479403053311e-09	ENSG00000127481.9_EST00000000000.0_19499675_19499800-ENSG00000127481.9_EST00000000000.0_19501448_19501527-0-1	41173	0.58163	1.44066e-10	ENSG00000127481.9
cg04351236	0.00266088	0.0726855007413872	ENSG00000127481.9_EST00000000000.0_19499675_19499800-ENSG00000127481.9_EST00000000000.0_19503086_19503221-0-1	3290	-0.27418	0.0788447	ENSG00000127481.9
cg24107872	2.38289e-09	3.22616109884144e-07	ENSG00000127481.9_EST00000000000.0_19500813_19500941-ENSG00000127481.9_EST00000000000.0_19501448_19501527-1-1	41173	0.5152	6.99698e-08	ENSG00000127481.9
cg24107872	8.2942e-09	9.52737218811645e-07	ENSG00000127481.9_EST00000000000.0_19500813_19500941-ENSG00000127481.9_EST00000000000.0_19503086_19503221-0-1	41173	-0.49983	2.43403e-07	ENSG00000127481.9
cg15964018	0.00231911	0.0765925772085927	ENSG00000127481.9_EST00000000000.0_19500813_19500941-ENSG00000127481.9_EST00000000000.0_19503955_19504237-0-1	-46590	-0.27782	0.0841667	ENSG00000127481.9
cg26227957	8.86917e-17	2.06563556953023e-13	ENSG00000127481.9_EST00000000000.0_19503086_19503221-ENSG00000127481.9_EST00000000000.0_19503955_19504237-1-1	10515	-0.67132	2.59907e-15	ENSG00000127481.9
cg26227957	9.8784e-16	1.46670879387853e-12	ENSG00000127481.9_EST00000000000.0_19503086_19503221-ENSG00000127481.9_EST00000000000.0_19503955_19504239-0-1	10515	0.65392	2.88792e-14	ENSG00000127481.9
cg24107872	1.52963e-07	1.25367785249057e-05	ENSG00000127481.9_EST00000000000.0_19503086_19503221-ENSG00000127481.9_EST00000000000.0_19505545_19505714-0-1	41173	-0.46066	4.47845e-06	ENSG00000127481.9
cg18026264	8.06796e-05	0.00534567083474147	ENSG00000127481.9_EST00000000000.0_19503955_19504237-ENSG00000127481.9_EST00000000000.0_19505545_19505714-1-1	41397	-0.35482	0.00368775	ENSG00000127481.9
cg18026264	1.59942e-05	0.000810354840037235	ENSG00000127481.9_EST00000000000.0_19503955_19504237-ENSG00000127481.9_EST00000000000.0_19510305_19510390-0-1	41397	0.3858	0.000467409	ENSG00000127481.9
cg18026264	0.000314482	0.017368318496316	ENSG00000127481.9_EST00000000000.0_19503955_19504237-ENSG00000127481.9_EST00000000000.0_19510510_19510669-0-1	41397	0.32605	0.0142053	ENSG00000127481.9
cg26227957	6.26293e-06	0.000346210815093663	ENSG00000127481.9_EST00000000000.0_19513034_19513151-ENSG00000127481.9_EST00000000000.0_19513658_19513795-1-1	10515	-0.40242	0.000181927	ENSG00000127481.9
cg24107872	4.60034e-13	2.28765773006875e-10	ENSG00000127481.9_EST00000000000.0_19513034_19513151-ENSG00000127481.9_EST00000000000.0_19518975_19519034-0-1	41173	0.60373	1.33996e-11	ENSG00000127481.9
cg05688084	0.00131203	0.0455978400804238	ENSG00000127481.9_EST00000000000.0_19513034_19513151-ENSG00000127481.9_EST00000000000.0_19519927_19520051-0-1	42035	-0.29243	0.0444347	ENSG00000127481.9
cg24107872	2.65977e-06	0.000161532909184137	ENSG00000127481.9_EST00000000000.0_19513034_19513151-ENSG00000127481.9_EST00000000000.0_19536567_19536770-0-1	41173	-0.41685	7.78971e-05	ENSG00000127481.9
cg15964018	0.000697898	0.0298299434718436	ENSG00000127481.9_EST00000000000.0_19518682_19518872-ENSG00000127481.9_EST00000000000.0_19523635_19523759-0-1	-46590	-0.30778	0.0267479	ENSG00000127481.9
cg24107872	0.00185377	0.0696806440315138	ENSG00000053372.4_EST00000000000.0_19584327_19584478-ENSG00000053372.4_EST00000000000.0_19578033_19578357-0-1	-90	-0.28366	0.0748148	ENSG00000053372.4
cg17457418	0.000655813	0.0349116625990152	ENSG00000053372.4_EST00000000000.0_19584327_19584478-ENSG00000053372.4_EST00000000000.0_19582442_19582545-0-1	14579	0.30924	0.0322581	ENSG00000053372.4
cg24107872	1.49624e-13	1.1824962848183e-10	ENSG00000053372.4_EST00000000000.0_19584971_19585047-ENSG00000053372.4_EST00000000000.0_19578033_19578357-0-1	-90	-0.61361	6.03835e-12	ENSG00000053372.4
cg03985478	5.08023e-10	1.12263995057915e-07	ENSG00000053372.4_EST00000000000.0_19584971_19585047-ENSG00000053372.4_EST00000000000.0_19582442_19582545-0-1	18439	-0.53324	2.05419e-08	ENSG00000053372.4
cg03985478	5.01416e-06	0.000381120367723072	ENSG00000053372.4_EST00000000000.0_19584971_19585047-ENSG00000053372.4_EST00000000000.0_19583558_19583639-0-1	18439	-0.40623	0.000202288	ENSG00000053372.4
cg10748867	0.000104295	0.00860509469285256	ENSG00000053372.4_EST00000000000.0_19584971_19585047-ENSG00000053372.4_EST00000000000.0_19583948_19584015-0-1	-997	-0.3496	0.00634263	ENSG00000053372.4
cg10748867	8.44353e-05	0.00654947729214766	ENSG00000053372.4_EST00000000000.0_19584971_19585047-ENSG00000053372.4_EST00000000000.0_19584327_19584478-0-1	-997	0.3539	0.00464966	ENSG00000053372.4
cg21867457	0.00159457	0.0785769596144103	ENSG00000053372.4_EST00000000000.0_19585175_19586622-ENSG00000053372.4_EST00000000000.0_19582442_19582545-0-1	-32498	0.28751	0.0869191	ENSG00000053372.4
cg24107872	0.000582366	0.0358290605613448	ENSG00000053372.4_EST00000000000.0_19585175_19586622-ENSG00000053372.4_EST00000000000.0_19583558_19583639-0-1	-90	0.31203	0.0332784	ENSG00000053372.4
cg16126458	0.00117059	0.0601269061524835	ENSG00000127463.8_EST00000000000.0_19545864_19545976-ENSG00000127463.8_EST00000000000.0_19549135_19549328-0-1	37324	-0.29527	0.0623457	ENSG00000127463.8
cg24107872	4.96691e-10	1.10201722499903e-07	ENSG00000127463.8_EST00000000000.0_19545864_19545976-ENSG00000127463.8_EST00000000000.0_19549890_19550063-0-1	-103	-0.53349	2.00937e-08	ENSG00000127463.8
cg22402059	0.00128542	0.0504705047034765	ENSG00000127463.8_EST00000000000.0_19549135_19549328-ENSG00000127463.8_EST00000000000.0_19549890_19550000-0-1	119	-0.29294	0.0502738	ENSG00000127463.8
cg07037032	4.58724e-05	0.00426898977539626	ENSG00000127463.8_EST00000000000.0_19549135_19549328-ENSG00000127463.8_EST00000000000.0_19549890_19550063-0-1	36383	-0.36599	0.00285925	ENSG00000127463.8
cg17445618	0.000269335	0.0174475293792675	ENSG00000127463.8_EST00000000000.0_19549135_19549328-ENSG00000127463.8_EST00000000000.0_19553807_19553944-0-1	-84	-0.32947	0.0142797	ENSG00000127463.8
cg24107872	3.99412e-06	0.000311819642852286	ENSG00000127463.8_EST00000000000.0_19549135_19549328-ENSG00000127463.8_EST00000000000.0_19557338_19557457-0-1	-103	0.41008	0.000161976	ENSG00000127463.8
cg18151012	0.00100353	0.0577126027754084	ENSG00000127463.8_EST00000000000.0_19549890_19550000-ENSG00000127463.8_EST00000000000.0_19553807_19553944-0-1	22863	0.29905	0.0592723	ENSG00000127463.8
cg24107872	0.000447219	0.0265192556697326	ENSG00000127463.8_EST00000000000.0_19549890_19550000-ENSG00000127463.8_EST00000000000.0_19557338_19557457-0-1	-103	-0.31812	0.0232826	ENSG00000127463.8
cg03985478	3.20174e-05	0.00308898853879725	ENSG00000127463.8_EST00000000000.0_19549890_19550000-ENSG00000127463.8_EST00000000000.0_19557755_19557916-0-1	18426	0.3729	0.0019885	ENSG00000127463.8
cg18026264	0.000260269	0.0159581536666608	ENSG00000127463.8_EST00000000000.0_19549890_19550063-ENSG00000127463.8_EST00000000000.0_19557338_19557457-0-1	121	-0.33022	0.0128843	ENSG00000127463.8
cg05688084	0.00173057	0.0852865834729621	ENSG00000127463.8_EST00000000000.0_19557338_19557457-ENSG00000127463.8_EST00000000000.0_19557755_19557916-1-1	759	0.28543	0.096374	ENSG00000127463.8
cg05688084	0.00131741	0.0661111389388669	ENSG00000127463.8_EST00000000000.0_19557338_19557457-ENSG00000127463.8_EST00000000000.0_19559118_19559267-0-1	759	-0.29233	0.0700902	ENSG00000127463.8
cg03985478	0.00133289	0.0590142357401958	ENSG00000127463.8_EST00000000000.0_19557338_19557457-ENSG00000127463.8_EST00000000000.0_19559430_19559629-0-1	18426	-0.29204	0.0609168	ENSG00000127463.8
cg07447773	0.000307282	0.0183011743541829	ENSG00000127463.8_EST00000000000.0_19557755_19557916-ENSG00000127463.8_EST00000000000.0_19561624_19561746-0-1	36805	0.32656	0.0150836	ENSG00000127463.8
cg01624305	0.000552622	0.0382622355693837	ENSG00000127463.8_EST00000000000.0_19559118_19559267-ENSG00000127463.8_EST00000000000.0_19559430_19559629-1-1	-41020	-0.31325	0.0359687	ENSG00000127463.8
cg24107872	3.94067e-12	1.80672344720663e-09	ENSG00000127463.8_EST00000000000.0_19559118_19559267-ENSG00000127463.8_EST00000000000.0_19565289_19565348-0-1	-103	0.58385	1.59167e-10	ENSG00000127463.8
cg24107872	1.66236e-05	0.00185672296420804	ENSG00000127463.8_EST00000000000.0_19566312_19566468-ENSG00000127463.8_EST00000000000.0_19567510_19567636-0-1	-103	-0.3851	0.00112375	ENSG00000127463.8
cg03985478	2.11807e-05	0.00224320474522911	ENSG00000127463.8_EST00000000000.0_19566312_19566468-ENSG00000127463.8_EST00000000000.0_19570108_19570201-0-1	18426	-0.38065	0.00138933	ENSG00000127463.8
cg03985478	7.88223e-05	0.00688841323448981	ENSG00000127463.8_EST00000000000.0_19566312_19566479-ENSG00000127463.8_EST00000000000.0_19566791_19566940-1-1	18426	0.35529	0.00492347	ENSG00000127463.8
cg03985478	0.000630239	0.0397502956544219	ENSG00000127463.8_EST00000000000.0_19566312_19566479-ENSG00000127463.8_EST00000000000.0_19567510_19567636-0-1	18426	-0.31018	0.0376585	ENSG00000127463.8
cg07037032	8.33741e-05	0.00695661924402018	ENSG00000127463.8_EST00000000000.0_19566312_19566479-ENSG00000127463.8_EST00000000000.0_19568839_19568967-0-1	36383	0.35416	0.00497856	ENSG00000127463.8
cg10970798	5.1769e-05	0.00358800580790936	ENSG00000053371.8_EST00000000000.0_19630660_19630880-ENSG00000053371.8_EST00000000000.0_19632512_19632641-1-1	26865	-0.36363	0.00235217	ENSG00000053371.8
cg24593138	5.17188e-06	0.000362944054210691	ENSG00000053371.8_EST00000000000.0_19630660_19630880-ENSG00000053371.8_EST00000000000.0_19633496_19633595-0-1	49348	-0.4057	0.000191716	ENSG00000053371.8
cg10970798	2.04197e-07	1.98433052039487e-05	ENSG00000053371.8_EST00000000000.0_19630660_19630880-ENSG00000053371.8_EST00000000000.0_19634652_19634756-0-1	26865	0.45649	7.49353e-06	ENSG00000053371.8
cg03985478	8.35528e-07	7.07692295401466e-05	ENSG00000053371.8_EST00000000000.0_19630660_19630880-ENSG00000053371.8_EST00000000000.0_19634949_19635136-0-1	-42168	-0.43536	3.10404e-05	ENSG00000053371.8
cg03985478	2.9351e-10	6.4839684631413e-08	ENSG00000053371.8_EST00000000000.0_19633496_19633595-ENSG00000053371.8_EST00000000000.0_19634949_19635136-0-1	-42168	0.5394	1.08455e-08	ENSG00000053371.8
cg25601830	2.06337e-07	2.010926543897e-05	ENSG00000053371.8_EST00000000000.0_19633496_19633595-ENSG00000053371.8_EST00000000000.0_19638321_19638401-0-1	-8116	0.45634	7.60661e-06	ENSG00000053371.8
cg24593138	6.45361e-08	7.17780011575545e-06	ENSG00000053371.8_EST00000000000.0_19633496_19633595-ENSG00000053371.8_EST00000000000.0_19638321_19638588-0-1	49348	-0.47278	2.39482e-06	ENSG00000053371.8
cg12219123	1.14221e-08	1.54527853397179e-06	ENSG00000053371.8_EST00000000000.0_19634652_19634756-ENSG00000053371.8_EST00000000000.0_19634949_19635136-1-1	-229	-0.49576	4.21773e-07	ENSG00000053371.8
cg24593138	1.91727e-08	2.43669990899522e-06	ENSG00000053371.8_EST00000000000.0_19634652_19634756-ENSG00000053371.8_EST00000000000.0_19638321_19638401-0-1	49348	0.48906	7.08734e-07	ENSG00000053371.8
cg20810288	0.00309772	0.0828973271647737	ENSG00000053371.8_EST00000000000.0_19634949_19635136-ENSG00000053371.8_EST00000000000.0_19638321_19638401-0-1	219	0.27009	0.0929163	ENSG00000053371.8
cg03985478	2.19422e-17	8.16129549656968e-14	ENSG00000053371.8_EST00000000000.0_19634949_19635136-ENSG00000053371.8_EST00000000000.0_19638321_19638588-0-1	-42168	0.68089	8.12401e-16	ENSG00000053371.8
cg03985478	5.5226e-20	7.23487477333334e-16	ENSG00000053371.8_EST00000000000.0_19634949_19635136-ENSG00000053371.8_EST00000000000.0_19638321_19638640-0-1	-42168	-0.71817	2.04452e-18	ENSG00000053371.8
cg01832549	0.00215904	0.0518900348161567	ENSG00000077549.11_EST00000000000.0_19665317_19666111-ENSG00000077549.11_EST00000000000.0_19670852_19670928-0-1	-37077	0.2797	0.0520082	ENSG00000077549.11
cg25325159	9.67967e-05	0.00400459098562381	ENSG00000077549.11_EST00000000000.0_19665317_19666111-ENSG00000077549.11_EST00000000000.0_19683916_19684057-0-1	144	-0.35113	0.00265936	ENSG00000077549.11
cg25325159	0.000704605	0.0211704281117376	ENSG00000077549.11_EST00000000000.0_19665317_19666111-ENSG00000077549.11_EST00000000000.0_19705034_19705147-0-1	144	-0.30755	0.0178793	ENSG00000077549.11
cg03654273	4.70027e-09	3.96589095449816e-07	ENSG00000077549.11_EST00000000000.0_19665854_19666111-ENSG00000077549.11_EST00000000000.0_19669246_19669358-0-1	-8134	0.50692	8.88543e-08	ENSG00000077549.11
cg13100118	6.21664e-05	0.00286998674210132	ENSG00000077549.11_EST00000000000.0_19665854_19666111-ENSG00000077549.11_EST00000000000.0_19669256_19669358-0-1	-16697	-0.36003	0.0018313	ENSG00000077549.11
cg03076210	1.27363e-09	1.28410926110859e-07	ENSG00000077549.11_EST00000000000.0_19665854_19666111-ENSG00000077549.11_EST00000000000.0_19670852_19670928-1-1	-362	-0.52264	2.39827e-08	ENSG00000077549.11
cg17081867	9.97824e-12	2.07892311427158e-09	ENSG00000077549.11_EST00000000000.0_19665854_19666111-ENSG00000077549.11_EST00000000000.0_19671681_19671746-0-1	-43970	-0.57481	1.87952e-10	ENSG00000077549.11
cg17081867	8.42402e-06	0.00030628533642333	ENSG00000077549.11_EST00000000000.0_19665854_19666111-ENSG00000077549.11_EST00000000000.0_19683129_19683245-0-1	-43970	-0.39726	0.000158729	ENSG00000077549.11
cg25325159	0.00354676	0.037749723225429	ENSG00000077549.11_EST00000000000.0_19665854_19666111-ENSG00000077549.11_EST00000000000.0_19683939_19684057-0-1	144	0.2664	0.0354013	ENSG00000077549.11
cg17081867	1.13811e-09	1.16178160446424e-07	ENSG00000077549.11_EST00000000000.0_19665854_19666111-ENSG00000077549.11_EST00000000000.0_19711999_19712120-0-1	-43970	0.52396	2.13763e-08	ENSG00000077549.11
cg17081867	5.42154e-09	4.46924915147576e-07	ENSG00000077549.11_EST00000000000.0_19665854_19666111-ENSG00000077549.11_EST00000000000.0_19746155_19746244-0-1	-43970	0.50515	1.0202e-07	ENSG00000077549.11
cg17081867	0.0001518	0.00539124932977334	ENSG00000077549.11_EST00000000000.0_19670852_19670928-ENSG00000077549.11_EST00000000000.0_19705034_19705147-0-1	-43970	0.3418	0.00372323	ENSG00000077549.11
cg19520115	0.00495787	0.0905013282191242	ENSG00000077549.11_EST00000000000.0_19670852_19670928-ENSG00000077549.11_EST00000000000.0_19746155_19746244-0-1	-307	-0.25703	0.104016	ENSG00000077549.11
cg25325159	6.0893e-15	4.6190940593685e-12	ENSG00000077549.11_EST00000000000.0_19671681_19671746-ENSG00000077549.11_EST00000000000.0_19811930_19811981-0-1	144	0.63999	1.15064e-13	ENSG00000077549.11
cg03076210	6.81743e-05	0.00276212078759366	ENSG00000077549.11_EST00000000000.0_19683129_19683245-ENSG00000077549.11_EST00000000000.0_19683916_19684057-1-1	-362	0.3582	0.00175451	ENSG00000077549.11
cg03076210	5.13188e-07	2.48497417212757e-05	ENSG00000077549.11_EST00000000000.0_19683129_19683245-ENSG00000077549.11_EST00000000000.0_19683939_19684057-0-1	-362	-0.44283	9.64449e-06	ENSG00000077549.11
cg23111655	0.00152544	0.0419798539980871	ENSG00000077549.11_EST00000000000.0_19683129_19683245-ENSG00000077549.11_EST00000000000.0_19705034_19705147-0-1	-47245	-0.28864	0.040207	ENSG00000077549.11
cg25325159	1.01669e-05	0.000363861146486595	ENSG00000077549.11_EST00000000000.0_19683129_19683245-ENSG00000077549.11_EST00000000000.0_19711999_19712120-0-1	144	0.39394	0.000192243	ENSG00000077549.11
cg17081867	3.21839e-06	0.000129373968032688	ENSG00000077549.11_EST00000000000.0_19683129_19683245-ENSG00000077549.11_EST00000000000.0_19746155_19746244-0-1	-43970	0.41369	6.08433e-05	ENSG00000077549.11
cg17081867	4.32679e-08	2.74792571196211e-06	ENSG00000077549.11_EST00000000000.0_19683129_19683245-ENSG00000077549.11_EST00000000000.0_19811930_19812007-0-1	-43970	0.47823	8.11615e-07	ENSG00000077549.11
cg13100118	1.19509e-11	2.42107360874848e-09	ENSG00000077549.11_EST00000000000.0_19683129_19683245-ENSG00000077549.11_EST00000000000.0_19811930_19812066-0-1	-16697	0.57302	2.25231e-10	ENSG00000077549.11
cg17081867	3.86508e-08	2.49570079277795e-06	ENSG00000077549.11_EST00000000000.0_19683916_19684057-ENSG00000077549.11_EST00000000000.0_19705034_19705147-1-1	-43970	-0.47976	7.27852e-07	ENSG00000077549.11
cg04124888	1.40577e-05	0.000485500276686504	ENSG00000077549.11_EST00000000000.0_19683916_19684057-ENSG00000077549.11_EST00000000000.0_19711999_19712120-0-1	-23778	0.38814	0.000264543	ENSG00000077549.11
cg17081867	0.000468121	0.0137440999803047	ENSG00000077549.11_EST00000000000.0_19683916_19684057-ENSG00000077549.11_EST00000000000.0_19746155_19746244-0-1	-43970	0.31707	0.0108462	ENSG00000077549.11
cg25325159	1.91185e-13	7.68926465565156e-11	ENSG00000077549.11_EST00000000000.0_19683916_19684057-ENSG00000077549.11_EST00000000000.0_19811930_19811979-0-1	144	-0.61148	3.5837e-12	ENSG00000077549.11
cg17081867	2.56877e-09	2.34154729252448e-07	ENSG00000077549.11_EST00000000000.0_19683916_19684057-ENSG00000077549.11_EST00000000000.0_19811930_19811981-0-1	-43970	0.51429	4.82117e-08	ENSG00000077549.11
cg13100118	4.6072e-08	2.93258923969388e-06	ENSG00000077549.11_EST00000000000.0_19683916_19684057-ENSG00000077549.11_EST00000000000.0_19811930_19812007-0-1	-16697	-0.47738	8.72629e-07	ENSG00000077549.11
cg03076210	2.90505e-07	1.49192473170763e-05	ENSG00000077549.11_EST00000000000.0_19683916_19684057-ENSG00000077549.11_EST00000000000.0_19811930_19812066-0-1	-362	-0.45134	5.44178e-06	ENSG00000077549.11
cg17081867	7.99486e-05	0.00290748352288846	ENSG00000077549.11_EST00000000000.0_19683939_19684057-ENSG00000077549.11_EST00000000000.0_19705034_19705147-1-1	-43970	0.355	0.00185843	ENSG00000077549.11
cg17081867	9.02747e-06	0.00032780205962353	ENSG00000077549.11_EST00000000000.0_19683939_19684057-ENSG00000077549.11_EST00000000000.0_19711999_19712120-0-1	-43970	-0.39604	0.000171135	ENSG00000077549.11
cg17081867	1.00663e-09	1.05147137781246e-07	ENSG00000077549.11_EST00000000000.0_19683939_19684057-ENSG00000077549.11_EST00000000000.0_19746155_19746245-0-1	-43970	0.52539	1.90391e-08	ENSG00000077549.11
cg04124888	0.000550197	0.0126593555295873	ENSG00000077549.11_EST00000000000.0_19683939_19684057-ENSG00000077549.11_EST00000000000.0_19811930_19811981-0-1	-23778	-0.31335	0.00987292	ENSG00000077549.11
cg23111655	0.00636546	0.0871645210533728	ENSG00000077549.11_EST00000000000.0_19683939_19684057-ENSG00000077549.11_EST00000000000.0_19811930_19812066-0-1	-47245	-0.24983	0.0991168	ENSG00000077549.11
cg13100118	1.95319e-10	2.58346106178942e-08	ENSG00000077549.11_EST00000000000.0_19705034_19705147-ENSG00000077549.11_EST00000000000.0_19711999_19712120-1-1	-16697	0.54389	3.69231e-09	ENSG00000077549.11
cg13100118	5.08049e-11	8.25159723667378e-09	ENSG00000077549.11_EST00000000000.0_19705034_19705147-ENSG00000077549.11_EST00000000000.0_19746155_19746244-0-1	-16697	-0.55828	9.56928e-10	ENSG00000077549.11
cg17081867	1.30266e-05	0.000455727222476116	ENSG00000077549.11_EST00000000000.0_19705034_19705147-ENSG00000077549.11_EST00000000000.0_19746155_19746245-0-1	-43970	0.38952	0.000246575	ENSG00000077549.11
cg13100118	9.15746e-08	5.35834122276695e-06	ENSG00000077549.11_EST00000000000.0_19705034_19705147-ENSG00000077549.11_EST00000000000.0_19810684_19810809-0-1	-16697	0.46792	1.72192e-06	ENSG00000077549.11
cg17081867	2.92669e-06	0.000118911527267394	ENSG00000077549.11_EST00000000000.0_19705034_19705147-ENSG00000077549.11_EST00000000000.0_19811930_19812007-0-1	-43970	0.41527	5.53693e-05	ENSG00000077549.11
cg13100118	2.53027e-07	1.32692176168858e-05	ENSG00000077549.11_EST00000000000.0_19705034_19705147-ENSG00000077549.11_EST00000000000.0_19811930_19812066-0-1	-16697	0.45337	4.77e-06	ENSG00000077549.11
cg17081867	0.000935199	0.0273343682585926	ENSG00000077549.11_EST00000000000.0_19711999_19712120-ENSG00000077549.11_EST00000000000.0_19746155_19746244-1-1	-43970	-0.30076	0.024128	ENSG00000077549.11
cg25325159	1.98317e-07	1.06622055656431e-05	ENSG00000077549.11_EST00000000000.0_19711999_19712120-ENSG00000077549.11_EST00000000000.0_19746155_19746245-0-1	144	0.45692	3.73363e-06	ENSG00000077549.11
cg13100118	3.23133e-08	2.12999667713925e-06	ENSG00000077549.11_EST00000000000.0_19711999_19712120-ENSG00000077549.11_EST00000000000.0_19775328_19775824-0-1	-16697	0.48216	6.08286e-07	ENSG00000077549.11
cg13100118	3.57301e-09	3.12639769990075e-07	ENSG00000077549.11_EST00000000000.0_19711999_19712120-ENSG00000077549.11_EST00000000000.0_19810378_19810579-0-1	-16697	0.51029	6.75013e-08	ENSG00000077549.11
cg25325159	0.00120495	0.0273902035465022	ENSG00000077549.11_EST00000000000.0_19711999_19712120-ENSG00000077549.11_EST00000000000.0_19810684_19810809-0-1	144	-0.29455	0.0241858	ENSG00000077549.11
cg13100118	1.23425e-08	9.11009132654009e-07	ENSG00000077549.11_EST00000000000.0_19711999_19712120-ENSG00000077549.11_EST00000000000.0_19810684_19811158-0-1	-16697	0.49477	2.31172e-07	ENSG00000077549.11
cg17081867	0.00100356	0.0265795753018105	ENSG00000077549.11_EST00000000000.0_19711999_19712120-ENSG00000077549.11_EST00000000000.0_19811930_19812007-0-1	-43970	0.29905	0.0233472	ENSG00000077549.11
cg25325159	1.03868e-10	1.50852564360038e-08	ENSG00000077549.11_EST00000000000.0_19711999_19712120-ENSG00000077549.11_EST00000000000.0_19811930_19812066-0-1	144	0.55073	1.95287e-09	ENSG00000077549.11
cg24876897	0.000955678	0.0447062744601288	ENSG00000244038.2_EST00000000000.0_20978547_20979021-ENSG00000244038.2_EST00000000000.0_20980120_20980267-0-1	603	-0.30024	0.0433849	ENSG00000244038.2
cg14035553	3.30135e-06	0.000221388215097579	ENSG00000244038.2_EST00000000000.0_20979114_20979220-ENSG00000158828.5_EST00000000000.0_20975488_20975724-0-0	41443	0.41327	0.000110545	ENSG00000244038.2
cg03149628	0.00105772	0.044622136496586	ENSG00000244038.2_EST00000000000.0_20979114_20979220-ENSG00000244038.2_EST00000000000.0_20980120_20980267-0-1	-9162	-0.29776	0.0432919	ENSG00000244038.2
cg14035553	4.65038e-10	8.81003427101753e-08	ENSG00000244038.2_EST00000000000.0_20979114_20979220-ENSG00000244038.2_EST00000000000.0_20981107_20981200-0-1	41443	-0.53424	1.54881e-08	ENSG00000244038.2
cg14035553	4.8623e-10	9.18466537939839e-08	ENSG00000244038.2_EST00000000000.0_20979114_20979220-ENSG00000244038.2_EST00000000000.0_20981933_20982027-0-1	41443	-0.53374	1.62648e-08	ENSG00000244038.2
cg14035553	1.61864e-07	1.47827872038466e-05	ENSG00000244038.2_EST00000000000.0_20979114_20979220-ENSG00000244038.2_EST00000000000.0_20982169_20982272-0-1	41443	-0.45985	5.38668e-06	ENSG00000244038.2
cg26063862	0.00171631	0.0684938370397777	ENSG00000244038.2_EST00000000000.0_20979344_20979464-ENSG00000244038.2_EST00000000000.0_20980120_20980267-1-1	35254	-0.28564	0.0732415	ENSG00000244038.2
cg14035553	0.000869009	0.037689963547043	ENSG00000244038.2_EST00000000000.0_20979344_20979464-ENSG00000244038.2_EST00000000000.0_20981107_20981200-0-1	41443	-0.30254	0.0353394	ENSG00000244038.2
cg14035553	3.86225e-11	1.06109712599495e-08	ENSG00000244038.2_EST00000000000.0_20979344_20979464-ENSG00000244038.2_EST00000000000.0_20981933_20982027-0-1	41443	-0.56113	1.28714e-09	ENSG00000244038.2
cg14035553	3.59574e-08	3.90577032187171e-06	ENSG00000244038.2_EST00000000000.0_20979344_20979464-ENSG00000244038.2_EST00000000000.0_20982169_20982272-0-1	41443	-0.48073	1.20534e-06	ENSG00000244038.2
cg14035553	1.01189e-13	7.31122224603297e-11	ENSG00000244038.2_EST00000000000.0_20979344_20979464-ENSG00000244038.2_EST00000000000.0_20982594_20982680-0-1	41443	-0.61697	3.37445e-12	ENSG00000244038.2
cg14035553	2.25358e-06	0.000156238688925824	ENSG00000244038.2_EST00000000000.0_20979344_20979464-ENSG00000244038.2_EST00000000000.0_20987374_20987484-0-1	41443	-0.41957	7.50438e-05	ENSG00000244038.2
cg20697630	1.73865e-05	0.00168996855375608	ENSG00000244038.2_EST00000000000.0_20980120_20980267-ENSG00000244038.2_EST00000000000.0_20982169_20982272-0-1	-27626	-0.38428	0.00101145	ENSG00000244038.2
cg26063862	3.32459e-06	0.000222700062206639	ENSG00000244038.2_EST00000000000.0_20980120_20980267-ENSG00000244038.2_EST00000000000.0_20982594_20982680-0-1	35254	0.41315	0.000111285	ENSG00000244038.2
cg14035553	7.39421e-12	2.6304274395267e-09	ENSG00000244038.2_EST00000000000.0_20981107_20981200-ENSG00000244038.2_EST00000000000.0_20987690_20987898-0-1	41443	0.57776	2.48145e-10	ENSG00000244038.2
cg14035553	2.21146e-13	1.39590387585284e-10	ENSG00000244038.2_EST00000000000.0_20981933_20982027-ENSG00000244038.2_EST00000000000.0_20987690_20987898-0-1	41443	0.61021	7.37169e-12	ENSG00000244038.2
cg01961278	0.000438573	0.0262532819318032	ENSG00000244038.2_EST00000000000.0_20982169_20982272-ENSG00000244038.2_EST00000000000.0_20982594_20982680-1-1	-1872	0.31856	0.0230068	ENSG00000244038.2
cg25469870	0.000141159	0.00952470973335979	ENSG00000244038.2_EST00000000000.0_20982169_20982272-ENSG00000244038.2_EST00000000000.0_20987374_20987484-0-1	-24540	0.34333	0.00712422	ENSG00000244038.2
cg14035553	6.49193e-11	1.64410670101986e-08	ENSG00000244038.2_EST00000000000.0_20982169_20982272-ENSG00000244038.2_EST00000000000.0_20987690_20987898-0-1	41443	0.55571	2.16393e-09	ENSG00000244038.2
cg14035553	2.50267e-07	2.19352056406084e-05	ENSG00000244038.2_EST00000000000.0_20982594_20982680-ENSG00000244038.2_EST00000000000.0_20987374_20987484-0-1	41443	-0.45353	8.38126e-06	ENSG00000244038.2
cg14035553	1.63041e-12	7.36867644367882e-10	ENSG00000244038.2_EST00000000000.0_20982594_20982680-ENSG00000244038.2_EST00000000000.0_20987690_20987898-0-1	41443	0.59218	5.43931e-11	ENSG00000244038.2
cg25469870	0.00065367	0.0290451733806267	ENSG00000244038.2_EST00000000000.0_20987374_20987484-ENSG00000244038.2_EST00000000000.0_20987690_20987898-0-1	-24540	0.30932	0.0259174	ENSG00000244038.2
cg25469870	0.00065367	0.0277258547291005	ENSG00000244038.2_EST00000000000.0_20987374_20987484-ENSG00000244038.2_EST00000000000.0_20987690_20988000-0-1	-24540	-0.30932	0.0245384	ENSG00000244038.2
cg21326881	0.00626953	0.0812774991492183	ENSG00000127483.12_EST00000000000.0_21072036_21072149-ENSG00000127483.12_EST00000000000.0_21076216_21076375-0-1	304	-0.25027	0.0906643	ENSG00000127483.12
cg21695487	0.000103333	0.00270352317924125	ENSG00000127483.12_EST00000000000.0_21072036_21072149-ENSG00000127483.12_EST00000000000.0_21083659_21083749-0-1	-860	-0.34979	0.00171259	ENSG00000127483.12
cg21326881	0.00702571	0.0895612930588091	ENSG00000127483.12_EST00000000000.0_21072036_21072149-ENSG00000127483.12_EST00000000000.0_21091870_21092024-0-1	304	-0.24693	0.102642	ENSG00000127483.12
cg21695487	0.000188235	0.00480643495687521	ENSG00000127483.12_EST00000000000.0_21072036_21072149-ENSG00000127483.12_EST00000000000.0_21094077_21094157-0-1	-860	-0.33723	0.00326903	ENSG00000127483.12
cg24849108	0.00381053	0.059126180400312	ENSG00000127483.12_EST00000000000.0_21072036_21072149-ENSG00000127483.12_EST00000000000.0_21097423_21097566-0-1	-43264	-0.26442	0.0610641	ENSG00000127483.12
cg13228952	0.00211662	0.035257114015744	ENSG00000127483.12_EST00000000000.0_21072036_21072149-ENSG00000127483.12_EST00000000000.0_21099944_21100103-0-1	-24198	-0.28022	0.0326438	ENSG00000127483.12
cg21695487	1.18958e-07	5.12186927867572e-06	ENSG00000127483.12_EST00000000000.0_21074037_21074148-ENSG00000127483.12_EST00000000000.0_21076216_21076375-1-1	-860	0.46424	1.63654e-06	ENSG00000127483.12
cg21695487	4.37298e-06	0.000127264616733635	ENSG00000127483.12_EST00000000000.0_21074037_21074148-ENSG00000127483.12_EST00000000000.0_21083659_21083749-0-1	-860	-0.40855	5.97443e-05	ENSG00000127483.12
cg21695487	6.08246e-06	0.000172958736507567	ENSG00000127483.12_EST00000000000.0_21074037_21074148-ENSG00000127483.12_EST00000000000.0_21094077_21094157-0-1	-860	-0.40292	8.4073e-05	ENSG00000127483.12
cg20613337	0.000298135	0.00787102406699153	ENSG00000127483.12_EST00000000000.0_21076216_21076375-ENSG00000127483.12_EST00000000000.0_21083692_21083749-0-1	-617	0.32723	0.00572855	ENSG00000127483.12
cg21326881	3.9715e-05	0.000928242400235097	ENSG00000127483.12_EST00000000000.0_21076216_21076375-ENSG00000127483.12_EST00000000000.0_21091870_21092024-0-1	304	-0.36878	0.00054301	ENSG00000127483.12
cg24849108	0.00019787	0.00633105890965826	ENSG00000127483.12_EST00000000000.0_21076216_21076375-ENSG00000127483.12_EST00000000000.0_21099944_21100103-0-1	-43264	-0.33616	0.00447219	ENSG00000127483.12
cg24849108	2.71234e-05	0.000660302254739832	ENSG00000127483.12_EST00000000000.0_21076216_21076375-ENSG00000127483.12_EST00000000000.0_21103090_21103243-0-1	-43264	-0.37603	0.000372353	ENSG00000127483.12
cg24849108	0.00113017	0.0226496214090504	ENSG00000127483.12_EST00000000000.0_21076216_21076375-ENSG00000127483.12_EST00000000000.0_21106848_21107033-0-1	-43264	-0.29613	0.0193412	ENSG00000127483.12
cg24849108	0.000101218	0.00306898428650912	ENSG00000127483.12_EST00000000000.0_21076216_21076375-ENSG00000127483.12_EST00000000000.0_21113688_21113765-0-1	-43264	-0.35021	0.00197443	ENSG00000127483.12
cg21695487	1.36947e-06	4.53363130970166e-05	ENSG00000127483.12_EST00000000000.0_21083659_21083749-ENSG00000127483.12_EST00000000000.0_21091870_21092024-1-1	-860	0.42759	1.88665e-05	ENSG00000127483.12
cg21695487	5.57289e-07	2.02170608327733e-05	ENSG00000127483.12_EST00000000000.0_21083659_21083749-ENSG00000127483.12_EST00000000000.0_21094077_21094157-0-1	-860	-0.44158	7.65167e-06	ENSG00000127483.12
cg21695487	4.14682e-05	0.000973753719077165	ENSG00000127483.12_EST00000000000.0_21083659_21083749-ENSG00000127483.12_EST00000000000.0_21099944_21100103-0-1	-860	0.36795	0.000572117	ENSG00000127483.12
cg00577361	0.000406537	0.00871499731751272	ENSG00000127483.12_EST00000000000.0_21083659_21083749-ENSG00000127483.12_EST00000000000.0_21103090_21103243-0-1	-866	-0.32029	0.00643435	ENSG00000127483.12
cg24849108	2.60681e-05	0.000636600364929228	ENSG00000127483.12_EST00000000000.0_21091870_21092024-ENSG00000127483.12_EST00000000000.0_21099944_21101498-0-1	-43264	-0.37678	0.000357566	ENSG00000127483.12
cg13228952	0.00254455	0.0412433871163555	ENSG00000127483.12_EST00000000000.0_21097423_21097566-ENSG00000127483.12_EST00000000000.0_21099944_21101498-0-1	-24198	-0.27537	0.0393609	ENSG00000127483.12
cg23097509	0.00381328	0.0562536289241574	ENSG00000127483.12_EST00000000000.0_21097423_21097566-ENSG00000127483.12_EST00000000000.0_21103090_21103243-0-1	-262	-0.2644	0.057419	ENSG00000127483.12
cg13228952	0.0012423	0.022944791575146	ENSG00000127483.12_EST00000000000.0_21097423_21097566-ENSG00000127483.12_EST00000000000.0_21103191_21103243-0-1	-24198	0.29379	0.0196307	ENSG00000127483.12
cg21326881	2.12796e-06	6.66893910335431e-05	ENSG00000127483.12_EST00000000000.0_21097423_21097566-ENSG00000127483.12_EST00000000000.0_21106305_21106404-0-1	304	0.4205	2.90472e-05	ENSG00000127483.12
cg21695487	6.26679e-05	0.00172980744647454	ENSG00000127483.12_EST00000000000.0_21097423_21097566-ENSG00000127483.12_EST00000000000.0_21106329_21106404-0-1	-860	0.35987	0.00103808	ENSG00000127483.12
cg21695487	7.1861e-06	0.000199953203793821	ENSG00000127483.12_EST00000000000.0_21097423_21097566-ENSG00000127483.12_EST00000000000.0_21106838_21107033-0-1	-860	-0.40003	9.86977e-05	ENSG00000127483.12
cg24849108	2.64567e-05	0.000649565831000883	ENSG00000127483.12_EST00000000000.0_21097423_21097566-ENSG00000127483.12_EST00000000000.0_21113007_21113133-0-1	-43264	-0.3765	0.000365624	ENSG00000127483.12
cg20613337	0.00119558	0.0230749412424533	ENSG00000127483.12_EST00000000000.0_21099944_21100103-ENSG00000127483.12_EST00000000000.0_21106329_21106404-0-1	-617	-0.29474	0.0197652	ENSG00000127483.12
cg24849108	4.25146e-05	0.000989891950180899	ENSG00000127483.12_EST00000000000.0_21099944_21100103-ENSG00000127483.12_EST00000000000.0_21106838_21107033-0-1	-43264	0.36747	0.000582466	ENSG00000127483.12
cg21326881	0.000709118	0.014166651242105	ENSG00000127483.12_EST00000000000.0_21099944_21100103-ENSG00000127483.12_EST00000000000.0_21113688_21113765-0-1	304	0.3074	0.0112297	ENSG00000127483.12
cg24849108	0.00367008	0.0660362731934484	ENSG00000127483.12_EST00000000000.0_21103090_21103243-ENSG00000075151.13_EST00000000000.0_21133197_21133993-0-0	-43264	-0.26546	0.0699931	ENSG00000127483.12
cg24849108	0.00512977	0.071212479038624	ENSG00000127483.12_EST00000000000.0_21103090_21103243-ENSG00000090686.11_EST00000000000.0_22078000_22078108-0-0	-43264	-0.25606	0.0768645	ENSG00000127483.12
cg21326881	1.52952e-07	6.39287940129624e-06	ENSG00000127483.12_EST00000000000.0_21103090_21103243-ENSG00000127483.12_EST00000000000.0_21106848_21107033-0-1	304	-0.46066	2.10218e-06	ENSG00000127483.12
cg24849108	0.00156821	0.0322797578355321	ENSG00000127483.12_EST00000000000.0_21103090_21103243-ENSG00000127483.12_EST00000000000.0_21112679_21113124-0-1	-43264	-0.28794	0.029369	ENSG00000127483.12
cg24849108	3.16736e-05	0.000758928611542922	ENSG00000127483.12_EST00000000000.0_21103090_21103243-ENSG00000127483.12_EST00000000000.0_21113007_21113133-0-1	-43264	-0.3731	0.000434586	ENSG00000127483.12
cg24849108	7.15994e-05	0.0019983925772528	ENSG00000127483.12_EST00000000000.0_21103090_21103243-ENSG00000127483.12_EST00000000000.0_21113688_21113816-0-1	-43264	-0.35722	0.00122034	ENSG00000127483.12
cg21695487	0.000532118	0.0102847354767198	ENSG00000127483.12_EST00000000000.0_21106305_21106404-ENSG00000127483.12_EST00000000000.0_21106838_21107033-1-1	-860	-0.31412	0.0077788	ENSG00000127483.12
cg21326881	8.04855e-08	3.61486193263765e-06	ENSG00000127483.12_EST00000000000.0_21106305_21106404-ENSG00000127483.12_EST00000000000.0_21106848_21107033-0-1	304	-0.46972	1.10374e-06	ENSG00000127483.12
cg21326881	4.59336e-06	0.000133718520948049	ENSG00000127483.12_EST00000000000.0_21106305_21106404-ENSG00000127483.12_EST00000000000.0_21112746_21113145-1-1	304	0.40772	6.31359e-05	ENSG00000127483.12
ch.1.705736F	0.00144253	0.0282316068600533	ENSG00000127483.12_EST00000000000.0_21106305_21106404-ENSG00000127483.12_EST00000000000.0_21113688_21113805-0-1	-39808	0.29005	0.025062	ENSG00000127483.12
cg21695487	1.1962e-08	6.76129939732186e-07	ENSG00000127483.12_EST00000000000.0_21106305_21106404-ENSG00000127483.12_EST00000000000.0_21113688_21113816-0-1	-860	0.49517	1.64329e-07	ENSG00000127483.12
cg24849108	0.00526254	0.0749141913820939	ENSG00000127483.12_EST00000000000.0_21106329_21106404-ENSG00000127483.12_EST00000000000.0_21106848_21107033-0-1	-43264	-0.25533	0.0818476	ENSG00000127483.12
cg24849108	5.66348e-06	0.000161406211074321	ENSG00000127483.12_EST00000000000.0_21106848_21107033-ENSG00000127483.12_EST00000000000.0_21113688_21113765-0-1	-43264	-0.40415	7.78303e-05	ENSG00000127483.12
cg24849108	3.79518e-05	0.000891160495312481	ENSG00000127483.12_EST00000000000.0_21106848_21107033-ENSG00000127483.12_EST00000000000.0_21113688_21113805-0-1	-43264	-0.36965	0.000519114	ENSG00000127483.12
cg05037270	4.60904e-08	2.58438656343713e-06	ENSG00000075151.13_EST00000000000.0_21133741_21133993-ENSG00000075151.13_EST00000000000.0_21137231_21137377-1-1	744	-0.47738	7.57003e-07	ENSG00000075151.13
cg05037270	0.000697683	0.015830973467558	ENSG00000075151.13_EST00000000000.0_21133741_21133993-ENSG00000075151.13_EST00000000000.0_21151593_21151691-0-1	744	0.30778	0.0127654	ENSG00000075151.13
cg19363242	1.00826e-07	5.19435417880152e-06	ENSG00000075151.13_EST00000000000.0_21133741_21133993-ENSG00000075151.13_EST00000000000.0_21151597_21151691-0-1	48432	0.46657	1.66324e-06	ENSG00000075151.13
cg05037270	9.67792e-08	4.97769094029233e-06	ENSG00000075151.13_EST00000000000.0_21133741_21133993-ENSG00000075151.13_EST00000000000.0_21154110_21154191-0-1	744	0.46714	1.58474e-06	ENSG00000075151.13
cg05037270	0.000140031	0.00524845965247332	ENSG00000075151.13_EST00000000000.0_21133741_21133993-ENSG00000075151.13_EST00000000000.0_21183896_21183990-0-1	744	0.34349	0.00361127	ENSG00000075151.13
cg05037270	0.00137272	0.0335597495831953	ENSG00000075151.13_EST00000000000.0_21137231_21137377-ENSG00000075151.13_EST00000000000.0_21143885_21144031-0-1	744	-0.2913	0.0307645	ENSG00000075151.13
cg05037270	4.27502e-10	4.47300324129868e-08	ENSG00000075151.13_EST00000000000.0_21137231_21137377-ENSG00000075151.13_EST00000000000.0_21151593_21151691-0-1	744	0.53519	7.02741e-09	ENSG00000075151.13
cg05037270	0.00630342	0.0861902495958375	ENSG00000075151.13_EST00000000000.0_21137231_21137377-ENSG00000075151.13_EST00000000000.0_21151597_21151691-0-1	744	-0.25011	0.0976789	ENSG00000075151.13
cg09135206	0.00154535	0.0358098400961553	ENSG00000075151.13_EST00000000000.0_21137231_21137377-ENSG00000075151.13_EST00000000000.0_21155640_21155765-0-1	-64	-0.28831	0.0332565	ENSG00000075151.13
cg05037270	4.98415e-06	0.000168465199504193	ENSG00000075151.13_EST00000000000.0_21175908_21176023-ENSG00000075151.13_EST00000000000.0_21177751_21177971-1-1	744	-0.40633	8.16162e-05	ENSG00000075151.13
cg05037270	6.37016e-09	4.56322902986917e-07	ENSG00000075151.13_EST00000000000.0_21175908_21176023-ENSG00000075151.13_EST00000000000.0_21181471_21181564-0-1	744	0.50315	1.04478e-07	ENSG00000075151.13
cg05037270	3.54109e-09	2.74900617564497e-07	ENSG00000075151.13_EST00000000000.0_21175908_21176023-ENSG00000075151.13_EST00000000000.0_21183896_21183990-0-1	744	0.5104	5.8116e-08	ENSG00000075151.13
cg12037641	0.00562916	0.0881827624916138	ENSG00000075151.13_EST00000000000.0_21177751_21177971-ENSG00000075151.13_EST00000000000.0_21181471_21181564-0-1	47335	-0.2534	0.100598	ENSG00000075151.13
cg19363242	1.73534e-08	1.09200878157302e-06	ENSG00000075151.13_EST00000000000.0_21221861_21221994-ENSG00000075151.13_EST00000000000.0_21226190_21226406-0-1	48432	-0.49036	2.84361e-07	ENSG00000075151.13
cg19363242	4.63422e-08	2.60163018872774e-06	ENSG00000075151.13_EST00000000000.0_21221861_21221994-ENSG00000075151.13_EST00000000000.0_21226190_21226436-1-1	48432	0.4773	7.62881e-07	ENSG00000075151.13
cg09135206	4.41298e-07	1.92951057451415e-05	ENSG00000075151.13_EST00000000000.0_21221861_21221994-ENSG00000075151.13_EST00000000000.0_21267984_21268111-0-1	-64	0.44511	7.26211e-06	ENSG00000075151.13
cg05037270	4.34665e-09	3.26379620948604e-07	ENSG00000075151.13_EST00000000000.0_21221861_21221994-ENSG00000075151.13_EST00000000000.0_21267984_21268823-0-1	744	-0.50789	7.0929e-08	ENSG00000075151.13
cg05037270	8.6574e-09	5.95109813924977e-07	ENSG00000075151.13_EST00000000000.0_21226190_21226406-ENSG00000075151.13_EST00000000000.0_21231376_21231464-0-1	744	-0.49929	1.41745e-07	ENSG00000075151.13
cg05037270	2.60362e-09	2.10636931932666e-07	ENSG00000075151.13_EST00000000000.0_21226190_21226406-ENSG00000075151.13_EST00000000000.0_21295967_21296089-0-1	744	0.51413	4.26388e-08	ENSG00000075151.13
cg10693773	0.00158407	0.0330803566451041	ENSG00000075151.13_EST00000000000.0_21226190_21226436-ENSG00000075151.13_EST00000000000.0_21231376_21231464-1-1	261	-0.28768	0.0302395	ENSG00000075151.13
cg24902490	0.00164303	0.0324394976732643	ENSG00000075151.13_EST00000000000.0_21226190_21226436-ENSG00000075151.13_EST00000000000.0_21267984_21268111-0-1	-798	-0.28675	0.0295494	ENSG00000075151.13
cg19363242	3.68279e-08	2.10840834877997e-06	ENSG00000075151.13_EST00000000000.0_21226190_21226436-ENSG00000075151.13_EST00000000000.0_21267984_21268823-0-1	48432	-0.48041	6.01093e-07	ENSG00000075151.13
cg19363242	1.02715e-06	4.09790357424893e-05	ENSG00000075151.13_EST00000000000.0_21226190_21226436-ENSG00000075151.13_EST00000000000.0_21276499_21276604-0-1	48432	0.43214	1.68639e-05	ENSG00000075151.13
cg09135206	5.85239e-06	0.000195074808064863	ENSG00000075151.13_EST00000000000.0_21307541_21307720-ENSG00000075151.13_EST00000000000.0_21329206_21329301-1-1	-64	-0.40358	9.60375e-05	ENSG00000075151.13
cg09135206	0.00229234	0.0381225798773259	ENSG00000075151.13_EST00000000000.0_21307541_21307720-ENSG00000075151.13_EST00000000000.0_21415631_21415701-0-1	-64	-0.27813	0.0358156	ENSG00000075151.13
cg05037270	0.00112866	0.0227142360604582	ENSG00000075151.13_EST00000000000.0_21307541_21307720-ENSG00000075151.13_EST00000000000.0_21503215_21503340-0-1	744	0.29617	0.0194044	ENSG00000075151.13
cg09135206	2.73882e-05	0.000782034149480839	ENSG00000075151.13_EST00000000000.0_21307541_21307737-ENSG00000075151.13_EST00000000000.0_21327692_21327805-0-1	-64	0.37585	0.00044927	ENSG00000075151.13
cg05037270	3.99281e-08	2.27041770707517e-06	ENSG00000075151.13_EST00000000000.0_21307541_21307737-ENSG00000075151.13_EST00000000000.0_21329202_21329301-0-1	744	-0.47932	6.53376e-07	ENSG00000075151.13
cg05037270	0.000284349	0.00800427695535821	ENSG00000075151.13_EST00000000000.0_21307541_21307737-ENSG00000075151.13_EST00000000000.0_21415631_21415701-0-1	744	-0.32828	0.00583916	ENSG00000075151.13
cg06878749	5.49841e-08	3.01849782173533e-06	ENSG00000075151.13_EST00000000000.0_21307541_21307737-ENSG00000075151.13_EST00000000000.0_21415631_21415706-0-1	45153	0.47497	9.01263e-07	ENSG00000075151.13
cg05037270	2.56127e-06	9.32661037069383e-05	ENSG00000075151.13_EST00000000000.0_21307541_21307737-ENSG00000075151.13_EST00000000000.0_21502668_21502851-0-1	744	-0.41747	4.22511e-05	ENSG00000075151.13
cg00574196	1.30378e-07	1.16379519638166e-05	ENSG00000090686.11_EST00000000000.0_22005860_22005932-ENSG00000090686.11_EST00000000000.0_22013684_22013732-0-1	27893	0.46294	4.12045e-06	ENSG00000090686.11
cg00574196	8.52304e-07	6.18069595346733e-05	ENSG00000090686.11_EST00000000000.0_22005860_22005932-ENSG00000090686.11_EST00000000000.0_22016467_22016592-0-1	27893	-0.43505	2.67001e-05	ENSG00000090686.11
cg15987572	0.00251204	0.072092851813183	ENSG00000090686.11_EST00000000000.0_22005860_22005932-ENSG00000090686.11_EST00000000000.0_22021559_22021714-0-1	27336	0.27571	0.0780526	ENSG00000090686.11
cg02108176	0.000978973	0.036605983124345	ENSG00000090686.11_EST00000000000.0_22005860_22005932-ENSG00000090686.11_EST00000000000.0_22027991_22028095-0-1	-506	0.29965	0.0341332	ENSG00000090686.11
cg19744773	6.05064e-05	0.00401727450350726	ENSG00000090686.11_EST00000000000.0_22005860_22005932-ENSG00000090686.11_EST00000000000.0_22030005_22030111-0-1	60	0.36057	0.00266906	ENSG00000090686.11
cg00574196	2.44804e-05	0.00203541127011972	ENSG00000090686.11_EST00000000000.0_22016467_22016592-ENSG00000090686.11_EST00000000000.0_22021559_22021714-1-1	27893	0.37795	0.00124598	ENSG00000090686.11
cg02108176	0.000497596	0.0242157048573337	ENSG00000090686.11_EST00000000000.0_22016467_22016592-ENSG00000090686.11_EST00000000000.0_22030005_22030111-0-1	-506	0.31567	0.0209153	ENSG00000090686.11
cg02108176	3.31032e-13	1.86960594680762e-10	ENSG00000090686.11_EST00000000000.0_22016467_22016592-ENSG00000090686.11_EST00000000000.0_22041882_22041950-0-1	-506	0.60666	1.04954e-11	ENSG00000090686.11
cg24447680	0.000841995	0.0414122986429134	ENSG00000090686.11_EST00000000000.0_22021559_22021714-ENSG00000090686.11_EST00000000000.0_22030005_22030111-0-1	47398	-0.3033	0.0395458	ENSG00000090686.11
cg02108176	4.33557e-11	1.11416771176991e-08	ENSG00000090686.11_EST00000000000.0_22021559_22021714-ENSG00000090686.11_EST00000000000.0_22032619_22032680-0-1	-506	0.55994	1.36453e-09	ENSG00000090686.11
cg02108176	9.13835e-08	8.47276121836122e-06	ENSG00000090686.11_EST00000000000.0_22021559_22021714-ENSG00000090686.11_EST00000000000.0_22041882_22041950-0-1	-506	0.46795	2.88362e-06	ENSG00000090686.11
cg02108176	2.39055e-08	2.58236715791505e-06	ENSG00000090686.11_EST00000000000.0_22021559_22021714-ENSG00000090686.11_EST00000000000.0_22109317_22109384-0-1	-506	0.48616	7.56375e-07	ENSG00000090686.11
cg02108176	0.000170599	0.00898456236014275	ENSG00000090686.11_EST00000000000.0_22027991_22028095-ENSG00000090686.11_EST00000000000.0_22030755_22030885-0-1	-506	-0.33933	0.00666403	ENSG00000090686.11
cg02108176	1.49566e-07	1.31809400643736e-05	ENSG00000090686.11_EST00000000000.0_22027991_22028095-ENSG00000090686.11_EST00000000000.0_22032619_22032680-0-1	-506	0.46098	4.7351e-06	ENSG00000090686.11
cg22025064	9.8262e-05	0.00648346842323803	ENSG00000090686.11_EST00000000000.0_22027991_22028095-ENSG00000090686.11_EST00000000000.0_22032960_22033082-0-1	31301	-0.35082	0.00459634	ENSG00000090686.11
cg22025064	0.00012727	0.00704349158569036	ENSG00000090686.11_EST00000000000.0_22027991_22028095-ENSG00000090686.11_EST00000000000.0_22033237_22033361-0-1	31301	-0.34549	0.00504924	ENSG00000090686.11
cg02108176	8.757e-09	1.06270772971845e-06	ENSG00000090686.11_EST00000000000.0_22027991_22028095-ENSG00000090686.11_EST00000000000.0_22041882_22041950-0-1	-506	0.49914	2.75815e-07	ENSG00000090686.11
cg00574196	0.000215064	0.0142373459416302	ENSG00000090686.11_EST00000000000.0_22030005_22030111-ENSG00000090686.11_EST00000000000.0_22030755_22030885-1-1	27893	0.33437	0.0112963	ENSG00000090686.11
cg02108176	1.07993e-07	9.7733351937605e-06	ENSG00000090686.11_EST00000000000.0_22030005_22030111-ENSG00000090686.11_EST00000000000.0_22032619_22032680-0-1	-506	0.4656	3.38474e-06	ENSG00000090686.11
cg06319359	9.08755e-05	0.00607152114946463	ENSG00000090686.11_EST00000000000.0_22030005_22030111-ENSG00000090686.11_EST00000000000.0_22033237_22033361-0-1	-504	-0.35241	0.00426106	ENSG00000090686.11
cg06319359	9.33e-06	0.000534665686397743	ENSG00000090686.11_EST00000000000.0_22030005_22030111-ENSG00000090686.11_EST00000000000.0_22047529_22047656-0-1	-504	-0.39546	0.000294498	ENSG00000090686.11
cg00574196	1.9809e-09	2.92793825935481e-07	ENSG00000090686.11_EST00000000000.0_22030755_22030885-ENSG00000090686.11_EST00000000000.0_22032220_22032330-1-1	27893	0.51741	6.254e-08	ENSG00000090686.11
cg00574196	4.2309e-10	7.73140298703431e-08	ENSG00000090686.11_EST00000000000.0_22030755_22030885-ENSG00000090686.11_EST00000000000.0_22032619_22032680-0-1	27893	-0.53531	1.33122e-08	ENSG00000090686.11
cg02108176	1.92352e-09	2.8473733178207e-07	ENSG00000090686.11_EST00000000000.0_22030755_22030885-ENSG00000090686.11_EST00000000000.0_22032960_22033082-0-1	-506	-0.51776	6.05154e-08	ENSG00000090686.11
cg11821759	7.71163e-07	5.68725483920739e-05	ENSG00000090686.11_EST00000000000.0_22030755_22030885-ENSG00000090686.11_EST00000000000.0_22033237_22033361-0-1	45285	0.4366	2.43052e-05	ENSG00000090686.11
cg02108176	4.29799e-12	1.58282869916687e-09	ENSG00000090686.11_EST00000000000.0_22030755_22030885-ENSG00000090686.11_EST00000000000.0_22041882_22041950-0-1	-506	0.58302	1.35564e-10	ENSG00000090686.11
cg00574196	9.51819e-10	1.55059305510812e-07	ENSG00000090686.11_EST00000000000.0_22030755_22030885-ENSG00000090686.11_EST00000000000.0_22050465_22050588-0-1	27893	0.52604	2.99237e-08	ENSG00000090686.11
cg02108176	4.65671e-08	4.63758628175554e-06	ENSG00000090686.11_EST00000000000.0_22032220_22032330-ENSG00000090686.11_EST00000000000.0_22032619_22032680-1-1	-506	0.47724	1.46293e-06	ENSG00000090686.11
cg02108176	2.8145e-08	2.98441920611604e-06	ENSG00000090686.11_EST00000000000.0_22032220_22032330-ENSG00000090686.11_EST00000000000.0_22032960_22033082-0-1	-506	-0.484	8.89886e-07	ENSG00000090686.11
cg21876283	0.00113788	0.0460477735947334	ENSG00000090686.11_EST00000000000.0_22032220_22032330-ENSG00000090686.11_EST00000000000.0_22033237_22033361-0-1	39585	-0.29597	0.0449688	ENSG00000090686.11
cg00574196	6.34541e-11	1.54577166494761e-08	ENSG00000090686.11_EST00000000000.0_22032220_22032330-ENSG00000090686.11_EST00000000000.0_22033237_22033400-0-1	27893	0.55595	2.01168e-09	ENSG00000090686.11
cg00574196	4.72989e-08	4.72067825711371e-06	ENSG00000090686.11_EST00000000000.0_22032220_22032330-ENSG00000090686.11_EST00000000000.0_22047529_22047656-0-1	27893	0.47703	1.49281e-06	ENSG00000090686.11
cg00574196	3.45941e-08	3.58436231823623e-06	ENSG00000090686.11_EST00000000000.0_22032220_22032330-ENSG00000090686.11_EST00000000000.0_22050391_22050588-0-1	27893	0.48125	1.09306e-06	ENSG00000090686.11
cg02108176	6.91221e-07	5.12686531791585e-05	ENSG00000090686.11_EST00000000000.0_22032619_22032680-ENSG00000090686.11_EST00000000000.0_22033237_22033400-0-1	-506	-0.43829	2.16449e-05	ENSG00000090686.11
cg00574196	9.85726e-06	0.000561010662006981	ENSG00000090686.11_EST00000000000.0_22032619_22032680-ENSG00000090686.11_EST00000000000.0_22041882_22041950-0-1	27893	0.39449	0.000310745	ENSG00000090686.11
cg00574196	3.83602e-07	3.04188891892533e-05	ENSG00000090686.11_EST00000000000.0_22032960_22033082-ENSG00000090686.11_EST00000000000.0_22033237_22033400-0-1	27893	0.44721	1.20834e-05	ENSG00000090686.11
cg00574196	3.3244e-08	3.44783784094172e-06	ENSG00000090686.11_EST00000000000.0_22032960_22033082-ENSG00000090686.11_EST00000000000.0_22041882_22041950-0-1	27893	-0.48178	1.04636e-06	ENSG00000090686.11
cg00574196	7.36579e-07	5.45909270594491e-05	ENSG00000090686.11_EST00000000000.0_22032960_22033082-ENSG00000090686.11_EST00000000000.0_22047529_22047659-0-1	27893	0.43731	2.32121e-05	ENSG00000090686.11
cg00574196	0.000358873	0.0173703136970367	ENSG00000090686.11_EST00000000000.0_22032960_22033082-ENSG00000090686.11_EST00000000000.0_22050391_22050588-0-1	27893	0.3231	0.0142073	ENSG00000090686.11
cg00574196	0.000172285	0.00968799077747518	ENSG00000090686.11_EST00000000000.0_22033237_22033361-ENSG00000090686.11_EST00000000000.0_22041882_22041950-1-1	27893	-0.33912	0.00726305	ENSG00000090686.11
cg02108176	2.53605e-09	3.6277836112977e-07	ENSG00000090686.11_EST00000000000.0_22033237_22033361-ENSG00000090686.11_EST00000000000.0_22047529_22047656-0-1	-506	-0.51445	8.01258e-08	ENSG00000090686.11
cg11821759	0.000125205	0.0080796258795768	ENSG00000090686.11_EST00000000000.0_22033237_22033361-ENSG00000090686.11_EST00000000000.0_22048143_22048257-0-1	45285	0.34583	0.00590229	ENSG00000090686.11
cg02108176	1.09218e-06	7.75431820330216e-05	ENSG00000090686.11_EST00000000000.0_22033237_22033400-ENSG00000090686.11_EST00000000000.0_22041882_22041950-0-1	-506	0.43117	3.43855e-05	ENSG00000090686.11
cg07420232	0.00300358	0.0850953588989678	ENSG00000090686.11_EST00000000000.0_22033237_22033400-ENSG00000090686.11_EST00000000000.0_22047529_22047656-0-1	-8058	0.27092	0.096099	ENSG00000090686.11
cg22025064	7.94959e-06	0.000462966408257957	ENSG00000090686.11_EST00000000000.0_22033237_22033400-ENSG00000090686.11_EST00000000000.0_22047529_22047659-0-1	31301	-0.39827	0.000250953	ENSG00000090686.11
cg00574196	7.10345e-06	0.000416993974881419	ENSG00000090686.11_EST00000000000.0_22033237_22033400-ENSG00000090686.11_EST00000000000.0_22050465_22050588-0-1	27893	0.40024	0.000223385	ENSG00000090686.11
cg00574196	3.75551e-08	3.83920740095112e-06	ENSG00000090686.11_EST00000000000.0_22033237_22033400-ENSG00000090686.11_EST00000000000.0_22055063_22055212-0-1	27893	0.48015	1.18252e-06	ENSG00000090686.11
cg15987572	0.000155267	0.00786753284212366	ENSG00000090686.11_EST00000000000.0_22047529_22047656-ENSG00000090686.11_EST00000000000.0_22048143_22048257-0-1	27336	0.34132	0.00572562	ENSG00000090686.11
cg11821759	0.00351634	0.0981821525419995	ENSG00000090686.11_EST00000000000.0_22047529_22047656-ENSG00000090686.11_EST00000000000.0_22050391_22050588-0-1	45285	0.26663	0.115429	ENSG00000090686.11
cg00574196	3.16211e-05	0.00257612073483743	ENSG00000090686.11_EST00000000000.0_22047529_22047656-ENSG00000090686.11_EST00000000000.0_22050391_22051612-0-1	27893	0.37314	0.00162142	ENSG00000090686.11
cg02108176	0.000105485	0.0070082024176554	ENSG00000090686.11_EST00000000000.0_22047529_22047656-ENSG00000090686.11_EST00000000000.0_22055063_22055212-0-1	-506	-0.34937	0.00502013	ENSG00000090686.11
cg00574196	1.00189e-06	7.22693069408741e-05	ENSG00000090686.11_EST00000000000.0_22047529_22047656-ENSG00000090686.11_EST00000000000.0_22056197_22056325-0-1	27893	0.43253	3.17778e-05	ENSG00000090686.11
cg17065852	0.0025089	0.0807118520003892	ENSG00000090686.11_EST00000000000.0_22048143_22048257-ENSG00000090686.11_EST00000000000.0_22050391_22050588-1-1	31291	-0.27574	0.0898577	ENSG00000090686.11
cg00574196	8.24744e-05	0.004838182750486	ENSG00000090686.11_EST00000000000.0_22048143_22048257-ENSG00000090686.11_EST00000000000.0_22054344_22055212-0-1	27893	0.35438	0.00329387	ENSG00000090686.11
cg00574196	5.40897e-05	0.00352584632468108	ENSG00000090686.11_EST00000000000.0_22048143_22048257-ENSG00000090686.11_EST00000000000.0_22055063_22055212-0-1	27893	0.36277	0.00230604	ENSG00000090686.11
cg00574196	1.80682e-06	0.000122208453266013	ENSG00000090686.11_EST00000000000.0_22048143_22048257-ENSG00000090686.11_EST00000000000.0_22062939_22063118-0-1	27893	0.42315	5.71134e-05	ENSG00000090686.11
cg02108176	2.1122e-09	3.09608975132206e-07	ENSG00000090686.11_EST00000000000.0_22048143_22048257-ENSG00000090686.11_EST00000000000.0_22109317_22109384-0-1	-506	0.51664	6.6731e-08	ENSG00000090686.11
cg11821759	0.0010915	0.045008942430807	ENSG00000090686.11_EST00000000000.0_22050391_22050588-ENSG00000090686.11_EST00000000000.0_22054344_22055212-0-1	45285	0.29699	0.0437419	ENSG00000090686.11
cg11821759	0.000110231	0.00546470154055618	ENSG00000090686.11_EST00000000000.0_22050391_22050588-ENSG00000090686.11_EST00000000000.0_22056197_22056322-0-1	45285	0.34846	0.00378079	ENSG00000090686.11
cg19744773	0.000258332	0.0152564985620662	ENSG00000090686.11_EST00000000000.0_22050391_22050588-ENSG00000090686.11_EST00000000000.0_22056197_22056325-0-1	60	0.33039	0.0122306	ENSG00000090686.11
cg02108176	6.63701e-08	6.36291968149534e-06	ENSG00000090686.11_EST00000000000.0_22050391_22050588-ENSG00000090686.11_EST00000000000.0_22062939_22063118-0-1	-506	-0.47239	2.09071e-06	ENSG00000090686.11
cg22025064	1.96914e-05	0.00104742435869552	ENSG00000090686.11_EST00000000000.0_22050391_22050588-ENSG00000090686.11_EST00000000000.0_22073560_22073642-0-1	31301	-0.38199	0.000619227	ENSG00000090686.11
cg22025064	9.94863e-08	9.14613708379598e-06	ENSG00000090686.11_EST00000000000.0_22050391_22050588-ENSG00000090686.11_EST00000000000.0_22109317_22109484-0-1	31301	-0.46676	3.14252e-06	ENSG00000090686.11
cg11821759	1.01878e-13	7.00834273115954e-11	ENSG00000090686.11_EST00000000000.0_22050465_22050588-ENSG00000090686.11_EST00000000000.0_22073560_22073642-0-1	45285	-0.61691	3.20396e-12	ENSG00000090686.11
cg00574196	2.7865e-09	3.93344287796453e-07	ENSG00000090686.11_EST00000000000.0_22054344_22055212-ENSG00000090686.11_EST00000000000.0_22056197_22056322-0-1	27893	0.51331	8.79537e-08	ENSG00000090686.11
cg00574196	4.5847e-10	8.30231157951629e-08	ENSG00000090686.11_EST00000000000.0_22054344_22055212-ENSG00000090686.11_EST00000000000.0_22056197_22056325-1-1	27893	-0.5344	1.447e-08	ENSG00000090686.11
cg02108176	6.01983e-07	4.55314409580215e-05	ENSG00000090686.11_EST00000000000.0_22054344_22055212-ENSG00000090686.11_EST00000000000.0_22062939_22063118-0-1	-506	-0.4404	1.89551e-05	ENSG00000090686.11
cg00574196	1.11557e-09	1.77787502998161e-07	ENSG00000090686.11_EST00000000000.0_22054344_22055212-ENSG00000090686.11_EST00000000000.0_22079020_22079144-0-1	27893	0.52419	3.50509e-08	ENSG00000090686.11
cg00574196	1.84335e-05	0.000988152863867807	ENSG00000090686.11_EST00000000000.0_22055063_22055212-ENSG00000090686.11_EST00000000000.0_22056197_22056322-1-1	27893	0.38321	0.000581331	ENSG00000090686.11
cg00574196	0.000219616	0.00993888549665125	ENSG00000090686.11_EST00000000000.0_22055063_22055212-ENSG00000090686.11_EST00000000000.0_22062939_22063118-0-1	27893	-0.33392	0.00748204	ENSG00000090686.11
cg24465787	3.66341e-06	0.000230578618733683	ENSG00000090686.11_EST00000000000.0_22055063_22055212-ENSG00000090686.11_EST00000000000.0_22073560_22073642-0-1	-251	0.41153	0.000115639	ENSG00000090686.11
cg17065852	0.0015088	0.0506994843655894	ENSG00000090686.11_EST00000000000.0_22055063_22055212-ENSG00000090686.11_EST00000000000.0_22074631_22074764-0-1	31291	0.28892	0.0505506	ENSG00000090686.11
cg19744773	6.65441e-05	0.0049289979470825	ENSG00000090686.11_EST00000000000.0_22055063_22055212-ENSG00000090686.11_EST00000000000.0_22078000_22078108-0-1	60	0.35868	0.00336308	ENSG00000090686.11
cg11753100	0.00190966	0.0606480474390012	ENSG00000090686.11_EST00000000000.0_22056197_22056322-ENSG00000090686.11_EST00000000000.0_22062939_22063118-1-1	-40682	0.28289	0.0630069	ENSG00000090686.11
cg02108176	0.000141011	0.00807128698366026	ENSG00000090686.11_EST00000000000.0_22056197_22056322-ENSG00000090686.11_EST00000000000.0_22078000_22078108-0-1	-506	0.34335	0.0058954	ENSG00000090686.11
cg27585345	0.00246458	0.076183294606379	ENSG00000090686.11_EST00000000000.0_22074631_22074764-ENSG00000090686.11_EST00000000000.0_22078000_22078108-1-1	28282	0.27622	0.0836093	ENSG00000090686.11
cg02108176	1.06945e-12	4.92465663497313e-10	ENSG00000090686.11_EST00000000000.0_22074631_22074764-ENSG00000090686.11_EST00000000000.0_22079485_22079612-0-1	-506	0.59608	3.36645e-11	ENSG00000090686.11
cg02108176	0.000580941	0.0298486476187475	ENSG00000090686.11_EST00000000000.0_22074631_22074764-ENSG00000090686.11_EST00000000000.0_22079500_22079612-0-1	-506	-0.31208	0.0267691	ENSG00000090686.11
cg02108176	9.28375e-06	0.000531789925743422	ENSG00000090686.11_EST00000000000.0_22078000_22078108-ENSG00000090686.11_EST00000000000.0_22079020_22079144-1-1	-506	-0.39555	0.000292775	ENSG00000090686.11
cg02108176	0.000190238	0.00993236525634769	ENSG00000090686.11_EST00000000000.0_22078000_22078108-ENSG00000090686.11_EST00000000000.0_22079485_22079612-0-1	-506	0.33701	0.0074765	ENSG00000090686.11
cg11821759	6.21926e-09	7.87579035429525e-07	ENSG00000090686.11_EST00000000000.0_22078000_22078108-ENSG00000090686.11_EST00000000000.0_22083039_22083195-0-1	45285	0.50345	1.95628e-07	ENSG00000090686.11
cg00574196	1.04792e-06	7.50021387853483e-05	ENSG00000090686.11_EST00000000000.0_22078000_22078108-ENSG00000090686.11_EST00000000000.0_22084156_22084276-0-1	27893	0.43182	3.3122e-05	ENSG00000090686.11
cg00574196	3.78092e-10	7.02362999096658e-08	ENSG00000090686.11_EST00000000000.0_22078000_22078108-ENSG00000090686.11_EST00000000000.0_22109317_22109484-0-1	27893	0.53657	1.19015e-08	ENSG00000090686.11
cg02108176	2.64961e-05	0.00236926346211984	ENSG00000090686.11_EST00000000000.0_22079020_22079144-ENSG00000090686.11_EST00000000000.0_22079528_22079612-0-1	-506	-0.37647	0.00147646	ENSG00000090686.11
cg02108176	3.19025e-10	6.09983915325851e-08	ENSG00000090686.11_EST00000000000.0_22079020_22079144-ENSG00000090686.11_EST00000000000.0_22083039_22083195-0-1	-506	-0.53847	1.00974e-08	ENSG00000090686.11
cg00574196	1.77637e-10	3.66401327821388e-08	ENSG00000090686.11_EST00000000000.0_22079020_22079144-ENSG00000090686.11_EST00000000000.0_22084156_22084276-0-1	27893	0.54493	5.5729e-09	ENSG00000090686.11
cg06830981	0.00205181	0.0689017468434052	ENSG00000090686.11_EST00000000000.0_22079020_22079144-ENSG00000090686.11_EST00000000000.0_22109317_22109384-0-1	32392	0.28103	0.0737765	ENSG00000090686.11
cg00574196	2.7376e-09	3.86823105256492e-07	ENSG00000090686.11_EST00000000000.0_22079485_22079612-ENSG00000090686.11_EST00000000000.0_22083039_22083195-1-1	27893	0.51353	8.63028e-08	ENSG00000090686.11
cg02108176	6.67241e-11	1.61251494798124e-08	ENSG00000090686.11_EST00000000000.0_22079485_22079612-ENSG00000090686.11_EST00000000000.0_22109317_22109384-0-1	-506	0.55543	2.11335e-09	ENSG00000090686.11
cg11821759	1.52781e-06	0.000104692447646908	ENSG00000090686.11_EST00000000000.0_22079485_22079612-ENSG00000090686.11_EST00000000000.0_22109317_22109484-0-1	45285	0.42585	4.80391e-05	ENSG00000090686.11
cg02108176	0.00101873	0.0381579690273361	ENSG00000090686.11_EST00000000000.0_22079500_22079612-ENSG00000090686.11_EST00000000000.0_22084156_22084276-0-1	-506	0.29868	0.0358537	ENSG00000090686.11
cg02108176	1.79347e-06	0.000121128336687904	ENSG00000090686.11_EST00000000000.0_22079500_22079612-ENSG00000090686.11_EST00000000000.0_22109317_22109384-0-1	-506	0.42327	5.6547e-05	ENSG00000090686.11
cg00574196	0.00156001	0.0499813841670576	ENSG00000090686.11_EST00000000000.0_22079528_22079612-ENSG00000090686.11_EST00000000000.0_22083039_22083195-1-1	27893	-0.28807	0.0496803	ENSG00000090686.11
cg11821759	4.84327e-05	0.00326306019866322	ENSG00000090686.11_EST00000000000.0_22079528_22079612-ENSG00000090686.11_EST00000000000.0_22084156_22084276-0-1	45285	-0.36494	0.00211425	ENSG00000090686.11
cg11821759	0.00132432	0.0487531305738024	ENSG00000090686.11_EST00000000000.0_22079528_22079612-ENSG00000090686.11_EST00000000000.0_22109317_22109384-0-1	45285	0.2922	0.048187	ENSG00000090686.11
cg06909773	5.52452e-09	7.05991044333363e-07	ENSG00000090686.11_EST00000000000.0_22083039_22083195-ENSG00000090686.11_EST00000000000.0_22084156_22084276-1-1	41229	0.50492	1.72619e-07	ENSG00000090686.11
cg00574196	5.53671e-08	5.40280750649826e-06	ENSG00000090686.11_EST00000000000.0_22083039_22083195-ENSG00000090686.11_EST00000000000.0_22108351_22108513-0-1	27893	0.47488	1.73768e-06	ENSG00000090686.11
cg06909773	8.07169e-09	9.90441267326733e-07	ENSG00000090686.11_EST00000000000.0_22083039_22083195-ENSG00000090686.11_EST00000000000.0_22109317_22110099-0-1	41229	-0.50017	2.54421e-07	ENSG00000090686.11
cg00574196	6.96299e-06	0.000409357576526455	ENSG00000090686.11_EST00000000000.0_22084156_22084276-ENSG00000090686.11_EST00000000000.0_22108351_22108513-0-1	27893	0.40058	0.000218843	ENSG00000090686.11
cg00574196	5.70939e-07	4.29873690781305e-05	ENSG00000090686.11_EST00000000000.0_22084156_22084276-ENSG00000090686.11_EST00000000000.0_22109317_22109384-0-1	27893	-0.44121	1.77739e-05	ENSG00000090686.11
cg23019935	5.29702e-05	0.0026150356547459	ENSG00000070831.11_EST00000000000.0_22413162_22413283-ENSG00000070831.11_EST00000000000.0_22379120_22379235-0-1	37368	-0.36319	0.00164898	ENSG00000070831.11
cg21789280	1.7991e-10	2.62907657007688e-08	ENSG00000070831.11_EST00000000000.0_22413162_22413283-ENSG00000070831.11_EST00000000000.0_22379161_22379235-0-1	-27695	0.54479	3.76902e-09	ENSG00000070831.11
cg22985785	1.88717e-07	1.1224367006012e-05	ENSG00000070831.11_EST00000000000.0_22413162_22413283-ENSG00000070831.11_EST00000000000.0_22379182_22379235-0-1	-27024	0.45764	3.95697e-06	ENSG00000070831.11
cg23019935	2.95764e-06	0.000131152692535761	ENSG00000070831.11_EST00000000000.0_22413162_22413283-ENSG00000070831.11_EST00000000000.0_22400587_22400712-0-1	37368	-0.4151	6.17734e-05	ENSG00000070831.11
cg23019935	0.000190238	0.00631925143278277	ENSG00000070831.11_EST00000000000.0_22413162_22413283-ENSG00000070831.11_EST00000000000.0_22404922_22405076-0-1	37368	-0.33701	0.00446251	ENSG00000070831.11
cg18768612	0.000369467	0.0110718963864695	ENSG00000070831.11_EST00000000000.0_22413162_22413283-ENSG00000070831.11_EST00000000000.0_22412932_22413041-0-1	-632	-0.32245	0.00846889	ENSG00000070831.11
cg23019935	1.86203e-08	1.43870942616453e-06	ENSG00000070831.11_EST00000000000.0_22413162_22413359-ENSG00000070831.11_EST00000000000.0_22379182_22379235-0-1	37368	-0.48944	3.88913e-07	ENSG00000070831.11
cg23019935	1.86203e-08	1.45422542671259e-06	ENSG00000070831.11_EST00000000000.0_22413162_22413359-ENSG00000070831.11_EST00000000000.0_22412932_22413041-1-1	37368	0.48944	3.93734e-07	ENSG00000070831.11
cg06958034	0.00207437	0.0395734249111596	ENSG00000004487.10_EST00000000000.0_23376880_23377013-ENSG00000004487.10_EST00000000000.0_23345941_23346440-0-1	262	0.28074	0.037449	ENSG00000004487.10
cg03223659	9.23918e-09	6.27449963507946e-07	ENSG00000004487.10_EST00000000000.0_23376880_23377013-ENSG00000004487.10_EST00000000000.0_23356962_23357127-1-1	-5108	0.49846	1.50627e-07	ENSG00000004487.10
cg10499166	0.00250772	0.0426932775956766	ENSG00000004487.10_EST00000000000.0_23376880_23377013-ENSG00000004487.10_EST00000000000.0_23370920_23370979-1-1	-126	-0.27576	0.0410402	ENSG00000004487.10
cg06958034	8.71164e-09	5.97884359605181e-07	ENSG00000004487.10_EST00000000000.0_23381562_23381654-ENSG00000004487.10_EST00000000000.0_23345988_23346440-0-1	262	-0.49921	1.42503e-07	ENSG00000004487.10
cg26662347	2.92309e-05	0.000825532301147824	ENSG00000004487.10_EST00000000000.0_23381562_23381654-ENSG00000004487.10_EST00000000000.0_23356962_23357127-0-1	-187	-0.37462	0.000477113	ENSG00000004487.10
cg26662347	7.56788e-05	0.00263394070343135	ENSG00000004487.10_EST00000000000.0_23381562_23381654-ENSG00000004487.10_EST00000000000.0_23376880_23377013-0-1	-187	-0.35611	0.00166252	ENSG00000004487.10
cg26662347	3.1698e-05	0.000893345459807049	ENSG00000004487.10_EST00000000000.0_23381562_23381654-ENSG00000004487.10_EST00000000000.0_23380254_23380332-1-1	-187	0.37309	0.000520513	ENSG00000004487.10
cg06958034	7.78483e-07	3.19338268043181e-05	ENSG00000004487.10_EST00000000000.0_23382425_23382531-ENSG00000004487.10_EST00000000000.0_23356962_23357127-0-1	262	-0.43645	1.27621e-05	ENSG00000004487.10
cg26662347	1.12929e-06	4.42935573680238e-05	ENSG00000004487.10_EST00000000000.0_23382425_23382531-ENSG00000004487.10_EST00000000000.0_23376880_23377013-0-1	-187	-0.43065	1.83777e-05	ENSG00000004487.10
cg07118078	0.00518117	0.0888733798012755	ENSG00000004487.10_EST00000000000.0_23382425_23382531-ENSG00000004487.10_EST00000000000.0_23380254_23380332-0-1	-216	0.25578	0.10161	ENSG00000004487.10
cg06958034	1.1398e-06	4.48332567044598e-05	ENSG00000004487.10_EST00000000000.0_23385566_23385660-ENSG00000004487.10_EST00000000000.0_23376880_23377013-0-1	262	-0.4305	1.86334e-05	ENSG00000004487.10
cg04886391	0.00260892	0.051138320391874	ENSG00000004487.10_EST00000000000.0_23395032_23395174-ENSG00000004487.10_EST00000000000.0_23345988_23346440-0-1	-232	-0.2747	0.0510875	ENSG00000004487.10
cg04886391	0.00167946	0.0351914772028122	ENSG00000004487.10_EST00000000000.0_23395032_23395174-ENSG00000004487.10_EST00000000000.0_23356962_23357127-0-1	-232	-0.28619	0.0325701	ENSG00000004487.10
cg04886391	0.00603809	0.0947551685072643	ENSG00000004487.10_EST00000000000.0_23395032_23395174-ENSG00000004487.10_EST00000000000.0_23376880_23377013-0-1	-232	-0.25137	0.110262	ENSG00000004487.10
cg26662347	2.7452e-05	0.000778877617993012	ENSG00000004487.10_EST00000000000.0_23395032_23395174-ENSG00000004487.10_EST00000000000.0_23380254_23380332-0-1	-187	0.37581	0.000447229	ENSG00000004487.10
cg03967533	0.00173304	0.0357728538215503	ENSG00000004487.10_EST00000000000.0_23395032_23395174-ENSG00000004487.10_EST00000000000.0_23381562_23381654-0-1	32265	0.28539	0.0332128	ENSG00000004487.10
cg14015920	5.77591e-05	0.0020756700506679	ENSG00000004487.10_EST00000000000.0_23395032_23395174-ENSG00000004487.10_EST00000000000.0_23382425_23382531-0-1	829	-0.36148	0.00127344	ENSG00000004487.10
cg00062312	0.000105903	0.00338169385122401	ENSG00000004487.10_EST00000000000.0_23395554_23395644-ENSG00000004487.10_EST00000000000.0_23381562_23381654-0-1	403	0.34929	0.00220139	ENSG00000004487.10
cg00062312	0.000290995	0.00918421291797259	ENSG00000004487.10_EST00000000000.0_23395554_23395644-ENSG00000004487.10_EST00000000000.0_23382425_23382531-0-1	403	0.32777	0.00683171	ENSG00000004487.10
cg10499166	0.0052197	0.0875692043608566	ENSG00000004487.10_EST00000000000.0_23395554_23395644-ENSG00000004487.10_EST00000000000.0_23383977_23384058-0-1	-126	-0.25557	0.0997038	ENSG00000004487.10
cg22683154	1.37595e-05	0.000419804033589825	ENSG00000004487.10_EST00000000000.0_23395554_23395644-ENSG00000004487.10_EST00000000000.0_23385566_23385660-0-1	-753	0.38853	0.000225095	ENSG00000004487.10
cg22683154	8.23667e-06	0.000265100678536432	ENSG00000004487.10_EST00000000000.0_23395554_23395644-ENSG00000004487.10_EST00000000000.0_23395032_23395174-1-1	-753	-0.39765	0.000135065	ENSG00000004487.10
cg25977026	0.00453333	0.0828414995975581	ENSG00000004487.10_EST00000000000.0_23397718_23397852-ENSG00000004487.10_EST00000000000.0_23383977_23384058-0-1	1471	0.25957	0.0928309	ENSG00000004487.10
cg26662347	3.32459e-06	0.000117027056234422	ENSG00000004487.10_EST00000000000.0_23403721_23403853-ENSG00000004487.10_EST00000000000.0_23383977_23384058-0-1	-187	0.41315	5.4398e-05	ENSG00000004487.10
cg03223659	8.81701e-05	0.00280954805383184	ENSG00000004487.10_EST00000000000.0_23403721_23403853-ENSG00000004487.10_EST00000000000.0_23395032_23395174-0-1	-5108	0.35303	0.00178805	ENSG00000004487.10
cg14015920	0.000356892	0.00963477827140931	ENSG00000004487.10_EST00000000000.0_23403721_23403853-ENSG00000004487.10_EST00000000000.0_23395554_23395644-0-1	829	0.32322	0.00721635	ENSG00000004487.10
cg00062312	4.19574e-05	0.00189788108527493	ENSG00000004487.10_EST00000000000.0_23403721_23403853-ENSG00000004487.10_EST00000000000.0_23397718_23397852-0-1	403	-0.36772	0.00115211	ENSG00000004487.10
cg22683154	6.58175e-07	2.74508266781783e-05	ENSG00000004487.10_EST00000000000.0_23403721_23403853-ENSG00000004487.10_EST00000000000.0_23398617_23398690-0-1	-753	0.43904	1.0782e-05	ENSG00000004487.10
cg22683154	1.86577e-06	6.9883487503696e-05	ENSG00000004487.10_EST00000000000.0_23403721_23403853-ENSG00000004487.10_EST00000000000.0_23399785_23399896-1-1	-753	-0.42263	3.06127e-05	ENSG00000004487.10
cg01718365	0.00142228	0.0293069668284918	ENSG00000004487.10_EST00000000000.0_23405483_23405670-ENSG00000004487.10_EST00000000000.0_23399785_23399896-0-1	-298	-0.29041	0.0261862	ENSG00000004487.10
cg01718365	0.00102296	0.0224544095710747	ENSG00000004487.10_EST00000000000.0_23405483_23405670-ENSG00000004487.10_EST00000000000.0_23403721_23403853-1-1	-298	0.29858	0.0191469	ENSG00000004487.10
cg26662347	4.83367e-05	0.00199138410354339	ENSG00000004487.10_EST00000000000.0_23406046_23406160-ENSG00000004487.10_EST00000000000.0_23399785_23399896-0-1	-187	0.36497	0.00121561	ENSG00000004487.10
cg10347418	0.000801979	0.0415941215802776	ENSG00000125944.12_EST00000000000.0_23636886_23637559-ENSG00000125944.12_EST00000000000.0_23644976_23645181-0-1	23111	-0.30447	0.0397638	ENSG00000125944.12
cg18167329	0.000649937	0.0264595446777449	ENSG00000125944.12_EST00000000000.0_23637694_23637815-ENSG00000125944.12_EST00000000000.0_23640046_23640195-1-1	23686	0.30946	0.0232184	ENSG00000125944.12
cg18167329	0.000879198	0.0343731065500844	ENSG00000125944.12_EST00000000000.0_23637694_23637815-ENSG00000125944.12_EST00000000000.0_23644976_23645181-0-1	23686	0.30226	0.0316614	ENSG00000125944.12
cg07239593	1.24437e-06	8.25554918455479e-05	ENSG00000125944.12_EST00000000000.0_23637694_23637815-ENSG00000125944.12_EST00000000000.0_23644976_23645190-0-1	98	0.42911	3.68706e-05	ENSG00000125944.12
cg07239593	7.23671e-07	5.09007085831687e-05	ENSG00000125944.12_EST00000000000.0_23640046_23640195-ENSG00000125944.12_EST00000000000.0_23644976_23645181-1-1	98	-0.43758	2.14705e-05	ENSG00000125944.12
cg07239593	1.66584e-06	0.000107565037255353	ENSG00000125944.12_EST00000000000.0_23640046_23640195-ENSG00000125944.12_EST00000000000.0_23644976_23645190-0-1	98	0.42446	4.95054e-05	ENSG00000125944.12
cg22502492	0.00151229	0.0554459651358951	ENSG00000125944.12_EST00000000000.0_23640046_23640195-ENSG00000125944.12_EST00000000000.0_23648021_23648156-0-1	26691	-0.28886	0.0564246	ENSG00000125944.12
cg18167160	0.00396203	0.0988848019925679	ENSG00000125944.12_EST00000000000.0_23644976_23645181-ENSG00000125944.12_EST00000000000.0_23648021_23648156-1-1	40505	-0.26334	0.116494	ENSG00000125944.12
cg07239593	0.000120693	0.00815406413676535	ENSG00000125944.12_EST00000000000.0_23644976_23645181-ENSG00000125944.12_EST00000000000.0_23660011_23660124-0-1	98	-0.34659	0.00596433	ENSG00000125944.12
cg18167329	1.73288e-07	1.42565158595972e-05	ENSG00000125944.12_EST00000000000.0_23648021_23648156-ENSG00000125944.12_EST00000000000.0_23670704_23670773-0-1	23686	-0.45887	5.17074e-06	ENSG00000125944.12
cg18167329	0.00015832	0.00974131473475434	ENSG00000125944.12_EST00000000000.0_23650049_23650225-ENSG00000125944.12_EST00000000000.0_23667345_23667510-0-1	23686	-0.34091	0.00730984	ENSG00000125944.12
cg16696234	0.00069486	0.0346267955161049	ENSG00000125944.12_EST00000000000.0_23650049_23650225-ENSG00000125944.12_EST00000000000.0_23670704_23670755-0-1	26482	0.30788	0.0319418	ENSG00000125944.12
cg01788438	1.14735e-07	9.80747733529088e-06	ENSG00000125944.12_EST00000000000.0_23660011_23660124-ENSG00000125944.12_EST00000000000.0_23667345_23667513-0-1	77	-0.46475	3.39795e-06	ENSG00000125944.12
cg17452713	0.00265538	0.0799120770289325	ENSG00000125944.12_EST00000000000.0_23660011_23660124-ENSG00000125944.12_EST00000000000.0_23670704_23670773-0-1	24193	0.27423	0.0887522	ENSG00000125944.12
cg18167329	7.07169e-06	0.000391459892224788	ENSG00000125944.12_EST00000000000.0_23660011_23660124-ENSG00000125944.12_EST00000000000.0_23670704_23670774-0-1	23686	-0.40031	0.000208365	ENSG00000125944.12
cg18167329	5.65544e-05	0.00401974773211406	ENSG00000125944.12_EST00000000000.0_23660011_23660124-ENSG00000125944.12_EST00000000000.0_23670704_23670803-0-1	23686	-0.3619	0.00267076	ENSG00000125944.12
cg10347418	2.69972e-05	0.00185878386917335	ENSG00000125944.12_EST00000000000.0_23664247_23664354-ENSG00000125944.12_EST00000000000.0_23664983_23665101-1-1	23111	-0.37612	0.00112529	ENSG00000125944.12
cg18167329	9.04549e-08	7.98746644364529e-06	ENSG00000125944.12_EST00000000000.0_23664247_23664354-ENSG00000125944.12_EST00000000000.0_23667345_23667510-0-1	23686	0.46809	2.69893e-06	ENSG00000125944.12
cg01788438	8.6615e-09	9.9625326407783e-07	ENSG00000125944.12_EST00000000000.0_23664247_23664354-ENSG00000125944.12_EST00000000000.0_23667345_23667513-0-1	77	-0.49928	2.56104e-07	ENSG00000125944.12
cg07106501	0.00145471	0.0492343298718095	ENSG00000125944.12_EST00000000000.0_23664247_23664354-ENSG00000125944.12_EST00000000000.0_23670704_23670773-0-1	21157	0.28984	0.0487687	ENSG00000125944.12
cg18167329	5.08259e-08	4.77007845307155e-06	ENSG00000125944.12_EST00000000000.0_23664983_23665101-ENSG00000125944.12_EST00000000000.0_23667345_23667510-1-1	23686	0.47605	1.51042e-06	ENSG00000125944.12
cg18167329	7.09843e-07	5.01230466027997e-05	ENSG00000125944.12_EST00000000000.0_23664983_23665101-ENSG00000125944.12_EST00000000000.0_23667345_23667513-0-1	23686	0.43788	2.1106e-05	ENSG00000125944.12
cg10347418	0.000293466	0.009281246300458	ENSG00000125944.12_EST00000000000.0_23664983_23665101-ENSG00000125944.12_EST00000000000.0_23670704_23670755-0-1	23111	0.32758	0.00691497	ENSG00000125944.12
cg18167329	9.03754e-06	0.000490330337909005	ENSG00000125944.12_EST00000000000.0_23664983_23665101-ENSG00000125944.12_EST00000000000.0_23670704_23670773-0-1	23686	-0.39602	0.000267497	ENSG00000125944.12
cg04608326	0.00136515	0.0192632534820204	ENSG00000142676.8_EST00000000000.0_24020297_24020403-ENSG00000125944.12_EST00000000000.0_23636886_23637559-0-0	-182	0.29144	0.0160114	ENSG00000142676.8
cg03529960	6.14206e-06	0.00013851539321643	ENSG00000142676.8_EST00000000000.0_24020297_24020403-ENSG00000142676.8_EST00000000000.0_24018269_24018319-0-1	201	0.40275	6.56278e-05	ENSG00000142676.8
cg03529960	7.76078e-06	0.000170950526454718	ENSG00000142676.8_EST00000000000.0_24020297_24020403-ENSG00000142676.8_EST00000000000.0_24019099_24019249-1-1	201	-0.39869	8.29664e-05	ENSG00000142676.8
cg24406162	0.00228271	0.0316048214849921	ENSG00000142676.8_EST00000000000.0_24021150_24021281-ENSG00000142676.8_EST00000000000.0_24019099_24019249-0-1	-326	-0.27824	0.0286444	ENSG00000142676.8
cg24406162	0.00228271	0.0342404225792503	ENSG00000142676.8_EST00000000000.0_24021150_24021281-ENSG00000142676.8_EST00000000000.0_24020297_24020403-1-1	-326	0.27824	0.0315133	ENSG00000142676.8
cg03529960	0.00180449	0.0292263766910018	ENSG00000142676.8_EST00000000000.0_24022288_24022398-ENSG00000142676.8_EST00000000000.0_24019099_24019249-0-1	201	-0.28435	0.0261049	ENSG00000142676.8
cg13452193	6.28577e-05	0.0011308983276234	ENSG00000142676.8_EST00000000000.0_24022288_24022398-ENSG00000142676.8_EST00000000000.0_24020297_24020403-0-1	138	0.35981	0.000671636	ENSG00000142676.8
cg13452193	2.60579e-05	0.000510184586895689	ENSG00000142676.8_EST00000000000.0_24022288_24022398-ENSG00000142676.8_EST00000000000.0_24021150_24021281-0-1	138	-0.37679	0.000279505	ENSG00000142676.8
cg22968727	3.76209e-06	8.90667771544385e-05	ENSG00000142676.8_EST00000000000.0_24022834_24022915-ENSG00000142676.8_EST00000000000.0_24019099_24019249-0-1	-129	-0.41109	4.01543e-05	ENSG00000142676.8
cg07560174	0.000100714	0.0024124590918517	ENSG00000142676.8_EST00000000000.0_24022834_24022915-ENSG00000142676.8_EST00000000000.0_24021150_24021281-0-1	251	-0.35032	0.00150677	ENSG00000142676.8
cg07560174	2.4792e-10	1.9494062965083e-08	ENSG00000142676.8_EST00000000000.0_24022834_24022915-ENSG00000142676.8_EST00000000000.0_24021150_24021885-0-1	251	-0.54127	2.6466e-09	ENSG00000142676.8
cg07560174	5.69725e-05	0.00102251422067375	ENSG00000142676.8_EST00000000000.0_24022834_24022915-ENSG00000142676.8_EST00000000000.0_24022288_24022398-0-1	251	0.36175	0.000603353	ENSG00000142676.8
cg03529960	1.38321e-05	0.000286134272401138	ENSG00000142676.8_EST00000000000.0_24022834_24022915-ENSG00000142676.8_EST00000000000.0_24022288_24022618-0-1	201	-0.38844	0.000147069	ENSG00000142676.8
cg13468252	3.55764e-05	0.00298930962571166	ENSG00000011007.7_EST00000000000.0_24080853_24080950-ENSG00000011007.7_EST00000000000.0_24078897_24079008-0-1	35012	0.37089	0.00191654	ENSG00000011007.7
cg13468252	0.000252395	0.0138429740828526	ENSG00000011007.7_EST00000000000.0_24080853_24080950-ENSG00000011007.7_EST00000000000.0_24080590_24080745-0-1	35012	-0.33089	0.0109343	ENSG00000011007.7
cg16579893	0.00282935	0.0856716799254015	ENSG00000011007.7_EST00000000000.0_24082333_24082513-ENSG00000011007.7_EST00000000000.0_24078897_24079008-0-1	-131	-0.27253	0.096929	ENSG00000011007.7
cg16902244	0.00120997	0.0462366883470794	ENSG00000011007.7_EST00000000000.0_24082333_24082513-ENSG00000011007.7_EST00000000000.0_24080590_24080745-0-1	47819	0.29445	0.0451902	ENSG00000011007.7
cg03400317	0.000276426	0.0169122845740066	ENSG00000011007.7_EST00000000000.0_24082333_24082513-ENSG00000011007.7_EST00000000000.0_24080853_24080950-0-1	764	-0.3289	0.0137715	ENSG00000011007.7
cg12689996	2.1229e-08	2.24649358013159e-06	ENSG00000011007.7_EST00000000000.0_24082764_24082875-ENSG00000011007.7_EST00000000000.0_24078897_24079008-0-1	39156	0.48773	6.4565e-07	ENSG00000011007.7
cg12689996	3.02812e-12	1.14896048357055e-09	ENSG00000011007.7_EST00000000000.0_24082764_24082875-ENSG00000011007.7_EST00000000000.0_24080853_24080950-0-1	39156	0.58636	9.23898e-11	ENSG00000011007.7
cg22014430	3.677e-09	4.86161535657186e-07	ENSG00000011007.7_EST00000000000.0_24082764_24082875-ENSG00000011007.7_EST00000000000.0_24082333_24082513-0-1	8328	0.50994	1.12426e-07	ENSG00000011007.7
cg10778556	0.00129298	0.0418556520968956	ENSG00000011007.7_EST00000000000.0_24083443_24083615-ENSG00000011007.7_EST00000000000.0_24080853_24080950-0-1	44268	0.2928	0.0400635	ENSG00000011007.7
cg22983885	0.00160146	0.0588951903943546	ENSG00000011007.7_EST00000000000.0_24083443_24083615-ENSG00000011007.7_EST00000000000.0_24082333_24082513-0-1	34778	-0.28741	0.0607702	ENSG00000011007.7
cg22983885	0.00121318	0.0505752319159093	ENSG00000011007.7_EST00000000000.0_24083443_24083615-ENSG00000011007.7_EST00000000000.0_24082764_24082875-0-1	34778	0.29438	0.0503992	ENSG00000011007.7
cg23617676	0.000932386	0.0506381720225861	ENSG00000057757.5_EST00000000000.0_24113765_24114722-ENSG00000057757.5_EST00000000000.0_24104895_24105203-0-1	12420	-0.30084	0.0504748	ENSG00000057757.5
cg12043622	0.00123726	0.0691023034250866	ENSG00000011009.5_EST00000000000.0_24120714_24120815-ENSG00000011009.5_EST00000000000.0_24117677_24117740-0-1	-47423	-0.29389	0.0740469	ENSG00000011009.5
cg22014430	6.13953e-10	1.72263689538484e-07	ENSG00000011009.5_EST00000000000.0_24120714_24120815-ENSG00000011009.5_EST00000000000.0_24119042_24119250-0-1	-39487	0.53108	3.38061e-08	ENSG00000011009.5
cg12689996	6.53676e-08	1.03622869811181e-05	ENSG00000011009.5_EST00000000000.0_24120714_24120815-ENSG00000011009.5_EST00000000000.0_24119147_24119250-0-1	-8659	0.4726	3.61477e-06	ENSG00000011009.5
cg22014430	0.000299019	0.0265747101112389	ENSG00000011009.5_EST00000000000.0_24120714_24120815-ENSG00000011009.5_EST00000000000.0_24120143_24120242-0-1	-39487	-0.32717	0.0233418	ENSG00000011009.5
cg22014430	2.6451e-10	8.36188051078535e-08	ENSG00000011009.5_EST00000000000.0_24120714_24120815-ENSG00000011009.5_EST00000000000.0_24120195_24120242-0-1	-39487	-0.54055	1.4588e-08	ENSG00000011009.5
cg22014430	9.38722e-05	0.00559898456216041	ENSG00000011009.5_EST00000000000.0_24120714_24120815-ENSG00000011009.5_EST00000000000.0_24120553_24120626-1-1	-39487	-0.35175	0.00388746	ENSG00000011009.5
cg22014430	5.10648e-10	1.47250770465569e-07	ENSG00000011009.5_EST00000000000.0_24120714_24120815-ENSG00000117308.9_EST00000000000.0_24122094_24122497-0-0	-39487	0.53318	2.81692e-08	ENSG00000011009.5
cg03371205	1.09081e-08	2.09191605893734e-06	ENSG00000011009.5_EST00000000000.0_24120917_24121090-ENSG00000011009.5_EST00000000000.0_24119147_24119250-0-1	46	0.49635	5.958e-07	ENSG00000011009.5
cg03371205	3.36529e-07	4.47963960189531e-05	ENSG00000011009.5_EST00000000000.0_24120917_24121090-ENSG00000011009.5_EST00000000000.0_24119641_24119706-0-1	46	0.44916	1.86124e-05	ENSG00000011009.5
cg10955293	0.000992195	0.0675551351666711	ENSG00000011009.5_EST00000000000.0_24120917_24121090-ENSG00000011009.5_EST00000000000.0_24120350_24120420-0-1	101	-0.29933	0.0719886	ENSG00000011009.5
cg22014430	1.23299e-16	4.4651929693576e-13	ENSG00000011009.5_EST00000000000.0_24120917_24121090-ENSG00000011009.5_EST00000000000.0_24120714_24120815-1-1	-39487	0.66901	6.76025e-15	ENSG00000011009.5
cg15470672	0.000407587	0.0308750010281784	ENSG00000117308.9_EST00000000000.0_24124185_24124361-ENSG00000117308.9_EST00000000000.0_24125377_24125502-0-1	-22802	0.32023	0.0278621	ENSG00000117308.9
cg06774618	0.00123987	0.0701409163026079	ENSG00000117308.9_EST00000000000.0_24124185_24124361-ENSG00000117308.9_EST00000000000.0_24125856_24126023-0-1	-9730	0.29384	0.0754294	ENSG00000117308.9
cg03371205	6.45338e-10	1.72099075327668e-07	ENSG00000117305.8_EST00000000000.0_24130890_24131015-ENSG00000117305.8_EST00000000000.0_24134625_24134813-1-1	-47604	-0.53051	3.37665e-08	ENSG00000117305.8
cg08366126	5.04506e-11	1.94525898762733e-08	ENSG00000117305.8_EST00000000000.0_24130890_24131015-ENSG00000117305.8_EST00000000000.0_24137226_24137289-0-1	29395	0.55836	2.63987e-09	ENSG00000117305.8
cg10498717	2.27365e-07	3.00907646723647e-05	ENSG00000117305.8_EST00000000000.0_24130890_24131015-ENSG00000117305.8_EST00000000000.0_24143165_24143260-1-1	-38469	0.45493	1.19386e-05	ENSG00000117305.8
cg04021497	0.00479978	0.0978317471698568	ENSG00000188529.9_EST00000000000.0_24293797_24294446-ENSG00000188529.9_EST00000000000.0_24298340_24298502-0-1	338	-0.25796	0.114903	ENSG00000188529.9
cg26856289	0.00473219	0.0953984790042071	ENSG00000188529.9_EST00000000000.0_24293797_24294446-ENSG00000188529.9_EST00000000000.0_24301464_24301567-0-1	563	-0.25836	0.111233	ENSG00000188529.9
cg24507423	2.98475e-05	0.00180538973734345	ENSG00000188529.9_EST00000000000.0_24293797_24294446-ENSG00000188529.9_EST00000000000.0_24306681_24306817-0-1	-31255	-0.37423	0.00108905	ENSG00000188529.9
cg04856657	3.08477e-06	0.00014833097871165	ENSG00000188529.9_EST00000000000.0_24295567_24297929-ENSG00000188529.9_EST00000000000.0_24306681_24306784-0-1	-20802	-0.4144	7.08191e-05	ENSG00000188529.9
cg04856657	0.000285269	0.00978506334007558	ENSG00000188529.9_EST00000000000.0_24295567_24297929-ENSG00000188529.9_EST00000000000.0_24306681_24306786-0-1	-20802	-0.32821	0.00734813	ENSG00000188529.9
cg24507423	0.000123002	0.00599466330073596	ENSG00000188529.9_EST00000000000.0_24295567_24297929-ENSG00000188529.9_EST00000000000.0_24306681_24306798-0-1	-31255	-0.3462	0.00420081	ENSG00000188529.9
cg25066645	1.55841e-05	0.000638154449083623	ENSG00000188529.9_EST00000000000.0_24298063_24298113-ENSG00000188529.9_EST00000000000.0_24298340_24298502-1-1	-18259	0.38628	0.000358493	ENSG00000188529.9
cg04856657	0.000102564	0.00519061208076695	ENSG00000188529.9_EST00000000000.0_24298063_24298113-ENSG00000188529.9_EST00000000000.0_24301464_24301567-0-1	-20802	-0.34994	0.00356626	ENSG00000188529.9
cg24507423	1.40236e-05	0.00058338948596489	ENSG00000188529.9_EST00000000000.0_24298063_24298113-ENSG00000188529.9_EST00000000000.0_24305203_24305307-0-1	-31255	0.38819	0.000324541	ENSG00000188529.9
cg24507423	2.16075e-05	0.000860469514282701	ENSG00000188529.9_EST00000000000.0_24298063_24298113-ENSG00000188529.9_EST00000000000.0_24306681_24306784-0-1	-31255	0.38028	0.00049954	ENSG00000188529.9
cg26022257	4.23718e-05	0.00209626881393887	ENSG00000188529.9_EST00000000000.0_24298063_24298116-ENSG00000188529.9_EST00000000000.0_24298340_24298502-1-1	-31117	-0.36753	0.00128743	ENSG00000188529.9
cg26022257	4.23718e-05	0.0019132345298867	ENSG00000188529.9_EST00000000000.0_24298063_24298116-ENSG00000188529.9_EST00000000000.0_24301464_24301567-0-1	-31117	0.36753	0.00116239	ENSG00000188529.9
cg24507423	1.66415e-05	0.00068018351956121	ENSG00000188529.9_EST00000000000.0_24298340_24298502-ENSG00000188529.9_EST00000000000.0_24306681_24306784-0-1	-31255	0.38508	0.000384905	ENSG00000188529.9
cg19414071	0.00351171	0.0684145028571932	ENSG00000188529.9_EST00000000000.0_24298340_24298502-ENSG00000188529.9_EST00000000000.0_24306681_24306846-0-1	-20766	0.26667	0.0731354	ENSG00000188529.9
cg24507423	2.6799e-06	0.000131335455661528	ENSG00000188529.9_EST00000000000.0_24298340_24298502-ENSG00000188529.9_EST00000000000.0_24306681_24306953-0-1	-31255	-0.41672	6.18734e-05	ENSG00000188529.9
cg04856657	0.000213108	0.00861042433721469	ENSG00000188529.9_EST00000000000.0_24298340_24298502-ENSG00000189266.6_EST00000000000.0_24287930_24289952-0-0	-20802	-0.33457	0.00634741	ENSG00000188529.9
cg24507423	8.1944e-05	0.00333992722108711	ENSG00000188529.9_EST00000000000.0_24301464_24301567-ENSG00000188529.9_EST00000000000.0_24306681_24306809-0-1	-31255	0.35451	0.00217111	ENSG00000188529.9
cg24507423	1.06244e-05	0.0004532315500564	ENSG00000188529.9_EST00000000000.0_24301464_24301567-ENSG00000188529.9_EST00000000000.0_24306681_24306953-0-1	-31255	-0.39316	0.000245071	ENSG00000188529.9
cg26022257	1.08752e-05	0.000463883618295612	ENSG00000188529.9_EST00000000000.0_24305203_24305307-ENSG00000188529.9_EST00000000000.0_24306681_24306784-0-1	-31117	0.39275	0.000251519	ENSG00000188529.9
cg24507423	1.63393e-05	0.000668319689763445	ENSG00000188529.9_EST00000000000.0_24305203_24305307-ENSG00000188529.9_EST00000000000.0_24306681_24306798-0-1	-31255	0.38541	0.000377436	ENSG00000188529.9
cg24507423	0.00422713	0.0918665552929073	ENSG00000188529.9_EST00000000000.0_24305203_24305307-ENSG00000188529.9_EST00000000000.0_24306681_24306809-0-1	-31255	0.26153	0.105981	ENSG00000188529.9
cg26022257	0.000144963	0.00442738220630603	ENSG00000188529.9_EST00000000000.0_24305203_24305307-ENSG00000188529.9_EST00000000000.0_24306681_24306817-0-1	-31117	0.34277	0.00297838	ENSG00000188529.9
cg26022257	3.46619e-08	2.70819396972239e-06	ENSG00000188529.9_EST00000000000.0_24305203_24305307-ENSG00000188529.9_EST00000000000.0_24306681_24306846-0-1	-31117	-0.48122	7.98319e-07	ENSG00000188529.9
cg26022257	3.79168e-06	0.000178656847073364	ENSG00000188529.9_EST00000000000.0_24305203_24305307-ENSG00000188529.9_EST00000000000.0_24306681_24306953-0-1	-31117	-0.41095	8.71457e-05	ENSG00000188529.9
cg18136681	1.24561e-06	5.76631199718335e-05	ENSG00000133226.10_EST00000000000.0_24973158_24973280-ENSG00000133226.10_EST00000000000.0_24969594_24969838-0-1	-63	0.4291	2.46839e-05	ENSG00000133226.10
cg11329235	0.00145661	0.0371040225320889	ENSG00000133226.10_EST00000000000.0_24973158_24973280-ENSG00000133226.10_EST00000000000.0_24969775_24969838-0-1	-334	0.28981	0.0346841	ENSG00000133226.10
cg09874213	0.00177045	0.043772578068944	ENSG00000133226.10_EST00000000000.0_24975350_24975520-ENSG00000133226.10_EST00000000000.0_24969594_24969838-0-1	-1242	0.28484	0.0422948	ENSG00000133226.10
cg11329235	1.97319e-09	1.95845125604718e-07	ENSG00000133226.10_EST00000000000.0_24975350_24975520-ENSG00000133226.10_EST00000000000.0_24969775_24969838-0-1	-334	0.51746	3.91824e-08	ENSG00000133226.10
cg11329235	0.0019655	0.0455141835622664	ENSG00000133226.10_EST00000000000.0_24975350_24975520-ENSG00000133226.10_EST00000000000.0_24969790_24969838-0-1	-334	-0.28215	0.0443371	ENSG00000133226.10
cg16712094	0.00124718	0.0309140959535884	ENSG00000133226.10_EST00000000000.0_24975350_24975520-ENSG00000133226.10_EST00000000000.0_24972475_24972564-0-1	-66	0.29369	0.0279083	ENSG00000133226.10
cg11329235	1.05085e-06	4.94441391134794e-05	ENSG00000133226.10_EST00000000000.0_24975350_24975520-ENSG00000133226.10_EST00000000000.0_24973158_24973280-1-1	-334	-0.43178	2.0781e-05	ENSG00000133226.10
cg26680644	1.09914e-07	6.59167201621421e-06	ENSG00000133226.10_EST00000000000.0_24975417_24975520-ENSG00000133226.10_EST00000000000.0_24969594_24969838-0-1	-48597	0.46535	2.17514e-06	ENSG00000133226.10
ch.1.829344F	0.0012093	0.0320793781674595	ENSG00000133226.10_EST00000000000.0_24975417_24975520-ENSG00000133226.10_EST00000000000.0_24969790_24969838-0-1	13903	-0.29446	0.029157	ENSG00000133226.10
cg18136681	7.99155e-05	0.00315990479922646	ENSG00000133226.10_EST00000000000.0_24975417_24975520-ENSG00000133226.10_EST00000000000.0_24973158_24973280-0-1	-63	-0.35501	0.00203942	ENSG00000133226.10
cg12657664	0.000165964	0.00606573603825825	ENSG00000133226.10_EST00000000000.0_24976462_24976577-ENSG00000133226.10_EST00000000000.0_24969594_24969838-0-1	-591	-0.33991	0.0042564	ENSG00000133226.10
cg26680644	2.20433e-09	2.14918831477357e-07	ENSG00000133226.10_EST00000000000.0_24976462_24976577-ENSG00000133226.10_EST00000000000.0_24969775_24969838-0-1	-48597	-0.51613	4.36316e-08	ENSG00000133226.10
cg12628260	0.00223042	0.0478886183253211	ENSG00000133226.10_EST00000000000.0_24976462_24976577-ENSG00000133226.10_EST00000000000.0_24969790_24969838-0-1	1090	0.27885	0.0471522	ENSG00000133226.10
cg26680644	5.105e-05	0.00210766169172529	ENSG00000133226.10_EST00000000000.0_24976462_24976577-ENSG00000133226.10_EST00000000000.0_24972475_24972564-0-1	-48597	-0.36391	0.00129535	ENSG00000133226.10
cg18162477	0.00169828	0.043694827076248	ENSG00000133226.10_EST00000000000.0_24976462_24976577-ENSG00000133226.10_EST00000000000.0_24973158_24973280-0-1	-166	-0.28591	0.0422064	ENSG00000133226.10
ch.1.829344F	3.92632e-08	2.63910079881989e-06	ENSG00000133226.10_EST00000000000.0_24976462_24976577-ENSG00000133226.10_EST00000000000.0_24975350_24975520-1-1	13903	-0.47955	7.75211e-07	ENSG00000133226.10
cg11329235	3.02917e-05	0.00101359189386497	ENSG00000133226.10_EST00000000000.0_24976462_24976577-ENSG00000133226.10_EST00000000000.0_24975417_24975520-1-1	-334	0.37395	0.000597686	ENSG00000133226.10
cg11329235	5.13036e-07	2.59988121418522e-05	ENSG00000133226.10_EST00000000000.0_24977900_24978103-ENSG00000133226.10_EST00000000000.0_24972475_24972564-0-1	-334	0.44284	1.01395e-05	ENSG00000133226.10
cg26680644	0.00036845	0.0132538016311687	ENSG00000133226.10_EST00000000000.0_24977900_24978103-ENSG00000133226.10_EST00000000000.0_24973158_24973280-0-1	-48597	-0.32251	0.0104016	ENSG00000133226.10
cg12657664	0.00397768	0.075158718330092	ENSG00000133226.10_EST00000000000.0_24977900_24978103-ENSG00000133226.10_EST00000000000.0_24975350_24975520-0-1	-591	-0.26323	0.0821806	ENSG00000133226.10
cg26680644	3.73909e-06	0.000154581616221709	ENSG00000133226.10_EST00000000000.0_24977990_24978103-ENSG00000133226.10_EST00000000000.0_24973158_24973280-0-1	-48597	0.41119	7.41627e-05	ENSG00000133226.10
cg25806492	0.0014119	0.0323551087450268	ENSG00000133226.10_EST00000000000.0_24977990_24978103-ENSG00000133226.10_EST00000000000.0_24975350_24975520-0-1	519	0.29059	0.0294547	ENSG00000133226.10
cg11329235	0.00087699	0.0164673434361029	ENSG00000133226.10_EST00000000000.0_24977990_24978103-ENSG00000133226.10_EST00000000000.0_24975417_24975520-0-1	-334	0.30232	0.013358	ENSG00000133226.10
ch.1.829344F	1.50725e-05	0.000538035192069393	ENSG00000133226.10_EST00000000000.0_24977990_24978103-ENSG00000133226.10_EST00000000000.0_24976462_24976577-0-1	13903	0.38688	0.000296524	ENSG00000133226.10
cg26680644	7.31595e-06	0.000282670520973855	ENSG00000133226.10_EST00000000000.0_24978925_24979119-ENSG00000133226.10_EST00000000000.0_24975417_24975520-0-1	-48597	-0.39972	0.000145075	ENSG00000133226.10
ch.1.829344F	0.000737447	0.0248066081639856	ENSG00000133226.10_EST00000000000.0_24978925_24979119-ENSG00000133226.10_EST00000000000.0_24977900_24978103-1-1	13903	-0.30647	0.0215168	ENSG00000133226.10
ch.1.829344F	0.000976169	0.0260912624539316	ENSG00000133226.10_EST00000000000.0_24978925_24979119-ENSG00000133226.10_EST00000000000.0_24977990_24978103-0-1	13903	0.29972	0.0228403	ENSG00000133226.10
cg25806492	5.87115e-08	3.77355790312814e-06	ENSG00000133226.10_EST00000000000.0_24979404_24979523-ENSG00000133226.10_EST00000000000.0_24977900_24978103-0-1	519	0.47408	1.15934e-06	ENSG00000133226.10
cg11329235	2.2461e-08	1.61700917718644e-06	ENSG00000133226.10_EST00000000000.0_24979404_24979523-ENSG00000133226.10_EST00000000000.0_24977990_24978103-0-1	-334	0.48699	4.44331e-07	ENSG00000133226.10
cg11329235	1.67145e-11	3.31925264747208e-09	ENSG00000133226.10_EST00000000000.0_24979404_24979523-ENSG00000133226.10_EST00000000000.0_24978925_24979119-1-1	-334	-0.56967	3.28228e-10	ENSG00000133226.10
cg11329235	3.75242e-09	3.39029037218973e-07	ENSG00000133226.10_EST00000000000.0_24979419_24979523-ENSG00000133226.10_EST00000000000.0_24976462_24976577-0-1	-334	0.50969	7.41139e-08	ENSG00000133226.10
cg26680644	3.90078e-05	0.00184113548346889	ENSG00000133226.10_EST00000000000.0_24979419_24979523-ENSG00000133226.10_EST00000000000.0_24977900_24978103-0-1	-48597	-0.36913	0.00111311	ENSG00000133226.10
cg09895325	0.00469205	0.0860544098313971	ENSG00000133226.10_EST00000000000.0_24979419_24979523-ENSG00000133226.10_EST00000000000.0_24978925_24979119-0-1	-1412	-0.2586	0.0974903	ENSG00000133226.10
cg26680644	1.89803e-19	1.16738295429403e-15	ENSG00000133226.10_EST00000000000.0_24981346_24981614-ENSG00000133226.10_EST00000000000.0_24976462_24976577-0-1	-48597	-0.71094	3.76109e-18	ENSG00000133226.10
cg26680644	4.65676e-17	9.03715505925926e-14	ENSG00000133226.10_EST00000000000.0_24981346_24981614-ENSG00000133226.10_EST00000000000.0_24977900_24978103-0-1	-48597	-0.67578	9.19379e-16	ENSG00000133226.10
cg26680644	9.2112e-12	2.0275840770096e-09	ENSG00000133226.10_EST00000000000.0_24981346_24981614-ENSG00000133226.10_EST00000000000.0_24977990_24978103-0-1	-48597	-0.5756	1.8253e-10	ENSG00000133226.10
cg26680644	8.11232e-13	2.64350647957593e-10	ENSG00000133226.10_EST00000000000.0_24981346_24981614-ENSG00000133226.10_EST00000000000.0_24978925_24979119-0-1	-48597	0.59861	1.59716e-11	ENSG00000133226.10
cg26680644	5.76426e-18	1.67373466803982e-14	ENSG00000133226.10_EST00000000000.0_24981346_24981614-ENSG00000133226.10_EST00000000000.0_24979419_24979523-0-1	-48597	0.68973	1.14817e-16	ENSG00000133226.10
cg26680644	7.10544e-18	1.98868828742515e-14	ENSG00000133226.10_EST00000000000.0_24981346_24981614-ENSG00000133226.10_EST00000000000.0_24980797_24980834-0-1	-48597	-0.68836	1.40778e-16	ENSG00000133226.10
cg26680644	0.0036468	0.0746805361983971	ENSG00000133226.10_EST00000000000.0_24987210_24987290-ENSG00000133226.10_EST00000000000.0_24978925_24979119-0-1	-48597	0.26563	0.0815174	ENSG00000133226.10
cg11329235	1.96873e-12	5.55377075942967e-10	ENSG00000133226.10_EST00000000000.0_24987210_24987290-ENSG00000133226.10_EST00000000000.0_24979404_24979523-0-1	-334	0.59042	3.88008e-11	ENSG00000133226.10
cg26680644	1.24732e-05	0.000452982255033908	ENSG00000133226.10_EST00000000000.0_24987210_24987290-ENSG00000133226.10_EST00000000000.0_24979419_24979523-0-1	-48597	-0.3903	0.000244916	ENSG00000133226.10
cg11329235	7.31054e-09	6.08455643466777e-07	ENSG00000133226.10_EST00000000000.0_24987210_24987290-ENSG00000133226.10_EST00000000000.0_24981346_24981614-1-1	-334	-0.50142	1.45388e-07	ENSG00000133226.10
cg11329235	7.76393e-08	4.86368017803494e-06	ENSG00000133226.10_EST00000000000.0_24987210_24987290-ENSG00000133226.10_EST00000000000.0_24981346_24981620-1-1	-334	0.47022	1.54401e-06	ENSG00000133226.10
cg26680644	1.47724e-07	8.52923252376508e-06	ENSG00000133226.10_EST00000000000.0_24987801_24987887-ENSG00000133226.10_EST00000000000.0_24979419_24979523-0-1	-48597	-0.46116	2.90531e-06	ENSG00000133226.10
cg26680644	7.24749e-12	1.65864518167457e-09	ENSG00000133226.10_EST00000000000.0_24987801_24987887-ENSG00000133226.10_EST00000000000.0_24981346_24981614-0-1	-48597	0.57795	1.43405e-10	ENSG00000133226.10
cg26680644	2.03582e-12	5.73234101790385e-10	ENSG00000133226.10_EST00000000000.0_24987801_24987887-ENSG00000133226.10_EST00000000000.0_24987210_24987290-1-1	-48597	-0.59011	4.0263e-11	ENSG00000133226.10
cg26680644	0.00468116	0.094832666937773	ENSG00000133226.10_EST00000000000.0_24989151_24989295-ENSG00000133226.10_EST00000000000.0_24979419_24979523-0-1	-48597	0.25866	0.110383	ENSG00000133226.10
cg26680644	8.42298e-12	1.87189488045904e-09	ENSG00000133226.10_EST00000000000.0_24989151_24989295-ENSG00000133226.10_EST00000000000.0_24981346_24981614-0-1	-48597	0.57648	1.65942e-10	ENSG00000133226.10
cg26680644	1.21068e-09	1.28660492777736e-07	ENSG00000133226.10_EST00000000000.0_24989151_24989295-ENSG00000133226.10_EST00000000000.0_24981346_24981620-0-1	-48597	-0.52323	2.40384e-08	ENSG00000133226.10
cg11329235	2.10858e-13	8.70064252470138e-11	ENSG00000133226.10_EST00000000000.0_24993306_24993416-ENSG00000133226.10_EST00000000000.0_24987210_24987290-0-1	-334	0.61063	4.16772e-12	ENSG00000133226.10
cg11329235	6.37388e-09	5.39105359886088e-07	ENSG00000133226.10_EST00000000000.0_24993306_24993416-ENSG00000133226.10_EST00000000000.0_24987801_24987887-0-1	-334	0.50314	1.26608e-07	ENSG00000133226.10
cg11329235	2.28522e-10	3.07662571076904e-08	ENSG00000133226.10_EST00000000000.0_24993306_24993416-ENSG00000133226.10_EST00000000000.0_24989151_24989295-1-1	-334	-0.54216	4.53256e-09	ENSG00000133226.10
cg03648483	1.34084e-06	6.0636996179639e-05	ENSG00000169504.9_EST00000000000.0_25167264_25170815-ENSG00000169504.9_EST00000000000.0_25071873_25072116-0-1	952	-0.42793	2.6127e-05	ENSG00000169504.9
cg01905478	2.86642e-10	3.66120843859894e-08	ENSG00000169504.9_EST00000000000.0_25167264_25170815-ENSG00000169504.9_EST00000000000.0_25124233_25124342-0-1	-31591	-0.53966	5.56553e-09	ENSG00000169504.9
cg03648483	1.38083e-06	6.23588197078345e-05	ENSG00000169504.9_EST00000000000.0_25167264_25170815-ENSG00000169504.9_EST00000000000.0_25140585_25140710-0-1	952	0.42746	2.69711e-05	ENSG00000169504.9
cg03648483	2.56454e-07	1.37870978705642e-05	ENSG00000169504.9_EST00000000000.0_25167264_25170815-ENSG00000169504.9_EST00000000000.0_25166351_25166532-0-1	952	-0.45317	4.97818e-06	ENSG00000169504.9
cg13629563	0.00166083	0.0766436485526344	ENSG00000020633.13_EST00000000000.0_25228448_25229157-ENSG00000020633.13_EST00000000000.0_25256078_25256343-0-1	-34552	0.28648	0.0842369	ENSG00000020633.13
cg22737001	0.00134579	0.0600078013347058	ENSG00000020633.13_EST00000000000.0_25233750_25233908-ENSG00000020633.13_EST00000000000.0_25245731_25245835-1-1	-34472	0.29179	0.0621921	ENSG00000020633.13
cg22737001	0.00185272	0.0758843733608275	ENSG00000020633.13_EST00000000000.0_25233750_25233908-ENSG00000020633.13_EST00000000000.0_25254065_25254221-0-1	-34472	-0.28367	0.083196	ENSG00000020633.13
cg07236781	6.49018e-06	0.000454770708601083	ENSG00000020633.13_EST00000000000.0_25233750_25233908-ENSG00000020633.13_EST00000000000.0_25291005_25291159-0-1	-460	-0.4018	0.00024599	ENSG00000020633.13
cg12459932	7.7779e-09	1.13843476597543e-06	ENSG00000020633.13_EST00000000000.0_25233750_25233908-ENSG00000020633.13_EST00000000000.0_25291005_25291501-0-1	517	0.50064	2.98246e-07	ENSG00000020633.13
cg15963463	0.000552668	0.0340326985210117	ENSG00000020633.13_EST00000000000.0_25245731_25245835-ENSG00000020633.13_EST00000000000.0_25291005_25291159-0-1	-38264	-0.31325	0.0312887	ENSG00000020633.13
cg19774846	3.56458e-08	4.34160388340747e-06	ENSG00000020633.13_EST00000000000.0_25245731_25245835-ENSG00000020633.13_EST00000000000.0_25291005_25291501-0-1	724	0.48085	1.35852e-06	ENSG00000020633.13
cg04221877	5.27702e-19	4.35053023368741e-15	ENSG00000020633.13_EST00000000000.0_25254065_25254221-ENSG00000020633.13_EST00000000000.0_25256078_25256343-1-1	-33986	-0.70478	2.02548e-17	ENSG00000020633.13
cg04221877	4.58159e-18	2.38702950603175e-14	ENSG00000020633.13_EST00000000000.0_25254065_25254221-ENSG00000020633.13_EST00000000000.0_25256078_25256414-0-1	-33986	0.69121	1.77071e-16	ENSG00000020633.13
cg04221877	5.93709e-06	0.000423665691861562	ENSG00000020633.13_EST00000000000.0_25254065_25254221-ENSG00000020633.13_EST00000000000.0_25291005_25291501-0-1	-33986	-0.40334	0.00022742	ENSG00000020633.13
cg04221877	1.83057e-07	1.85091267339813e-05	ENSG00000020633.13_EST00000000000.0_25254065_25254221-ENSG00000020633.13_EST00000000000.0_25291327_25291475-0-1	-33986	0.45808	6.9285e-06	ENSG00000020633.13
cg04221877	2.20982e-05	0.0026044764379477	ENSG00000020633.13_EST00000000000.0_25256078_25256343-ENSG00000020633.13_EST00000000000.0_25291005_25291159-0-1	-33986	0.37986	0.00164142	ENSG00000020633.13
cg04221877	2.20982e-05	0.00225225654297061	ENSG00000020633.13_EST00000000000.0_25256078_25256343-ENSG00000020633.13_EST00000000000.0_25291005_25291501-0-1	-33986	-0.37986	0.0013957	ENSG00000020633.13
cg16220844	0.000229691	0.0129935850898335	ENSG00000117614.5_EST00000000000.0_25549456_25549922-ENSG00000117614.5_EST00000000000.0_25554609_25554726-0-1	34191	-0.33295	0.0101692	ENSG00000117614.5
cg16220844	0.00147902	0.0592378761326551	ENSG00000117614.5_EST00000000000.0_25549456_25549922-ENSG00000117614.5_EST00000000000.0_25555489_25555614-0-1	34191	0.28942	0.0612121	ENSG00000117614.5
cg16220844	4.2005e-05	0.00340560500263868	ENSG00000117614.5_EST00000000000.0_25549456_25549922-ENSG00000117614.5_EST00000000000.0_25558595_25558702-0-1	34191	0.3677	0.00221876	ENSG00000117614.5
cg20812722	0.00116101	0.052656143437451	ENSG00000117614.5_EST00000000000.0_25553933_25554023-ENSG00000117614.5_EST00000000000.0_25554609_25554726-1-1	-33033	-0.29547	0.0529628	ENSG00000117614.5
cg04085713	0.00181065	0.0692612651608993	ENSG00000117614.5_EST00000000000.0_25553933_25554023-ENSG00000117614.5_EST00000000000.0_25555489_25555614-0-1	-49539	0.28426	0.0742647	ENSG00000117614.5
cg07973655	0.0022201	0.081755630745618	ENSG00000117614.5_EST00000000000.0_25553933_25554023-ENSG00000117614.5_EST00000000000.0_25558595_25558702-0-1	7644	0.27897	0.0913201	ENSG00000117614.5
cg16663955	4.71003e-05	0.00370446189167526	ENSG00000117614.5_EST00000000000.0_25554609_25554726-ENSG00000117614.5_EST00000000000.0_25555489_25555614-0-1	156	0.36548	0.00243791	ENSG00000117614.5
cg18263451	3.30624e-07	2.94284831083494e-05	ENSG00000117614.5_EST00000000000.0_25554609_25554726-ENSG00000117614.5_EST00000000000.0_25558935_25558984-0-1	14196	0.44942	1.16436e-05	ENSG00000117614.5
cg12421513	0.00125599	0.0516726824330681	ENSG00000117616.11_EST00000000000.0_25568747_25569196-ENSG00000117616.11_EST00000000000.0_25571260_25571792-0-1	25081	0.29352	0.0517418	ENSG00000117616.11
cg16663955	0.000923842	0.048016692605925	ENSG00000117616.11_EST00000000000.0_25568747_25569196-ENSG00000117616.11_EST00000000000.0_25572935_25573023-0-1	-14845	-0.30106	0.0473068	ENSG00000117616.11
cg18263451	0.00100416	0.0532306918281303	ENSG00000117616.11_EST00000000000.0_25568747_25569196-ENSG00000117616.11_EST00000000000.0_25572935_25573520-0-1	-805	0.29903	0.0536663	ENSG00000117616.11
cg25386802	0.00156338	0.0702237566730371	ENSG00000117616.11_EST00000000000.0_25571260_25571792-ENSG00000117616.11_EST00000000000.0_25572935_25573023-0-1	30	-0.28802	0.0755423	ENSG00000117616.11
cg25386802	0.00156338	0.0579930572441012	ENSG00000117616.11_EST00000000000.0_25571260_25571792-ENSG00000117616.11_EST00000000000.0_25572935_25573520-0-1	30	0.28802	0.0596222	ENSG00000117616.11
cg02394110	5.12538e-09	7.22953492675997e-07	ENSG00000117616.11_EST00000000000.0_25571670_25571792-ENSG00000117616.11_EST00000000000.0_25572935_25573023-0-1	8	0.50585	1.77364e-07	ENSG00000117616.11
cg18263451	2.91873e-07	2.60185898689851e-05	ENSG00000117616.11_EST00000000000.0_25571670_25571792-ENSG00000117616.11_EST00000000000.0_25572935_25573520-0-1	-805	-0.45127	1.01485e-05	ENSG00000117616.11
cg02394110	4.85938e-09	6.89576222067579e-07	ENSG00000117616.11_EST00000000000.0_25573228_25573520-ENSG00000117616.11_EST00000000000.0_25573800_25573945-0-1	8	-0.50651	1.68016e-07	ENSG00000117616.11
cg02394110	1.16672e-08	1.4912928722722e-06	ENSG00000117616.11_EST00000000000.0_25573228_25573520-ENSG00000183726.6_EST00000000000.0_25664408_25664947-0-0	8	0.49549	4.05203e-07	ENSG00000117616.11
cg08529614	0.000299382	0.00719998615195115	ENSG00000183726.6_EST00000000000.0_25669452_25669564-ENSG00000183726.6_EST00000000000.0_25664408_25664947-0-1	1066	-0.32714	0.00517577	ENSG00000183726.6
cg08529614	0.000299382	0.00767654898048653	ENSG00000183726.6_EST00000000000.0_25669452_25669564-ENSG00000183726.6_EST00000000000.0_25666965_25667070-0-1	1066	0.32714	0.00556689	ENSG00000183726.6
cg08529614	1.09163e-05	0.000280140381046869	ENSG00000183726.6_EST00000000000.0_25678117_25678184-ENSG00000183726.6_EST00000000000.0_25664408_25664947-0-1	1066	-0.39268	0.00014363	ENSG00000183726.6
cg14580349	0.00313327	0.0451902431295067	ENSG00000183726.6_EST00000000000.0_25687151_25688852-ENSG00000183726.6_EST00000000000.0_25666965_25667070-0-1	123	0.26978	0.0439513	ENSG00000183726.6
cg21367040	0.00362174	0.054684630687359	ENSG00000183726.6_EST00000000000.0_25687151_25688852-ENSG00000183726.6_EST00000000000.0_25679373_25679465-0-1	449	0.26582	0.055464	ENSG00000183726.6
cg19923360	0.00166893	0.027313339737432	ENSG00000183726.6_EST00000000000.0_25687151_25688852-ENSG00000188672.10_EST00000000000.0_25688859_25689044-0-0	2701	-0.28635	0.024105	ENSG00000183726.6
cg19897979	0.000291092	0.00607932348034973	ENSG00000183726.6_EST00000000000.0_25687151_25688852-ENSG00000188672.10_EST00000000000.0_25688922_25689044-0-0	23404	-0.32776	0.00426718	ENSG00000183726.6
cg19925772	0.00101876	0.0196518633000057	ENSG00000204178.5_EST00000000000.0_25812104_25812286-ENSG00000204178.5_EST00000000000.0_25784882_25785383-0-1	216	-0.29868	0.0163855	ENSG00000204178.5
cg19925772	0.000891589	0.0185467011707559	ENSG00000204178.5_EST00000000000.0_25812104_25812286-ENSG00000204178.5_EST00000000000.0_25810607_25810765-1-1	216	0.30192	0.0153216	ENSG00000204178.5
cg05193538	4.49286e-05	0.00429818372840626	ENSG00000117640.13_EST00000000000.0_26153106_26153198-ENSG00000117640.13_EST00000000000.0_26146470_26146520-0-1	-47140	-0.3664	0.00288102	ENSG00000117640.13
cg00465927	7.707e-08	7.96094902813799e-06	ENSG00000117640.13_EST00000000000.0_26153106_26153198-ENSG00000117640.13_EST00000000000.0_26149487_26149619-0-1	44983	0.47032	2.68907e-06	ENSG00000117640.13
cg00465927	3.30814e-07	2.92170631406534e-05	ENSG00000117640.13_EST00000000000.0_26153106_26153198-ENSG00000117640.13_EST00000000000.0_26149510_26149619-0-1	44983	0.44942	1.15519e-05	ENSG00000117640.13
cg20787693	0.000848542	0.030019180171672	ENSG00000117640.13_EST00000000000.0_26153106_26153198-ENSG00000117640.13_EST00000000000.0_26149731_26149930-0-1	2243	0.30311	0.0269477	ENSG00000117640.13
cg05193538	1.76463e-08	2.16242937673393e-06	ENSG00000117640.13_EST00000000000.0_26153106_26153198-ENSG00000117640.13_EST00000000000.0_26150112_26150239-0-1	-47140	0.49015	6.18587e-07	ENSG00000117640.13
cg05193538	5.62813e-10	1.07963173793604e-07	ENSG00000117640.13_EST00000000000.0_26153106_26153198-ENSG00000117640.13_EST00000000000.0_26152793_26152902-1-1	-47140	0.53208	1.96207e-08	ENSG00000117640.13
cg22871604	0.00264636	0.0844824828162751	ENSG00000117640.13_EST00000000000.0_26153106_26153317-ENSG00000117640.13_EST00000000000.0_26146431_26146520-0-1	1065	0.27432	0.0951932	ENSG00000117640.13
cg00465927	0.000410354	0.0240875119541754	ENSG00000117640.13_EST00000000000.0_26153106_26153317-ENSG00000117640.13_EST00000000000.0_26149487_26149619-0-1	44983	-0.32008	0.0207862	ENSG00000117640.13
cg22871604	0.000340515	0.020951359601343	ENSG00000117640.13_EST00000000000.0_26153106_26153317-ENSG00000117640.13_EST00000000000.0_26149731_26149930-0-1	1065	0.32428	0.0176635	ENSG00000117640.13
cg00465927	0.000298593	0.0198220412186835	ENSG00000117640.13_EST00000000000.0_26153106_26153317-ENSG00000117640.13_EST00000000000.0_26150112_26150239-0-1	44983	-0.3272	0.0165547	ENSG00000117640.13
cg21187265	0.00140135	0.0650054671429018	ENSG00000117640.13_EST00000000000.0_26153106_26153317-ENSG00000117640.13_EST00000000000.0_26150135_26150239-0-1	-17946	0.29078	0.0686608	ENSG00000117640.13
cg00465927	1.78568e-06	0.000131933553220512	ENSG00000117640.13_EST00000000000.0_26153106_26153317-ENSG00000117640.13_EST00000000000.0_26152793_26152902-1-1	44983	0.42334	6.21822e-05	ENSG00000117640.13
cg00465927	0.00100071	0.0328612972780534	ENSG00000117640.13_EST00000000000.0_26153106_26153317-ENSG00000127423.6_EST00000000000.0_26158414_26158649-0-0	44983	-0.29912	0.029997	ENSG00000117640.13
cg08304059	0.000256717	0.010115790518635	ENSG00000117640.13_EST00000000000.0_26156036_26156321-ENSG00000117640.13_EST00000000000.0_26153106_26153211-0-1	306	0.33052	0.00763301	ENSG00000117640.13
cg20787693	5.1192e-06	0.00034000337698263	ENSG00000117640.13_EST00000000000.0_26156036_26156321-ENSG00000117640.13_EST00000000000.0_26153106_26153317-0-1	2243	-0.40587	0.0001783	ENSG00000117640.13
cg00465927	0.00215967	0.0770035786806376	ENSG00000117640.13_EST00000000000.0_26156109_26156321-ENSG00000117640.13_EST00000000000.0_26153106_26153317-1-1	44983	-0.27969	0.0847315	ENSG00000117640.13
cg22871604	5.85e-05	0.00526542908242507	ENSG00000117640.13_EST00000000000.0_26156109_26156321-ENSG00000117640.13_EST00000000000.0_26156000_26156060-0-1	1065	-0.36123	0.00362462	ENSG00000117640.13
cg00465927	0.00111641	0.053277248213435	ENSG00000127423.6_EST00000000000.0_26158414_26158649-ENSG00000117640.13_EST00000000000.0_26153106_26153317-0-0	4211	-0.29644	0.0537234	ENSG00000127423.6
cg01625783	6.41116e-10	1.52518156872821e-07	ENSG00000117632.16_EST00000000000.0_26227232_26227578-ENSG00000117632.16_EST00000000000.0_26227982_26228173-1-1	-31263	-0.53059	2.93568e-08	ENSG00000117632.16
cg01625783	7.98586e-10	1.82200074372984e-07	ENSG00000117632.16_EST00000000000.0_26227232_26227578-ENSG00000117632.16_EST00000000000.0_26231155_26231229-0-1	-31263	0.52807	3.60457e-08	ENSG00000117632.16
cg01625783	2.83189e-11	1.06307495944425e-08	ENSG00000117632.16_EST00000000000.0_26227232_26227578-ENSG00000117632.16_EST00000000000.0_26232880_26232957-0-1	-31263	0.56433	1.29014e-09	ENSG00000117632.16
cg21216015	0.00104672	0.0517361153336155	ENSG00000117632.16_EST00000000000.0_26228103_26228173-ENSG00000117632.16_EST00000000000.0_26232343_26232644-0-1	-2576	0.29802	0.0518214	ENSG00000117632.16
cg18867243	0.00159962	0.0812210773122517	ENSG00000117632.16_EST00000000000.0_26230132_26230304-ENSG00000117632.16_EST00000000000.0_26231155_26231229-1-1	-1495	0.28743	0.090583	ENSG00000117632.16
cg18114887	6.13241e-05	0.00571258011107278	ENSG00000117632.16_EST00000000000.0_26230132_26230304-ENSG00000117632.16_EST00000000000.0_26231540_26231619-0-1	13472	-0.3603	0.00397747	ENSG00000117632.16
cg00465927	1.02106e-07	1.28926934174719e-05	ENSG00000117632.16_EST00000000000.0_26230132_26230304-ENSG00000117632.16_EST00000000000.0_26233279_26233482-0-1	-43368	0.46639	4.61889e-06	ENSG00000117632.16
cg18867243	0.00171534	0.0779495638614527	ENSG00000117632.16_EST00000000000.0_26230132_26230304-ENSG00000117713.13_EST00000000000.0_27105514_27107650-0-0	-1495	-0.28565	0.0860307	ENSG00000117632.16
cg11643099	7.07892e-12	2.77677033528236e-09	ENSG00000142684.7_EST00000000000.0_26496909_26496971-ENSG00000142684.7_EST00000000000.0_26496362_26496674-0-1	-11133	-0.57818	2.65031e-10	ENSG00000142684.7
cg11643099	7.02747e-05	0.00519223242266893	ENSG00000142684.7_EST00000000000.0_26496909_26496971-ENSG00000142684.7_EST00000000000.0_26496433_26496674-0-1	-11133	0.35759	0.00356752	ENSG00000142684.7
cg11643099	2.25685e-08	2.8321042839206e-06	ENSG00000142684.7_EST00000000000.0_26496909_26498551-ENSG00000142684.7_EST00000000000.0_26496362_26496674-0-1	-11133	-0.48692	8.39264e-07	ENSG00000142684.7
cg11643099	2.25685e-08	2.84481250716662e-06	ENSG00000142684.7_EST00000000000.0_26496909_26498551-ENSG00000142684.7_EST00000000000.0_26496433_26496674-0-1	-11133	0.48692	8.43656e-07	ENSG00000142684.7
cg15651345	0.000931309	0.0465431160897307	ENSG00000142684.7_EST00000000000.0_26497066_26498551-ENSG00000142684.7_EST00000000000.0_26496362_26496674-0-1	-1268	0.30087	0.0455571	ENSG00000142684.7
cg11643099	1.96166e-06	0.000152190334523353	ENSG00000142684.7_EST00000000000.0_26497066_26498551-ENSG00000142684.7_EST00000000000.0_26496433_26496674-0-1	-11133	0.42182	7.28832e-05	ENSG00000142684.7
cg12068069	1.46413e-07	1.49554005640639e-05	ENSG00000142684.7_EST00000000000.0_26497066_26498551-ENSG00000142684.7_EST00000000000.0_26496909_26496971-0-1	745	0.46128	5.45708e-06	ENSG00000142684.7
cg12445424	0.000229114	0.00702085255401524	ENSG00000142669.8_EST00000000000.0_26607256_26607423-ENSG00000142669.8_EST00000000000.0_26606613_26606694-0-1	-526	0.333	0.00503063	ENSG00000142669.8
cg00910861	0.000582476	0.0300734048536917	ENSG00000142669.8_EST00000000000.0_26607549_26608007-ENSG00000142669.8_EST00000000000.0_26606335_26606694-0-1	29957	-0.31202	0.0270053	ENSG00000142669.8
cg00910861	0.000571548	0.0304587637840186	ENSG00000142669.8_EST00000000000.0_26607549_26608007-ENSG00000142669.8_EST00000000000.0_26607256_26607423-1-1	29957	0.31246	0.0274159	ENSG00000142669.8
cg14517454	2.42636e-16	6.3123260808687e-13	ENSG00000158062.13_EST00000000000.0_26608892_26609060-ENSG00000158062.13_EST00000000000.0_26609140_26609280-0-1	27064	0.66419	1.04041e-14	ENSG00000158062.13
cg12813724	0.00012129	0.0101690394494183	ENSG00000158062.13_EST00000000000.0_26608892_26609060-ENSG00000158062.13_EST00000000000.0_26610633_26610736-0-1	45683	-0.34649	0.00767944	ENSG00000158062.13
cg14517454	3.27486e-12	1.62759518351507e-09	ENSG00000158062.13_EST00000000000.0_26608892_26609060-ENSG00000158062.13_EST00000000000.0_26610853_26610973-0-1	27064	-0.58562	1.40249e-10	ENSG00000158062.13
cg12729822	6.23382e-06	0.000276537931846618	ENSG00000117676.7_EST00000000000.0_26873358_26873474-ENSG00000117676.7_EST00000000000.0_26856258_26856474-0-1	-804	0.4025	0.00014157	ENSG00000117676.7
cg12729822	1.54794e-06	7.9110566776349e-05	ENSG00000117676.7_EST00000000000.0_26873358_26873474-ENSG00000117676.7_EST00000000000.0_26856269_26856474-0-1	-804	-0.42564	3.51599e-05	ENSG00000117676.7
cg12729822	2.76745e-05	0.00106117414326648	ENSG00000117676.7_EST00000000000.0_26873358_26873474-ENSG00000117676.7_EST00000000000.0_26869653_26869712-0-1	-804	0.37565	0.000627948	ENSG00000117676.7
cg09900893	9.11237e-09	8.24249894429534e-07	ENSG00000117676.7_EST00000000000.0_26873358_26873474-ENSG00000117676.7_EST00000000000.0_26872343_26872526-1-1	9118	0.49864	2.06111e-07	ENSG00000117676.7
cg09900893	3.66517e-05	0.00173019625570454	ENSG00000117676.7_EST00000000000.0_26873680_26873761-ENSG00000117676.7_EST00000000000.0_26856269_26856474-0-1	9118	0.37032	0.00103835	ENSG00000117676.7
cg19925791	0.000385562	0.0131512274864289	ENSG00000117676.7_EST00000000000.0_26873680_26873761-ENSG00000117676.7_EST00000000000.0_26869603_26869712-0-1	-29126	0.32149	0.0103093	ENSG00000117676.7
cg09900893	3.06052e-13	1.32187742709038e-10	ENSG00000117676.7_EST00000000000.0_26873680_26873761-ENSG00000117676.7_EST00000000000.0_26872343_26872526-0-1	9118	0.60735	6.90605e-12	ENSG00000117676.7
cg09900893	5.08992e-06	0.000229185707749043	ENSG00000117676.7_EST00000000000.0_26873680_26873761-ENSG00000117676.7_EST00000000000.0_26873358_26873474-1-1	9118	-0.40597	0.000114887	ENSG00000117676.7
cg09900893	6.60338e-10	8.5406124863796e-08	ENSG00000117676.7_EST00000000000.0_26879882_26879988-ENSG00000117676.7_EST00000000000.0_26856269_26856474-0-1	9118	0.53025	1.49511e-08	ENSG00000117676.7
cg09900893	1.34e-10	2.17703806680592e-08	ENSG00000117676.7_EST00000000000.0_26879882_26879988-ENSG00000117676.7_EST00000000000.0_26872343_26872526-0-1	9118	0.54799	3.01901e-09	ENSG00000117676.7
cg09900893	5.67126e-08	4.13817356661365e-06	ENSG00000117676.7_EST00000000000.0_26879882_26879988-ENSG00000117676.7_EST00000000000.0_26873358_26873474-0-1	9118	0.47455	1.28665e-06	ENSG00000117676.7
cg19925791	0.000211526	0.00859105011904192	ENSG00000117676.7_EST00000000000.0_26881087_26881229-ENSG00000117676.7_EST00000000000.0_26856269_26856474-0-1	-29126	-0.33473	0.0063307	ENSG00000117676.7
cg19925791	2.67673e-05	0.00102292619089237	ENSG00000117676.7_EST00000000000.0_26881087_26881229-ENSG00000117676.7_EST00000000000.0_26873358_26873474-0-1	-29126	-0.37628	0.000603631	ENSG00000117676.7
cg19925791	1.28231e-06	6.68911045679573e-05	ENSG00000117676.7_EST00000000000.0_26881087_26881229-ENSG00000117676.7_EST00000000000.0_26879882_26879988-0-1	-29126	-0.42864	2.91464e-05	ENSG00000117676.7
cg19925791	4.49544e-06	0.000204450010182621	ENSG00000117676.7_EST00000000000.0_26881087_26881229-ENSG00000117676.7_EST00000000000.0_26880705_26880742-1-1	-29126	0.40808	0.000101186	ENSG00000117676.7
cg12729822	6.51163e-08	4.67665170335899e-06	ENSG00000117676.7_EST00000000000.0_26883489_26883591-ENSG00000117676.7_EST00000000000.0_26881087_26881229-0-1	-804	-0.47265	1.47674e-06	ENSG00000117676.7
cg00066499	0.0031661	0.0684532242970481	ENSG00000117676.7_EST00000000000.0_26883489_26883591-ENSG00000117676.7_EST00000000000.0_26881642_26881712-0-1	-29581	0.2695	0.0731884	ENSG00000117676.7
cg14164839	0.00476158	0.098975398340448	ENSG00000117676.7_EST00000000000.0_26883489_26883591-ENSG00000117676.7_EST00000000000.0_26883145_26883209-1-1	-32777	-0.25818	0.116628	ENSG00000117676.7
cg09900893	3.33623e-12	9.72078414911644e-10	ENSG00000117676.7_EST00000000000.0_26883534_26883591-ENSG00000117676.7_EST00000000000.0_26879882_26879988-0-1	9118	-0.58544	7.56529e-11	ENSG00000117676.7
cg09900893	7.96001e-07	4.3436635057177e-05	ENSG00000117676.7_EST00000000000.0_26883534_26883591-ENSG00000117676.7_EST00000000000.0_26881087_26881229-0-1	9118	-0.43611	1.79796e-05	ENSG00000117676.7
cg09900893	2.19284e-06	0.000107534310157254	ENSG00000117676.7_EST00000000000.0_26883534_26883591-ENSG00000117676.7_EST00000000000.0_26883145_26883209-0-1	9118	0.42001	4.94867e-05	ENSG00000117676.7
cg12729822	4.81561e-09	4.75165103930345e-07	ENSG00000117676.7_EST00000000000.0_26885298_26885428-ENSG00000117676.7_EST00000000000.0_26879882_26879988-0-1	-804	-0.50662	1.09497e-07	ENSG00000117676.7
cg19925791	2.78832e-08	2.20032478632479e-06	ENSG00000117676.7_EST00000000000.0_26885298_26885428-ENSG00000117676.7_EST00000000000.0_26881087_26881229-0-1	-29126	-0.48413	6.305e-07	ENSG00000117676.7
cg09900893	2.48164e-06	0.00012062984113909	ENSG00000117676.7_EST00000000000.0_26885298_26885428-ENSG00000117676.7_EST00000000000.0_26881642_26881712-0-1	9118	-0.41799	5.62819e-05	ENSG00000117676.7
cg12729822	0.00243244	0.0629073077481389	ENSG00000117676.7_EST00000000000.0_26885298_26885428-ENSG00000117676.7_EST00000000000.0_26883145_26883209-0-1	-804	0.27656	0.0659269	ENSG00000117676.7
cg12729822	8.75953e-08	6.0594748236923e-06	ENSG00000117676.7_EST00000000000.0_26885298_26885428-ENSG00000117676.7_EST00000000000.0_26883489_26883591-1-1	-804	-0.46854	1.97887e-06	ENSG00000117676.7
cg12729822	6.51817e-10	8.4047593595295e-08	ENSG00000117676.7_EST00000000000.0_26885298_26885428-ENSG00000117676.7_EST00000000000.0_26883534_26883591-1-1	-804	0.5304	1.46729e-08	ENSG00000117676.7
cg12729822	3.46897e-05	0.00190076199430597	ENSG00000117676.7_EST00000000000.0_26887217_26887342-ENSG00000117676.7_EST00000000000.0_26881087_26881229-0-1	-804	-0.37137	0.00115402	ENSG00000117676.7
cg09900893	4.94178e-15	4.474732340466e-12	ENSG00000117676.7_EST00000000000.0_26887217_26887342-ENSG00000117676.7_EST00000000000.0_26881642_26881712-0-1	9118	-0.64162	1.10804e-13	ENSG00000117676.7
cg08034986	0.000172131	0.00640046073217573	ENSG00000117676.7_EST00000000000.0_26887217_26887342-ENSG00000117676.7_EST00000000000.0_26882028_26882116-0-1	4419	0.33914	0.00452854	ENSG00000117676.7
cg09900893	1.21219e-09	1.43763763856435e-07	ENSG00000117676.7_EST00000000000.0_26887217_26887342-ENSG00000117676.7_EST00000000000.0_26883145_26883209-0-1	9118	-0.52322	2.73831e-08	ENSG00000117676.7
cg01905589	0.00284555	0.0691393023038134	ENSG00000117676.7_EST00000000000.0_26887217_26887342-ENSG00000117676.7_EST00000000000.0_26883489_26883591-0-1	150	0.27238	0.0741012	ENSG00000117676.7
cg09900893	4.08373e-07	2.38802540449226e-05	ENSG00000117676.7_EST00000000000.0_26887217_26887342-ENSG00000117676.7_EST00000000000.0_26883534_26883591-0-1	9118	-0.44627	9.22089e-06	ENSG00000117676.7
cg19925791	1.31014e-08	1.12685554853176e-06	ENSG00000117676.7_EST00000000000.0_26887217_26887342-ENSG00000117676.7_EST00000000000.0_26885298_26885428-1-1	-29126	-0.494	2.94693e-07	ENSG00000117676.7
cg12729822	2.167e-10	3.281081885286e-08	ENSG00000117676.7_EST00000000000.0_26887536_26887625-ENSG00000117676.7_EST00000000000.0_26881087_26881229-0-1	-804	-0.54275	4.89682e-09	ENSG00000117676.7
cg09900893	0.000269443	0.011199360965968	ENSG00000117676.7_EST00000000000.0_26887536_26887625-ENSG00000117676.7_EST00000000000.0_26881642_26881712-0-1	9118	-0.32946	0.00857968	ENSG00000117676.7
cg09900893	1.05288e-05	0.000442391280425499	ENSG00000117676.7_EST00000000000.0_26887536_26887625-ENSG00000117676.7_EST00000000000.0_26882028_26882116-0-1	9118	-0.39332	0.000238575	ENSG00000117676.7
cg09900893	0.00383777	0.09277544394031	ENSG00000117676.7_EST00000000000.0_26887536_26887625-ENSG00000117676.7_EST00000000000.0_26883145_26883209-0-1	9118	-0.26422	0.107333	ENSG00000117676.7
cg09900893	7.77141e-05	0.00307380190024449	ENSG00000117676.7_EST00000000000.0_26887536_26887625-ENSG00000117676.7_EST00000000000.0_26883489_26883591-0-1	9118	-0.35557	0.00197779	ENSG00000117676.7
cg00359365	0.000358173	0.0126084300214508	ENSG00000117676.7_EST00000000000.0_26887536_26887625-ENSG00000117676.7_EST00000000000.0_26885298_26885428-1-1	24289	-0.32314	0.00982777	ENSG00000117676.7
cg09900893	5.78891e-11	1.07345104954406e-08	ENSG00000117676.7_EST00000000000.0_26887996_26888154-ENSG00000117676.7_EST00000000000.0_26883145_26883209-0-1	9118	-0.55692	1.30569e-09	ENSG00000117676.7
cg09900893	1.75674e-07	1.13202764835018e-05	ENSG00000117676.7_EST00000000000.0_26887996_26888154-ENSG00000117676.7_EST00000000000.0_26883534_26883591-0-1	9118	-0.45867	3.99518e-06	ENSG00000117676.7
cg09895909	0.000873496	0.0280460216431248	ENSG00000117676.7_EST00000000000.0_26887996_26888154-ENSG00000117676.7_EST00000000000.0_26885298_26885428-0-1	-26611	-0.30242	0.0248707	ENSG00000117676.7
cg01905589	0.000715732	0.0219412634403238	ENSG00000117676.7_EST00000000000.0_26897940_26897999-ENSG00000117676.7_EST00000000000.0_26887217_26887342-0-1	150	-0.30718	0.0186416	ENSG00000117676.7
cg19321725	0.00413186	0.0991551894531836	ENSG00000117676.7_EST00000000000.0_26897940_26898101-ENSG00000117676.7_EST00000000000.0_26887996_26888154-1-1	-3018	0.26217	0.116898	ENSG00000117676.7
cg00256632	0.00458166	0.0909541246267726	ENSG00000117676.7_EST00000000000.0_26898340_26898416-ENSG00000117676.7_EST00000000000.0_26887217_26887342-0-1	25070	0.25927	0.104663	ENSG00000117676.7
cg24468934	0.000151438	0.00685578348957716	ENSG00000117676.7_EST00000000000.0_26898340_26898416-ENSG00000117676.7_EST00000000000.0_26887996_26888154-0-1	24509	-0.34185	0.00489792	ENSG00000117676.7
cg12729822	0.00489959	0.0943515387872784	ENSG00000117676.7_EST00000000000.0_26898340_26898416-ENSG00000117676.7_EST00000000000.0_26897940_26897999-0-1	-804	0.25737	0.109663	ENSG00000117676.7
cg19925791	1.40446e-06	7.27221823670141e-05	ENSG00000117676.7_EST00000000000.0_26898667_26898784-ENSG00000117676.7_EST00000000000.0_26887217_26887342-0-1	-29126	-0.42719	3.19978e-05	ENSG00000117676.7
cg19925791	2.57992e-07	1.58516047295868e-05	ENSG00000117676.7_EST00000000000.0_26898667_26898784-ENSG00000117676.7_EST00000000000.0_26887996_26888154-0-1	-29126	-0.45308	5.82486e-06	ENSG00000117676.7
cg09900893	1.37198e-06	7.09834710463463e-05	ENSG00000117676.7_EST00000000000.0_26898667_26898784-ENSG00000117676.7_EST00000000000.0_26897940_26898101-0-1	9118	0.42756	3.11447e-05	ENSG00000117676.7
cg19925791	1.09829e-06	5.80593665902582e-05	ENSG00000117676.7_EST00000000000.0_26898667_26898784-ENSG00000117676.7_EST00000000000.0_26898340_26898416-1-1	-29126	0.43108	2.48728e-05	ENSG00000117676.7
cg09900893	6.94587e-08	4.9300616266412e-06	ENSG00000117676.7_EST00000000000.0_26899715_26899852-ENSG00000117676.7_EST00000000000.0_26897940_26897999-0-1	9118	-0.47176	1.5678e-06	ENSG00000117676.7
cg00359365	0.000206636	0.00833491410597132	ENSG00000117676.7_EST00000000000.0_26899715_26899852-ENSG00000117676.7_EST00000000000.0_26897940_26898101-0-1	24289	-0.33523	0.00611528	ENSG00000117676.7
cg19925791	0.00225845	0.0454515615789041	ENSG00000117676.7_EST00000000000.0_26899715_26899852-ENSG00000117676.7_EST00000000000.0_26898340_26898416-0-1	-29126	0.27852	0.0442594	ENSG00000117676.7
cg09900893	1.34984e-11	3.11270800414049e-09	ENSG00000117676.7_EST00000000000.0_26900570_26900688-ENSG00000117676.7_EST00000000000.0_26897940_26897999-0-1	9118	-0.57181	3.04505e-10	ENSG00000117676.7
cg09900893	0.00160862	0.0373205012343629	ENSG00000117676.7_EST00000000000.0_26900570_26900688-ENSG00000117676.7_EST00000000000.0_26897940_26898101-0-1	9118	0.28729	0.0349239	ENSG00000117676.7
cg00256632	0.00187062	0.0381116411876185	ENSG00000117676.7_EST00000000000.0_26900570_26900688-ENSG00000117676.7_EST00000000000.0_26898340_26898724-0-1	25070	-0.28342	0.0358029	ENSG00000117676.7
cg12729822	0.000175263	0.00756030618469819	ENSG00000117676.7_EST00000000000.0_26900570_26900688-ENSG00000117676.7_EST00000000000.0_26898667_26898784-0-1	-804	-0.33876	0.00547159	ENSG00000117676.7
cg09900893	0.001253	0.043187014499554	ENSG00000117676.7_EST00000000000.0_26900570_26900767-ENSG00000117676.7_EST00000000000.0_26898667_26898784-0-1	9118	0.29358	0.0416152	ENSG00000117676.7
cg08034986	0.00217003	0.0568937250902266	ENSG00000117676.7_EST00000000000.0_26900570_26900767-ENSG00000198830.6_EST00000000000.0_26799010_26799118-0-0	4419	0.27957	0.0582468	ENSG00000117676.7
cg00359365	0.00424239	0.0850953588989678	ENSG00000117676.7_EST00000000000.0_26900570_26900922-ENSG00000117676.7_EST00000000000.0_26897940_26898101-0-1	24289	0.26143	0.096099	ENSG00000117676.7
cg12729822	7.48468e-06	0.000324306011545028	ENSG00000117676.7_EST00000000000.0_26900570_26900922-ENSG00000117676.7_EST00000000000.0_26898340_26898724-0-1	-804	0.39933	0.000169083	ENSG00000117676.7
cg00359365	0.000824279	0.0245490470152075	ENSG00000117676.7_EST00000000000.0_26900570_26900922-ENSG00000117676.7_EST00000000000.0_26899715_26899852-1-1	24289	-0.30381	0.0212542	ENSG00000117676.7
cg00539094	0.00237766	0.0608618544619441	ENSG00000117676.7_EST00000000000.0_26900868_26901225-ENSG00000117676.7_EST00000000000.0_26898340_26898724-0-1	-31525	0.27716	0.0632832	ENSG00000117676.7
cg00539094	0.000893547	0.0257976392894597	ENSG00000117676.7_EST00000000000.0_26900868_26901225-ENSG00000117676.7_EST00000000000.0_26898667_26898784-0-1	-31525	0.30187	0.0225346	ENSG00000117676.7
cg25601319	5.85536e-05	0.00306228032914758	ENSG00000117713.13_EST00000000000.0_27057643_27057809-ENSG00000117713.13_EST00000000000.0_27056142_27056354-0-1	-685	-0.36121	0.00196923	ENSG00000117713.13
cg13867915	3.83131e-09	3.42503935735716e-07	ENSG00000117713.13_EST00000000000.0_27057643_27058095-ENSG00000117713.13_EST00000000000.0_27022524_27024031-0-1	27515	-0.50944	7.50042e-08	ENSG00000117713.13
cg25601319	4.9395e-09	4.23104358451122e-07	ENSG00000117713.13_EST00000000000.0_27057643_27058095-ENSG00000117713.13_EST00000000000.0_27055871_27056354-1-1	-685	0.50631	9.57993e-08	ENSG00000117713.13
cg25601319	7.59158e-06	0.000287928198873781	ENSG00000117713.13_EST00000000000.0_27057643_27058095-ENSG00000117713.13_EST00000000000.0_27056142_27056354-1-1	-685	-0.39908	0.000148107	ENSG00000117713.13
cg23721345	0.000552448	0.0196492910339841	ENSG00000117713.13_EST00000000000.0_27057643_27058095-ENSG00000169442.4_EST00000000000.0_26644448_26644562-0-0	21000	-0.31325	0.0163828	ENSG00000117713.13
cg00371107	0.0015507	0.040741948503311	ENSG00000117713.13_EST00000000000.0_27059167_27059283-ENSG00000117713.13_EST00000000000.0_27056142_27056354-0-1	1212	-0.28822	0.0387865	ENSG00000117713.13
cg00371107	0.00155332	0.0420493224889086	ENSG00000117713.13_EST00000000000.0_27059167_27059283-ENSG00000117713.13_EST00000000000.0_27057643_27058095-1-1	1212	0.28818	0.0402872	ENSG00000117713.13
cg17385674	0.00399653	0.0816957227377873	ENSG00000117713.13_EST00000000000.0_27087875_27087964-ENSG00000117713.13_EST00000000000.0_27057643_27058095-0-1	-820	0.2631	0.0912376	ENSG00000117713.13
cg13867915	4.26287e-05	0.00210134708419104	ENSG00000117713.13_EST00000000000.0_27087875_27087964-ENSG00000117713.13_EST00000000000.0_27059167_27059283-0-1	27515	0.36741	0.00129093	ENSG00000117713.13
cg17385674	5.79305e-05	0.00267088995352163	ENSG00000117713.13_EST00000000000.0_27087875_27087964-ENSG00000117713.13_EST00000000000.0_27087347_27087587-1-1	-820	-0.36142	0.00168888	ENSG00000117713.13
cg04360147	0.00239151	0.0507198275437789	ENSG00000117713.13_EST00000000000.0_27088643_27088810-ENSG00000117713.13_EST00000000000.0_27059167_27059283-0-1	-815	0.27701	0.0505759	ENSG00000117713.13
cg18973247	0.000665027	0.0197942809953718	ENSG00000117713.13_EST00000000000.0_27092712_27092857-ENSG00000117713.13_EST00000000000.0_27087875_27087964-0-1	48349	0.30892	0.0165276	ENSG00000117713.13
cg13867915	0.000621469	0.0200205204144535	ENSG00000117713.13_EST00000000000.0_27094281_27094490-ENSG00000117713.13_EST00000000000.0_27022524_27024031-0-1	27515	-0.31051	0.0167496	ENSG00000117713.13
cg13867915	0.000599374	0.0180086185284777	ENSG00000117713.13_EST00000000000.0_27094281_27094490-ENSG00000117713.13_EST00000000000.0_27089464_27089776-0-1	27515	0.31136	0.0148094	ENSG00000117713.13
cg04360147	0.000318604	0.010592760130567	ENSG00000117713.13_EST00000000000.0_27094281_27094490-ENSG00000117713.13_EST00000000000.0_27092712_27092857-0-1	-815	0.32576	0.00804717	ENSG00000117713.13
cg13867915	0.00104549	0.0255038615403314	ENSG00000117713.13_EST00000000000.0_27094281_27094490-ENSG00000117713.13_EST00000000000.0_27092948_27093057-1-1	27515	0.29805	0.0222369	ENSG00000117713.13
cg20413923	0.000297592	0.0107004406377388	ENSG00000117713.13_EST00000000000.0_27097720_27097817-ENSG00000117713.13_EST00000000000.0_27092712_27092857-0-1	121	0.32727	0.00814122	ENSG00000117713.13
cg17385674	0.00116172	0.0310589211879537	ENSG00000117713.13_EST00000000000.0_27097720_27097817-ENSG00000117713.13_EST00000000000.0_27092948_27093057-0-1	-820	0.29545	0.0280634	ENSG00000117713.13
cg04360147	0.00229352	0.054198946469659	ENSG00000117713.13_EST00000000000.0_27098991_27099123-ENSG00000117713.13_EST00000000000.0_27094281_27094490-0-1	-815	-0.27811	0.0548615	ENSG00000117713.13
cg04360147	0.00149417	0.0376557866666667	ENSG00000117713.13_EST00000000000.0_27098991_27099123-ENSG00000117713.13_EST00000000000.0_27097720_27097817-1-1	-815	0.28916	0.0353023	ENSG00000117713.13
cg25601319	5.26491e-06	0.000207322182412435	ENSG00000117713.13_EST00000000000.0_27099306_27099478-ENSG00000117713.13_EST00000000000.0_27092948_27093057-0-1	-685	0.4054	0.000102773	ENSG00000117713.13
cg11856093	0.000367306	0.0107361484124259	ENSG00000117713.13_EST00000000000.0_27099306_27099478-ENSG00000117713.13_EST00000000000.0_27094281_27094490-0-1	864	0.32258	0.00817218	ENSG00000117713.13
cg13867915	0.00130618	0.0341217505645248	ENSG00000117713.13_EST00000000000.0_27099306_27099478-ENSG00000117713.13_EST00000000000.0_27097720_27097817-0-1	27515	-0.29254	0.031386	ENSG00000117713.13
cg05307957	0.00409552	0.0736684702944048	ENSG00000117713.13_EST00000000000.0_27099837_27099987-ENSG00000117713.13_EST00000000000.0_27097720_27097817-0-1	6450	-0.26242	0.0801587	ENSG00000117713.13
cg11856093	0.00529076	0.0862506030483765	ENSG00000117713.13_EST00000000000.0_27099837_27099987-ENSG00000117713.13_EST00000000000.0_27099306_27099478-0-1	864	0.25518	0.0977735	ENSG00000117713.13
cg04360147	0.000147232	0.00517560442354975	ENSG00000117713.13_EST00000000000.0_27100071_27100208-ENSG00000117713.13_EST00000000000.0_27097720_27097817-0-1	-815	0.34244	0.00355434	ENSG00000117713.13
cg25601319	0.000180975	0.00757367225974364	ENSG00000117713.13_EST00000000000.0_27100071_27100208-ENSG00000117713.13_EST00000000000.0_27098991_27099123-0-1	-685	0.33807	0.00548228	ENSG00000117713.13
cg13867915	9.86948e-06	0.000364040138162792	ENSG00000117713.13_EST00000000000.0_27100071_27100208-ENSG00000117713.13_EST00000000000.0_27099303_27099478-0-1	27515	-0.39447	0.000192353	ENSG00000117713.13
cg25601319	6.19379e-05	0.00284939485088244	ENSG00000117713.13_EST00000000000.0_27100293_27100389-ENSG00000117713.13_EST00000000000.0_27098991_27099123-0-1	-685	0.3601	0.00181661	ENSG00000117713.13
cg13867915	3.29649e-07	1.73035710524313e-05	ENSG00000117713.13_EST00000000000.0_27102068_27102198-ENSG00000117713.13_EST00000000000.0_27100071_27100208-0-1	27515	-0.44947	6.42576e-06	ENSG00000117713.13
cg13867915	1.13731e-07	6.68515827615934e-06	ENSG00000117713.13_EST00000000000.0_27102068_27102198-ENSG00000117713.13_EST00000000000.0_27100820_27101711-1-1	27515	0.46487	2.20972e-06	ENSG00000117713.13
cg25601319	2.67857e-07	1.44295070797436e-05	ENSG00000117713.13_EST00000000000.0_27102068_27102198-ENSG00000117713.13_EST00000000000.0_27101471_27101711-0-1	-685	-0.45253	5.24174e-06	ENSG00000117713.13
cg17385674	6.88795e-08	4.29488474982478e-06	ENSG00000117713.13_EST00000000000.0_27105514_27107247-ENSG00000117713.13_EST00000000000.0_27100820_27101711-0-1	-820	0.47188	1.34202e-06	ENSG00000117713.13
cg25601319	1.38458e-06	6.20814735729502e-05	ENSG00000117713.13_EST00000000000.0_27105514_27107247-ENSG00000117713.13_EST00000000000.0_27101471_27101711-0-1	-685	-0.42742	2.68336e-05	ENSG00000117713.13
cg13867915	9.55268e-08	5.73565891391806e-06	ENSG00000117713.13_EST00000000000.0_27105514_27107247-ENSG00000117713.13_EST00000000000.0_27102068_27102198-0-1	27515	-0.46733	1.86001e-06	ENSG00000117713.13
cg13867915	3.78942e-07	1.97354079688436e-05	ENSG00000117713.13_EST00000000000.0_27105514_27107247-ENSG00000158195.6_EST00000000000.0_27730730_27734840-0-0	27515	-0.44739	7.44651e-06	ENSG00000117713.13
cg17739026	0.00092177	0.0539819888371184	ENSG00000204160.5_EST00000000000.0_27158938_27159098-ENSG00000060642.6_EST00000000000.0_27113963_27114297-0-0	-38781	-0.30111	0.0545946	ENSG00000204160.5
cg11712962	0.000556634	0.0347941585824655	ENSG00000204160.5_EST00000000000.0_27158938_27159098-ENSG00000060642.6_EST00000000000.0_27117250_27117384-0-0	-10250	-0.31308	0.0321247	ENSG00000204160.5
cg08939008	2.28319e-05	0.00252787500328169	ENSG00000204160.5_EST00000000000.0_27158938_27159098-ENSG00000060642.6_EST00000000000.0_27120604_27120697-0-0	-426	-0.37925	0.00158725	ENSG00000204160.5
cg11712962	0.000859316	0.0496014452426212	ENSG00000204160.5_EST00000000000.0_27158938_27159098-ENSG00000060642.6_EST00000000000.0_27121294_27121725-0-0	-10250	-0.30281	0.0492203	ENSG00000204160.5
cg11712962	0.000885745	0.0448677159007413	ENSG00000204160.5_EST00000000000.0_27158938_27159098-ENSG00000204160.5_EST00000000000.0_27153201_27153630-1-1	-10250	0.30208	0.043572	ENSG00000204160.5
cg17149882	0.00111817	0.0565819864096008	ENSG00000204160.5_EST00000000000.0_27176792_27176929-ENSG00000204160.5_EST00000000000.0_27175099_27175248-1-1	38372	0.2964	0.0578465	ENSG00000204160.5
cg12806381	6.72315e-06	0.000534520038992356	ENSG00000204160.5_EST00000000000.0_27176853_27176929-ENSG00000204160.5_EST00000000000.0_27153201_27153630-0-1	-39024	-0.40119	0.000294414	ENSG00000204160.5
cg19634537	0.00158506	0.081108009793049	ENSG00000204160.5_EST00000000000.0_27176853_27176929-ENSG00000204160.5_EST00000000000.0_27175099_27175248-0-1	-38965	0.28767	0.0904208	ENSG00000204160.5
cg08939008	0.00184583	0.0842939624336567	ENSG00000204160.5_EST00000000000.0_27180217_27180316-ENSG00000204160.5_EST00000000000.0_27175099_27175248-0-1	-426	-0.28377	0.0949248	ENSG00000204160.5
cg08366132	8.35079e-11	2.56236317560879e-08	ENSG00000204160.5_EST00000000000.0_27180217_27180316-ENSG00000204160.5_EST00000000000.0_27176792_27176929-0-1	38698	0.55305	3.65745e-09	ENSG00000204160.5
cg13466284	5.44204e-06	0.000441472245721624	ENSG00000204160.5_EST00000000000.0_27180217_27180316-ENSG00000204160.5_EST00000000000.0_27176853_27176929-0-1	36478	0.40483	0.000238017	ENSG00000204160.5
cg13199963	4.88671e-05	0.00509035348488754	ENSG00000204160.5_EST00000000000.0_27180217_27180316-ENSG00000204160.5_EST00000000000.0_27177620_27177722-0-1	-27029	-0.36476	0.00348817	ENSG00000204160.5
cg08366132	2.24613e-10	5.94761536405688e-08	ENSG00000204160.5_EST00000000000.0_27180217_27180454-ENSG00000204160.5_EST00000000000.0_27175099_27175248-0-1	38698	0.54235	9.81054e-09	ENSG00000204160.5
cg07782886	2.30886e-05	0.00164233709976543	ENSG00000204160.5_EST00000000000.0_27180217_27180454-ENSG00000204160.5_EST00000000000.0_27177620_27177722-0-1	-39479	-0.37905	0.000982664	ENSG00000204160.5
cg07786675	1.68396e-06	0.000154253656695388	ENSG00000204160.5_EST00000000000.0_27180217_27180454-ENSG00000204160.5_EST00000000000.0_27179244_27179356-0-1	36784	-0.42429	7.39901e-05	ENSG00000204160.5
cg09174009	0.000472016	0.0331886280743218	ENSG00000142751.7_EST00000000000.0_27205873_27206240-ENSG00000142751.7_EST00000000000.0_27215460_27215616-0-1	8	0.31688	0.0303577	ENSG00000142751.7
cg00067058	2.19764e-16	6.42633990578159e-13	ENSG00000142751.7_EST00000000000.0_27212464_27212624-ENSG00000142751.7_EST00000000000.0_27212968_27213016-0-1	4103	0.6649	1.06011e-14	ENSG00000142751.7
cg02242572	0.000231865	0.0188645997993013	ENSG00000142751.7_EST00000000000.0_27212464_27212624-ENSG00000142751.7_EST00000000000.0_27216177_27216788-0-1	-28794	-0.33274	0.0156274	ENSG00000142751.7
cg15966151	1.14642e-19	1.53209834457516e-15	ENSG00000090273.8_EST00000000000.0_27250580_27250657-ENSG00000090273.8_EST00000000000.0_27237619_27237726-0-1	11743	-0.71392	5.49187e-18	ENSG00000090273.8
cg15966151	8.36324e-18	4.60650589473684e-14	ENSG00000090273.8_EST00000000000.0_27250580_27250657-ENSG00000090273.8_EST00000000000.0_27248217_27248420-0-1	11743	0.6873	3.95482e-16	ENSG00000090273.8
cg00067058	0.001171	0.0664858530265823	ENSG00000090273.8_EST00000000000.0_27250580_27250657-ENSG00000090273.8_EST00000000000.0_27248633_27248983-1-1	-5838	0.29526	0.07058	ENSG00000090273.8
cg24367850	0.00086533	0.0553689622695666	ENSG00000090273.8_EST00000000000.0_27267948_27268151-ENSG00000090273.8_EST00000000000.0_27248633_27248983-0-1	-9328	0.30264	0.0563302	ENSG00000090273.8
cg00067058	1.61764e-11	6.87215649405062e-09	ENSG00000090273.8_EST00000000000.0_27268244_27268309-ENSG00000090273.8_EST00000000000.0_27250580_27250657-0-1	-5838	0.57	7.72527e-10	ENSG00000090273.8
cg00067058	1.24933e-12	7.94519150028308e-10	ENSG00000090273.8_EST00000000000.0_27268244_27268309-ENSG00000090273.8_EST00000000000.0_27267948_27268151-1-1	-5838	-0.59465	5.94879e-11	ENSG00000090273.8
cg15966151	3.30486e-13	2.61166371377236e-10	ENSG00000090273.8_EST00000000000.0_27269151_27269267-ENSG00000090273.8_EST00000000000.0_27250580_27250657-0-1	11743	-0.60667	1.5746e-11	ENSG00000090273.8
cg16985652	1.04899e-17	5.49976045690551e-14	ENSG00000090273.8_EST00000000000.0_27269151_27269267-ENSG00000090273.8_EST00000000000.0_27267948_27268151-0-1	15168	0.68581	4.98862e-16	ENSG00000090273.8
cg16985652	1.4119e-16	4.45071953623189e-13	ENSG00000090273.8_EST00000000000.0_27269151_27269267-ENSG00000090273.8_EST00000000000.0_27268244_27268309-1-1	15168	-0.66805	6.72576e-15	ENSG00000090273.8
cg06650260	5.78169e-08	8.12375844132357e-06	ENSG00000090273.8_EST00000000000.0_27269362_27269429-ENSG00000090273.8_EST00000000000.0_27248217_27248420-0-1	13749	0.47429	2.75029e-06	ENSG00000090273.8
cg17796198	0.000449328	0.0359885958003055	ENSG00000090273.8_EST00000000000.0_27269362_27269429-ENSG00000090273.8_EST00000000000.0_27250580_27250657-0-1	1462	-0.31801	0.0334548	ENSG00000090273.8
cg00067058	0.000365663	0.030831398479284	ENSG00000090273.8_EST00000000000.0_27269362_27269429-ENSG00000090273.8_EST00000000000.0_27268244_27268309-0-1	-5838	-0.32268	0.027816	ENSG00000090273.8
cg16985652	1.18727e-12	7.60036158965583e-10	ENSG00000090273.8_EST00000000000.0_27269362_27269429-ENSG00000090273.8_EST00000000000.0_27269151_27269267-0-1	15168	-0.59512	5.64765e-11	ENSG00000090273.8
cg25271147	0.000449949	0.0330887771844273	ENSG00000090273.8_EST00000000000.0_27269362_27269556-ENSG00000090273.8_EST00000000000.0_27248217_27248420-0-1	-9997	0.31798	0.0302486	ENSG00000090273.8
cg19239018	0.00126896	0.0782078124119349	ENSG00000090273.8_EST00000000000.0_27269362_27269556-ENSG00000090273.8_EST00000000000.0_27250580_27250657-0-1	380	0.29326	0.0863986	ENSG00000090273.8
cg08366132	2.4537e-05	0.003152949404221	ENSG00000090273.8_EST00000000000.0_27271881_27271964-ENSG00000090273.8_EST00000000000.0_27248217_27248420-0-1	-34830	-0.37791	0.00203453	ENSG00000090273.8
cg16985652	8.85423e-12	4.12783332602339e-09	ENSG00000090273.8_EST00000000000.0_27271881_27271964-ENSG00000090273.8_EST00000000000.0_27268244_27268309-0-1	15168	-0.57599	4.25537e-10	ENSG00000090273.8
cg15966151	2.67269e-07	3.19990925114285e-05	ENSG00000090273.8_EST00000000000.0_27271881_27271964-ENSG00000090273.8_EST00000000000.0_27269151_27269267-0-1	11743	-0.45257	1.27918e-05	ENSG00000090273.8
cg00067058	7.72639e-10	1.83950116260279e-07	ENSG00000090273.8_EST00000000000.0_27271881_27271964-ENSG00000090273.8_EST00000000000.0_27269362_27269429-0-1	-5838	0.52845	3.64556e-08	ENSG00000090273.8
cg07914457	2.53955e-16	7.16673744402726e-13	ENSG00000090273.8_EST00000000000.0_27271881_27271964-ENSG00000090273.8_EST00000000000.0_27269362_27269556-0-1	15124	0.66387	1.21364e-14	ENSG00000090273.8
cg02107269	4.0358e-07	4.62338948770932e-05	ENSG00000090273.8_EST00000000000.0_27272059_27272177-ENSG00000090273.8_EST00000000000.0_27248217_27248420-0-1	21409	-0.44645	1.92851e-05	ENSG00000090273.8
cg03421300	1.88155e-09	3.99640198202738e-07	ENSG00000090273.8_EST00000000000.0_27272059_27272177-ENSG00000090273.8_EST00000000000.0_27250580_27250657-0-1	-36942	0.51802	8.96466e-08	ENSG00000090273.8
cg02107269	8.09362e-06	0.000679300633152695	ENSG00000090273.8_EST00000000000.0_27272059_27272177-ENSG00000090273.8_EST00000000000.0_27267948_27268151-0-1	21409	-0.39796	0.000384343	ENSG00000090273.8
cg07914457	5.52127e-09	1.0178204413269e-06	ENSG00000090273.8_EST00000000000.0_27272059_27272177-ENSG00000090273.8_EST00000000000.0_27268244_27268309-0-1	15124	-0.50493	2.62432e-07	ENSG00000090273.8
cg02107269	0.000568652	0.0404954653233376	ENSG00000090273.8_EST00000000000.0_27272059_27272177-ENSG00000090273.8_EST00000000000.0_27269151_27269267-0-1	21409	-0.31258	0.0385055	ENSG00000090273.8
cg15966151	4.35817e-08	6.34554504438613e-06	ENSG00000090273.8_EST00000000000.0_27272059_27272177-ENSG00000090273.8_EST00000000000.0_27269362_27269556-0-1	11743	0.47814	2.08397e-06	ENSG00000090273.8
cg15966151	2.47906e-07	2.98607128555217e-05	ENSG00000090273.8_EST00000000000.0_27272059_27272177-ENSG00000090273.8_EST00000000000.0_27271881_27271964-0-1	11743	-0.45367	1.18355e-05	ENSG00000090273.8
cg12211100	1.27004e-07	6.62633941754221e-06	ENSG00000142784.10_EST00000000000.0_27620513_27620607-ENSG00000142784.10_EST00000000000.0_27609829_27609940-0-1	-31088	0.46331	2.18775e-06	ENSG00000142784.10
cg10115022	0.00366134	0.0720036356246587	ENSG00000142784.10_EST00000000000.0_27627717_27627952-ENSG00000142784.10_EST00000000000.0_27621005_27621120-0-1	-33065	0.26552	0.0779321	ENSG00000142784.10
cg18140760	3.3517e-07	3.95774032064428e-05	ENSG00000186501.8_EST00000000000.0_27661870_27662036-ENSG00000186501.8_EST00000000000.0_27648745_27648882-0-1	44536	-0.44922	1.62253e-05	ENSG00000186501.8
cg07961632	4.92229e-05	0.00444692035946787	ENSG00000186501.8_EST00000000000.0_27661870_27662036-ENSG00000186501.8_EST00000000000.0_27648772_27648882-0-1	19770	0.36462	0.00299366	ENSG00000186501.8
cg18140760	4.96167e-08	7.22628727754746e-06	ENSG00000186501.8_EST00000000000.0_27661870_27662036-ENSG00000186501.8_EST00000000000.0_27648791_27648882-0-1	44536	0.47638	2.41355e-06	ENSG00000186501.8
cg04717320	0.000860952	0.0569198671910578	ENSG00000186501.8_EST00000000000.0_27661870_27662036-ENSG00000186501.8_EST00000000000.0_27660449_27660545-0-1	33046	0.30276	0.0582804	ENSG00000186501.8
cg14162906	3.22364e-05	0.0036647618097654	ENSG00000186501.8_EST00000000000.0_27661870_27662036-ENSG00000186501.8_EST00000000000.0_27660642_27660772-0-1	-1045	-0.37277	0.00240878	ENSG00000186501.8
cg14887509	2.24422e-07	1.6822271725446e-05	ENSG00000158195.6_EST00000000000.0_27730730_27734840-ENSG00000117713.13_EST00000000000.0_27105514_27107247-0-0	112	0.45512	6.22389e-06	ENSG00000158195.6
cg26894259	0.00414594	0.0963100678208499	ENSG00000158195.6_EST00000000000.0_27730730_27734840-ENSG00000158195.6_EST00000000000.0_27736186_27736700-0-1	577	-0.26207	0.112598	ENSG00000158195.6
cg25132696	0.000461954	0.017548027386393	ENSG00000158195.6_EST00000000000.0_27734691_27734840-ENSG00000158195.6_EST00000000000.0_27739066_27739221-0-1	9	0.31738	0.0143772	ENSG00000158195.6
cg03604774	0.00150442	0.0551215081845652	ENSG00000158195.6_EST00000000000.0_27736186_27736700-ENSG00000158195.6_EST00000000000.0_27739066_27739221-0-1	32433	0.28899	0.0560177	ENSG00000158195.6
cg25132696	0.00102478	0.0380645420465144	ENSG00000158195.6_EST00000000000.0_27744770_27744923-ENSG00000158195.6_EST00000000000.0_27816497_27816562-0-1	9	0.29854	0.0357522	ENSG00000158195.6
cg10533011	0.00021748	0.0111741767100877	ENSG00000000938.7_EST00000000000.0_27939180_27939633-ENSG00000000938.7_EST00000000000.0_27939730_27939861-1-1	-31801	-0.33413	0.00855715	ENSG00000000938.7
cg17888837	0.000541939	0.0378852730434783	ENSG00000000938.7_EST00000000000.0_27939180_27939633-ENSG00000000938.7_EST00000000000.0_27941361_27941437-0-1	24886	0.3137	0.0355509	ENSG00000000938.7
cg08237898	0.000117741	0.0109605346603891	ENSG00000000938.7_EST00000000000.0_27939180_27939633-ENSG00000000938.7_EST00000000000.0_27941945_27942124-0-1	38204	0.3471	0.00837132	ENSG00000000938.7
cg07806674	0.00104804	0.060067067007417	ENSG00000000938.7_EST00000000000.0_27939180_27939633-ENSG00000000938.7_EST00000000000.0_27942025_27942124-0-1	33190	-0.29799	0.0622688	ENSG00000000938.7
cg06438114	6.18466e-05	0.00617689449029728	ENSG00000000938.7_EST00000000000.0_27939730_27939861-ENSG00000000938.7_EST00000000000.0_27940941_27941094-1-1	-7483	-0.36013	0.00434614	ENSG00000000938.7
cg06438114	6.41267e-08	9.20272905015307e-06	ENSG00000000938.7_EST00000000000.0_27939730_27939861-ENSG00000000938.7_EST00000000000.0_27941361_27941437-0-1	-7483	0.47286	3.16437e-06	ENSG00000000938.7
cg12465678	0.000158888	0.0153532578642931	ENSG00000000938.7_EST00000000000.0_27939730_27939861-ENSG00000000938.7_EST00000000000.0_27942200_27942355-0-1	-8452	0.34084	0.0123201	ENSG00000000938.7
cg22019158	4.33264e-05	0.00479251636446763	ENSG00000000938.7_EST00000000000.0_27940941_27941094-ENSG00000000938.7_EST00000000000.0_27941361_27941437-1-1	-35105	0.3671	0.00325848	ENSG00000000938.7
cg22019158	4.68902e-05	0.00583336980723501	ENSG00000000938.7_EST00000000000.0_27940941_27941094-ENSG00000000938.7_EST00000000000.0_27941945_27942124-0-1	-35105	-0.36557	0.00407274	ENSG00000000938.7
cg06438114	1.63697e-12	1.03287255880769e-09	ENSG00000000938.7_EST00000000000.0_27942025_27942124-ENSG00000000938.7_EST00000000000.0_27943704_27943807-0-1	-7483	0.59215	8.12745e-11	ENSG00000000938.7
cg27559747	8.48201e-07	9.30373869486776e-05	ENSG00000000938.7_EST00000000000.0_27942025_27942124-ENSG00000000938.7_EST00000000000.0_27948070_27948168-0-1	-45680	0.43512	4.21394e-05	ENSG00000000938.7
cg27559747	2.88416e-06	0.000279847324412104	ENSG00000000938.7_EST00000000000.0_27942025_27942124-ENSG00000000938.7_EST00000000000.0_27949553_27949655-0-1	-45680	0.41551	0.000143458	ENSG00000000938.7
cg18082402	0.00188713	0.0884639295401339	ENSG00000000938.7_EST00000000000.0_27942200_27942355-ENSG00000000938.7_EST00000000000.0_27943704_27943807-0-1	-26436	-0.2832	0.101	ENSG00000000938.7
cg11697038	0.000178266	0.0147097368797217	ENSG00000000938.7_EST00000000000.0_27942200_27942355-ENSG00000000938.7_EST00000000000.0_27948070_27948168-0-1	-30504	-0.3384	0.0117292	ENSG00000000938.7
cg06438114	1.07041e-09	2.53243238534183e-07	ENSG00000000938.7_EST00000000000.0_27942200_27942355-ENSG00000000938.7_EST00000000000.0_27951600_27951662-0-1	-7483	0.52467	5.27932e-08	ENSG00000000938.7
cg12424383	0.00105489	0.056172976940829	ENSG00000000938.7_EST00000000000.0_27943368_27943517-ENSG00000000938.7_EST00000000000.0_27950202_27950440-0-1	29179	0.29783	0.0573212	ENSG00000000938.7
cg06438114	2.34379e-14	3.02414583670964e-11	ENSG00000000938.7_EST00000000000.0_27943368_27943517-ENSG00000000938.7_EST00000000000.0_27951600_27951662-0-1	-7483	0.62919	1.16012e-12	ENSG00000000938.7
cg02771619	0.00102051	0.0601913232784265	ENSG00000000938.7_EST00000000000.0_27943704_27943807-ENSG00000000938.7_EST00000000000.0_27948070_27948168-1-1	34273	-0.29864	0.0624227	ENSG00000000938.7
cg02771619	0.00164474	0.0725496186113591	ENSG00000000938.7_EST00000000000.0_27943704_27943807-ENSG00000000938.7_EST00000000000.0_27949553_27949655-0-1	34273	0.28673	0.0786604	ENSG00000000938.7
cg17888837	4.02205e-07	4.7791944560693e-05	ENSG00000000938.7_EST00000000000.0_27943704_27943807-ENSG00000000938.7_EST00000000000.0_27950202_27950440-0-1	24886	-0.4465	2.0008e-05	ENSG00000000938.7
cg27559747	0.000673109	0.0448980446545684	ENSG00000000938.7_EST00000000000.0_27943704_27943807-ENSG00000000938.7_EST00000000000.0_27951600_27951662-0-1	-45680	0.30863	0.0436097	ENSG00000000938.7
cg06438114	1.60825e-11	7.05081658198807e-09	ENSG00000000938.7_EST00000000000.0_27943704_27943807-ENSG00000000938.7_EST00000000000.0_27952557_27952751-0-1	-7483	-0.57006	7.96106e-10	ENSG00000000938.7
cg06438114	2.3135e-08	3.72526766375529e-06	ENSG00000000938.7_EST00000000000.0_27943704_27943807-ENSG00000000938.7_EST00000000000.0_27961576_27961727-0-1	-7483	0.4866	1.14203e-06	ENSG00000000938.7
cg06438114	1.15275e-10	3.72627877777263e-08	ENSG00000000938.7_EST00000000000.0_27943704_27943807-ENSG00000000938.7_EST00000000000.0_27961576_27961788-0-1	-7483	-0.54961	5.6834e-09	ENSG00000000938.7
cg06438114	2.17902e-21	7.81649728547009e-17	ENSG00000000938.7_EST00000000000.0_27948070_27948168-ENSG00000000938.7_EST00000000000.0_27950202_27950440-0-1	-7483	-0.73609	1.07683e-19	ENSG00000000938.7
cg27559747	3.98633e-08	6.03504490096331e-06	ENSG00000000938.7_EST00000000000.0_27948070_27948168-ENSG00000000938.7_EST00000000000.0_27950202_27950573-0-1	-45680	0.47934	1.96959e-06	ENSG00000000938.7
cg02238461	2.64155e-05	0.00319392508025346	ENSG00000000938.7_EST00000000000.0_27948070_27948168-ENSG00000000938.7_EST00000000000.0_27951600_27951662-0-1	24199	-0.37653	0.00206422	ENSG00000000938.7
cg06438114	5.64403e-07	6.41903945808637e-05	ENSG00000000938.7_EST00000000000.0_27948070_27948168-ENSG00000000938.7_EST00000000000.0_27952557_27952646-0-1	-7483	0.44139	2.78499e-05	ENSG00000000938.7
cg06438114	4.94367e-11	1.82488739717845e-08	ENSG00000000938.7_EST00000000000.0_27948070_27948168-ENSG00000000938.7_EST00000000000.0_27952557_27952751-0-1	-7483	-0.55857	2.44609e-09	ENSG00000000938.7
cg06438114	1.24889e-10	3.99409319643076e-08	ENSG00000000938.7_EST00000000000.0_27948070_27948168-ENSG00000000938.7_EST00000000000.0_27961576_27961727-0-1	-7483	-0.54875	6.15589e-09	ENSG00000000938.7
cg06438114	2.20178e-22	1.51349467189543e-17	ENSG00000000938.7_EST00000000000.0_27949553_27949655-ENSG00000000938.7_EST00000000000.0_27950202_27950440-1-1	-7483	-0.74798	1.09064e-20	ENSG00000000938.7
cg06438114	2.38231e-18	1.70401302732241e-14	ENSG00000000938.7_EST00000000000.0_27949553_27949655-ENSG00000000938.7_EST00000000000.0_27950202_27950573-0-1	-7483	0.6954	1.17496e-16	ENSG00000000938.7
cg06438114	1.44138e-10	4.49987142780124e-08	ENSG00000000938.7_EST00000000000.0_27949553_27949655-ENSG00000000938.7_EST00000000000.0_27951600_27951662-0-1	-7483	0.5472	7.07598e-09	ENSG00000000938.7
cg06438114	3.31023e-12	1.85717994944254e-09	ENSG00000000938.7_EST00000000000.0_27949553_27949655-ENSG00000000938.7_EST00000000000.0_27952557_27952751-0-1	-7483	-0.58551	1.64362e-10	ENSG00000000938.7
cg06438114	2.3584e-09	5.01774473340025e-07	ENSG00000000938.7_EST00000000000.0_27949553_27949655-ENSG00000000938.7_EST00000000000.0_27961576_27961727-0-1	-7483	-0.51532	1.16544e-07	ENSG00000000938.7
cg13184177	0.00160038	0.0841722446175315	ENSG00000000938.7_EST00000000000.0_27950202_27950440-ENSG00000000938.7_EST00000000000.0_27961576_27961727-0-1	-19701	0.28742	0.0947467	ENSG00000000938.7
cg19249583	0.00198712	0.0992491362862045	ENSG00000000938.7_EST00000000000.0_27950202_27950573-ENSG00000000938.7_EST00000000000.0_27951600_27951662-0-1	904	0.28186	0.117034	ENSG00000000938.7
cg09664554	0.000988891	0.0667514207130715	ENSG00000000938.7_EST00000000000.0_27950202_27950573-ENSG00000000938.7_EST00000000000.0_27961576_27961727-0-1	26769	0.29941	0.070927	ENSG00000000938.7
cg21455485	6.9434e-05	0.00701645214613223	ENSG00000000938.7_EST00000000000.0_27950202_27950573-ENSG00000000938.7_EST00000000000.0_27961576_27961788-0-1	-31131	0.35783	0.00502713	ENSG00000000938.7
cg06438114	2.17244e-19	1.92208076303142e-15	ENSG00000126709.10_EST00000000000.0_27992577_27992986-ENSG00000126709.10_EST00000000000.0_27994737_27994886-1-1	-44424	-0.71014	7.34631e-18	ENSG00000126709.10
cg06438114	8.32606e-18	3.50881071328671e-14	ENSG00000126709.10_EST00000000000.0_27992577_27992986-ENSG00000126709.10_EST00000000000.0_27994969_27995046-0-1	-44424	0.68733	2.83587e-16	ENSG00000126709.10
cg06438114	2.31671e-14	2.18319996641742e-11	ENSG00000126709.10_EST00000000000.0_27992577_27992986-ENSG00000126709.10_EST00000000000.0_27995732_27995857-0-1	-44424	0.62928	7.83842e-13	ENSG00000126709.10
cg00775781	0.000115274	0.00835791190043028	ENSG00000126709.10_EST00000000000.0_27992577_27992986-ENSG00000126709.10_EST00000000000.0_27995744_27995857-0-1	-22561	0.34754	0.00613422	ENSG00000126709.10
cg06438114	5.85384e-12	2.1919355872033e-09	ENSG00000126709.10_EST00000000000.0_27992577_27992986-ENSG00000126709.10_EST00000000000.0_27995756_27995857-0-1	-44424	0.58003	2.00074e-10	ENSG00000126709.10
cg06438114	1.11682e-07	1.08691789196947e-05	ENSG00000126709.10_EST00000000000.0_27992577_27992986-ENSG00000126709.10_EST00000000000.0_27998634_27998689-0-1	-44424	0.46513	3.81653e-06	ENSG00000126709.10
cg06438114	7.50205e-05	0.00571679762453118	ENSG00000126709.10_EST00000000000.0_27992577_27992986-ENSG00000126709.10_EST00000000000.0_27998634_27998709-0-1	-44424	0.35628	0.00398077	ENSG00000126709.10
cg06438114	2.88009e-15	4.0471480708309e-12	ENSG00000126709.10_EST00000000000.0_27992577_27992986-ENSG00000126709.10_EST00000000000.0_27998634_27998729-0-1	-44424	0.64581	9.79573e-14	ENSG00000126709.10
cg06438114	5.66835e-15	7.03388112251883e-12	ENSG00000126709.10_EST00000000000.0_27992577_27992986-ENSG00000130766.4_EST00000000000.0_28607227_28609002-0-0	-44424	0.64055	1.93592e-13	ENSG00000126709.10
cg06438114	7.1488e-15	8.460704913233e-12	ENSG00000126709.10_EST00000000000.0_27992577_27992986-ENSG00000130770.12_EST00000000000.0_28564348_28564611-0-0	-44424	0.63872	2.42261e-13	ENSG00000126709.10
cg12424383	0.00231526	0.08380948929654	ENSG00000126709.10_EST00000000000.0_27994737_27994886-ENSG00000126709.10_EST00000000000.0_27994969_27995046-1-1	-7762	0.27787	0.0942164	ENSG00000126709.10
cg06438114	0.000994886	0.0475774047340198	ENSG00000126709.10_EST00000000000.0_27994737_27994886-ENSG00000126709.10_EST00000000000.0_27995732_27995857-0-1	-44424	0.29926	0.0467809	ENSG00000126709.10
cg07898857	7.19353e-09	9.56269313877221e-07	ENSG00000126709.10_EST00000000000.0_27994737_27994886-ENSG00000126709.10_EST00000000000.0_27995744_27995857-0-1	217	0.50162	2.44454e-07	ENSG00000126709.10
cg06438114	4.67425e-12	1.8130589547932e-09	ENSG00000126709.10_EST00000000000.0_27994737_27994886-ENSG00000126709.10_EST00000000000.0_27995756_27995857-0-1	-44424	-0.58221	1.59804e-10	ENSG00000126709.10
cg02238461	0.00295157	0.0916399410893567	ENSG00000126709.10_EST00000000000.0_27994737_27994886-ENSG00000126709.10_EST00000000000.0_27998634_27998689-0-1	-12742	-0.2714	0.105649	ENSG00000126709.10
cg00775781	0.00123628	0.0542722139034448	ENSG00000126709.10_EST00000000000.0_27994737_27994886-ENSG00000126709.10_EST00000000000.0_27998634_27998709-0-1	-22561	0.29391	0.054951	ENSG00000126709.10
cg00695077	4.72526e-06	0.000309414376707418	ENSG00000126709.10_EST00000000000.0_27994969_27995046-ENSG00000126709.10_EST00000000000.0_27995756_27995857-0-1	25	0.40724	0.000160567	ENSG00000126709.10
cg00695077	9.91437e-06	0.000604446152431799	ENSG00000126709.10_EST00000000000.0_27994969_27995046-ENSG00000126709.10_EST00000000000.0_27998634_27998689-0-1	25	-0.39439	0.000337537	ENSG00000126709.10
cg06438114	0.000177839	0.0104651082385314	ENSG00000126709.10_EST00000000000.0_27994969_27995046-ENSG00000126709.10_EST00000000000.0_27998634_27998729-0-1	-44424	0.33845	0.00793526	ENSG00000126709.10
cg15707455	0.000215136	0.0089537575397128	ENSG00000117751.12_EST00000000000.0_28165210_28165363-ENSG00000117751.12_EST00000000000.0_28157289_28157402-0-1	-278	-0.33436	0.00663688	ENSG00000117751.12
cg13564456	0.000361569	0.0198135636637424	ENSG00000117751.12_EST00000000000.0_28165210_28165363-ENSG00000117751.12_EST00000000000.0_28157325_28157877-0-1	472	-0.32293	0.0165465	ENSG00000117751.12
cg11986810	0.000426873	0.0231720557932014	ENSG00000117751.12_EST00000000000.0_28165210_28165363-ENSG00000117751.12_EST00000000000.0_28157333_28157757-0-1	451	-0.31918	0.0198623	ENSG00000117751.12
cg19622078	1.39665e-05	0.000707798463247609	ENSG00000117751.12_EST00000000000.0_28165210_28165363-ENSG00000117751.12_EST00000000000.0_28157336_28157402-0-1	62	0.38826	0.000402097	ENSG00000117751.12
cg11986810	2.66234e-08	2.60233899604102e-06	ENSG00000117751.12_EST00000000000.0_28165210_28165363-ENSG00000117758.8_EST00000000000.0_28138674_28138779-0-0	451	-0.48474	7.63139e-07	ENSG00000117751.12
cg11986810	5.88595e-07	4.11567203212411e-05	ENSG00000117751.12_EST00000000000.0_28165210_28165363-ENSG00000117758.8_EST00000000000.0_28146161_28146243-0-0	451	-0.44075	1.6944e-05	ENSG00000117751.12
cg11986810	0.000305566	0.0156889220033633	ENSG00000117751.12_EST00000000000.0_28167525_28167745-ENSG00000117751.12_EST00000000000.0_28157289_28157402-0-1	451	0.32669	0.0126329	ENSG00000117751.12
cg11986810	7.65648e-05	0.00476848110860395	ENSG00000117751.12_EST00000000000.0_28167525_28167745-ENSG00000117751.12_EST00000000000.0_28157325_28157877-0-1	451	0.35587	0.00323978	ENSG00000117751.12
ch.1.928723R	0.000561325	0.0239065051584992	ENSG00000117751.12_EST00000000000.0_28167525_28167745-ENSG00000117751.12_EST00000000000.0_28157333_28157757-0-1	19591	-0.31288	0.0205996	ENSG00000117751.12
cg15453997	0.000663792	0.0259643248995595	ENSG00000117751.12_EST00000000000.0_28167525_28167745-ENSG00000117751.12_EST00000000000.0_28165210_28165363-1-1	3582	0.30896	0.0227068	ENSG00000117751.12
cg11986810	1.16974e-09	1.71550113080655e-07	ENSG00000117751.12_EST00000000000.0_28169697_28169841-ENSG00000117751.12_EST00000000000.0_28157336_28157402-0-1	451	0.52364	3.36394e-08	ENSG00000117751.12
cg11986810	1.02223e-11	3.03537820646911e-09	ENSG00000117751.12_EST00000000000.0_28169697_28169841-ENSG00000117751.12_EST00000000000.0_28159267_28159327-0-1	451	0.57457	2.95246e-10	ENSG00000117751.12
cg11986810	2.3419e-06	0.000142219987017685	ENSG00000117751.12_EST00000000000.0_28169697_28169841-ENSG00000117751.12_EST00000000000.0_28167525_28167745-1-1	451	-0.41894	6.7591e-05	ENSG00000117751.12
cg18649939	4.4891e-06	0.000254549768076779	ENSG00000117751.12_EST00000000000.0_28176604_28176925-ENSG00000117751.12_EST00000000000.0_28165210_28165363-0-1	41967	0.40811	0.000129105	ENSG00000117751.12
cg18649939	4.4891e-06	0.000254784394302375	ENSG00000117751.12_EST00000000000.0_28176604_28176925-ENSG00000117751.12_EST00000000000.0_28169697_28169841-0-1	41967	-0.40811	0.000129233	ENSG00000117751.12
cg23206761	8.07668e-07	7.91457178704646e-05	ENSG00000130775.11_EST00000000000.0_28203099_28203239-ENSG00000130775.11_EST00000000000.0_28199055_28199176-1-1	11741	0.43588	3.51772e-05	ENSG00000130775.11
cg19251242	0.000102161	0.00943610974279427	ENSG00000130775.11_EST00000000000.0_28203099_28203239-ENSG00000130775.11_EST00000000000.0_28199069_28199176-1-1	-343	-0.35002	0.00704815	ENSG00000130775.11
cg19251242	4.02779e-06	0.000335656570660263	ENSG00000130775.11_EST00000000000.0_28203099_28203239-ENSG00000130775.11_EST00000000000.0_28199079_28199176-1-1	-343	0.40994	0.000175781	ENSG00000130775.11
cg23206761	1.3176e-11	5.34352160596099e-09	ENSG00000130775.11_EST00000000000.0_28206155_28206459-ENSG00000130775.11_EST00000000000.0_28199055_28199176-0-1	11741	0.57205	5.74192e-10	ENSG00000130775.11
cg23206761	6.79161e-11	2.1521003453967e-08	ENSG00000130775.11_EST00000000000.0_28206155_28206459-ENSG00000130775.11_EST00000000000.0_28203099_28203239-0-1	11741	-0.55524	2.97865e-09	ENSG00000130775.11
cg11986810	1.00763e-10	3.0165259761263e-08	ENSG00000130775.11_EST00000000000.0_28208482_28208636-ENSG00000130775.11_EST00000000000.0_28206155_28206459-0-1	-41315	0.55105	4.42759e-09	ENSG00000130775.11
cg15707455	0.00172959	0.0684532242970481	ENSG00000130775.11_EST00000000000.0_28208482_28208986-ENSG00000130775.11_EST00000000000.0_28199069_28199176-0-1	-42044	-0.28544	0.0731884	ENSG00000130775.11
cg23206761	8.20623e-16	1.75752144044321e-12	ENSG00000130775.11_EST00000000000.0_28208482_28208986-ENSG00000130775.11_EST00000000000.0_28203099_28203239-0-1	11741	0.6553	3.5859e-14	ENSG00000130775.11
cg23206761	0.000145219	0.0135354531779427	ENSG00000130775.11_EST00000000000.0_28208482_28208986-ENSG00000130775.11_EST00000000000.0_28206155_28206459-0-1	11741	-0.34273	0.0106585	ENSG00000130775.11
cg13564456	3.54694e-07	3.79715054109743e-05	ENSG00000130775.11_EST00000000000.0_28209024_28209554-ENSG00000090020.5_EST00000000000.0_27425306_27427135-0-0	-41294	-0.44838	1.54929e-05	ENSG00000130775.11
cg11986810	5.21007e-07	5.39730732746426e-05	ENSG00000130775.11_EST00000000000.0_28209024_28209554-ENSG00000130775.11_EST00000000000.0_28203099_28203239-0-1	-41315	0.4426	2.29125e-05	ENSG00000130775.11
cg13564456	3.8304e-07	4.06901975015894e-05	ENSG00000130775.11_EST00000000000.0_28209024_28209554-ENSG00000130775.11_EST00000000000.0_28208482_28208986-0-1	-41294	0.44723	1.67298e-05	ENSG00000130775.11
cg11986810	3.91994e-08	5.34454142551383e-06	ENSG00000130775.11_EST00000000000.0_28209024_28209554-ENSG00000158195.6_EST00000000000.0_27736186_27736700-0-0	-41315	0.47957	1.71709e-06	ENSG00000130775.11
cg23206761	2.36017e-13	1.84384192592593e-10	ENSG00000130775.11_EST00000000000.0_28211806_28211962-ENSG00000130775.11_EST00000000000.0_28199060_28199176-0-1	11741	0.60964	1.03169e-11	ENSG00000130775.11
cg18649939	0.000132786	0.0106547815299998	ENSG00000130775.11_EST00000000000.0_28211806_28211962-ENSG00000130775.11_EST00000000000.0_28203099_28203239-1-1	201	-0.3446	0.00810204	ENSG00000130775.11
cg23206761	7.78851e-07	7.71984922730268e-05	ENSG00000130775.11_EST00000000000.0_28211806_28211962-ENSG00000130775.11_EST00000000000.0_28206155_28206459-0-1	11741	-0.43645	3.42092e-05	ENSG00000130775.11
cg23206761	3.12693e-14	3.4548058936335e-11	ENSG00000130775.11_EST00000000000.0_28211806_28211962-ENSG00000130775.11_EST00000000000.0_28208482_28208986-0-1	11741	0.62682	1.36609e-12	ENSG00000130775.11
cg12694142	6.15367e-07	6.22662415301083e-05	ENSG00000130775.11_EST00000000000.0_28211806_28211962-ENSG00000130775.11_EST00000000000.0_28209024_28209554-1-1	18050	0.44007	2.69249e-05	ENSG00000130775.11
cg23206761	0.000739943	0.0385142705945635	ENSG00000130775.11_EST00000000000.0_28212378_28213044-ENSG00000117748.5_EST00000000000.0_28218049_28218219-0-0	11741	0.30639	0.0362527	ENSG00000130775.11
cg23206761	7.12895e-06	0.000560502772200608	ENSG00000130775.11_EST00000000000.0_28212378_28213044-ENSG00000130775.11_EST00000000000.0_28199069_28199176-0-1	11741	0.40017	0.000310432	ENSG00000130775.11
cg11986810	5.20964e-08	6.83522078527521e-06	ENSG00000130775.11_EST00000000000.0_28212378_28213044-ENSG00000130775.11_EST00000000000.0_28199079_28199176-0-1	-41315	0.47571	2.26502e-06	ENSG00000130775.11
cg13873324	0.00180705	0.0842349222891567	ENSG00000130775.11_EST00000000000.0_28212378_28213044-ENSG00000130775.11_EST00000000000.0_28203099_28203239-0-1	-9343	0.28432	0.0948357	ENSG00000130775.11
cg19622078	0.000889773	0.0442785023097496	ENSG00000130775.11_EST00000000000.0_28212378_28213044-ENSG00000130775.11_EST00000000000.0_28211806_28211962-0-1	-41704	0.30197	0.0428875	ENSG00000130775.11
cg23206761	3.52078e-12	1.60832516326978e-09	ENSG00000117748.5_EST00000000000.0_28218584_28218758-ENSG00000117748.5_EST00000000000.0_28220523_28220617-0-1	-30461	0.58493	1.38259e-10	ENSG00000117748.5
cg03599257	0.00150927	0.0634784277975102	ENSG00000117748.5_EST00000000000.0_28218584_28218758-ENSG00000117748.5_EST00000000000.0_28224144_28224218-0-1	42455	-0.28891	0.0666667	ENSG00000117748.5
cg23206761	3.69793e-11	1.16861795669411e-08	ENSG00000117748.5_EST00000000000.0_28218584_28218758-ENSG00000117748.5_EST00000000000.0_28233692_28233793-0-1	-30461	-0.56158	1.44382e-09	ENSG00000117748.5
cg21914767	7.84843e-07	6.91304830140733e-05	ENSG00000117748.5_EST00000000000.0_28218660_28218758-ENSG00000117748.5_EST00000000000.0_28220523_28220617-0-1	43779	0.43633	3.02384e-05	ENSG00000117748.5
cg23206761	1.94114e-13	1.43083227674295e-10	ENSG00000117748.5_EST00000000000.0_28218660_28218758-ENSG00000117748.5_EST00000000000.0_28224144_28224218-0-1	-30461	-0.61135	7.59759e-12	ENSG00000117748.5
cg21914767	1.36097e-10	3.53796574418388e-08	ENSG00000117748.5_EST00000000000.0_28218660_28218758-ENSG00000117748.5_EST00000000000.0_28233439_28233552-0-1	43779	0.54782	5.35044e-09	ENSG00000117748.5
cg12694142	3.30043e-07	3.24493604126598e-05	ENSG00000117748.5_EST00000000000.0_28220801_28220908-ENSG00000117748.5_EST00000000000.0_28223516_28223596-0-1	-24152	-0.44945	1.29922e-05	ENSG00000117748.5
cg03599257	1.24159e-07	1.34574844991957e-05	ENSG00000117748.5_EST00000000000.0_28220801_28220908-ENSG00000117748.5_EST00000000000.0_28223516_28223632-1-1	42455	0.46363	4.84671e-06	ENSG00000117748.5
cg21914767	3.03094e-08	3.84285744253071e-06	ENSG00000117748.5_EST00000000000.0_28220801_28220908-ENSG00000117748.5_EST00000000000.0_28233439_28233552-0-1	43779	-0.48302	1.18378e-06	ENSG00000117748.5
cg23206761	1.6629e-06	0.000137792700225783	ENSG00000117748.5_EST00000000000.0_28220801_28220908-ENSG00000117748.5_EST00000000000.0_28240574_28240680-0-1	-30461	0.42449	6.52484e-05	ENSG00000117748.5
cg23206761	4.38742e-13	2.81088048031405e-10	ENSG00000117748.5_EST00000000000.0_28220801_28220908-ENSG00000117748.5_EST00000000000.0_28240933_28241099-0-1	-30461	0.60415	1.71986e-11	ENSG00000117748.5
cg12694142	0.00127214	0.0617641455805893	ENSG00000117748.5_EST00000000000.0_28223516_28223596-ENSG00000117748.5_EST00000000000.0_28224144_28224218-0-1	-24152	0.2932	0.0644544	ENSG00000117748.5
cg21914767	4.62318e-06	0.000342116374179245	ENSG00000117748.5_EST00000000000.0_28223516_28223596-ENSG00000117748.5_EST00000000000.0_28240574_28240680-0-1	43779	0.40761	0.000179512	ENSG00000117748.5
cg03599257	0.000241564	0.0209737594307084	ENSG00000117748.5_EST00000000000.0_28223516_28223632-ENSG00000117748.5_EST00000000000.0_28240574_28240680-0-1	42455	-0.33185	0.0176852	ENSG00000117748.5
cg23206761	6.19302e-11	1.80445089987326e-08	ENSG00000117748.5_EST00000000000.0_28223516_28223632-ENSG00000117748.5_EST00000000000.0_28240933_28241099-0-1	-30461	0.55621	2.41398e-09	ENSG00000117748.5
cg22421699	2.54356e-05	0.00233755238170938	ENSG00000117748.5_EST00000000000.0_28233439_28233552-ENSG00000117748.5_EST00000000000.0_28233692_28233793-1-1	20110	0.37724	0.00145437	ENSG00000117748.5
cg22421699	0.000921838	0.0494255991677533	ENSG00000117748.5_EST00000000000.0_28233439_28233552-ENSG00000117748.5_EST00000000000.0_28240574_28240680-0-1	20110	-0.30111	0.0490053	ENSG00000117748.5
cg23206761	1.72286e-06	0.000141219814772384	ENSG00000117748.5_EST00000000000.0_28233439_28233552-ENSG00000117748.5_EST00000000000.0_28240574_28241024-0-1	-30461	0.42392	6.70558e-05	ENSG00000117748.5
cg22421699	4.06977e-07	3.8964069385453e-05	ENSG00000117748.5_EST00000000000.0_28233439_28233552-ENSG00000117748.5_EST00000000000.0_28240933_28241099-0-1	20110	-0.44633	1.59433e-05	ENSG00000117748.5
cg23206761	5.7904e-08	6.84542957863552e-06	ENSG00000117748.5_EST00000000000.0_28233439_28233552-ENSG00000117748.5_EST00000000000.0_28240945_28241254-0-1	-30461	0.47427	2.26908e-06	ENSG00000117748.5
cg09822291	3.56172e-05	0.00320169204406365	ENSG00000126698.5_EST00000000000.0_28527068_28527881-ENSG00000126698.5_EST00000000000.0_28559432_28559536-0-1	491	0.37087	0.00206976	ENSG00000126698.5
cg14852238	0.00106848	0.0436494233042664	ENSG00000126698.5_EST00000000000.0_28531769_28531860-ENSG00000126698.5_EST00000000000.0_28534853_28534924-0-1	3134	-0.29751	0.0421536	ENSG00000126698.5
cg14852238	0.00193404	0.0763861741483645	ENSG00000126698.5_EST00000000000.0_28531769_28531860-ENSG00000126698.5_EST00000000000.0_28536483_28536577-0-1	3134	0.28256	0.083887	ENSG00000126698.5
cg17602823	0.00077287	0.0392306435554226	ENSG00000126698.5_EST00000000000.0_28531769_28531860-ENSG00000126698.5_EST00000000000.0_28541451_28541507-0-1	27007	0.30535	0.0370642	ENSG00000126698.5
cg03262242	2.41417e-07	2.21967440275726e-05	ENSG00000130770.12_EST00000000000.0_28562872_28562940-ENSG00000130770.12_EST00000000000.0_28562644_28562781-0-1	-3144	-0.45406	8.49314e-06	ENSG00000130770.12
cg03262242	3.39254e-08	3.87079059793815e-06	ENSG00000130770.12_EST00000000000.0_28562872_28562940-ENSG00000130770.12_EST00000000000.0_28562653_28562781-0-1	-3144	-0.48151	1.19367e-06	ENSG00000130770.12
cg05045517	5.25e-06	0.000350054720219152	ENSG00000130770.12_EST00000000000.0_28562872_28562940-ENSG00000130770.12_EST00000000000.0_28562665_28562781-0-1	11116	0.40544	0.000184167	ENSG00000130770.12
cg03262242	7.79521e-10	1.44365006413346e-07	ENSG00000130770.12_EST00000000000.0_28562872_28562963-ENSG00000130770.12_EST00000000000.0_28562620_28562781-1-1	-3144	0.52835	2.75121e-08	ENSG00000130770.12
cg00845319	6.48579e-08	6.91234416730513e-06	ENSG00000130770.12_EST00000000000.0_28562872_28562963-ENSG00000130770.12_EST00000000000.0_28562644_28562781-0-1	-41997	-0.47271	2.29463e-06	ENSG00000130770.12
cg00845319	7.258e-08	7.66087422102668e-06	ENSG00000130770.12_EST00000000000.0_28562872_28562963-ENSG00000130770.12_EST00000000000.0_28562665_28562781-0-1	-41997	0.47115	2.57537e-06	ENSG00000130770.12
cg02737621	8.75265e-06	0.000560180923343837	ENSG00000130770.12_EST00000000000.0_28564348_28564611-ENSG00000126709.10_EST00000000000.0_27992577_27992986-0-0	22775	-0.39659	0.00031023	ENSG00000130770.12
cg23394462	0.00409176	0.0881120196889737	ENSG00000130770.12_EST00000000000.0_28564348_28564611-ENSG00000130770.12_EST00000000000.0_28562872_28562940-0-1	9047	0.26244	0.100498	ENSG00000130770.12
cg03262242	1.54561e-11	5.13765513298928e-09	ENSG00000130770.12_EST00000000000.0_28564348_28564611-ENSG00000130770.12_EST00000000000.0_28562872_28562963-0-1	-3144	0.57046	5.48586e-10	ENSG00000130770.12
cg25716286	0.00365455	0.079685874580148	ENSG00000204138.7_EST00000000000.0_28792893_28793279-ENSG00000126698.5_EST00000000000.0_28559432_28559536-0-0	-40475	0.26557	0.0884413	ENSG00000204138.7
cg25716286	0.00403978	0.0880477954907343	ENSG00000204138.7_EST00000000000.0_28792893_28793279-ENSG00000204138.7_EST00000000000.0_28696114_28696336-0-1	-40475	0.2628	0.100398	ENSG00000204138.7
cg12055914	0.000127494	0.0058619252428428	ENSG00000204138.7_EST00000000000.0_28792893_28793279-ENSG00000204138.7_EST00000000000.0_28785593_28785769-0-1	-26	0.34545	0.0040957	ENSG00000204138.7
cg12055914	0.00206104	0.0469856862812903	ENSG00000204138.7_EST00000000000.0_28792893_28793279-ENSG00000204138.7_EST00000000000.0_28792196_28792360-1-1	-26	-0.28091	0.0460766	ENSG00000204138.7
cg09024430	4.19949e-09	4.19866919872897e-07	ENSG00000204138.7_EST00000000000.0_28800066_28800663-ENSG00000117748.5_EST00000000000.0_28218035_28218758-0-0	-40748	0.50831	9.49061e-08	ENSG00000204138.7
cg00794227	3.20495e-08	2.4811753112754e-06	ENSG00000204138.7_EST00000000000.0_28800066_28800663-ENSG00000204138.7_EST00000000000.0_28733921_28733974-0-1	852	0.48227	7.2316e-07	ENSG00000204138.7
cg00794227	6.36184e-08	4.56283319192872e-06	ENSG00000204138.7_EST00000000000.0_28800066_28800663-ENSG00000204138.7_EST00000000000.0_28786723_28786803-0-1	852	0.47297	1.43619e-06	ENSG00000204138.7
cg09024430	1.45355e-06	7.42208404998398e-05	ENSG00000204138.7_EST00000000000.0_28800066_28800663-ENSG00000204138.7_EST00000000000.0_28792196_28792360-0-1	-40748	-0.42664	3.27303e-05	ENSG00000204138.7
cg09024430	7.99726e-09	7.3239507257207e-07	ENSG00000204138.7_EST00000000000.0_28800066_28800663-ENSG00000204138.7_EST00000000000.0_28792893_28793279-1-1	-40748	-0.50029	1.80027e-07	ENSG00000204138.7
cg02931410	3.72561e-13	2.05557525786785e-10	ENSG00000180198.9_EST00000000000.0_28835342_28835413-ENSG00000180198.9_EST00000000000.0_28832455_28832596-0-1	21242	0.60561	1.17514e-11	ENSG00000180198.9
cg10512748	1.04015e-06	7.4233317612884e-05	ENSG00000180198.9_EST00000000000.0_28835342_28835413-ENSG00000180198.9_EST00000000000.0_28834640_28834672-0-1	12102	0.43194	3.27379e-05	ENSG00000180198.9
cg05800014	5.10815e-07	3.92082093045994e-05	ENSG00000180198.9_EST00000000000.0_28835342_28835413-ENSG00000245178.1_EST00000000000.0_28835514_28835877-0-0	12837	-0.4429	1.6054e-05	ENSG00000180198.9
cg15161854	0.00257196	0.0788510427472603	ENSG00000180198.9_EST00000000000.0_28858315_28858502-ENSG00000180198.9_EST00000000000.0_28835342_28835417-0-1	3684	-0.27508	0.0872947	ENSG00000180198.9
cg05255803	0.000720121	0.0366672463241235	ENSG00000180198.9_EST00000000000.0_28858683_28858862-ENSG00000180198.9_EST00000000000.0_28843237_28843365-0-1	24583	0.30703	0.0342025	ENSG00000180198.9
cg15161854	0.000651755	0.0285418082818432	ENSG00000180198.9_EST00000000000.0_28858683_28858862-ENSG00000180198.9_EST00000000000.0_28843237_28843379-0-1	3684	-0.30939	0.0253896	ENSG00000180198.9
cg00452755	0.000992207	0.0436356678031245	ENSG00000180198.9_EST00000000000.0_28858683_28858862-ENSG00000180198.9_EST00000000000.0_28844648_28844820-0-1	32538	0.29933	0.042136	ENSG00000180198.9
cg10700647	2.43092e-05	0.00206218667772951	ENSG00000180198.9_EST00000000000.0_28858683_28858862-ENSG00000180198.9_EST00000000000.0_28844769_28844820-0-1	183	0.37809	0.00126425	ENSG00000180198.9
cg10700647	2.89766e-07	2.37208998083239e-05	ENSG00000180198.9_EST00000000000.0_28858683_28858862-ENSG00000180198.9_EST00000000000.0_28857035_28857085-0-1	183	0.45138	9.15107e-06	ENSG00000180198.9
cg00452755	3.50331e-12	1.33494922257357e-09	ENSG00000180198.9_EST00000000000.0_28861562_28861658-ENSG00000180198.9_EST00000000000.0_28856370_28856451-0-1	32538	0.58497	1.10354e-10	ENSG00000180198.9
cg00452755	0.000100355	0.00639117327047794	ENSG00000180198.9_EST00000000000.0_28861562_28861658-ENSG00000180198.9_EST00000000000.0_28858315_28858502-0-1	32538	-0.35039	0.00452084	ENSG00000180198.9
cg15161854	4.29281e-09	5.71932804390623e-07	ENSG00000180198.9_EST00000000000.0_28861562_28861658-ENSG00000180198.9_EST00000000000.0_28858683_28858862-1-1	3684	0.50804	1.35465e-07	ENSG00000180198.9
cg00452755	2.03251e-11	5.85396048450365e-09	ENSG00000180198.9_EST00000000000.0_28861562_28861658-ENSG00000180198.9_EST00000000000.0_28859186_28859269-0-1	32538	0.5677	6.39629e-10	ENSG00000180198.9
cg15161854	3.60357e-08	3.71458424365389e-06	ENSG00000180198.9_EST00000000000.0_28861770_28861892-ENSG00000180198.9_EST00000000000.0_28843237_28843379-0-1	3684	-0.4807	1.13821e-06	ENSG00000180198.9
cg16691863	1.7638e-05	0.000942973607161665	ENSG00000180198.9_EST00000000000.0_28861770_28861892-ENSG00000180198.9_EST00000000000.0_28844648_28844820-0-1	15718	-0.38402	0.000552427	ENSG00000180198.9
cg02931410	1.72677e-06	0.000117371360571298	ENSG00000180198.9_EST00000000000.0_28861770_28861892-ENSG00000180198.9_EST00000000000.0_28856370_28856451-0-1	21242	0.42388	5.45742e-05	ENSG00000180198.9
cg16691863	0.000902775	0.0396185733291541	ENSG00000180198.9_EST00000000000.0_28861770_28861892-ENSG00000180198.9_EST00000000000.0_28858315_28858502-0-1	15718	-0.30162	0.0375046	ENSG00000180198.9
cg16691863	9.71236e-07	7.00839248917121e-05	ENSG00000180198.9_EST00000000000.0_28861770_28861892-ENSG00000180198.9_EST00000000000.0_28858683_28858862-0-1	15718	-0.43301	3.07109e-05	ENSG00000180198.9
cg02931410	3.84651e-06	0.000239218313325106	ENSG00000180198.9_EST00000000000.0_28861770_28861892-ENSG00000180198.9_EST00000000000.0_28859186_28859269-0-1	21242	0.41071	0.000120505	ENSG00000180198.9
cg23241663	0.00122393	0.0483694793432608	ENSG00000180198.9_EST00000000000.0_28862383_28862538-ENSG00000180198.9_EST00000000000.0_28859186_28859269-0-1	46973	0.29416	0.0477316	ENSG00000180198.9
cg02931410	1.27906e-05	0.000710031585918237	ENSG00000180198.9_EST00000000000.0_28862774_28862893-ENSG00000180198.9_EST00000000000.0_28861562_28861658-0-1	21242	0.38985	0.000403481	ENSG00000180198.9
cg05800014	9.66987e-06	0.000545122667861028	ENSG00000180198.9_EST00000000000.0_28862774_28862893-ENSG00000180198.9_EST00000000000.0_28862383_28862431-0-1	12837	0.39483	0.000300951	ENSG00000180198.9
cg00452755	3.00173e-14	2.54481685609231e-11	ENSG00000180198.9_EST00000000000.0_28863259_28863387-ENSG00000180198.9_EST00000000000.0_28861562_28861658-0-1	32538	0.62716	9.45264e-13	ENSG00000180198.9
cg02732067	0.000552759	0.0213446446039319	ENSG00000180198.9_EST00000000000.0_28863259_28863387-ENSG00000180198.9_EST00000000000.0_28862383_28862431-0-1	11573	0.31324	0.0180486	ENSG00000180198.9
cg00261690	0.0025692	0.0888733798012755	ENSG00000180198.9_EST00000000000.0_28864344_28864676-ENSG00000158161.11_EST00000000000.0_28296858_28301057-0-0	23826	0.27511	0.10161	ENSG00000180198.9
cg15161854	8.35185e-08	7.81648026278087e-06	ENSG00000180198.9_EST00000000000.0_28864344_28864676-ENSG00000180198.9_EST00000000000.0_28861770_28861892-0-1	3684	-0.4692	2.63381e-06	ENSG00000180198.9
cg00452755	9.54543e-05	0.0061723989596409	ENSG00000180198.9_EST00000000000.0_28864344_28864676-ENSG00000180198.9_EST00000000000.0_28863259_28863387-0-1	32538	-0.35141	0.00434241	ENSG00000180198.9
cg10512748	0.000124889	0.00752157835697446	ENSG00000180198.9_EST00000000000.0_28864344_28864676-ENSG00000180198.9_EST00000000000.0_28863259_28863411-0-1	12102	-0.34588	0.00543947	ENSG00000180198.9
cg03050907	0.000492086	0.0308871193491659	ENSG00000245178.1_EST00000000000.0_28835514_28835877-ENSG00000180198.9_EST00000000000.0_28835342_28835417-0-0	7760	-0.31593	0.0278774	ENSG00000245178.1
cg02772605	1.13173e-09	2.85293080002215e-07	ENSG00000180098.5_EST00000000000.0_28897688_28897850-ENSG00000180098.5_EST00000000000.0_28887858_28887910-0-1	32726	0.52402	6.06577e-08	ENSG00000180098.5
cg13148469	8.86911e-07	5.28317657026586e-05	ENSG00000120656.7_EST00000000000.0_28929613_28930086-ENSG00000120656.7_EST00000000000.0_28948426_28948677-0-1	286	-0.43443	2.23791e-05	ENSG00000120656.7
cg03375056	3.03589e-05	0.00110163164621506	ENSG00000198492.9_EST00000000000.0_29068915_29070474-ENSG00000198492.9_EST00000000000.0_29063271_29063659-0-1	-702	0.37391	0.000653274	ENSG00000198492.9
cg01637218	2.77814e-06	0.000127604738449503	ENSG00000198492.9_EST00000000000.0_29068915_29070474-ENSG00000198492.9_EST00000000000.0_29063452_29063659-0-1	536	-0.41613	5.9922e-05	ENSG00000198492.9
cg07397372	0.00419501	0.0959595181189221	ENSG00000198492.9_EST00000000000.0_29068915_29070474-ENSG00000198492.9_EST00000000000.0_29064771_29064850-0-1	-209	-0.26175	0.112098	ENSG00000198492.9
cg25187161	0.00249121	0.0890092326442717	ENSG00000116350.9_EST00000000000.0_29475262_29475738-ENSG00000116350.9_EST00000000000.0_29481208_29481422-0-1	1526	0.27593	0.101815	ENSG00000116350.9
cg14789568	4.99606e-07	4.39361876289011e-05	ENSG00000116350.9_EST00000000000.0_29476615_29476704-ENSG00000116350.9_EST00000000000.0_29481208_29481422-1-1	-404	0.44324	1.82109e-05	ENSG00000116350.9
cg25341712	1.31522e-07	1.32438156055692e-05	ENSG00000116350.9_EST00000000000.0_29476615_29476704-ENSG00000116350.9_EST00000000000.0_29485886_29485998-0-1	46624	0.46281	4.76012e-06	ENSG00000116350.9
cg13557417	0.000203642	0.0120465267463576	ENSG00000116350.9_EST00000000000.0_29476615_29476704-ENSG00000116350.9_EST00000000000.0_29486887_29487029-0-1	-33504	0.33555	0.00932681	ENSG00000116350.9
cg25341712	5.76477e-11	1.59584695176386e-08	ENSG00000116350.9_EST00000000000.0_29485886_29485998-ENSG00000116350.9_EST00000000000.0_29486887_29487029-1-1	46624	-0.55696	2.08801e-09	ENSG00000116350.9
cg25341712	1.04945e-07	1.08740099790761e-05	ENSG00000116350.9_EST00000000000.0_29485886_29485998-ENSG00000116350.9_EST00000000000.0_29508158_29508410-0-1	46624	-0.46601	3.8184e-06	ENSG00000116350.9
cg25341712	7.46852e-13	4.1173801225595e-10	ENSG00000116350.9_EST00000000000.0_29485886_29485998-ENSG00000116350.9_EST00000000000.0_29508158_29508499-0-1	46624	0.59936	2.72152e-11	ENSG00000116350.9
cg25341712	1.22967e-11	4.29917766310391e-09	ENSG00000116350.9_EST00000000000.0_29486887_29487029-ENSG00000116350.9_EST00000000000.0_29508158_29508410-0-1	46624	-0.57274	4.46147e-10	ENSG00000116350.9
cg25341712	1.22967e-11	4.30742062833163e-09	ENSG00000116350.9_EST00000000000.0_29486887_29487029-ENSG00000116350.9_EST00000000000.0_29508158_29508499-0-1	46624	0.57274	4.47185e-10	ENSG00000116350.9
cg01066465	0.00119473	0.0593546880610853	ENSG00000162511.6_EST00000000000.0_31205316_31206764-ENSG00000162511.6_EST00000000000.0_31211787_31211909-0-1	-39085	-0.29476	0.0613609	ENSG00000162511.6
cg01066465	0.000857753	0.0424789956740532	ENSG00000162511.6_EST00000000000.0_31205316_31206764-ENSG00000162511.6_EST00000000000.0_31212656_31212784-0-1	-39085	-0.30285	0.0407916	ENSG00000162511.6
cg12732155	0.000129594	0.0062469326543773	ENSG00000162511.6_EST00000000000.0_31205316_31206764-ENSG00000162511.6_EST00000000000.0_31230506_31230621-0-1	-66	0.34511	0.00440279	ENSG00000162511.6
cg04348183	3.05149e-09	4.90494739967865e-07	ENSG00000162511.6_EST00000000000.0_31205316_31206764-ENSG00000162511.6_EST00000000000.0_31230506_31230667-0-1	-36677	-0.51221	1.13584e-07	ENSG00000162511.6
cg25303761	0.00160192	0.064865190642226	ENSG00000162511.6_EST00000000000.0_31205316_31206764-ENSG00000223907.1_EST00000000000.0_31987626_31989846-0-0	25361	0.2874	0.0684746	ENSG00000162511.6
cg23937078	7.06379e-05	0.00528725008343592	ENSG00000162511.6_EST00000000000.0_31208020_31208112-ENSG00000162511.6_EST00000000000.0_31210451_31210546-1-1	15612	-0.35749	0.00364121	ENSG00000162511.6
cg23937078	5.52854e-05	0.00392135170570084	ENSG00000162511.6_EST00000000000.0_31208020_31208112-ENSG00000162511.6_EST00000000000.0_31211787_31211909-0-1	15612	0.36235	0.0025976	ENSG00000162511.6
cg23937078	3.24832e-09	5.15787409785748e-07	ENSG00000162511.6_EST00000000000.0_31208020_31208112-ENSG00000162511.6_EST00000000000.0_31212656_31212784-0-1	15612	0.51145	1.20301e-07	ENSG00000162511.6
cg23937078	6.80203e-11	1.87793808179895e-08	ENSG00000162511.6_EST00000000000.0_31208020_31208112-ENSG00000162511.6_EST00000000000.0_31230506_31230621-0-1	15612	-0.55522	2.52914e-09	ENSG00000162511.6
cg04348183	4.69518e-13	2.83424103142627e-10	ENSG00000162511.6_EST00000000000.0_31208020_31208112-ENSG00000162511.6_EST00000000000.0_31230506_31230667-0-1	-36677	-0.60355	1.73943e-11	ENSG00000162511.6
cg12732155	0.0021675	0.0791848096716543	ENSG00000162511.6_EST00000000000.0_31210451_31210546-ENSG00000162511.6_EST00000000000.0_31212656_31212784-0-1	-66	-0.2796	0.0877498	ENSG00000162511.6
cg12732155	4.53988e-05	0.00371881793619966	ENSG00000162511.6_EST00000000000.0_31210451_31210546-ENSG00000162511.6_EST00000000000.0_31214487_31214563-0-1	-66	0.36619	0.00244854	ENSG00000162511.6
cg12473000	7.75731e-05	0.00599554132860177	ENSG00000162511.6_EST00000000000.0_31210451_31210546-ENSG00000162511.6_EST00000000000.0_31215303_31215396-0-1	-34255	0.35561	0.00420151	ENSG00000162511.6
cg23937078	4.09977e-07	3.73979228625288e-05	ENSG00000162511.6_EST00000000000.0_31210451_31210546-ENSG00000162511.6_EST00000000000.0_31230506_31230621-0-1	15612	-0.44622	1.52305e-05	ENSG00000162511.6
cg04348183	4.47494e-11	1.3246119488068e-08	ENSG00000162511.6_EST00000000000.0_31210451_31210546-ENSG00000162511.6_EST00000000000.0_31230506_31230667-0-1	-36677	-0.55961	1.67445e-09	ENSG00000162511.6
cg04348183	2.30032e-09	3.84019920126783e-07	ENSG00000162511.6_EST00000000000.0_31211787_31211909-ENSG00000162511.6_EST00000000000.0_31212656_31212784-1-1	-36677	-0.51562	8.5596e-08	ENSG00000162511.6
cg23937078	2.35984e-09	3.92586658912769e-07	ENSG00000162511.6_EST00000000000.0_31211787_31211909-ENSG00000162511.6_EST00000000000.0_31214487_31214563-0-1	15612	-0.51531	8.77551e-08	ENSG00000162511.6
cg06747288	0.000737901	0.0374862308858697	ENSG00000162511.6_EST00000000000.0_31211787_31211909-ENSG00000162511.6_EST00000000000.0_31215303_31215396-0-1	16950	-0.30645	0.035106	ENSG00000162511.6
cg14032195	5.65935e-05	0.0044868927015536	ENSG00000162511.6_EST00000000000.0_31211787_31211909-ENSG00000162511.6_EST00000000000.0_31230506_31230667-0-1	-42806	0.36189	0.0030245	ENSG00000162511.6
cg12732155	1.75398e-05	0.00175446862085988	ENSG00000162511.6_EST00000000000.0_31212656_31212784-ENSG00000162511.6_EST00000000000.0_31214487_31214563-1-1	-66	0.38412	0.00105459	ENSG00000162511.6
cg01731204	0.000544849	0.0310972211650966	ENSG00000162511.6_EST00000000000.0_31212656_31212784-ENSG00000162511.6_EST00000000000.0_31215303_31215396-0-1	-36113	-0.31358	0.0281024	ENSG00000162511.6
cg12732155	1.407e-06	0.000113167588892448	ENSG00000162511.6_EST00000000000.0_31212656_31212784-ENSG00000162511.6_EST00000000000.0_31230506_31230621-0-1	-66	-0.42716	5.24101e-05	ENSG00000162511.6
cg12732155	1.44012e-08	1.9112246810932e-06	ENSG00000162511.6_EST00000000000.0_31212656_31212784-ENSG00000162511.6_EST00000000000.0_31230506_31230667-0-1	-66	-0.49278	5.37856e-07	ENSG00000162511.6
cg23937078	1.64678e-10	3.98812211015343e-08	ENSG00000162511.6_EST00000000000.0_31214487_31214563-ENSG00000162511.6_EST00000000000.0_31230506_31230667-0-1	15612	0.54575	6.1456e-09	ENSG00000162511.6
cg04348183	5.45178e-10	1.11033147014434e-07	ENSG00000162511.6_EST00000000000.0_31215303_31215396-ENSG00000162511.6_EST00000000000.0_31230506_31230621-0-1	-36677	0.53244	2.02704e-08	ENSG00000162511.6
cg04348183	1.24129e-10	3.12889109455588e-08	ENSG00000162511.6_EST00000000000.0_31215303_31215396-ENSG00000162511.6_EST00000000000.0_31230506_31230667-0-1	-36677	-0.54881	4.62842e-09	ENSG00000162511.6
cg09261992	0.000602755	0.0159916036389083	ENSG00000134644.10_EST00000000000.0_31405927_31406189-ENSG00000134644.10_EST00000000000.0_31414845_31414970-0-1	-28310	0.31122	0.0129156	ENSG00000134644.10
cg23653835	0.00761028	0.0957192230823705	ENSG00000134644.10_EST00000000000.0_31405927_31406189-ENSG00000134644.10_EST00000000000.0_31418193_31418330-0-1	-235	-0.24455	0.111726	ENSG00000134644.10
cg07841367	0.000177302	0.0059745697761997	ENSG00000134644.10_EST00000000000.0_31409571_31409682-ENSG00000134644.10_EST00000000000.0_31413998_31414119-1-1	-202	0.33851	0.00418445	ENSG00000134644.10
cg07841367	0.00257005	0.0479068370569132	ENSG00000134644.10_EST00000000000.0_31409571_31409682-ENSG00000134644.10_EST00000000000.0_31414845_31414970-0-1	-202	-0.2751	0.0471742	ENSG00000134644.10
cg12297231	5.51615e-06	0.000172027005352572	ENSG00000134644.10_EST00000000000.0_31409571_31409682-ENSG00000134644.10_EST00000000000.0_31418193_31418330-0-1	-7609	0.4046	8.35569e-05	ENSG00000134644.10
cg07841367	3.5097e-05	0.000909249911303107	ENSG00000134644.10_EST00000000000.0_31409571_31409682-ENSG00000134644.10_EST00000000000.0_31422974_31423108-0-1	-202	0.37115	0.000530859	ENSG00000134644.10
cg07841367	4.23251e-08	2.2196856463791e-06	ENSG00000134644.10_EST00000000000.0_31409571_31409682-ENSG00000134644.10_EST00000000000.0_31425081_31425210-0-1	-202	-0.47853	6.36926e-07	ENSG00000134644.10
cg07841367	0.00228525	0.0480554546288861	ENSG00000134644.10_EST00000000000.0_31413998_31414119-ENSG00000134644.10_EST00000000000.0_31418193_31418330-1-1	-202	-0.27821	0.0473511	ENSG00000134644.10
cg07841367	1.05151e-10	1.27210223273629e-08	ENSG00000134644.10_EST00000000000.0_31413998_31414119-ENSG00000134644.10_EST00000000000.0_31422974_31423108-0-1	-202	0.55059	1.59558e-09	ENSG00000134644.10
cg13436343	0.00170392	0.0372001858862988	ENSG00000134644.10_EST00000000000.0_31413998_31414119-ENSG00000134644.10_EST00000000000.0_31422980_31423108-0-1	-406	-0.28582	0.0347916	ENSG00000134644.10
cg07841367	0.00236388	0.045678102335558	ENSG00000134644.10_EST00000000000.0_31413998_31414119-ENSG00000134644.10_EST00000000000.0_31425081_31425210-0-1	-202	-0.27732	0.0445326	ENSG00000134644.10
cg07841367	6.08057e-05	0.00255135658853728	ENSG00000134644.10_EST00000000000.0_31414845_31414970-ENSG00000134644.10_EST00000000000.0_31418193_31418330-1-1	-202	-0.36047	0.0016034	ENSG00000134644.10
cg07841367	5.91521e-11	7.80656985054432e-09	ENSG00000134644.10_EST00000000000.0_31414845_31414970-ENSG00000134644.10_EST00000000000.0_31422974_31423108-0-1	-202	0.55669	8.96715e-10	ENSG00000134644.10
cg07841367	6.64644e-06	0.000203637686863062	ENSG00000134644.10_EST00000000000.0_31414845_31414970-ENSG00000134644.10_EST00000000000.0_31422980_31423108-1-1	-202	-0.40139	0.000100748	ENSG00000134644.10
cg23653835	0.0043533	0.0696806440315138	ENSG00000134644.10_EST00000000000.0_31414845_31414970-ENSG00000134644.10_EST00000000000.0_31425081_31425210-0-1	-235	0.26071	0.0748148	ENSG00000134644.10
cg07841367	1.91417e-11	2.98519587380293e-09	ENSG00000134644.10_EST00000000000.0_31418193_31418330-ENSG00000134644.10_EST00000000000.0_31422974_31423108-1-1	-202	0.56831	2.89226e-10	ENSG00000134644.10
cg07841367	3.1845e-09	2.34186033876594e-07	ENSG00000134644.10_EST00000000000.0_31418193_31418330-ENSG00000134644.10_EST00000000000.0_31422980_31423108-1-1	-202	-0.51169	4.82198e-08	ENSG00000134644.10
cg25272125	0.00491349	0.0676721163876703	ENSG00000134644.10_EST00000000000.0_31418193_31418330-ENSG00000134644.10_EST00000000000.0_31425081_31425210-0-1	-742	-0.25729	0.0721429	ENSG00000134644.10
cg11502921	0.00623666	0.0963878630299736	ENSG00000134644.10_EST00000000000.0_31418193_31418330-ENSG00000134644.10_EST00000000000.0_31426561_31426828-0-1	29124	-0.25042	0.112723	ENSG00000134644.10
cg07841367	5.13778e-07	2.05843803648375e-05	ENSG00000134644.10_EST00000000000.0_31426561_31426828-ENSG00000134644.10_EST00000000000.0_31437521_31437757-1-1	-202	-0.44281	7.80727e-06	ENSG00000134644.10
cg23281075	0.000793747	0.0207676613628735	ENSG00000134644.10_EST00000000000.0_31426561_31426828-ENSG00000134644.10_EST00000000000.0_31438829_31439044-0-1	-111	-0.30471	0.0174831	ENSG00000134644.10
cg07841367	1.46826e-06	5.23301613416575e-05	ENSG00000134644.10_EST00000000000.0_31426561_31426828-ENSG00000134644.10_EST00000000000.0_31438829_31439125-1-1	-202	0.42648	2.21474e-05	ENSG00000134644.10
cg14254853	0.00411566	0.0700556334969586	ENSG00000134644.10_EST00000000000.0_31426561_31426828-ENSG00000134644.10_EST00000000000.0_31532051_31532424-0-1	-259	-0.26228	0.0753169	ENSG00000134644.10
cg07841367	5.32032e-05	0.00203733247170871	ENSG00000134644.10_EST00000000000.0_31437521_31437757-ENSG00000134644.10_EST00000000000.0_31438829_31439044-0-1	-202	-0.3631	0.0012473	ENSG00000134644.10
cg07841367	1.39276e-05	0.00039467667617216	ENSG00000134644.10_EST00000000000.0_31437521_31437757-ENSG00000134644.10_EST00000000000.0_31438829_31439125-1-1	-202	0.38831	0.000210225	ENSG00000134644.10
cg12297231	0.000277628	0.00832323519667142	ENSG00000134644.10_EST00000000000.0_31437521_31437757-ENSG00000134644.10_EST00000000000.0_31440072_31440157-0-1	-7609	-0.3288	0.0061053	ENSG00000134644.10
cg12297231	0.00633573	0.0922324950256059	ENSG00000134644.10_EST00000000000.0_31437521_31437757-ENSG00000134644.10_EST00000000000.0_31441201_31441339-0-1	-7609	-0.24996	0.10654	ENSG00000134644.10
cg09261992	0.00394332	0.0655834085623891	ENSG00000134644.10_EST00000000000.0_31437521_31437757-ENSG00000134644.10_EST00000000000.0_31447498_31447649-0-1	-28310	-0.26347	0.0694158	ENSG00000134644.10
cg23281075	0.00167768	0.0410223054452021	ENSG00000134644.10_EST00000000000.0_31438829_31439044-ENSG00000134644.10_EST00000000000.0_31440014_31440157-0-1	-111	-0.28622	0.0391018	ENSG00000134644.10
cg23281075	0.00264853	0.0553446316496165	ENSG00000134644.10_EST00000000000.0_31438829_31439044-ENSG00000134644.10_EST00000000000.0_31465237_31465507-0-1	-111	0.2743	0.0562988	ENSG00000134644.10
cg12297231	0.000780061	0.0203179897833383	ENSG00000134644.10_EST00000000000.0_31438829_31439125-ENSG00000134644.10_EST00000000000.0_31440072_31440157-0-1	-7609	0.30513	0.0170378	ENSG00000134644.10
cg23281075	7.47207e-05	0.00240724305299405	ENSG00000134644.10_EST00000000000.0_31438829_31439125-ENSG00000134644.10_EST00000000000.0_31447498_31447649-0-1	-111	-0.35636	0.00150307	ENSG00000134644.10
cg07841367	0.00458886	0.0647934211059493	ENSG00000134644.10_EST00000000000.0_31438829_31439125-ENSG00000134644.10_EST00000000000.0_31452909_31453010-0-1	-202	-0.25923	0.0683819	ENSG00000134644.10
cg22866085	0.00117829	0.0269644281905007	ENSG00000134644.10_EST00000000000.0_31440014_31440157-ENSG00000134644.10_EST00000000000.0_31454159_31454252-0-1	-126	0.2951	0.0237424	ENSG00000134644.10
cg07841367	8.93391e-07	3.35189851984671e-05	ENSG00000134644.10_EST00000000000.0_31440072_31440157-ENSG00000134644.10_EST00000000000.0_31441201_31441339-1-1	-202	0.43432	1.34709e-05	ENSG00000134644.10
cg08243849	0.00322809	0.0624424653503678	ENSG00000134644.10_EST00000000000.0_31440072_31440157-ENSG00000134644.10_EST00000000000.0_31452909_31453010-0-1	169	0.26897	0.0653299	ENSG00000134644.10
cg24710886	0.00708844	0.0965625111963206	ENSG00000134644.10_EST00000000000.0_31441201_31441339-ENSG00000134644.10_EST00000000000.0_31447498_31447649-1-1	99	-0.24666	0.112975	ENSG00000134644.10
cg13436343	0.00794061	0.0971565494016188	ENSG00000134644.10_EST00000000000.0_31441201_31441339-ENSG00000134644.10_EST00000000000.0_31452909_31453025-0-1	-406	-0.24328	0.113867	ENSG00000134644.10
cg02100343	0.000139592	0.00380357616366608	ENSG00000134644.10_EST00000000000.0_31441201_31441339-ENSG00000134644.10_EST00000000000.0_31454159_31454252-0-1	-321	0.34356	0.0025105	ENSG00000134644.10
cg07841367	5.96066e-11	7.82760549463159e-09	ENSG00000134644.10_EST00000000000.0_31441201_31441339-ENSG00000134644.10_EST00000000000.0_31501643_31501711-0-1	-202	0.55661	8.99629e-10	ENSG00000134644.10
cg07841367	0.000249124	0.00752363072414501	ENSG00000134644.10_EST00000000000.0_31447498_31447649-ENSG00000134644.10_EST00000000000.0_31532051_31532424-0-1	-202	0.33118	0.00544122	ENSG00000134644.10
cg12297231	0.00594018	0.093873339907235	ENSG00000134644.10_EST00000000000.0_31465237_31465507-ENSG00000134644.10_EST00000000000.0_31467901_31468067-1-1	-7609	0.25184	0.108954	ENSG00000134644.10
cg12297231	0.00108295	0.0249407760455655	ENSG00000134644.10_EST00000000000.0_31465237_31465507-ENSG00000134644.10_EST00000000000.0_31532080_31532413-0-1	-7609	0.29718	0.0216552	ENSG00000134644.10
cg09261992	2.40198e-11	3.60976339308729e-09	ENSG00000134644.10_EST00000000000.0_31478700_31478878-ENSG00000134644.10_EST00000000000.0_31479841_31479949-1-1	-28310	-0.56601	3.6277e-10	ENSG00000134644.10
cg07841367	1.24113e-05	0.00035618498896484	ENSG00000134644.10_EST00000000000.0_31478700_31478878-ENSG00000134644.10_EST00000000000.0_31501643_31501711-0-1	-202	-0.39039	0.000187747	ENSG00000134644.10
cg07841367	7.58622e-08	3.75192648884184e-06	ENSG00000134644.10_EST00000000000.0_31478700_31478878-ENSG00000134644.10_EST00000000000.0_31532051_31532424-0-1	-202	-0.47054	1.15174e-06	ENSG00000134644.10
cg02100343	0.00268659	0.0520436907904933	ENSG00000134644.10_EST00000000000.0_31478700_31478878-ENSG00000134644.10_EST00000000000.0_31532080_31532413-0-1	-321	-0.27392	0.0521964	ENSG00000134644.10
cg07841367	4.31427e-11	5.95723230494854e-09	ENSG00000134644.10_EST00000000000.0_31478700_31478878-ENSG00000134644.10_EST00000000000.0_31532126_31532424-0-1	-202	0.55999	6.52891e-10	ENSG00000134644.10
cg24317935	0.00064913	0.0165043714008787	ENSG00000060688.8_EST00000000000.0_31732557_31732968-ENSG00000060688.8_EST00000000000.0_31733802_31734023-0-1	-119	-0.30949	0.0133934	ENSG00000060688.8
cg03605784	0.00594282	0.0693040604695083	ENSG00000060688.8_EST00000000000.0_31732557_31732968-ENSG00000060688.8_EST00000000000.0_31734376_31734479-1-1	170	-0.25183	0.0743194	ENSG00000060688.8
cg24317935	3.88056e-05	0.000993123762973633	ENSG00000060688.8_EST00000000000.0_31732557_31732968-ENSG00000060688.8_EST00000000000.0_31740718_31740779-0-1	-119	-0.36923	0.000584522	ENSG00000060688.8
cg24317935	0.00122293	0.0216379850997196	ENSG00000060688.8_EST00000000000.0_31732557_31732968-ENSG00000060688.8_EST00000000000.0_31742005_31742087-0-1	-119	-0.29418	0.018337	ENSG00000060688.8
cg24317935	6.22419e-14	2.54208385867428e-11	ENSG00000060688.8_EST00000000000.0_31732557_31732968-ENSG00000060688.8_EST00000000000.0_31742005_31742513-0-1	-119	0.62109	9.43763e-13	ENSG00000060688.8
cg24317935	5.13942e-05	0.00185547019051177	ENSG00000060688.8_EST00000000000.0_31732557_31732968-ENSG00000060688.8_EST00000000000.0_31754221_31754343-0-1	-119	-0.36378	0.00112293	ENSG00000060688.8
cg11531932	0.00282742	0.0433926745180758	ENSG00000060688.8_EST00000000000.0_31732796_31732968-ENSG00000060688.8_EST00000000000.0_31734376_31734479-0-1	315	-0.27255	0.0418566	ENSG00000060688.8
cg10153848	0.00648656	0.0933887424526846	ENSG00000060688.8_EST00000000000.0_31732796_31732968-ENSG00000060688.8_EST00000000000.0_31740718_31740779-0-1	-415	0.24928	0.108253	ENSG00000060688.8
cg24317935	0.00255506	0.047740521359544	ENSG00000060688.8_EST00000000000.0_31754221_31754343-ENSG00000060688.8_EST00000000000.0_31764760_31764853-0-1	-119	0.27526	0.0469767	ENSG00000060688.8
cg24317935	0.00621327	0.0914846859571686	ENSG00000060688.8_EST00000000000.0_31754221_31754343-ENSG00000060688.8_EST00000000000.0_31766066_31766195-0-1	-119	0.25053	0.105428	ENSG00000060688.8
cg24317935	1.68754e-07	7.58977443406548e-06	ENSG00000060688.8_EST00000000000.0_31762101_31762266-ENSG00000060688.8_EST00000000000.0_31769458_31769662-0-1	-119	-0.45925	2.54868e-06	ENSG00000060688.8
cg15084470	0.00294614	0.0514004683584846	ENSG00000060688.8_EST00000000000.0_31764760_31764853-ENSG00000060688.8_EST00000000000.0_31766066_31766195-1-1	-1802	0.27145	0.0513995	ENSG00000060688.8
cg24317935	0.000166365	0.00439247304123567	ENSG00000060688.8_EST00000000000.0_31764760_31764853-ENSG00000060688.8_EST00000000000.0_31769458_31769662-0-1	-119	-0.33986	0.00295201	ENSG00000060688.8
cg24317935	1.09567e-05	0.000317332480173819	ENSG00000060688.8_EST00000000000.0_31766066_31766195-ENSG00000060688.8_EST00000000000.0_31769458_31769617-0-1	-119	0.39261	0.000165093	ENSG00000060688.8
cg24317935	1.09567e-05	0.000319467338327362	ENSG00000060688.8_EST00000000000.0_31766066_31766195-ENSG00000060688.8_EST00000000000.0_31769458_31769662-0-1	-119	-0.39261	0.000166312	ENSG00000060688.8
cg04119678	0.00401321	0.0692612651608993	ENSG00000184007.10_EST00000000000.0_32374309_32374561-ENSG00000184007.10_EST00000000000.0_32375639_32375713-1-1	-5668	-0.26298	0.0742647	ENSG00000184007.10
cg11721491	6.5357e-05	0.0021511769849277	ENSG00000184007.10_EST00000000000.0_32374309_32374561-ENSG00000184007.10_EST00000000000.0_32377297_32377427-0-1	5026	-0.35904	0.0013256	ENSG00000184007.10
cg04119678	3.34384e-05	0.00114733356381693	ENSG00000184007.10_EST00000000000.0_32374309_32374561-ENSG00000184007.10_EST00000000000.0_32381496_32381588-0-1	-5668	-0.37207	0.000681794	ENSG00000184007.10
cg04119678	0.00318305	0.0554719124796957	ENSG00000184007.10_EST00000000000.0_32374309_32374561-ENSG00000184007.10_EST00000000000.0_32384571_32384724-0-1	-5668	-0.26935	0.0564561	ENSG00000184007.10
cg11721491	2.22593e-09	2.23585809421768e-07	ENSG00000184007.10_EST00000000000.0_32377297_32377427-ENSG00000116497.13_EST00000000000.0_33290914_33291030-0-0	5026	-0.51602	4.57023e-08	ENSG00000184007.10
cg06397510	0.000204266	0.00728326182634241	ENSG00000184007.10_EST00000000000.0_32377297_32377427-ENSG00000184007.10_EST00000000000.0_32381496_32381588-1-1	-4543	0.33548	0.00524294	ENSG00000184007.10
cg11721491	1.301e-05	0.000488429894969597	ENSG00000184007.10_EST00000000000.0_32377297_32377427-ENSG00000184007.10_EST00000000000.0_32384571_32384724-0-1	5026	-0.38954	0.000266335	ENSG00000184007.10
cg11721491	8.07022e-05	0.00368013122352444	ENSG00000184007.10_EST00000000000.0_32377297_32377427-ENSG00000184007.10_EST00000000000.0_32384601_32385259-0-1	5026	0.35481	0.00242026	ENSG00000184007.10
cg11721491	9.29317e-10	1.05680784001871e-07	ENSG00000184007.10_EST00000000000.0_32377297_32377427-ENSG00000184007.10_EST00000000000.0_32396534_32396743-0-1	5026	-0.52631	1.91529e-08	ENSG00000184007.10
cg11721491	0.000519004	0.0177961227540186	ENSG00000184007.10_EST00000000000.0_32377297_32377427-ENSG00000184007.10_EST00000000000.0_32403588_32403988-0-1	5026	-0.3147	0.014608	ENSG00000184007.10
cg11721491	0.000437341	0.0123033736398565	ENSG00000184007.10_EST00000000000.0_32381496_32381588-ENSG00000184007.10_EST00000000000.0_32384571_32384724-0-1	5026	-0.31863	0.00955444	ENSG00000184007.10
cg11721491	2.53801e-07	1.4308131079783e-05	ENSG00000184007.10_EST00000000000.0_32381496_32381588-ENSG00000184007.10_EST00000000000.0_32384571_32384969-0-1	5026	-0.45332	5.19128e-06	ENSG00000184007.10
cg11721491	6.13413e-13	2.17338944078144e-10	ENSG00000184007.10_EST00000000000.0_32381496_32381588-ENSG00000184007.10_EST00000000000.0_32384601_32385259-0-1	5026	0.60115	1.25754e-11	ENSG00000184007.10
cg11721491	3.30034e-11	6.15107435769338e-09	ENSG00000184007.10_EST00000000000.0_32381496_32381588-ENSG00000184007.10_EST00000000000.0_32396534_32396743-0-1	5026	-0.56275	6.78481e-10	ENSG00000184007.10
cg11721491	1.18546e-11	2.58749050480769e-09	ENSG00000184007.10_EST00000000000.0_32381496_32381588-ENSG00000184007.10_EST00000000000.0_32403588_32403988-0-1	5026	-0.5731	2.43334e-10	ENSG00000184007.10
cg27549075	0.00492234	0.0902138580235521	ENSG00000184007.10_EST00000000000.0_32384601_32385259-ENSG00000184007.10_EST00000000000.0_32396534_32396743-0-1	-33687	-0.25724	0.10359	ENSG00000184007.10
cg11833275	0.00327617	0.0649336384153576	ENSG00000121774.11_EST00000000000.0_32502511_32502644-ENSG00000121774.11_EST00000000000.0_32495899_32496023-0-1	220	-0.26857	0.0685675	ENSG00000121774.11
cg19918821	0.000525938	0.015479052991934	ENSG00000121774.11_EST00000000000.0_32503436_32503637-ENSG00000121774.11_EST00000000000.0_32495899_32496023-0-1	4664	-0.31439	0.0124369	ENSG00000121774.11
[truncated: 83,503 more rows]
