# Supplementary material for: Tissue-Specific Effects of Genetic and Epigenetic Variation on Gene Regulation and Splicing
Source: PLoS Genet. 2015 Jan 29;11(1):e1004958. doi: 10.1371/journal.pgen.1004958 (PMC4310612; doi:10.1371/journal.pgen.1004958)
Supplement: S1 Dataset — (ZIP) [file pgen.1004958.s007.zip › GENCORD2_SPLICING_ASSOCIATIONS/README]

Here are listed in tables the GENCORD2 discovered asQTLs and asQTMs at 10% FDR for each cell-type (fibroblasts, F; 
lymphoblastoid cell line, L; T-cells, T).
We are providing a list of the top SNP or methylation site per exon-exon link, for both the forward and reverse directions.
Please see the Materials and Methods section for details.
Reference genome: hg19.
Gene annotation: Gencode V10

Columns:

ASQTL files:

SNP = SNP ID
Nominal_pval = Nominal P-value
qval = q-value
Link = exon-exon link ID (composed of geneID_EST00000000000.0_exonStart_exonEnd-geneID_EST00000000000.0_exonStart_exonEnd-otherDigits)
distance = distance from SNP to transcription start site
rho = Spearman rank correlation coefficient
permutation_pval = Permutation P-value
gene = Ensembl gene ID

ASQTM files:

Meth = methylation site probe ID
Nominal_pval = Nominal P-value
qval = q-value
Link = exon-exon link ID (composed of geneID_EST00000000000.0_exonStart_exonEnd-geneID_EST00000000000.0_exonStart_exonEnd-otherDigits)
distance = distance from methylation site to transcription start site
rho = Spearman rank correlation coefficient
permutation_pval = Permutation P-value
gene = Ensembl gene ID
