# Supplementary material for: Tissue-Specific Effects of Genetic and Epigenetic Variation on Gene Regulation and Splicing
Source: PLoS Genet. 2015 Jan 29;11(1):e1004958. doi: 10.1371/journal.pgen.1004958 (PMC4310612; doi:10.1371/journal.pgen.1004958)
Supplement: S1 Dataset — (ZIP) [file pgen.1004958.s007.zip › GENCORD2_SPLICING_ASSOCIATIONS/T.asQTLs.forward.15pcOF.FDR10.top]

SNP	Nominal_pval	qval	Link	distance	rho	permutation_pval	gene
rs4649187	4.49549e-07	0.0449190810641628	ENSG00000125944.12_EST00000000000.0_23664247_23664354-ENSG00000125944.12_EST00000000000.0_23648021_23648156-0-1	787664	0.35999	0.000197076	ENSG00000125944.12
rs7549097	1.15789e-06	0.0697557816186557	ENSG00000162430.12_EST00000000000.0_26135071_26135280-ENSG00000162430.12_EST00000000000.0_26138182_26138370-0-1	2771	-0.34771	0.000349258	ENSG00000162430.12
rs12137101	2.36017e-07	0.0195988196078431	ENSG00000162430.12_EST00000000000.0_26136174_26136311-ENSG00000162430.12_EST00000000000.0_26138182_26138370-0-1	579871	-0.36806	7.13902e-05	ENSG00000162430.12
snp_1_32078866	9.68499e-07	0.0383727680732745	ENSG00000116478.7_EST00000000000.0_32794669_32794741-ENSG00000116478.7_EST00000000000.0_32796179_32796287-0-1	-678821	0.35006	0.000161066	ENSG00000116478.7
rs28673728	1.95076e-07	0.0274844931506849	ENSG00000183386.5_EST00000000000.0_38463356_38463542-ENSG00000183386.5_EST00000000000.0_38462442_38463231-0-1	-62104	-0.37041	0.000107484	ENSG00000183386.5
rs28673728	1.91724e-07	0.0271856073446328	ENSG00000183386.5_EST00000000000.0_38463356_38463542-ENSG00000183431.7_EST00000000000.0_38455542_38456593-0-0	-62104	0.37062	0.000105755	ENSG00000183386.5
rs4634868	1.32575e-07	0.0200217216216216	ENSG00000183386.5_EST00000000000.0_38464929_38465104-ENSG00000183386.5_EST00000000000.0_38462442_38463231-0-1	-5862	0.37511	7.32663e-05	ENSG00000183386.5
rs11206754	4.41977e-07	0.0404896953301127	ENSG00000084072.12_EST00000000000.0_40211047_40211170-ENSG00000084072.12_EST00000000000.0_40228189_40228323-0-1	58380	0.3602	0.000172674	ENSG00000084072.12
rs12093960	7.8562e-07	0.0614652189822756	ENSG00000162434.7_EST00000000000.0_65325788_65325945-ENSG00000162434.7_EST00000000000.0_65313215_65313358-0-1	447301	-0.3528	0.000295337	ENSG00000162434.7
rs683100	1.65439e-10	2.76059831417625e-05	ENSG00000162654.8_EST00000000000.0_89652016_89652209-ENSG00000162654.8_EST00000000000.0_89646831_89651152-0-1	-10895	-0.44667	4.9486e-08	ENSG00000162654.8
rs683100	1.65443e-10	2.76662212051869e-05	ENSG00000162654.8_EST00000000000.0_89652016_89652209-ENSG00000213512.1_EST00000000000.0_89598941_89599134-0-0	-10895	0.44667	4.9822e-08	ENSG00000162654.8
rs683100	6.74144e-08	0.0065342195035461	ENSG00000162654.8_EST00000000000.0_89654265_89654477-ENSG00000213512.1_EST00000000000.0_89598941_89599134-0-0	-10895	0.38317	2.02489e-05	ENSG00000162654.8
rs11102212	2.9436e-13	1.53518093989071e-07	ENSG00000156171.9_EST00000000000.0_111682123_111682662-ENSG00000134255.9_EST00000000000.0_111702002_111702149-0-0	-40807	0.50184	1.92952e-10	ENSG00000156171.9
rs11102212	5.19858e-14	3.0958177278402e-08	ENSG00000156171.9_EST00000000000.0_111682123_111682662-ENSG00000156171.9_EST00000000000.0_111662499_111662581-0-1	-40807	0.51537	3.40625e-11	ENSG00000156171.9
rs3762374	1.56164e-11	6.27180251889169e-06	ENSG00000156171.9_EST00000000000.0_111682123_111682662-ENSG00000156171.9_EST00000000000.0_111663138_111663315-0-1	-720	0.46841	1.02606e-08	ENSG00000156171.9
rs3762374	1.83014e-08	0.0042054762728146	ENSG00000156171.9_EST00000000000.0_111682123_111682662-ENSG00000156171.9_EST00000000000.0_111667364_111667503-0-1	-720	0.39812	1.20272e-05	ENSG00000156171.9
rs682536	1.02932e-06	0.0102764637536413	ENSG00000178104.13_EST00000000000.0_144916570_144916749-ENSG00000178104.13_EST00000000000.0_144909869_144909960-0-1	-121335	-0.34926	3.39208e-05	ENSG00000178104.13
rs682536	3.06675e-06	0.0263930365637203	ENSG00000178104.13_EST00000000000.0_144916570_144916749-ENSG00000178104.13_EST00000000000.0_144911882_144911963-0-1	-121335	-0.3345	0.000102128	ENSG00000178104.13
rs3738320	2.24372e-06	0.0478570164533821	ENSG00000143401.10_EST00000000000.0_150208081_150208177-ENSG00000143401.10_EST00000000000.0_150195512_150195620-0-1	-225878	-0.3388	0.000215751	ENSG00000143401.10
rs12131447	6.00594e-07	0.0486285959504382	ENSG00000198837.5_EST00000000000.0_153906611_153906778-ENSG00000198837.5_EST00000000000.0_153905673_153905795-0-1	892152	0.35628	0.000220804	ENSG00000198837.5
rs4434872	4.18156e-08	0.00533424534075105	ENSG00000143549.14_EST00000000000.0_154155464_154155640-ENSG00000143549.14_EST00000000000.0_154148598_154148724-0-1	-392848	-0.38873	1.58049e-05	ENSG00000143549.14
rs2325704	7.66306e-07	0.0775595491143318	ENSG00000163564.10_EST00000000000.0_158908870_158909037-ENSG00000163564.10_EST00000000000.0_158911767_158912189-1-1	8578	0.35313	0.000396799	ENSG00000163564.10
rs2295615	3.44144e-07	0.0432508802033683	ENSG00000117091.5_EST00000000000.0_160681472_160681593-ENSG00000117091.5_EST00000000000.0_160650992_160651258-0-1	-26883	0.36336	0.000186965	ENSG00000117091.5
rs114844178	8.71329e-07	0.082094540037244	ENSG00000158769.11_EST00000000000.0_160969936_160970138-ENSG00000158769.11_EST00000000000.0_160969430_160969537-0-1	343483	-0.35145	0.000423892	ENSG00000158769.11
rs60821093	3.43431e-07	0.0316212386747803	ENSG00000010165.13_EST00000000000.0_171755027_171755218-ENSG00000010165.13_EST00000000000.0_171763536_171763667-0-1	699836	0.36339	0.000128235	ENSG00000010165.13
rs35682339	4.71662e-07	0.0267864286220333	ENSG00000116679.11_EST00000000000.0_185269569_185269690-ENSG00000116679.11_EST00000000000.0_185269131_185269262-0-1	-773699	0.35937	0.000103871	ENSG00000116679.11
rs35682339	5.43944e-08	0.00421216959232614	ENSG00000116679.11_EST00000000000.0_185269569_185269690-ENSG00000116679.11_EST00000000000.0_185269349_185269475-1-1	-773699	-0.38568	1.20637e-05	ENSG00000116679.11
rs56080959	6.54602e-07	0.0742388078175896	ENSG00000058668.10_EST00000000000.0_203676990_203677232-ENSG00000058668.10_EST00000000000.0_203678429_203678670-1-1	426728	0.35517	0.000375681	ENSG00000058668.10
rs56080959	6.51398e-07	0.0730680228571429	ENSG00000058668.10_EST00000000000.0_203676990_203677232-ENSG00000058668.10_EST00000000000.0_203680005_203680236-0-1	426728	-0.35523	0.000368853	ENSG00000058668.10
rs12021705	6.82844e-21	9.5726911827957e-15	ENSG00000135778.6_EST00000000000.0_233105655_233105864-ENSG00000135778.6_EST00000000000.0_233112088_233113274-0-1	-363	0.61695	4.89154e-18	ENSG00000135778.6
rs12021705	6.78114e-21	9.5726911827957e-15	ENSG00000135778.6_EST00000000000.0_233105655_233105864-ENSG00000135778.6_EST00000000000.0_233113909_233114548-0-1	-363	-0.61699	4.85267e-18	ENSG00000135778.6
rs1432296	5.15523e-07	0.0416593288590604	ENSG00000082898.12_EST00000000000.0_61721029_61721226-ENSG00000082898.12_EST00000000000.0_61711072_61711240-0-1	-697594	-0.35824	0.000179055	ENSG00000082898.12
rs1432296	1.55757e-07	0.0155674256410257	ENSG00000082898.12_EST00000000000.0_61722590_61722748-ENSG00000082898.12_EST00000000000.0_61719460_61719616-0-1	-697594	-0.37316	5.4208e-05	ENSG00000082898.12
rs1432296	9.71178e-07	0.067863770609319	ENSG00000082898.12_EST00000000000.0_61722590_61722748-ENSG00000082898.12_EST00000000000.0_61719702_61719883-0-1	-697594	-0.35003	0.000338107	ENSG00000082898.12
rs11687956	1.1482e-09	0.000193673086812459	ENSG00000082898.12_EST00000000000.0_61764697_61765418-ENSG00000082898.12_EST00000000000.0_61761693_61761813-0-1	85581	-0.4276	4.01446e-07	ENSG00000082898.12
rs72822420	6.20426e-08	0.010485488172043	ENSG00000138071.8_EST00000000000.0_65492177_65492309-ENSG00000138071.8_EST00000000000.0_65495698_65495889-0-1	58880	0.38414	3.48268e-05	ENSG00000138071.8
rs72822420	6.20426e-08	0.010485488172043	ENSG00000138071.8_EST00000000000.0_65492177_65492309-ENSG00000138071.8_EST00000000000.0_65495698_65497280-0-1	58880	-0.38414	3.4817e-05	ENSG00000138071.8
rs1018342	2.77713e-08	0.00188584792792793	ENSG00000135624.10_EST00000000000.0_73461448_73461512-ENSG00000135624.10_EST00000000000.0_73471672_73471843-0-1	10289	0.39341	4.88818e-06	ENSG00000135624.10
rs7608621	6.25748e-06	0.0764407840603124	ENSG00000144028.9_EST00000000000.0_96949273_96949451-ENSG00000144028.9_EST00000000000.0_96945189_96945297-0-1	512486	0.32442	0.000389974	ENSG00000144028.9
rs13402379	4.72572e-10	4.28399707025411e-05	ENSG00000115446.7_EST00000000000.0_99225042_99225189-ENSG00000115446.7_EST00000000000.0_99226106_99226502-0-1	-15728	-0.43649	7.87361e-08	ENSG00000115446.7
rs13402379	1.12726e-12	1.49943254385965e-07	ENSG00000115446.7_EST00000000000.0_99225042_99225189-ENSG00000115446.7_EST00000000000.0_99226219_99226502-0-1	-15728	0.49094	1.87841e-10	ENSG00000115446.7
rs6737029	8.02774e-08	0.00743342385321101	ENSG00000125637.10_EST00000000000.0_113939923_113941089-ENSG00000125637.10_EST00000000000.0_113953724_113953884-0-1	10511	-0.38111	2.33724e-05	ENSG00000125637.10
rs3791337	5.71701e-07	0.0392959481193256	ENSG00000125637.10_EST00000000000.0_113949957_113950166-ENSG00000125637.10_EST00000000000.0_113953724_113953884-0-1	13907	0.35691	0.000166468	ENSG00000125637.10
rs277550	1.06383e-06	0.0752061818181819	ENSG00000155438.6_EST00000000000.0_122494322_122494487-ENSG00000155438.6_EST00000000000.0_122493189_122493381-0-1	-860489	0.34883	0.00038151	ENSG00000155438.6
rs1511224	1.59099e-07	0.0123042012944984	ENSG00000054219.9_EST00000000000.0_160663484_160663651-ENSG00000054219.9_EST00000000000.0_160637393_160637509-0-1	-10360	-0.3729	4.17802e-05	ENSG00000054219.9
rs2221808	1.01567e-06	0.0569962535787321	ENSG00000054219.9_EST00000000000.0_160691991_160692156-ENSG00000054219.9_EST00000000000.0_160673317_160673543-0-1	109723	0.34944	0.000267992	ENSG00000054219.9
rs12690516	4.96168e-08	0.00478663446969697	ENSG00000115232.8_EST00000000000.0_182363350_182363504-ENSG00000115232.8_EST00000000000.0_182374385_182374532-0-1	52423	-0.38675	1.38865e-05	ENSG00000115232.8
rs12690516	6.62255e-10	9.50538700564972e-05	ENSG00000115232.8_EST00000000000.0_182363350_182363504-ENSG00000115232.8_EST00000000000.0_182374385_182374534-1-1	52423	0.43314	1.84885e-07	ENSG00000115232.8
rs6712091	7.00445e-07	0.0578972624237141	ENSG00000003402.12_EST00000000000.0_202000695_202000830-ENSG00000003402.12_EST00000000000.0_202000921_202004600-0-1	188305	-0.35429	0.000273482	ENSG00000003402.12
rs10933164	1.0364e-07	0.0167107825136612	ENSG00000173744.11_EST00000000000.0_228398265_228398397-ENSG00000173744.11_EST00000000000.0_228418426_228418511-0-1	-476197	-0.37807	5.88091e-05	ENSG00000173744.11
rs4972939	1.79508e-07	0.028049829846583	ENSG00000153827.8_EST00000000000.0_230675596_230675761-ENSG00000153827.8_EST00000000000.0_230672424_230672580-0-1	236563	-0.37143	0.000110504	ENSG00000153827.8
rs4972939	2.88188e-07	0.0414885405059238	ENSG00000153827.8_EST00000000000.0_230675596_230675761-ENSG00000153827.8_EST00000000000.0_230672968_230673085-1-1	236563	0.36558	0.000177979	ENSG00000153827.8
rs12694991	7.57487e-07	0.0892109543307087	ENSG00000162804.9_EST00000000000.0_242031053_242034978-ENSG00000122085.11_EST00000000000.0_242034981_242035853-0-0	-12206	-0.35328	0.000466887	ENSG00000162804.9
rs2067987	1.24567e-07	0.0202118455667789	ENSG00000122085.11_EST00000000000.0_242036658_242036842-ENSG00000122085.11_EST00000000000.0_242034981_242035853-0-1	-13821	0.37586	7.42119e-05	ENSG00000122085.11
rs10177982	9.066e-07	0.0831467579617835	ENSG00000115677.12_EST00000000000.0_242179017_242179235-ENSG00000115677.12_EST00000000000.0_242170174_242170359-0-1	-887832	-0.35093	0.000430353	ENSG00000115677.12
rs10177982	3.94064e-07	0.0433355103076435	ENSG00000115677.12_EST00000000000.0_242179017_242179235-ENSG00000146205.9_EST00000000000.0_242157654_242157796-0-0	-887832	-0.36166	0.000187688	ENSG00000115677.12
rs73054065	4.40521e-08	0.00743882771241831	ENSG00000077097.8_EST00000000000.0_25660145_25660340-ENSG00000077097.8_EST00000000000.0_25654006_25654200-0-1	-4353	0.38813	2.34323e-05	ENSG00000077097.8
rs6783500	8.57056e-07	0.0628110726100365	ENSG00000170248.8_EST00000000000.0_33895371_33895505-ENSG00000170248.8_EST00000000000.0_33905498_33905621-0-1	77306	-0.35167	0.000307757	ENSG00000170248.8
rs196372	8.18288e-07	0.0615807594648449	ENSG00000060971.11_EST00000000000.0_38170781_38170879-ENSG00000060971.11_EST00000000000.0_38167317_38167372-0-1	253350	-0.35227	0.000297161	ENSG00000060971.11
rs10865958	2.03896e-06	0.0333298768406961	ENSG00000182179.6_EST00000000000.0_49849542_49849639-ENSG00000182179.6_EST00000000000.0_49847950_49848105-0-1	6763	0.34011	0.000136799	ENSG00000182179.6
rs3774745	4.91425e-07	0.0101098643274854	ENSG00000004534.9_EST00000000000.0_50095161_50095436-ENSG00000004534.9_EST00000000000.0_50098895_50098980-0-1	227305	-0.35885	3.32459e-05	ENSG00000004534.9
rs4688745	3.15524e-06	0.0474575555555556	ENSG00000004534.9_EST00000000000.0_50099395_50099541-ENSG00000004534.9_EST00000000000.0_50107888_50107985-0-1	262898	-0.3341	0.000213559	ENSG00000004534.9
rs3774745	1.6556e-07	0.00393310188679246	ENSG00000004534.9_EST00000000000.0_50099395_50099541-ENSG00000004534.9_EST00000000000.0_50112634_50112763-0-1	227305	-0.37242	1.11672e-05	ENSG00000004534.9
rs61395826	1.65455e-06	0.0432013816793893	ENSG00000023330.9_EST00000000000.0_52238709_52238931-ENSG00000023330.9_EST00000000000.0_52240588_52240767-0-1	999193	0.34294	0.000186573	ENSG00000023330.9
rs17208928	2.0854e-17	1.01413514438503e-11	ENSG00000173200.7_EST00000000000.0_122340291_122340458-ENSG00000173200.7_EST00000000000.0_122345674_122345880-1-1	49421	-0.56987	7.81497e-15	ENSG00000173200.7
rs17208928	3.71749e-11	8.38289892473119e-06	ENSG00000173200.7_EST00000000000.0_122340291_122340458-ENSG00000173200.7_EST00000000000.0_122350933_122351066-1-1	49421	0.4606	1.39216e-08	ENSG00000173200.7
rs9848900	7.36825e-07	0.05651489162273	ENSG00000173193.8_EST00000000000.0_122411148_122411390-ENSG00000173193.8_EST00000000000.0_122418237_122420482-0-1	-567968	-0.35364	0.00026503	ENSG00000173193.8
rs58508862	9.2598e-08	0.00613953234100136	ENSG00000181789.10_EST00000000000.0_128991191_128991258-ENSG00000181789.10_EST00000000000.0_128996137_128996300-0-1	277231	-0.37941	1.86969e-05	ENSG00000181789.10
rs9845724	1.25126e-06	0.0679388451790634	ENSG00000017260.13_EST00000000000.0_130716450_130716596-ENSG00000017260.13_EST00000000000.0_130720064_130721951-0-1	-27150	-0.34668	0.000338761	ENSG00000017260.13
rs66564593	8.76806e-07	0.0700439287866338	ENSG00000113971.13_EST00000000000.0_132407918_132408107-ENSG00000113971.13_EST00000000000.0_132405104_132405231-0-1	-4319	0.35137	0.000351278	ENSG00000113971.13
rs2122146	1.53105e-06	0.0718341071038252	ENSG00000168827.9_EST00000000000.0_158363954_158364086-ENSG00000168827.9_EST00000000000.0_158364532_158364736-1-1	589629	0.34398	0.000361144	ENSG00000168827.9
rs9810290	1.39923e-06	0.0624844121621622	ENSG00000113810.10_EST00000000000.0_160122116_160122292-ENSG00000113810.10_EST00000000000.0_160132155_160132303-0-1	456318	0.34519	0.000304869	ENSG00000113810.10
rs10513797	6.17471e-08	0.0107211390053432	ENSG00000161203.8_EST00000000000.0_183896754_183896910-ENSG00000161203.8_EST00000000000.0_183898637_183898772-0-1	200004	-0.3842	3.58304e-05	ENSG00000161203.8
rs3774268	2.34874e-07	0.0435615473251029	ENSG00000156976.10_EST00000000000.0_186503953_186504062-ENSG00000156976.10_EST00000000000.0_186505592_186505671-0-1	453330	0.36812	0.000189026	ENSG00000156976.10
rs28528964	1.44592e-07	0.0163309830402501	ENSG00000168936.6_EST00000000000.0_1719879_1720353-ENSG00000168936.6_EST00000000000.0_1718234_1719155-0-1	32978	-0.37406	5.74052e-05	ENSG00000168936.6
rs2854915	7.5572e-07	0.0620754072819645	ENSG00000168936.6_EST00000000000.0_1719879_1720353-ENSG00000168936.6_EST00000000000.0_1719243_1719402-1-1	-1431	-0.35331	0.000302106	ENSG00000168936.6
rs11732818	7.63863e-08	0.00652369427430094	ENSG00000071127.11_EST00000000000.0_10099335_10099515-ENSG00000071127.11_EST00000000000.0_10089917_10089997-0-1	-9450	0.3817	2.01894e-05	ENSG00000071127.11
rs11732818	1.01811e-06	0.0571247524059493	ENSG00000071127.11_EST00000000000.0_10099335_10099515-ENSG00000071127.11_EST00000000000.0_10090288_10090365-1-1	-9450	-0.34941	0.000269067	ENSG00000071127.11
rs7699141	7.00594e-12	2.86147241134752e-06	ENSG00000168421.7_EST00000000000.0_40198741_40198920-ENSG00000168421.7_EST00000000000.0_40236797_40236978-0-1	44311	0.47545	4.43371e-09	ENSG00000168421.7
rs62413768	9.37735e-07	0.0861647130801688	ENSG00000014824.7_EST00000000000.0_41992547_41992777-ENSG00000014824.7_EST00000000000.0_42024855_42024947-0-1	-943816	-0.35049	0.000448814	ENSG00000014824.7
rs324685	3.8281e-07	0.0320679959636731	ENSG00000138757.10_EST00000000000.0_76580250_76580430-ENSG00000138757.10_EST00000000000.0_76569573_76570886-0-1	78750	0.36202	0.000130959	ENSG00000138757.10
rs151418	1.44057e-06	0.0660652460646231	ENSG00000138821.8_EST00000000000.0_103265601_103266072-ENSG00000138821.8_EST00000000000.0_103189029_103189236-0-1	-131381	0.3448	0.000328602	ENSG00000138821.8
rs2672027	9.29458e-07	0.0463956197530864	ENSG00000073578.10_EST00000000000.0_218433_218533-ENSG00000073578.10_EST00000000000.0_224475_224636-0-1	348426	-0.35061	0.000206184	ENSG00000073578.10
rs35188965	1.88403e-14	1.30415157894737e-08	ENSG00000113504.13_EST00000000000.0_1064198_1064367-ENSG00000113504.13_EST00000000000.0_1053464_1053597-0-1	-7234	0.52302	1.32744e-11	ENSG00000113504.13
rs35188965	4.2166e-09	0.00120839856823266	ENSG00000113504.13_EST00000000000.0_1064198_1064367-ENSG00000113504.13_EST00000000000.0_1057586_1057764-0-1	-7234	0.4141	2.96618e-06	ENSG00000113504.13
rs35188965	2.40872e-10	8.76676202712349e-05	ENSG00000113504.13_EST00000000000.0_1085347_1085588-ENSG00000113504.13_EST00000000000.0_1065398_1065593-0-1	-7234	0.44306	1.68712e-07	ENSG00000113504.13
rs35188965	3.27594e-11	1.352715e-05	ENSG00000113504.13_EST00000000000.0_1085347_1085588-ENSG00000113504.13_EST00000000000.0_1074682_1074786-0-1	-7234	0.46175	2.31894e-08	ENSG00000113504.13
rs35188965	9.99361e-10	0.000322206641414142	ENSG00000113504.13_EST00000000000.0_1085347_1085588-ENSG00000113504.13_EST00000000000.0_1079513_1079611-0-1	-7234	0.42901	7.01065e-07	ENSG00000113504.13
rs344516	1.22563e-07	0.0161990693301998	ENSG00000168685.10_EST00000000000.0_35856994_35857161-ENSG00000168685.10_EST00000000000.0_35860954_35861028-0-1	-827423	-0.37606	5.6808e-05	ENSG00000168685.10
rs454232	1.0074e-06	0.0620414341546305	ENSG00000132356.7_EST00000000000.0_40798165_40798276-ENSG00000132356.7_EST00000000000.0_40771821_40771965-0-1	470627	-0.34955	0.000300845	ENSG00000132356.7
rs6883278	7.69224e-11	2.14755464174455e-05	ENSG00000164346.5_EST00000000000.0_74064756_74064943-ENSG00000164346.5_EST00000000000.0_74072429_74072629-0-1	7236	0.45389	3.78772e-08	ENSG00000164346.5
rs116165962	1.07828e-09	0.000248733801801802	ENSG00000164346.5_EST00000000000.0_74064756_74064943-ENSG00000164347.11_EST00000000000.0_74062763_74063196-0-0	433	0.42824	5.29699e-07	ENSG00000164346.5
rs12187244	2.98456e-07	0.0298875327868853	ENSG00000113161.10_EST00000000000.0_74654515_74654652-ENSG00000113161.10_EST00000000000.0_74656113_74656306-0-1	-550211	-0.36515	0.000120207	ENSG00000113161.10
snp_5_96142331	7.08117e-11	1.30940700564972e-05	ENSG00000164307.7_EST00000000000.0_96121492_96121675-ENSG00000164307.7_EST00000000000.0_96112108_96112255-0-1	-1472	-0.45466	2.22851e-08	ENSG00000164307.7
snp_5_96142331	2.48711e-08	0.00290990524822695	ENSG00000164307.7_EST00000000000.0_96121492_96121675-ENSG00000164307.7_EST00000000000.0_96117397_96117558-0-1	-1472	-0.39467	7.89032e-06	ENSG00000164307.7
rs151940	4.30872e-09	0.00059393761732852	ENSG00000164307.7_EST00000000000.0_96126215_96126346-ENSG00000164307.7_EST00000000000.0_96119628_96119784-0-1	3974	-0.41387	1.35594e-06	ENSG00000164307.7
rs151940	1.36923e-07	0.0126002757062147	ENSG00000164307.7_EST00000000000.0_96129506_96129660-ENSG00000164307.7_EST00000000000.0_96125999_96126070-0-1	3974	-0.37472	4.28894e-05	ENSG00000164307.7
rs26653	3.72593e-08	0.00408356801541426	ENSG00000164307.7_EST00000000000.0_96130745_96130865-ENSG00000164307.7_EST00000000000.0_96126215_96126346-0-1	-4553	0.39006	1.16449e-05	ENSG00000164307.7
rs11242610	1.42741e-06	0.0643276977777778	ENSG00000153922.5_EST00000000000.0_98204199_98204339-ENSG00000153922.5_EST00000000000.0_98195676_98195825-0-1	179877	-0.34492	0.000318104	ENSG00000153922.5
rs11554776	1.24385e-25	7.83489777777778e-20	ENSG00000184584.8_EST00000000000.0_138857855_138858093-ENSG00000184584.8_EST00000000000.0_138855549_138856039-0-1	-1297	0.67039	2.01789e-23	ENSG00000184584.8
rs11554776	1.24385e-25	7.83489777777778e-20	ENSG00000184584.8_EST00000000000.0_138857855_138858093-ENSG00000184584.8_EST00000000000.0_138856914_138857100-0-1	-1297	-0.67039	2.03406e-23	ENSG00000184584.8
rs75718976	6.42885e-07	0.026782655319149	ENSG00000131508.11_EST00000000000.0_138994446_138994551-ENSG00000131508.11_EST00000000000.0_139006341_139006440-0-1	376393	0.3554	0.000103746	ENSG00000131508.11
rs2913920	1.683e-07	0.0252480545977012	ENSG00000081791.4_EST00000000000.0_141307716_141307863-ENSG00000081791.4_EST00000000000.0_141309554_141309639-0-1	423610	0.37222	9.6553e-05	ENSG00000081791.4
rs3797622	2.30852e-07	0.0324270046948357	ENSG00000164587.7_EST00000000000.0_149826365_149826526-ENSG00000019582.10_EST00000000000.0_149786715_149786887-0-0	-2221	-0.36834	0.000132826	ENSG00000164587.7
rs3828685	1.10069e-06	0.0941610724637682	ENSG00000145907.9_EST00000000000.0_151175040_151175136-ENSG00000145907.9_EST00000000000.0_151176788_151176989-1-1	623665	0.34838	0.000499778	ENSG00000145907.9
rs3828685	2.58376e-07	0.0293499603011636	ENSG00000145907.9_EST00000000000.0_151175040_151175136-ENSG00000145907.9_EST00000000000.0_151178773_151178874-0-1	623665	-0.36694	0.000117715	ENSG00000145907.9
rs55882075	2.54297e-07	0.0467853714989228	ENSG00000127022.9_EST00000000000.0_179143106_179143202-ENSG00000127022.9_EST00000000000.0_179149805_179150020-0-1	104486	-0.36714	0.000208799	ENSG00000127022.9
rs10075627	4.05305e-07	0.0654186201550388	ENSG00000161013.12_EST00000000000.0_179228784_179228969-ENSG00000161013.12_EST00000000000.0_179228554_179228694-1-1	218615	-0.3613	0.000324577	ENSG00000161013.12
rs220884	6.43211e-07	0.0606576790123457	ENSG00000008083.8_EST00000000000.0_15496363_15497365-ENSG00000008083.8_EST00000000000.0_15501138_15501640-0-1	582295	0.3554	0.000290207	ENSG00000008083.8
rs220884	6.43211e-07	0.0608563802978236	ENSG00000008083.8_EST00000000000.0_15496363_15497365-ENSG00000008083.8_EST00000000000.0_15504731_15504823-0-1	582295	-0.3554	0.000291529	ENSG00000008083.8
rs28362606	1.12922e-09	0.000154207298245614	ENSG00000186470.7_EST00000000000.0_26370550_26370831-ENSG00000026950.12_EST00000000000.0_26409761_26409961-0-0	199	-0.42777	3.13922e-07	ENSG00000186470.7
rs9379850	9.65613e-08	0.00834763963963964	ENSG00000186470.7_EST00000000000.0_26370550_26370831-ENSG00000186470.7_EST00000000000.0_26375743_26375965-0-1	-22330	0.37891	2.67285e-05	ENSG00000186470.7
rs11967852	2.5285e-07	0.0193334074074074	ENSG00000186470.7_EST00000000000.0_26370550_26370831-ENSG00000186470.7_EST00000000000.0_26376025_26376443-0-1	247483	0.36721	7.02695e-05	ENSG00000186470.7
rs115132413	5.09732e-07	0.0349585019920319	ENSG00000204642.7_EST00000000000.0_29691950_29692008-ENSG00000204642.7_EST00000000000.0_29692808_29693083-0-1	228964	0.35838	0.000144636	ENSG00000204642.7
rs143970027	6.75725e-07	0.0442843773584906	ENSG00000204642.7_EST00000000000.0_29692808_29693083-ENSG00000204592.5_EST00000000000.0_30460526_30461982-0-0	-427	0.35476	0.00019344	ENSG00000204642.7
rs112909485	1.05907e-13	3.10656796019901e-08	ENSG00000206503.6_EST00000000000.0_29910534_29910803-ENSG00000137404.10_EST00000000000.0_30655829_30656719-0-0	28703	0.50989	3.43088e-11	ENSG00000206503.6
rs112909485	1.0256e-12	2.57203481953291e-07	ENSG00000206503.6_EST00000000000.0_29910534_29910803-ENSG00000196230.7_EST00000000000.0_30691117_30693203-0-0	28703	0.49172	3.3281e-10	ENSG00000206503.6
rs112909485	3.94647e-11	7.782502e-06	ENSG00000206503.6_EST00000000000.0_29910534_29910803-ENSG00000204592.5_EST00000000000.0_30458017_30458292-0-0	28703	0.46005	1.28283e-08	ENSG00000206503.6
rs115810639	4.55449e-08	0.00506615165965405	ENSG00000206503.6_EST00000000000.0_29910534_29910803-ENSG00000204592.5_EST00000000000.0_30458914_30459189-0-0	31451	-0.38774	1.48853e-05	ENSG00000206503.6
rs112909485	1.38321e-14	4.67672011494253e-09	ENSG00000206503.6_EST00000000000.0_29910534_29910803-ENSG00000204592.5_EST00000000000.0_30460526_30461982-0-0	28703	0.52532	4.47115e-12	ENSG00000206503.6
rs112909485	7.21108e-08	0.00743882771241831	ENSG00000206503.6_EST00000000000.0_29910534_29910803-ENSG00000206503.6_EST00000000000.0_29911045_29911320-1-1	28703	-0.38238	2.34507e-05	ENSG00000206503.6
rs112909485	4.55982e-12	1.0341783908046e-06	ENSG00000206503.6_EST00000000000.0_29910534_29910803-ENSG00000206503.6_EST00000000000.0_29912277_29912393-0-1	28703	0.47916	1.48308e-09	ENSG00000206503.6
rs112909485	1.07251e-12	2.65163474237645e-07	ENSG00000206503.6_EST00000000000.0_29910534_29910803-ENSG00000206503.6_EST00000000000.0_29913228_29913617-0-1	28703	0.49135	3.46388e-10	ENSG00000206503.6
rs114103313	9.01505e-12	1.94131996326906e-06	ENSG00000206503.6_EST00000000000.0_29911045_29911320-ENSG00000196230.7_EST00000000000.0_30691117_30693203-0-0	8636	-0.47325	2.90398e-09	ENSG00000206503.6
rs116540514	2.52865e-10	4.43713027468449e-05	ENSG00000206503.6_EST00000000000.0_29911045_29911320-ENSG00000204592.5_EST00000000000.0_30458017_30458292-0-0	2790	-0.44259	8.20991e-08	ENSG00000206503.6
rs112221678	2.59187e-21	1.82781733333333e-15	ENSG00000206503.6_EST00000000000.0_29911045_29911320-ENSG00000204592.5_EST00000000000.0_30458914_30459189-0-0	3888	0.62214	8.43608e-19	ENSG00000206503.6
rs116540514	2.18123e-18	1.00686539607843e-12	ENSG00000206503.6_EST00000000000.0_29911045_29911320-ENSG00000206503.6_EST00000000000.0_29911899_29912174-1-1	2790	0.58391	7.05359e-16	ENSG00000206503.6
rs115477417	1.7141e-10	3.06888042328042e-05	ENSG00000206503.6_EST00000000000.0_29911045_29911320-ENSG00000206503.6_EST00000000000.0_29912277_29912411-0-1	8844	0.44633	5.5771e-08	ENSG00000206503.6
rs114772342	4.58098e-08	0.00508023006535948	ENSG00000206503.6_EST00000000000.0_29911045_29911320-ENSG00000206503.6_EST00000000000.0_29913228_29913617-0-1	28796	-0.38768	1.49476e-05	ENSG00000206503.6
rs115167186	1.23834e-09	0.000193673086812459	ENSG00000206503.6_EST00000000000.0_29911191_29911320-ENSG00000204592.5_EST00000000000.0_30460526_30461982-0-0	-112051	-0.42684	4.01301e-07	ENSG00000206503.6
rs115644852	7.01942e-10	0.000114359806763285	ENSG00000206503.6_EST00000000000.0_29911191_29911320-ENSG00000206503.6_EST00000000000.0_29911899_29912174-0-1	14147	-0.43256	2.2762e-07	ENSG00000206503.6
rs114363696	2.90166e-12	6.9290892929293e-07	ENSG00000206503.6_EST00000000000.0_29911899_29912174-ENSG00000206503.6_EST00000000000.0_29912277_29912393-1-1	8040	0.48302	9.4228e-10	ENSG00000206503.6
rs114363696	2.57125e-08	0.00305422616238023	ENSG00000206503.6_EST00000000000.0_29911899_29912174-ENSG00000206503.6_EST00000000000.0_29912277_29912411-0-1	8040	-0.39429	8.31941e-06	ENSG00000206503.6
rs144536307	9.81116e-09	0.00127797568888889	ENSG00000206503.6_EST00000000000.0_29911899_29912174-ENSG00000206503.6_EST00000000000.0_29912836_29912868-1-1	25910	0.40501	3.15983e-06	ENSG00000206503.6
rs144536307	8.414e-08	0.008507351305092	ENSG00000206503.6_EST00000000000.0_29911899_29912174-ENSG00000206503.6_EST00000000000.0_29913011_29913058-0-1	25910	0.38055	2.731e-05	ENSG00000206503.6
rs115472335	9.40686e-07	0.0626637007032349	ENSG00000206503.6_EST00000000000.0_29911899_29912174-ENSG00000206503.6_EST00000000000.0_29913228_29913660-0-1	12742	0.35045	0.000306002	ENSG00000206503.6
rs112905113	1.12074e-11	2.37327342366757e-06	ENSG00000206503.6_EST00000000000.0_29912277_29912393-ENSG00000204592.5_EST00000000000.0_30458017_30458292-0-0	14314	0.47134	3.60881e-09	ENSG00000206503.6
rs114685465	2.29863e-11	4.58683223070399e-06	ENSG00000206503.6_EST00000000000.0_29912277_29912393-ENSG00000204592.5_EST00000000000.0_30459314_30459430-0-0	11802	0.46495	7.4284e-09	ENSG00000206503.6
rs114685465	6.90604e-11	1.31285597423511e-05	ENSG00000206503.6_EST00000000000.0_29912277_29912393-ENSG00000204592.5_EST00000000000.0_30460526_30461982-0-0	11802	0.45489	2.23979e-08	ENSG00000206503.6
rs116052369	2.46301e-07	0.021590465408805	ENSG00000206503.6_EST00000000000.0_29912277_29912393-ENSG00000206503.6_EST00000000000.0_29913228_29913660-0-1	14517	-0.36754	8.01424e-05	ENSG00000206503.6
snp_6_29908590	2.81138e-29	5.79926077192983e-23	ENSG00000206503.6_EST00000000000.0_29912277_29912411-ENSG00000206503.6_EST00000000000.0_29912836_29912868-0-1	-447	-0.7051	9.08126e-27	ENSG00000206503.6
snp_6_29908590	2.37508e-27	3.579128e-21	ENSG00000206503.6_EST00000000000.0_29912277_29912411-ENSG00000206503.6_EST00000000000.0_29913011_29913058-0-1	-447	-0.68737	7.66956e-25	ENSG00000206503.6
rs115040257	2.46978e-31	8.14954544444445e-25	ENSG00000206503.6_EST00000000000.0_29912277_29912411-ENSG00000206503.6_EST00000000000.0_29913228_29913262-0-1	9647	0.72268	8.05999e-29	ENSG00000206503.6
rs116600664	1.48033e-37	1.46079873333333e-30	ENSG00000206503.6_EST00000000000.0_29912277_29912411-ENSG00000206503.6_EST00000000000.0_29913228_29913617-0-1	9973	-0.7687	4.81582e-35	ENSG00000206503.6
rs115590310	1.20107e-07	0.0138092208333333	ENSG00000204619.3_EST00000000000.0_30034982_30035256-ENSG00000204619.3_EST00000000000.0_30035320_30035441-0-1	-679677	0.3763	4.73459e-05	ENSG00000204619.3
rs115855537	3.99071e-07	0.0553740488378935	ENSG00000204592.5_EST00000000000.0_30457503_30457772-ENSG00000196230.7_EST00000000000.0_30691117_30693203-0-0	83646	-0.3615	0.000258539	ENSG00000204592.5
rs114942539	3.76131e-09	0.00100547936073059	ENSG00000204592.5_EST00000000000.0_30457503_30457772-ENSG00000204592.5_EST00000000000.0_30459314_30459430-0-1	488	0.41531	2.41978e-06	ENSG00000204592.5
rs115855537	6.29115e-08	0.0119849844904588	ENSG00000204592.5_EST00000000000.0_30457503_30457772-ENSG00000204592.5_EST00000000000.0_30460526_30461982-0-1	83646	-0.38398	4.05481e-05	ENSG00000204592.5
rs114921580	3.52795e-07	0.048507940552017	ENSG00000204525.8_EST00000000000.0_31237270_31237320-ENSG00000204525.8_EST00000000000.0_31236528_31236950-0-1	-1373	-0.36305	0.000219607	ENSG00000204525.8
rs114921580	3.52795e-07	0.0484144355231144	ENSG00000204525.8_EST00000000000.0_31237270_31237320-ENSG00000204525.8_EST00000000000.0_31237115_31237162-0-1	-1373	0.36305	0.000218663	ENSG00000204525.8
rs112206327	3.38885e-43	1.02337872e-35	ENSG00000204525.8_EST00000000000.0_31237714_31237862-ENSG00000204525.8_EST00000000000.0_31236528_31236950-0-1	4108	-0.80286	2.10861e-40	ENSG00000204525.8
rs112206327	3.38885e-43	1.02337872e-35	ENSG00000204525.8_EST00000000000.0_31237714_31237862-ENSG00000204525.8_EST00000000000.0_31237270_31237320-0-1	4108	0.80286	2.09549e-40	ENSG00000204525.8
rs115765220	1.31591e-07	0.0219020506459948	ENSG00000204525.8_EST00000000000.0_31237743_31237862-ENSG00000204469.7_EST00000000000.0_31590504_31590678-0-0	5	-0.3752	8.15009e-05	ENSG00000204525.8
rs113700423	2.29256e-12	9.955907012488e-07	ENSG00000204525.8_EST00000000000.0_31237987_31238262-ENSG00000204469.7_EST00000000000.0_31605223_31605374-0-0	-10366	-0.48501	1.42364e-09	ENSG00000204525.8
rs1265097	1.41834e-07	0.02338552	ENSG00000204525.8_EST00000000000.0_31237987_31238262-ENSG00000204525.8_EST00000000000.0_31237115_31237162-0-1	-133404	0.37429	8.76957e-05	ENSG00000204525.8
rs115509965	6.12725e-07	0.0752061818181819	ENSG00000204525.8_EST00000000000.0_31237987_31238262-ENSG00000204525.8_EST00000000000.0_31237270_31237320-0-1	-93943	0.35602	0.00038138	ENSG00000204525.8
snp_6_31240010	3.20475e-19	3.07531312101911e-13	ENSG00000204525.8_EST00000000000.0_31237987_31238262-ENSG00000204525.8_EST00000000000.0_31237714_31237862-0-1	147	0.59533	1.98966e-16	ENSG00000204525.8
snp_6_31240010	5.04141e-19	4.72960366666667e-13	ENSG00000204525.8_EST00000000000.0_31237987_31238262-ENSG00000204525.8_EST00000000000.0_31237743_31237862-1-1	147	-0.59267	3.11842e-16	ENSG00000204525.8
rs116030749	4.66561e-10	0.000143528914285714	ENSG00000204525.8_EST00000000000.0_31237991_31238108-ENSG00000204469.7_EST00000000000.0_31595542_31596016-0-0	25272	0.43661	2.89818e-07	ENSG00000204525.8
rs115346060	1.44427e-33	1.08689914666667e-26	ENSG00000204525.8_EST00000000000.0_31237991_31238108-ENSG00000204469.7_EST00000000000.0_31598916_31600769-0-0	-36	0.74035	8.95796e-31	ENSG00000204525.8
rs116030749	2.82382e-10	9.03308595744681e-05	ENSG00000204525.8_EST00000000000.0_31237991_31238108-ENSG00000204520.7_EST00000000000.0_31378320_31378574-0-0	25272	0.44152	1.74903e-07	ENSG00000204525.8
snp_6_31240010	1.22274e-16	9.16812686468647e-11	ENSG00000204525.8_EST00000000000.0_31237991_31238108-ENSG00000204525.8_EST00000000000.0_31236528_31236950-0-1	147	0.55838	7.60696e-14	ENSG00000204525.8
snp_6_31240010	4.21846e-38	9.09611733333334e-31	ENSG00000204525.8_EST00000000000.0_31237991_31238108-ENSG00000204525.8_EST00000000000.0_31237714_31237862-0-1	147	0.77228	2.62388e-35	ENSG00000204525.8
rs115442183	4.9093e-09	0.00125043013912076	ENSG00000204525.8_EST00000000000.0_31237991_31238108-ENSG00000204525.8_EST00000000000.0_31237743_31237862-0-1	63373	-0.41249	3.08657e-06	ENSG00000204525.8
rs116306107	1.91435e-21	2.5283950877193e-15	ENSG00000204525.8_EST00000000000.0_31238850_31239125-ENSG00000146112.6_EST00000000000.0_30644166_30645065-0-0	-3173	-0.62375	1.18779e-18	ENSG00000204525.8
rs116306107	4.58354e-24	9.09696666666667e-18	ENSG00000204525.8_EST00000000000.0_31238850_31239125-ENSG00000146112.6_EST00000000000.0_30652185_30655672-0-0	-3173	-0.65388	2.84905e-21	ENSG00000204525.8
snp_6_31240010	5.18716e-12	2.14059846994536e-06	ENSG00000204525.8_EST00000000000.0_31238850_31239125-ENSG00000196230.7_EST00000000000.0_30687978_30688340-0-0	147	-0.47805	3.22854e-09	ENSG00000204525.8
rs116306107	2.22364e-22	3.36446303030303e-16	ENSG00000204525.8_EST00000000000.0_31238850_31239125-ENSG00000196230.7_EST00000000000.0_30691278_30691871-0-0	-3173	-0.63489	1.37259e-19	ENSG00000204525.8
rs116306107	1.1446e-21	1.55737126726727e-15	ENSG00000204525.8_EST00000000000.0_31238850_31239125-ENSG00000204469.7_EST00000000000.0_31599982_31600769-0-0	-3173	-0.62645	7.12369e-19	ENSG00000204525.8
rs116306107	2.08452e-20	2.3607452631579e-14	ENSG00000204525.8_EST00000000000.0_31238850_31239125-ENSG00000204525.8_EST00000000000.0_31236528_31236950-0-1	-3173	-0.61085	1.29387e-17	ENSG00000204525.8
snp_6_31240010	9.68253e-23	1.53553591578947e-16	ENSG00000204525.8_EST00000000000.0_31238850_31239125-ENSG00000204525.8_EST00000000000.0_31237270_31237320-0-1	147	-0.63907	6.01137e-20	ENSG00000204525.8
rs116306107	1.01683e-17	8.31938724324325e-12	ENSG00000204525.8_EST00000000000.0_31238850_31239125-ENSG00000204525.8_EST00000000000.0_31237714_31237862-0-1	-3173	-0.57441	6.34239e-15	ENSG00000204525.8
rs116306107	3.93197e-14	2.29874261997406e-08	ENSG00000204525.8_EST00000000000.0_31238850_31239125-ENSG00000204525.8_EST00000000000.0_31237987_31238262-1-1	-3173	0.5175	2.43452e-11	ENSG00000204525.8
rs116306107	3.97552e-22	5.88666509803922e-16	ENSG00000204525.8_EST00000000000.0_31238850_31239125-ENSG00000204592.5_EST00000000000.0_30458914_30459189-0-0	-3173	-0.63192	2.47434e-19	ENSG00000204525.8
snp_6_31240010	1.52632e-22	2.34731714285714e-16	ENSG00000204525.8_EST00000000000.0_31238850_31239125-ENSG00000204592.5_EST00000000000.0_30460526_30461982-0-0	147	-0.63679	9.47955e-20	ENSG00000204525.8
rs115226461	6.60404e-14	3.66250019607843e-08	ENSG00000204525.8_EST00000000000.0_31239376_31239645-ENSG00000137310.7_EST00000000000.0_31130254_31131992-0-0	95448	-0.51354	4.10522e-11	ENSG00000204525.8
rs114094226	9.34036e-12	3.69177100087032e-06	ENSG00000204525.8_EST00000000000.0_31239376_31239645-ENSG00000146112.6_EST00000000000.0_30652185_30653823-0-0	-121	0.47294	5.81361e-09	ENSG00000204525.8
rs115226461	1.80629e-13	9.3301606370876e-08	ENSG00000204525.8_EST00000000000.0_31239376_31239645-ENSG00000204351.5_EST00000000000.0_31929686_31929831-0-0	95448	-0.50571	1.12654e-10	ENSG00000204525.8
rs115226461	4.84693e-14	2.772022086514e-08	ENSG00000204525.8_EST00000000000.0_31239376_31239645-ENSG00000204388.4_EST00000000000.0_31795512_31795714-0-0	95448	-0.51591	2.99287e-11	ENSG00000204525.8
rs115226461	5.32356e-14	3.01153894736842e-08	ENSG00000204525.8_EST00000000000.0_31239376_31239645-ENSG00000204389.5_EST00000000000.0_31783320_31783608-0-0	95448	-0.51519	3.30111e-11	ENSG00000204525.8
rs115226461	3.8613e-15	2.60074463378177e-09	ENSG00000204525.8_EST00000000000.0_31239376_31239645-ENSG00000204389.5_EST00000000000.0_31783777_31785717-0-0	95448	-0.5346	2.38997e-12	ENSG00000204525.8
rs115226461	1.65413e-12	7.39597293532339e-07	ENSG00000204525.8_EST00000000000.0_31239376_31239645-ENSG00000204469.7_EST00000000000.0_31595542_31596016-0-0	95448	-0.48775	1.02101e-09	ENSG00000204525.8
rs115226461	6.8572e-14	3.76174222222222e-08	ENSG00000204525.8_EST00000000000.0_31239376_31239645-ENSG00000204469.7_EST00000000000.0_31596921_31597111-0-0	95448	-0.51325	4.23196e-11	ENSG00000204525.8
rs115226461	1.54045e-14	9.67479644444445e-09	ENSG00000204525.8_EST00000000000.0_31239376_31239645-ENSG00000204469.7_EST00000000000.0_31598368_31598578-0-0	95448	-0.52452	9.56848e-12	ENSG00000204525.8
rs115226461	1.9251e-14	1.17836368563686e-08	ENSG00000204525.8_EST00000000000.0_31239376_31239645-ENSG00000204469.7_EST00000000000.0_31599602_31599856-0-0	95448	-0.52286	1.19455e-11	ENSG00000204525.8
rs113805742	1.14925e-13	6.07514731707317e-08	ENSG00000204525.8_EST00000000000.0_31239376_31239645-ENSG00000204469.7_EST00000000000.0_31603986_31604196-0-0	79470	0.50926	7.16517e-11	ENSG00000204525.8
rs115226461	1.15927e-14	7.41757966101695e-09	ENSG00000204525.8_EST00000000000.0_31239376_31239645-ENSG00000204469.7_EST00000000000.0_31604510_31604722-0-0	95448	-0.52662	7.2138e-12	ENSG00000204525.8
rs115226461	2.1621e-13	1.09793185185185e-07	ENSG00000204525.8_EST00000000000.0_31239376_31239645-ENSG00000204472.7_EST00000000000.0_31583768_31583922-0-0	95448	-0.50429	1.34376e-10	ENSG00000204525.8
rs116115028	1.3955e-13	7.30799092592593e-08	ENSG00000204525.8_EST00000000000.0_31239376_31239645-ENSG00000204525.8_EST00000000000.0_31236528_31236950-0-1	133855	-0.50774	8.67322e-11	ENSG00000204525.8
rs113700423	1.75339e-12	7.78795358898722e-07	ENSG00000204525.8_EST00000000000.0_31239376_31239645-ENSG00000204525.8_EST00000000000.0_31237743_31237862-0-1	-10366	-0.48726	1.08796e-09	ENSG00000204525.8
rs116587107	8.16939e-12	3.23462533333334e-06	ENSG00000204525.8_EST00000000000.0_31239376_31239645-ENSG00000204525.8_EST00000000000.0_31237987_31238262-0-1	-636	-0.47411	5.06521e-09	ENSG00000204525.8
rs115226461	2.66372e-13	1.32402790286976e-07	ENSG00000204525.8_EST00000000000.0_31239376_31239645-ENSG00000204592.5_EST00000000000.0_30458017_30458292-0-0	95448	-0.50264	1.64776e-10	ENSG00000204525.8
rs115226461	3.29839e-14	1.96495034120735e-08	ENSG00000204525.8_EST00000000000.0_31239376_31239645-ENSG00000226979.3_EST00000000000.0_31540093_31540223-0-0	95448	-0.51883	2.05672e-11	ENSG00000204525.8
rs115226461	2.76019e-14	1.65997535192563e-08	ENSG00000204525.8_EST00000000000.0_31239376_31239645-ENSG00000232810.3_EST00000000000.0_31543344_31543704-0-0	95448	-0.52017	1.71698e-11	ENSG00000204525.8
rs114506142	8.0308e-14	4.41595975757576e-08	ENSG00000204525.8_EST00000000000.0_31239723_31239848-ENSG00000204525.8_EST00000000000.0_31237987_31238262-0-1	-87	0.51203	5.00435e-11	ENSG00000204525.8
rs114506142	1.34268e-11	5.08973624365483e-06	ENSG00000204525.8_EST00000000000.0_31239723_31239848-ENSG00000204525.8_EST00000000000.0_31238850_31239125-0-1	-87	0.46975	8.26383e-09	ENSG00000204525.8
rs114520219	2.3015e-13	1.16551420289855e-07	ENSG00000204525.8_EST00000000000.0_31239776_31239846-ENSG00000204525.8_EST00000000000.0_31239376_31239645-0-1	265	0.5038	1.43608e-10	ENSG00000204525.8
rs2523591	1.40914e-22	2.1929661580756e-16	ENSG00000234745.3_EST00000000000.0_31322884_31323000-ENSG00000204525.8_EST00000000000.0_31236528_31236950-0-0	1995	-0.63719	8.76584e-20	ENSG00000234745.3
rs2523591	5.32004e-13	2.52785013844516e-07	ENSG00000234745.3_EST00000000000.0_31323094_31323369-ENSG00000204525.8_EST00000000000.0_31236528_31236950-0-0	1995	-0.49708	3.26051e-10	ENSG00000234745.3
rs142407632	8.55811e-24	1.58717181893004e-17	ENSG00000234745.3_EST00000000000.0_31323944_31324219-ENSG00000146112.6_EST00000000000.0_30644166_30645065-0-0	42112	0.65092	5.28492e-21	ENSG00000234745.3
rs142407632	8.55811e-24	1.58717181893004e-17	ENSG00000234745.3_EST00000000000.0_31323944_31324219-ENSG00000196230.7_EST00000000000.0_30691812_30692174-0-0	42112	0.65092	5.29784e-21	ENSG00000234745.3
rs142407632	1.63402e-23	2.7598093939394e-17	ENSG00000234745.3_EST00000000000.0_31323944_31324219-ENSG00000204389.5_EST00000000000.0_31783320_31783608-0-0	42112	0.64781	1.00081e-20	ENSG00000234745.3
rs142407632	7.97665e-22	1.1075941682243e-15	ENSG00000234745.3_EST00000000000.0_31323944_31324219-ENSG00000204520.7_EST00000000000.0_31378320_31378574-0-0	42112	0.62833	4.88376e-19	ENSG00000234745.3
rs142407632	2.4524e-24	4.85860728888889e-18	ENSG00000234745.3_EST00000000000.0_31323944_31324219-ENSG00000204525.8_EST00000000000.0_31236528_31236950-0-0	42112	0.65682	1.50163e-21	ENSG00000234745.3
rs142407632	9.85353e-22	1.35229005504587e-15	ENSG00000234745.3_EST00000000000.0_31323944_31324219-ENSG00000204525.8_EST00000000000.0_31237270_31237320-0-0	42112	0.62723	6.07416e-19	ENSG00000234745.3
rs142407632	4.00406e-13	1.91878327974277e-07	ENSG00000234745.3_EST00000000000.0_31323944_31324219-ENSG00000204525.8_EST00000000000.0_31237743_31237862-0-0	42112	0.49938	2.4591e-10	ENSG00000234745.3
rs115817323	2.08627e-17	1.63442987783595e-11	ENSG00000234745.3_EST00000000000.0_31323944_31324219-ENSG00000204525.8_EST00000000000.0_31237987_31238262-0-0	-84253	0.56987	1.28644e-14	ENSG00000234745.3
rs2596494	3.62012e-14	2.12936669281046e-08	ENSG00000234745.3_EST00000000000.0_31323944_31324219-ENSG00000204525.8_EST00000000000.0_31238850_31239125-0-0	-1127	0.51812	2.23759e-11	ENSG00000234745.3
rs142407632	9.12425e-24	1.66417248780488e-17	ENSG00000234745.3_EST00000000000.0_31323944_31324219-ENSG00000204525.8_EST00000000000.0_31239376_31239645-0-0	42112	0.65061	5.62344e-21	ENSG00000234745.3
rs142407632	5.69169e-21	6.97083063360882e-15	ENSG00000234745.3_EST00000000000.0_31323944_31324219-ENSG00000204569.4_EST00000000000.0_30569713_30570468-0-0	42112	0.61794	3.47584e-18	ENSG00000234745.3
rs142407632	8.5e-24	1.58717181893004e-17	ENSG00000234745.3_EST00000000000.0_31323944_31324219-ENSG00000204592.5_EST00000000000.0_30459314_30459430-0-0	42112	0.65095	5.21267e-21	ENSG00000234745.3
rs142407632	1.16141e-21	1.55737126726727e-15	ENSG00000234745.3_EST00000000000.0_31323944_31324219-ENSG00000204592.5_EST00000000000.0_30460526_30461982-0-0	42112	0.62637	7.10198e-19	ENSG00000234745.3
rs2596494	1.35875e-14	8.58546509803922e-09	ENSG00000234745.3_EST00000000000.0_31323944_31324219-ENSG00000234745.3_EST00000000000.0_31321759_31322073-0-1	-1127	0.52545	8.42036e-12	ENSG00000234745.3
rs2596494	9.96412e-19	8.7929476923077e-13	ENSG00000234745.3_EST00000000000.0_31323944_31324219-ENSG00000234745.3_EST00000000000.0_31323094_31323369-1-1	-1127	-0.58863	6.12366e-16	ENSG00000234745.3
rs116469547	1.47115e-12	7.02708578313253e-07	ENSG00000234745.3_EST00000000000.0_31324465_31324591-ENSG00000204525.8_EST00000000000.0_31238850_31239125-0-0	55439	0.48873	9.61398e-10	ENSG00000234745.3
rs9266250	8.9452e-10	0.000257906974951831	ENSG00000234745.3_EST00000000000.0_31324465_31324734-ENSG00000204525.8_EST00000000000.0_31236528_31236950-0-0	827	0.43013	5.51595e-07	ENSG00000234745.3
rs9266250	1.58912e-09	0.000437870509225093	ENSG00000234745.3_EST00000000000.0_31324465_31324734-ENSG00000204525.8_EST00000000000.0_31237987_31238262-0-0	827	0.42429	9.77991e-07	ENSG00000234745.3
rs116115028	5.38367e-11	1.89927301886793e-05	ENSG00000234745.3_EST00000000000.0_31324465_31324734-ENSG00000204525.8_EST00000000000.0_31238850_31239125-0-0	48753	0.4572	3.31851e-08	ENSG00000234745.3
rs9266250	8.85014e-11	3.0011083030303e-05	ENSG00000234745.3_EST00000000000.0_31324465_31324734-ENSG00000234745.3_EST00000000000.0_31322884_31323000-0-1	827	0.45258	5.44157e-08	ENSG00000234745.3
rs116190060	5.0874e-12	2.07764551598174e-06	ENSG00000234745.3_EST00000000000.0_31324465_31324734-ENSG00000234745.3_EST00000000000.0_31323944_31324219-1-1	17816	-0.47822	3.12503e-09	ENSG00000234745.3
rs2854001	4.75467e-19	4.48716612159329e-13	ENSG00000234745.3_EST00000000000.0_31324863_31324956-ENSG00000204525.8_EST00000000000.0_31239376_31239645-0-0	-1953	-0.59301	2.94008e-16	ENSG00000234745.3
rs2854001	3.25372e-20	3.48610743405276e-14	ENSG00000234745.3_EST00000000000.0_31324863_31324956-ENSG00000234745.3_EST00000000000.0_31321759_31322073-0-1	-1953	-0.60838	1.99685e-17	ENSG00000234745.3
rs2854001	1.45028e-17	1.15561093617021e-11	ENSG00000234745.3_EST00000000000.0_31324863_31324956-ENSG00000234745.3_EST00000000000.0_31324465_31324734-0-1	-1953	0.57217	8.95281e-15	ENSG00000234745.3
rs115625939	1.32558e-07	0.0237096774853801	ENSG00000204469.7_EST00000000000.0_31601636_31601766-ENSG00000204469.7_EST00000000000.0_31602909_31603049-0-1	995134	-0.37511	8.91067e-05	ENSG00000204469.7
rs79948261	3.88196e-13	1.83343697950378e-07	ENSG00000196126.6_EST00000000000.0_32548523_32548633-ENSG00000196126.6_EST00000000000.0_32546546_32546881-0-1	-48268	-0.49963	2.33461e-10	ENSG00000196126.6
rs113960460	1.53531e-08	0.00332244261168385	ENSG00000196126.6_EST00000000000.0_32548523_32548633-ENSG00000196126.6_EST00000000000.0_32548024_32548047-0-1	31680	-0.40007	9.29645e-06	ENSG00000196126.6
rs79948261	8.49074e-22	1.15273632098765e-15	ENSG00000196126.6_EST00000000000.0_32548523_32548633-ENSG00000198502.5_EST00000000000.0_32485120_32485529-0-0	-48268	0.62801	5.13031e-19	ENSG00000196126.6
rs79948261	3.46725e-18	2.82156622222222e-12	ENSG00000196126.6_EST00000000000.0_32548523_32548633-ENSG00000198502.5_EST00000000000.0_32487147_32487428-0-0	-48268	0.58108	2.09292e-15	ENSG00000196126.6
rs116747507	3.79774e-17	2.86038044444445e-11	ENSG00000196126.6_EST00000000000.0_32549334_32549615-ENSG00000196126.6_EST00000000000.0_32546546_32546881-0-1	42378	0.56602	2.29852e-14	ENSG00000196126.6
rs115279755	5.05914e-15	3.29822826666667e-09	ENSG00000196126.6_EST00000000000.0_32549334_32549615-ENSG00000196126.6_EST00000000000.0_32548523_32548633-0-1	41489	0.53266	3.05811e-12	ENSG00000196126.6
rs116159376	3.08603e-20	3.28577700483092e-14	ENSG00000196126.6_EST00000000000.0_32549334_32549615-ENSG00000198502.5_EST00000000000.0_32485120_32485529-0-0	-108214	-0.60867	1.86856e-17	ENSG00000196126.6
rs116159376	2.39519e-17	1.83560902777778e-11	ENSG00000196126.6_EST00000000000.0_32549334_32549615-ENSG00000198502.5_EST00000000000.0_32486333_32486443-0-0	-108214	-0.56898	1.45235e-14	ENSG00000196126.6
rs116159376	1.14116e-20	1.30801314583333e-14	ENSG00000196126.6_EST00000000000.0_32549334_32549615-ENSG00000198502.5_EST00000000000.0_32487147_32487428-0-0	-108214	-0.61416	6.89941e-18	ENSG00000196126.6
rs116159376	5.05619e-21	6.13754555555556e-15	ENSG00000196126.6_EST00000000000.0_32549334_32549615-ENSG00000198502.5_EST00000000000.0_32489682_32489951-0-0	-108214	-0.61857	3.03505e-18	ENSG00000196126.6
rs116159376	1.28252e-20	1.4551936e-14	ENSG00000196126.6_EST00000000000.0_32549334_32549615-ENSG00000204256.6_EST00000000000.0_32944339_32944713-0-0	-108214	-0.61352	7.79568e-18	ENSG00000196126.6
rs115279755	1.11855e-09	0.00031314234605598	ENSG00000196126.6_EST00000000000.0_32551886_32552155-ENSG00000196126.6_EST00000000000.0_32546546_32546881-0-1	41489	0.42787	6.76181e-07	ENSG00000196126.6
rs9271718	1.79116e-31	1.04708725333333e-24	ENSG00000196126.6_EST00000000000.0_32551886_32552155-ENSG00000196126.6_EST00000000000.0_32549334_32549615-0-1	35840	-0.72383	1.07873e-28	ENSG00000196126.6
rs115279755	2.65289e-13	1.28379534883721e-07	ENSG00000196126.6_EST00000000000.0_32551886_32552155-ENSG00000198502.5_EST00000000000.0_32485120_32485529-0-0	41489	0.50267	1.5924e-10	ENSG00000196126.6
rs115279755	3.17252e-14	1.85591851851852e-08	ENSG00000196126.6_EST00000000000.0_32551886_32552155-ENSG00000198502.5_EST00000000000.0_32486333_32486443-0-0	41489	0.51912	1.9273e-11	ENSG00000196126.6
rs9271718	4.99805e-32	3.19489657971015e-25	ENSG00000196126.6_EST00000000000.0_32551886_32552155-ENSG00000198502.5_EST00000000000.0_32487147_32487428-0-0	35840	0.72832	3.02813e-29	ENSG00000196126.6
rs114249283	4.22819e-10	0.00012786336351166	ENSG00000196126.6_EST00000000000.0_32551886_32552155-ENSG00000198502.5_EST00000000000.0_32489682_32489951-0-0	-195209	-0.43758	2.56078e-07	ENSG00000196126.6
rs115279755	2.4399e-16	1.71645448165869e-10	ENSG00000196126.6_EST00000000000.0_32551886_32552155-ENSG00000198502.5_EST00000000000.0_32497902_32498064-0-0	41489	0.55377	1.47832e-13	ENSG00000196126.6
rs115279755	1.18072e-15	7.91904438356165e-10	ENSG00000196126.6_EST00000000000.0_32551886_32552155-ENSG00000223865.4_EST00000000000.0_33043760_33043918-0-0	41489	0.54298	7.14672e-13	ENSG00000196126.6
rs115279755	4.00824e-14	2.29874261997406e-08	ENSG00000196126.6_EST00000000000.0_32551886_32552155-ENSG00000223865.4_EST00000000000.0_33048466_33048712-0-0	41489	0.51735	2.42775e-11	ENSG00000196126.6
rs115279755	2.68831e-16	1.85979733333333e-10	ENSG00000196126.6_EST00000000000.0_32551886_32552155-ENSG00000231500.2_EST00000000000.0_33243742_33243843-0-0	41489	0.55312	1.60944e-13	ENSG00000196126.6
rs111454690	3.58206e-25	7.36749671361503e-19	ENSG00000196126.6_EST00000000000.0_32557420_32557625-ENSG00000196126.6_EST00000000000.0_32548523_32548633-0-1	20824	-0.66566	2.1556e-22	ENSG00000196126.6
rs116159376	1.41288e-23	2.48572530120482e-17	ENSG00000196126.6_EST00000000000.0_32557420_32557625-ENSG00000196126.6_EST00000000000.0_32551886_32552155-0-1	-108214	0.64851	8.502e-21	ENSG00000196126.6
rs111454690	9.41503e-20	9.62451144827587e-14	ENSG00000196126.6_EST00000000000.0_32557420_32557625-ENSG00000198502.5_EST00000000000.0_32487147_32487428-0-0	20824	-0.60239	5.75091e-17	ENSG00000196126.6
rs116159376	1.65996e-23	2.7598093939394e-17	ENSG00000196126.6_EST00000000000.0_32557420_32557625-ENSG00000198502.5_EST00000000000.0_32489682_32489951-0-0	-108214	-0.64773	9.97438e-21	ENSG00000196126.6
rs111454690	3.17167e-25	6.63052e-19	ENSG00000196126.6_EST00000000000.0_32557420_32557625-ENSG00000247909.1_EST00000000000.0_32868697_32871535-0-0	20824	-0.66621	1.91265e-22	ENSG00000196126.6
rs9271554	1.10135e-25	2.46948997979798e-19	ENSG00000196735.6_EST00000000000.0_32605197_32605317-ENSG00000196735.6_EST00000000000.0_32609087_32609335-1-1	-5639	-0.67093	6.71647e-23	ENSG00000196735.6
rs115867015	1.20266e-08	0.00272605944954129	ENSG00000196735.6_EST00000000000.0_32605197_32605317-ENSG00000196735.6_EST00000000000.0_32609749_32610030-0-1	7531	-0.40278	7.34378e-06	ENSG00000196735.6
rs9271554	3.12495e-26	7.58814688524591e-20	ENSG00000196735.6_EST00000000000.0_32605197_32605317-ENSG00000237541.3_EST00000000000.0_32712936_32713184-0-0	-5639	0.67645	1.90746e-23	ENSG00000196735.6
rs114754567	3.68677e-26	8.57436125e-20	ENSG00000196735.6_EST00000000000.0_32605198_32605308-ENSG00000196735.6_EST00000000000.0_32609087_32609335-0-1	-4828	0.67573	2.26137e-23	ENSG00000196735.6
rs114754567	3.10597e-35	3.054324e-28	ENSG00000196735.6_EST00000000000.0_32605198_32605308-ENSG00000237541.3_EST00000000000.0_32712936_32713184-0-0	-4828	-0.75267	1.89661e-32	ENSG00000196735.6
rs115867015	4.84711e-35	4.00681762962963e-28	ENSG00000196735.6_EST00000000000.0_32610387_32610561-ENSG00000179344.11_EST00000000000.0_32629124_32629234-0-0	7531	-0.75128	2.97209e-32	ENSG00000196735.6
rs115867015	3.97074e-33	2.64662193939394e-26	ENSG00000196735.6_EST00000000000.0_32610387_32610561-ENSG00000179344.11_EST00000000000.0_32629744_32630025-0-0	7531	-0.73699	2.39941e-30	ENSG00000196735.6
rs115867015	1.75582e-27	4.7747812345679e-21	ENSG00000196735.6_EST00000000000.0_32610387_32610561-ENSG00000179344.11_EST00000000000.0_32629779_32630025-0-0	7531	-0.68862	1.06252e-24	ENSG00000196735.6
rs115867015	2.98282e-35	3.054324e-28	ENSG00000196735.6_EST00000000000.0_32610387_32610561-ENSG00000179344.11_EST00000000000.0_32632575_32632710-0-0	7531	-0.7528	1.80813e-32	ENSG00000196735.6
rs115867015	4.74474e-35	4.00681762962963e-28	ENSG00000196735.6_EST00000000000.0_32610387_32610561-ENSG00000179344.11_EST00000000000.0_32632575_32632844-0-0	7531	-0.75135	2.89608e-32	ENSG00000196735.6
rs115867015	9.52406e-36	1.08725306666667e-28	ENSG00000196735.6_EST00000000000.0_32610387_32610561-ENSG00000196735.6_EST00000000000.0_32610729_32611429-0-1	7531	0.75632	5.82457e-33	ENSG00000196735.6
rs9273374	1.46367e-36	2.15772162666667e-29	ENSG00000196735.6_EST00000000000.0_32610387_32610561-ENSG00000232629.4_EST00000000000.0_32725550_32725660-0-0	30658	0.76198	8.89171e-34	ENSG00000196735.6
rs115867015	3.46824e-36	4.64891975757576e-29	ENSG00000196735.6_EST00000000000.0_32610387_32610561-ENSG00000232629.4_EST00000000000.0_32726627_32726908-0-0	7531	-0.7594	2.10734e-33	ENSG00000196735.6
rs115867015	1.66993e-33	1.18094311111111e-26	ENSG00000196735.6_EST00000000000.0_32610387_32610561-ENSG00000237541.3_EST00000000000.0_32714359_32714992-0-0	7531	-0.73987	1.02197e-30	ENSG00000196735.6
rs144541539	4.86407e-07	0.0658616650082919	ENSG00000204267.8_EST00000000000.0_32800404_32800601-ENSG00000204267.8_EST00000000000.0_32797707_32797866-0-1	-62764	0.35898	0.000327318	ENSG00000204267.8
rs114702368	3.17141e-07	0.0473991062136517	ENSG00000240065.2_EST00000000000.0_32825040_32825171-ENSG00000231925.6_EST00000000000.0_33267471_33269548-0-0	16243	-0.36439	0.00021271	ENSG00000240065.2
rs115305991	2.44347e-08	0.00644961993769471	ENSG00000223865.4_EST00000000000.0_33048449_33049073-ENSG00000223865.4_EST00000000000.0_33053556_33053666-0-1	21973	0.39487	1.9907e-05	ENSG00000223865.4
rs115008006	5.05604e-11	2.33559925925926e-05	ENSG00000223865.4_EST00000000000.0_33048449_33049073-ENSG00000223865.4_EST00000000000.0_33054316_33054976-0-1	4991	0.45778	4.15788e-08	ENSG00000223865.4
rs116035345	5.56171e-09	0.00178048779026217	ENSG00000223865.4_EST00000000000.0_33053556_33053666-ENSG00000223865.4_EST00000000000.0_33053996_33054019-1-1	8679	-0.41115	4.57106e-06	ENSG00000223865.4
rs115305991	1.56846e-07	0.0316212386747803	ENSG00000223865.4_EST00000000000.0_33053556_33053666-ENSG00000223865.4_EST00000000000.0_33054316_33054976-0-1	21973	-0.37307	0.000128483	ENSG00000223865.4
rs10807130	8.52324e-08	0.0200217216216216	ENSG00000231389.2_EST00000000000.0_33041248_33041378-ENSG00000231389.2_EST00000000000.0_33036796_33037066-0-1	896450	0.3804	7.31266e-05	ENSG00000231389.2
rs114808855	9.02478e-08	0.02041707114595	ENSG00000231389.2_EST00000000000.0_33041248_33041414-ENSG00000231389.2_EST00000000000.0_33037418_33037663-0-1	-13767	-0.37972	7.51337e-05	ENSG00000231389.2
rs116457253	3.94107e-08	0.0100337484087102	ENSG00000231389.2_EST00000000000.0_33041248_33041414-ENSG00000231389.2_EST00000000000.0_33037506_33037663-0-1	-9955	-0.38941	3.29015e-05	ENSG00000231389.2
rs9357384	8.09276e-10	0.000223952478232619	ENSG00000112576.8_EST00000000000.0_42016239_42016424-ENSG00000112576.8_EST00000000000.0_41997747_41997928-0-1	-20169	-0.43114	4.73438e-07	ENSG00000112576.8
rs2296804	1.32368e-15	7.38316672782875e-10	ENSG00000124587.9_EST00000000000.0_42934263_42934395-ENSG00000124587.9_EST00000000000.0_42932990_42933106-0-1	-15697	-0.54218	6.63268e-13	ENSG00000124587.9
rs9471968	9.32464e-07	0.089648054550223	ENSG00000124587.9_EST00000000000.0_42934263_42934395-ENSG00000124587.9_EST00000000000.0_42933980_42934185-0-1	-41723	0.35056	0.000469544	ENSG00000124587.9
rs73046300	4.64563e-08	0.00712903578947369	ENSG00000164880.11_EST00000000000.0_1526558_1526737-ENSG00000164880.11_EST00000000000.0_1526261_1526410-1-1	-172379	-0.38751	2.23272e-05	ENSG00000164880.11
rs316323	2.42092e-06	0.0260079428979301	ENSG00000169919.11_EST00000000000.0_65441002_65441189-ENSG00000169919.11_EST00000000000.0_65439513_65439691-0-1	163688	-0.33776	0.000100102	ENSG00000169919.11
rs7803454	5.0648e-16	1.11510516504854e-10	ENSG00000121716.11_EST00000000000.0_99955843_99955989-ENSG00000085514.10_EST00000000000.0_99971667_99972056-0-0	57811	0.54882	9.46614e-14	ENSG00000121716.11
rs2404976	1.51861e-06	0.0596987289504037	ENSG00000121716.11_EST00000000000.0_99956522_99956702-ENSG00000121716.11_EST00000000000.0_99956960_99957160-1-1	-371582	-0.34409	0.000284389	ENSG00000121716.11
rs2404976	9.28625e-07	0.0404261033591732	ENSG00000121716.11_EST00000000000.0_99956522_99956702-ENSG00000121716.11_EST00000000000.0_99964972_99965454-0-1	-371582	0.35062	0.000171922	ENSG00000121716.11
rs2247776	8.01786e-07	0.0504818941034898	ENSG00000105819.9_EST00000000000.0_102948043_102948155-ENSG00000105819.9_EST00000000000.0_102952090_102952175-0-1	261850	0.35254	0.000230497	ENSG00000105819.9
rs2247776	3.99174e-08	0.00405351806763285	ENSG00000105819.9_EST00000000000.0_102948043_102948155-ENSG00000105819.9_EST00000000000.0_102952255_102952343-0-1	261850	0.38927	1.15258e-05	ENSG00000105819.9
rs6961051	9.82944e-07	0.0855877455793086	ENSG00000105856.8_EST00000000000.0_106820324_106820507-ENSG00000105856.8_EST00000000000.0_106822818_106823046-1-1	624249	0.34987	0.000445456	ENSG00000105856.8
rs2301733	1.0701e-13	3.01097137106918e-08	ENSG00000173114.7_EST00000000000.0_110731099_110731560-ENSG00000173114.7_EST00000000000.0_110737083_110737189-1-1	6087	-0.50981	3.28808e-11	ENSG00000173114.7
rs74701560	3.30092e-07	0.0655729637621024	ENSG00000078674.11_EST00000000000.0_17814773_17814930-ENSG00000078674.11_EST00000000000.0_17817523_17817674-0-1	-47357	-0.36389	0.000325613	ENSG00000078674.11
rs1809452	2.62783e-08	0.00620278954954955	ENSG00000158941.12_EST00000000000.0_22471605_22471827-ENSG00000158941.12_EST00000000000.0_22471901_22472016-0-1	29252	0.39404	1.89151e-05	ENSG00000158941.12
rs505510	4.39653e-09	0.00106658797962649	ENSG00000120963.7_EST00000000000.0_102217663_102217844-ENSG00000120963.7_EST00000000000.0_102214561_102217515-0-1	704193	-0.41366	2.58882e-06	ENSG00000120963.7
rs10429356	1.01339e-07	0.0162731640062598	ENSG00000164961.10_EST00000000000.0_126061248_126061427-ENSG00000164961.10_EST00000000000.0_126052037_126052140-0-1	-22602	-0.37834	5.71349e-05	ENSG00000164961.10
rs10282929	4.58553e-09	0.000610528458781362	ENSG00000147813.11_EST00000000000.0_144658816_144659012-ENSG00000147813.11_EST00000000000.0_144657593_144657695-0-1	20994	-0.41321	1.40388e-06	ENSG00000147813.11
rs9657360	3.80271e-10	6.21947248908297e-05	ENSG00000147813.11_EST00000000000.0_144658816_144659012-ENSG00000147813.11_EST00000000000.0_144657792_144657872-0-1	16079	-0.43862	1.17384e-07	ENSG00000147813.11
rs7817301	8.14836e-07	0.0483385351598174	ENSG00000178209.10_EST00000000000.0_144996672_145000052-ENSG00000178209.10_EST00000000000.0_144990345_144996563-1-1	-353249	-0.35233	0.000218121	ENSG00000178209.10
rs6994460	7.24976e-07	0.0441747372400756	ENSG00000178209.10_EST00000000000.0_145002022_145002160-ENSG00000178209.10_EST00000000000.0_144996672_145000052-0-1	-41971	-0.35385	0.000192597	ENSG00000178209.10
rs11787365	1.62541e-09	0.000207086860892389	ENSG00000178209.10_EST00000000000.0_145003814_145003997-ENSG00000178209.10_EST00000000000.0_145001578_145001934-0-1	-9569	-0.42406	4.33517e-07	ENSG00000178209.10
rs11780978	3.61465e-12	7.04820596596597e-07	ENSG00000178209.10_EST00000000000.0_145004104_145004230-ENSG00000178209.10_EST00000000000.0_145002022_145002160-0-1	-16050	-0.48115	9.67192e-10	ENSG00000178209.10
rs62523994	2.40845e-10	3.51225411764706e-05	ENSG00000178209.10_EST00000000000.0_145004104_145004230-ENSG00000178209.10_EST00000000000.0_145003271_145003449-0-1	-24320	-0.44306	6.39732e-08	ENSG00000178209.10
rs11787365	5.286e-12	9.91711845410628e-07	ENSG00000178209.10_EST00000000000.0_145004312_145004466-ENSG00000178209.10_EST00000000000.0_145003271_145003449-0-1	-9569	-0.47789	1.40992e-09	ENSG00000178209.10
rs6984820	3.03534e-07	0.0217815393939394	ENSG00000178209.10_EST00000000000.0_145004552_145004704-ENSG00000178209.10_EST00000000000.0_145003582_145003739-0-1	-57578	0.36494	8.09627e-05	ENSG00000178209.10
rs112979447	9.24387e-08	0.007805240625	ENSG00000178209.10_EST00000000000.0_145006298_145006402-ENSG00000178209.10_EST00000000000.0_145004104_145004230-0-1	-36170	0.37943	2.47023e-05	ENSG00000178209.10
rs112979447	4.85366e-07	0.0318533090909091	ENSG00000178209.10_EST00000000000.0_145006298_145006402-ENSG00000178209.10_EST00000000000.0_145004312_145004466-0-1	-36170	0.35901	0.000129951	ENSG00000178209.10
rs6994460	3.28176e-09	0.000397615433891993	ENSG00000178209.10_EST00000000000.0_145007365_145007519-ENSG00000178209.10_EST00000000000.0_145006105_145006200-0-1	-41971	-0.41675	8.79888e-07	ENSG00000178209.10
rs7823393	1.18242e-09	0.000155198324579125	ENSG00000178209.10_EST00000000000.0_145007365_145007519-ENSG00000178209.10_EST00000000000.0_145006298_145006402-0-1	-38125	0.42731	3.16579e-07	ENSG00000178209.10
rs7823393	2.76025e-08	0.00271620670756646	ENSG00000178209.10_EST00000000000.0_145007365_145007519-ENSG00000178209.10_EST00000000000.0_145006568_145006729-0-1	-38125	0.39348	7.29794e-06	ENSG00000178209.10
rs4634659	1.60878e-06	0.0827205227091634	ENSG00000178719.11_EST00000000000.0_145066413_145066541-ENSG00000104529.12_EST00000000000.0_144662790_144662897-0-0	-368023	-0.34331	0.000427806	ENSG00000178719.11
rs7817301	1.03498e-06	0.0578972624237141	ENSG00000178719.11_EST00000000000.0_145066413_145066541-ENSG00000178719.11_EST00000000000.0_145066633_145066776-1-1	-366573	0.34919	0.00027366	ENSG00000178719.11
rs13272060	7.61962e-07	0.0445944557438795	ENSG00000197858.6_EST00000000000.0_145139316_145139512-ENSG00000197858.6_EST00000000000.0_145140476_145140646-0-1	437010	-0.3532	0.000195162	ENSG00000197858.6
rs7817301	2.59691e-06	0.0923736599063963	ENSG00000185122.5_EST00000000000.0_145515280_145515556-ENSG00000178209.10_EST00000000000.0_144996672_145000052-0-0	-817627	0.3368	0.000488007	ENSG00000185122.5
rs7817301	2.89638e-07	0.0156891019283747	ENSG00000185122.5_EST00000000000.0_145515280_145515556-ENSG00000185122.5_EST00000000000.0_145534860_145534935-0-1	-817627	0.36552	5.4761e-05	ENSG00000185122.5
rs113638978	3.58409e-07	0.0187877187214612	ENSG00000185122.5_EST00000000000.0_145534860_145534935-ENSG00000185122.5_EST00000000000.0_145535007_145535068-1-1	-535877	-0.36285	6.77622e-05	ENSG00000185122.5
rs113638978	3.60966e-07	0.0187262035087719	ENSG00000185122.5_EST00000000000.0_145534860_145534935-ENSG00000185122.5_EST00000000000.0_145535191_145535287-0-1	-535877	0.36276	6.74101e-05	ENSG00000185122.5
rs13258200	2.6814e-11	2.80661518716578e-06	ENSG00000071894.9_EST00000000000.0_145618667_145618805-ENSG00000071894.9_EST00000000000.0_145618450_145618580-0-1	-3556	-0.46356	4.32558e-09	ENSG00000071894.9
rs13258200	2.67171e-11	2.80661518716578e-06	ENSG00000071894.9_EST00000000000.0_145618667_145618805-ENSG00000173137.6_EST00000000000.0_145618184_145618451-0-0	-3556	0.46359	4.31574e-09	ENSG00000071894.9
rs2977834	4.55548e-08	0.0027262914605598	ENSG00000071894.9_EST00000000000.0_145619594_145619770-ENSG00000071894.9_EST00000000000.0_145618667_145618805-0-1	-11655	-0.38774	7.35874e-06	ENSG00000071894.9
rs2272661	3.79773e-19	1.01142136986301e-13	ENSG00000071894.9_EST00000000000.0_145619859_145620011-ENSG00000071894.9_EST00000000000.0_145618450_145618580-0-1	-15891	0.59433	6.0852e-17	ENSG00000071894.9
rs1052952	1.65013e-21	6.28885980582525e-16	ENSG00000071894.9_EST00000000000.0_145619859_145620011-ENSG00000071894.9_EST00000000000.0_145618667_145618805-0-1	-16441	-0.62453	2.66931e-19	ENSG00000071894.9
rs13258200	3.63943e-17	7.76113942028986e-12	ENSG00000071894.9_EST00000000000.0_145619859_145620011-ENSG00000071894.9_EST00000000000.0_145618882_145619011-0-1	-3556	0.5663	5.88482e-15	ENSG00000071894.9
rs1052952	2.14115e-08	0.00138648787175235	ENSG00000071894.9_EST00000000000.0_145619859_145620011-ENSG00000178719.11_EST00000000000.0_145065368_145065694-0-0	-16441	-0.39635	3.44527e-06	ENSG00000071894.9
rs1052952	4.92581e-20	1.47858652417303e-14	ENSG00000071894.9_EST00000000000.0_145619859_145620011-ENSG00000204839.4_EST00000000000.0_144648472_144649635-0-0	-16441	-0.60606	7.98193e-18	ENSG00000071894.9
rs13258200	6.18801e-13	8.33493287514319e-08	ENSG00000071894.9_EST00000000000.0_145620097_145620238-ENSG00000071894.9_EST00000000000.0_145618882_145619011-0-1	-3556	0.49586	9.99505e-11	ENSG00000071894.9
rs13258200	1.70199e-13	2.56325066666667e-08	ENSG00000071894.9_EST00000000000.0_145620097_145620238-ENSG00000071894.9_EST00000000000.0_145619098_145619253-0-1	-3556	0.50618	2.74634e-11	ENSG00000071894.9
rs1052952	4.30712e-07	0.0192010482027999	ENSG00000071894.9_EST00000000000.0_145620480_145620570-ENSG00000071894.9_EST00000000000.0_145619594_145619770-0-1	-16441	-0.36053	6.97093e-05	ENSG00000071894.9
rs10096524	2.12813e-06	0.0685660578034682	ENSG00000071894.9_EST00000000000.0_145620650_145620766-ENSG00000071894.9_EST00000000000.0_145619594_145619770-0-1	-5256	0.33952	0.000342171	ENSG00000071894.9
rs1052952	2.98579e-11	3.11119851851852e-06	ENSG00000071894.9_EST00000000000.0_145621813_145621956-ENSG00000071894.9_EST00000000000.0_145620097_145620238-0-1	-16441	-0.46259	4.84629e-09	ENSG00000071894.9
rs2977834	6.0909e-12	7.16520558882236e-07	ENSG00000071894.9_EST00000000000.0_145622422_145622628-ENSG00000071894.9_EST00000000000.0_145620650_145620766-0-1	-11655	-0.47667	9.862e-10	ENSG00000071894.9
rs13258200	3.27477e-14	5.51374077253219e-09	ENSG00000071894.9_EST00000000000.0_145622702_145622876-ENSG00000071894.9_EST00000000000.0_145621563_145621715-0-1	-3556	0.51888	5.2941e-12	ENSG00000071894.9
rs2977834	2.14508e-16	4.24960808080808e-11	ENSG00000071894.9_EST00000000000.0_145623169_145623347-ENSG00000071894.9_EST00000000000.0_145622055_145622144-0-1	-11655	-0.55464	3.4674e-14	ENSG00000071894.9
rs2977834	1.23151e-07	0.00643546809269163	ENSG00000071894.9_EST00000000000.0_145623169_145623347-ENSG00000071894.9_EST00000000000.0_145622422_145622628-0-1	-11655	-0.376	1.98368e-05	ENSG00000071894.9
rs1052952	2.13762e-18	5.12918429447853e-13	ENSG00000071894.9_EST00000000000.0_145623915_145624028-ENSG00000071894.9_EST00000000000.0_145622702_145622876-0-1	-16441	-0.58403	3.44529e-16	ENSG00000071894.9
rs1052952	6.88476e-07	0.0281503476140718	ENSG00000071894.9_EST00000000000.0_145623915_145624028-ENSG00000071894.9_EST00000000000.0_145622958_145623094-0-1	-16441	-0.35452	0.000111016	ENSG00000071894.9
rs1052952	3.86335e-08	0.00234366938310005	ENSG00000071894.9_EST00000000000.0_145625560_145625670-ENSG00000071894.9_EST00000000000.0_145624348_145624428-0-1	-16441	-0.38964	6.21008e-06	ENSG00000071894.9
rs1052952	4.96829e-07	0.021590465408805	ENSG00000071894.9_EST00000000000.0_145625560_145625670-ENSG00000071894.9_EST00000000000.0_145624666_145624763-0-1	-16441	-0.35871	8.01635e-05	ENSG00000071894.9
rs2977834	9.39077e-13	1.21837271111111e-07	ENSG00000071894.9_EST00000000000.0_145625748_145625887-ENSG00000071894.9_EST00000000000.0_145624666_145624763-0-1	-11655	-0.49244	1.50623e-10	ENSG00000071894.9
rs13258200	4.05872e-11	4.08134687285224e-06	ENSG00000071894.9_EST00000000000.0_145626065_145626211-ENSG00000071894.9_EST00000000000.0_145624978_145625100-0-1	-3556	0.45979	6.52567e-09	ENSG00000071894.9
rs2979082	1.33439e-07	0.00329836971484759	ENSG00000161016.10_EST00000000000.0_146016662_146016880-ENSG00000071894.9_EST00000000000.0_145623915_145624028-0-0	17386	-0.37503	9.2155e-06	ENSG00000161016.10
rs12156499	7.76177e-08	0.0115421333333333	ENSG00000107099.9_EST00000000000.0_340159_340321-ENSG00000107099.9_EST00000000000.0_368018_368300-0-1	155334	0.38151	3.89547e-05	ENSG00000107099.9
rs2094462	2.42322e-07	0.0302203207096554	ENSG00000107099.9_EST00000000000.0_420401_420583-ENSG00000107099.9_EST00000000000.0_429702_429854-0-1	60944	0.36774	0.00012167	ENSG00000107099.9
rs7033445	3.38618e-09	0.000730100247787611	ENSG00000107099.9_EST00000000000.0_428362_428496-ENSG00000107099.9_EST00000000000.0_434783_434975-0-1	104433	0.41642	1.69989e-06	ENSG00000107099.9
rs957	1.46092e-16	1.42794166666667e-10	ENSG00000137154.8_EST00000000000.0_19376492_19376649-ENSG00000137154.8_EST00000000000.0_19375713_19376386-1-1	-885	-0.5572	1.22198e-13	ENSG00000137154.8
rs957	2.41056e-16	2.29311987421384e-10	ENSG00000137154.8_EST00000000000.0_19376492_19376649-ENSG00000137154.8_EST00000000000.0_19376283_19376386-0-1	-885	0.55385	2.00333e-13	ENSG00000137154.8
rs13290895	5.34212e-07	0.0404896953301127	ENSG00000070610.10_EST00000000000.0_35738229_35738371-ENSG00000107185.8_EST00000000000.0_35750240_35750376-0-0	-270720	-0.35778	0.000172693	ENSG00000070610.10
rs35746195	1.4133e-07	0.0210520518435754	ENSG00000137106.11_EST00000000000.0_37422663_37422830-ENSG00000137106.11_EST00000000000.0_37432005_37432135-0-1	136972	0.37434	7.76439e-05	ENSG00000137106.11
rs7856656	2.10422e-09	0.000514187154174284	ENSG00000137106.11_EST00000000000.0_37432005_37432135-ENSG00000137106.11_EST00000000000.0_37436658_37436987-0-1	-1598	0.42139	1.15904e-06	ENSG00000137106.11
rs7856656	2.12163e-09	0.000515821654501217	ENSG00000137106.11_EST00000000000.0_37432005_37432135-ENSG00000168795.4_EST00000000000.0_37438111_37442552-0-0	-1598	-0.42131	1.16485e-06	ENSG00000137106.11
rs10819317	4.37002e-08	0.00294655882650481	ENSG00000106992.13_EST00000000000.0_130634102_130634218-ENSG00000106992.13_EST00000000000.0_130628759_130630355-0-1	28935	0.38822	8.00185e-06	ENSG00000106992.13
rs10819317	2.00531e-06	0.072219666939667	ENSG00000106992.13_EST00000000000.0_130634969_130635132-ENSG00000106992.13_EST00000000000.0_130630169_130630355-0-1	28935	0.34033	0.00036338	ENSG00000106992.13
rs10819317	1.3238e-10	1.3965903117506e-05	ENSG00000160408.9_EST00000000000.0_130667486_130667609-ENSG00000160408.9_EST00000000000.0_130649763_130649870-0-1	1348	0.44879	2.39991e-08	ENSG00000160408.9
rs10819317	1.29624e-09	0.000117592764261168	ENSG00000160408.9_EST00000000000.0_130667486_130667609-ENSG00000160408.9_EST00000000000.0_130660235_130660291-0-1	1348	0.42637	2.35024e-07	ENSG00000160408.9
rs74763936	2.44782e-07	0.0358604462098643	ENSG00000136827.9_EST00000000000.0_132586187_132586413-ENSG00000136827.9_EST00000000000.0_132584860_132585125-0-1	-118999	-0.36761	0.000148811	ENSG00000136827.9
rs74763936	3.77633e-07	0.0504610755796447	ENSG00000136827.9_EST00000000000.0_132586187_132586413-ENSG00000136827.9_EST00000000000.0_132585005_132585125-0-1	-118999	0.36219	0.000230194	ENSG00000136827.9
rs10793920	1.37191e-08	0.00329237819980218	ENSG00000130723.12_EST00000000000.0_134348981_134349111-ENSG00000130723.12_EST00000000000.0_134354639_134354780-0-1	922674	0.40132	9.14449e-06	ENSG00000130723.12
rs11259539	1.5481e-07	0.0263277810945274	ENSG00000152465.11_EST00000000000.0_15183421_15183556-ENSG00000152465.11_EST00000000000.0_15174816_15174932-0-1	28337	-0.37323	0.000101767	ENSG00000152465.11
rs2184335	5.11184e-07	0.0981460825593396	ENSG00000180817.6_EST00000000000.0_71973219_71973345-ENSG00000180817.6_EST00000000000.0_71969951_71970175-0-1	13708	-0.35835	0.000522547	ENSG00000180817.6
rs112578385	1.7893e-06	0.0279440587002097	ENSG00000122882.5_EST00000000000.0_74914014_74914206-ENSG00000122882.5_EST00000000000.0_74899067_74899253-0-1	753475	-0.34188	0.000109857	ENSG00000122882.5
rs2688607	1.87136e-07	0.00406538658948384	ENSG00000122882.5_EST00000000000.0_74916033_74916211-ENSG00000122882.5_EST00000000000.0_74908034_74908162-0-1	735883	-0.37092	1.15763e-05	ENSG00000122882.5
rs1412445	1.41103e-07	0.018270137952271	ENSG00000107798.11_EST00000000000.0_90987957_90988155-ENSG00000107798.11_EST00000000000.0_90975695_90975766-0-1	-171578	-0.37436	6.52003e-05	ENSG00000107798.11
rs1412445	4.99951e-07	0.0505844132132132	ENSG00000107798.11_EST00000000000.0_90987957_90988155-ENSG00000107798.11_EST00000000000.0_90982268_90982339-0-1	-171578	-0.35863	0.000231382	ENSG00000107798.11
rs1412444	6.03642e-09	0.00114051283783784	ENSG00000107798.11_EST00000000000.0_91005433_91005550-ENSG00000107798.11_EST00000000000.0_90983441_90983587-0-1	-171455	-0.41027	2.78235e-06	ENSG00000107798.11
rs2250644	9.33478e-08	0.0126992719064893	ENSG00000107798.11_EST00000000000.0_91011464_91011660-ENSG00000107798.11_EST00000000000.0_90982268_90982339-0-1	-165503	-0.37932	4.32787e-05	ENSG00000107798.11
rs3176890	6.41587e-09	0.00101252148148148	ENSG00000119977.13_EST00000000000.0_97447349_97447476-ENSG00000119977.13_EST00000000000.0_97443285_97443386-0-1	127497	-0.40962	2.4409e-06	ENSG00000119977.13
rs7097489	9.58571e-07	0.0724822695035461	ENSG00000119977.13_EST00000000000.0_97447349_97447476-ENSG00000119977.13_EST00000000000.0_97444256_97444381-0-1	72707	0.3502	0.000365	ENSG00000119977.13
rs4431963	7.64145e-07	0.0613913339055794	ENSG00000138185.11_EST00000000000.0_97582994_97583121-ENSG00000138185.11_EST00000000000.0_97605114_97605353-0-1	57735	0.35316	0.000294729	ENSG00000138185.11
rs4336961	3.76075e-08	0.00493939455399061	ENSG00000138185.11_EST00000000000.0_97599448_97599565-ENSG00000138185.11_EST00000000000.0_97605114_97605793-0-1	26027	-0.38995	1.44518e-05	ENSG00000138185.11
rs3176890	3.4398e-10	6.96595768115942e-05	ENSG00000138185.11_EST00000000000.0_97599448_97599565-ENSG00000138185.11_EST00000000000.0_97607203_97607463-0-1	109861	-0.4396	1.32047e-07	ENSG00000138185.11
rs4336961	6.5136e-07	0.0542092400354296	ENSG00000138185.11_EST00000000000.0_97602101_97602251-ENSG00000138185.11_EST00000000000.0_97605114_97605793-0-1	26027	-0.35523	0.000252207	ENSG00000138185.11
rs4431963	5.43998e-07	0.0471143919043239	ENSG00000138185.11_EST00000000000.0_97602101_97602251-ENSG00000138185.11_EST00000000000.0_97607203_97607463-0-1	57735	0.35755	0.000211044	ENSG00000138185.11
rs10786236	8.67162e-11	1.90808514509804e-05	ENSG00000138185.11_EST00000000000.0_97604233_97604392-ENSG00000138185.11_EST00000000000.0_97620226_97620339-0-1	80798	-0.45277	3.34177e-08	ENSG00000138185.11
rs10882666	5.53748e-12	1.4543754248366e-06	ENSG00000138185.11_EST00000000000.0_97604233_97604392-ENSG00000138185.11_EST00000000000.0_97624481_97624618-0-1	83758	0.47749	2.13961e-09	ENSG00000138185.11
rs3176891	9.20122e-09	0.00142337127868853	ENSG00000138185.11_EST00000000000.0_97607203_97607463-ENSG00000138185.11_EST00000000000.0_97620226_97620339-1-1	109408	0.40571	3.57798e-06	ENSG00000138185.11
rs3176891	3.60588e-08	0.00479419839243499	ENSG00000138185.11_EST00000000000.0_97607203_97607463-ENSG00000138185.11_EST00000000000.0_97625934_97637023-0-1	109408	-0.39043	1.39282e-05	ENSG00000138185.11
rs2863098	9.81916e-07	0.0594121178509532	ENSG00000107833.6_EST00000000000.0_103542235_103542354-ENSG00000107833.6_EST00000000000.0_103541082_103541389-0-1	-732455	0.34988	0.000282534	ENSG00000107833.6
rs7093087	2.32355e-07	0.00957766371681417	ENSG00000077150.12_EST00000000000.0_104157059_104157165-ENSG00000077150.12_EST00000000000.0_104157969_104158054-0-1	546215	-0.36826	3.12195e-05	ENSG00000077150.12
rs10764885	2.03386e-07	0.0410956	ENSG00000170430.9_EST00000000000.0_131334505_131334641-ENSG00000170430.9_EST00000000000.0_131565052_131566271-0-1	44759	0.3699	0.000176124	ENSG00000170430.9
rs2008387	8.41509e-10	0.000334244140350877	ENSG00000170430.9_EST00000000000.0_131557466_131557605-ENSG00000170430.9_EST00000000000.0_131565052_131566271-0-1	183316	0.43074	7.32766e-07	ENSG00000170430.9
rs2008387	8.34544e-10	0.000330180675455116	ENSG00000170430.9_EST00000000000.0_131557466_131557605-ENSG00000228671.1_EST00000000000.0_131583213_131583570-0-0	183316	-0.43083	7.22497e-07	ENSG00000170430.9
rs211528	1.04965e-06	0.0736741537625646	ENSG00000023191.11_EST00000000000.0_504824_504996-ENSG00000023191.11_EST00000000000.0_499829_499999-0-1	-14991	0.349	0.00037252	ENSG00000023191.11
rs9667049	6.11256e-10	0.000109299295755045	ENSG00000023191.11_EST00000000000.0_504824_504996-ENSG00000023191.11_EST00000000000.0_502062_503570-0-1	-49035	0.43394	2.15746e-07	ENSG00000023191.11
rs12577368	4.66614e-11	9.8784459770115e-06	ENSG00000023191.11_EST00000000000.0_504824_504996-ENSG00000023191.11_EST00000000000.0_504427_504552-0-1	-71359	0.45852	1.65274e-08	ENSG00000023191.11
rs12420868	9.85655e-09	0.00139794450688705	ENSG00000023191.11_EST00000000000.0_507113_507218-ENSG00000023191.11_EST00000000000.0_504824_504996-0-1	4505	-0.40496	3.48526e-06	ENSG00000023191.11
rs1135628	5.29154e-09	0.00102952158730159	ENSG00000177600.4_EST00000000000.0_809647_810039-ENSG00000177600.4_EST00000000000.0_810234_810357-0-1	14162	0.41169	2.49461e-06	ENSG00000177600.4
rs1135628	4.51785e-09	0.000899172685185186	ENSG00000177600.4_EST00000000000.0_809647_810039-ENSG00000177600.4_EST00000000000.0_812535_812633-0-1	14162	-0.41337	2.1343e-06	ENSG00000177600.4
rs72844798	5.5029e-08	0.00814212677029361	ENSG00000177600.4_EST00000000000.0_809647_810039-ENSG00000177600.4_EST00000000000.0_812760_812871-0-1	19	0.38554	2.59027e-05	ENSG00000177600.4
rs276906	4.5932e-07	0.0594663595959596	ENSG00000110713.11_EST00000000000.0_3740642_3740780-ENSG00000110713.11_EST00000000000.0_3733065_3733958-0-1	-64226	0.35971	0.000283037	ENSG00000110713.11
snp_11_3212859	3.32034e-07	0.0461547485271318	ENSG00000110713.11_EST00000000000.0_3744387_3744685-ENSG00000110713.11_EST00000000000.0_3726430_3726586-0-1	-606163	-0.36381	0.000204322	ENSG00000110713.11
rs7131677	6.96514e-14	4.6770770263789e-08	ENSG00000196565.6_EST00000000000.0_5275522_5275744-ENSG00000213934.5_EST00000000000.0_5269313_5269717-0-0	-382972	-0.51313	5.35808e-11	ENSG00000196565.6
rs2249631	1.6797e-10	4.76234136865342e-05	ENSG00000134333.7_EST00000000000.0_18420978_18421068-ENSG00000134333.7_EST00000000000.0_18424387_18424560-0-1	933	-0.44652	8.89014e-08	ENSG00000134333.7
snp_11_18423504	1.34087e-12	5.32200954732511e-07	ENSG00000134333.7_EST00000000000.0_18422384_18422557-ENSG00000134333.7_EST00000000000.0_18424387_18424560-1-1	7569	0.4895	7.10576e-10	ENSG00000134333.7
rs7117399	1.98031e-19	1.65393298245614e-13	ENSG00000134333.7_EST00000000000.0_18422384_18422557-ENSG00000134333.7_EST00000000000.0_18428664_18428828-0-1	4365	0.59812	1.03598e-16	ENSG00000134333.7
rs7128549	1.73085e-08	0.00328880138888889	ENSG00000134333.7_EST00000000000.0_18424387_18424560-ENSG00000134333.7_EST00000000000.0_18425241_18425335-0-1	-1315	-0.39874	9.10745e-06	ENSG00000134333.7
snp_11_18423504	1.50864e-07	0.0215892084538376	ENSG00000134333.7_EST00000000000.0_18424387_18424560-ENSG00000134333.7_EST00000000000.0_18425241_18425358-1-1	7569	0.37355	7.99058e-05	ENSG00000134333.7
rs4757659	1.00317e-09	0.000248733801801802	ENSG00000134333.7_EST00000000000.0_18424387_18424560-ENSG00000134333.7_EST00000000000.0_18426996_18427119-0-1	17333	0.42897	5.30951e-07	ENSG00000134333.7
rs1717774	1.06995e-06	0.0526586666666667	ENSG00000152219.4_EST00000000000.0_30344598_30344749-ENSG00000152219.4_EST00000000000.0_30349583_30352921-0-1	5587	0.34875	0.000242389	ENSG00000152219.4
rs511028	1.75156e-08	0.00252850790314271	ENSG00000149532.10_EST00000000000.0_61178479_61178577-ENSG00000149532.10_EST00000000000.0_61170203_61172176-0-1	-655754	0.39861	6.74153e-06	ENSG00000149532.10
rs61897793	5.10927e-08	0.00607804372177055	ENSG00000134824.8_EST00000000000.0_61607806_61608003-ENSG00000134824.8_EST00000000000.0_61630754_61630850-0-1	15619	0.38641	1.84677e-05	ENSG00000134824.8
rs7928833	2.33372e-16	9.16812686468647e-11	ENSG00000254772.4_EST00000000000.0_62334871_62335000-ENSG00000254772.4_EST00000000000.0_62327075_62327309-0-1	-5625	0.55407	7.63171e-14	ENSG00000254772.4
rs7928833	2.26048e-16	8.97131386666667e-11	ENSG00000254772.4_EST00000000000.0_62334871_62335000-ENSG00000254772.4_EST00000000000.0_62334278_62334482-1-1	-5625	-0.55428	7.39394e-14	ENSG00000254772.4
rs12803399	5.18267e-07	0.0398025114775299	ENSG00000089597.11_EST00000000000.0_62396241_62396484-ENSG00000089597.11_EST00000000000.0_62392531_62393396-0-1	-527532	0.35817	0.000169106	ENSG00000089597.11
rs55707677	5.38215e-07	0.0410034193962749	ENSG00000089597.11_EST00000000000.0_62398073_62398308-ENSG00000089597.11_EST00000000000.0_62397851_62397977-1-1	92614	-0.35769	0.000175391	ENSG00000089597.11
rs28567674	2.6052e-08	0.00226552083333333	ENSG00000168439.11_EST00000000000.0_63953676_63953742-ENSG00000168439.11_EST00000000000.0_63960550_63960759-1-1	285714	-0.39414	5.975e-06	ENSG00000168439.11
rs668135	1.63472e-07	0.0111583632183908	ENSG00000168439.11_EST00000000000.0_63953676_63953742-ENSG00000168439.11_EST00000000000.0_63961661_63961802-0-1	290754	-0.37257	3.73376e-05	ENSG00000168439.11
rs4930698	3.86869e-14	9.38315849372386e-09	ENSG00000173113.2_EST00000000000.0_64084921_64085556-ENSG00000126432.9_EST00000000000.0_64085560_64085858-0-0	-493	0.51762	9.24138e-12	ENSG00000173113.2
rs11549691	6.76894e-07	0.0383727680732745	ENSG00000173113.2_EST00000000000.0_64084921_64085556-ENSG00000126432.9_EST00000000000.0_64085654_64085858-0-0	-92269	-0.35474	0.000161134	ENSG00000173113.2
rs4930698	2.01524e-13	4.26352048661801e-08	ENSG00000173113.2_EST00000000000.0_64084921_64085556-ENSG00000126432.9_EST00000000000.0_64087206_64087340-0-0	-493	0.50485	4.81403e-11	ENSG00000173113.2
rs4930698	1.15207e-08	0.00113202152284264	ENSG00000173113.2_EST00000000000.0_64084921_64085556-ENSG00000173113.2_EST00000000000.0_64084168_64084619-0-1	-493	0.40325	2.75697e-06	ENSG00000173113.2
rs78324705	3.86417e-09	0.000416737904761905	ENSG00000173113.2_EST00000000000.0_64084921_64085556-ENSG00000173113.2_EST00000000000.0_64084736_64084837-0-1	-95051	0.41503	9.25639e-07	ENSG00000173113.2
rs7935551	8.04639e-07	0.0390854008438819	ENSG00000168056.9_EST00000000000.0_65307716_65307853-ENSG00000168056.9_EST00000000000.0_65306807_65306930-0-1	-98769	-0.35249	0.000165415	ENSG00000168056.9
rs11227206	1.965e-08	0.00158847627100271	ENSG00000168056.9_EST00000000000.0_65309071_65309199-ENSG00000168056.9_EST00000000000.0_65307957_65308154-0-1	-68874	-0.39732	4.02574e-06	ENSG00000168056.9
rs605035	1.18488e-06	0.0528142945736434	ENSG00000168056.9_EST00000000000.0_65314269_65314391-ENSG00000173465.3_EST00000000000.0_65340834_65341413-0-0	-74242	-0.3474	0.000243323	ENSG00000168056.9
rs605035	1.4177e-06	0.0608563802978236	ENSG00000168056.9_EST00000000000.0_65314910_65315036-ENSG00000168056.9_EST00000000000.0_65310576_65310695-0-1	-74242	-0.34501	0.000291704	ENSG00000168056.9
rs2846139	2.97774e-07	0.0173174984423676	ENSG00000168056.9_EST00000000000.0_65320331_65320453-ENSG00000168056.9_EST00000000000.0_65318597_65318695-0-1	-16418	-0.36518	6.1087e-05	ENSG00000168056.9
rs77920745	6.39618e-07	0.0278607843137255	ENSG00000175115.7_EST00000000000.0_65997851_65998134-ENSG00000175115.7_EST00000000000.0_65999643_65999747-0-1	827116	0.35547	0.0001093	ENSG00000175115.7
rs4930431	2.26372e-06	0.0762638361627594	ENSG00000110711.4_EST00000000000.0_67250520_67250728-ENSG00000172725.8_EST00000000000.0_67205547_67205972-0-0	43796	0.33868	0.000388757	ENSG00000110711.4
rs80217992	5.58453e-12	9.955907012488e-07	ENSG00000175567.3_EST00000000000.0_73693766_73693875-ENSG00000175567.3_EST00000000000.0_73685897_73686166-0-1	-92	0.47742	1.42112e-09	ENSG00000175567.3
rs80217992	1.02489e-11	1.76097589600743e-06	ENSG00000175567.3_EST00000000000.0_73693766_73693875-ENSG00000175567.3_EST00000000000.0_73687868_73688051-0-1	-92	0.47213	2.60518e-09	ENSG00000175567.3
rs80217992	5.38172e-13	1.11541977628635e-07	ENSG00000175567.3_EST00000000000.0_73693766_73694352-ENSG00000175567.3_EST00000000000.0_73688931_73689186-0-1	-92	-0.49699	1.36976e-10	ENSG00000175567.3
rs2534714	8.52425e-07	0.0941137190254018	ENSG00000139192.7_EST00000000000.0_6562233_6562463-ENSG00000139192.7_EST00000000000.0_6566572_6566910-0-1	11823	-0.35174	0.000498751	ENSG00000139192.7
rs2041387	1.72574e-07	0.0262321111111111	ENSG00000139192.7_EST00000000000.0_6566572_6566910-ENSG00000139192.7_EST00000000000.0_6567811_6568113-0-1	1585	0.37191	0.000101181	ENSG00000139192.7
rs2041387	9.01122e-10	0.000248733801801802	ENSG00000139192.7_EST00000000000.0_6566572_6566910-ENSG00000139192.7_EST00000000000.0_6571200_6571484-0-1	1585	-0.43005	5.2899e-07	ENSG00000139192.7
rs10846156	5.94654e-07	0.0469785684469	ENSG00000023734.6_EST00000000000.0_16050879_16050952-ENSG00000023734.6_EST00000000000.0_16052838_16052987-1-1	-713404	-0.35641	0.000210242	ENSG00000023734.6
rs7296372	1.4022e-08	0.00194743827549948	ENSG00000004700.11_EST00000000000.0_21627775_21627913-ENSG00000004700.11_EST00000000000.0_21624362_21624581-0-1	971468	0.40108	5.08795e-06	ENSG00000004700.11
rs7296372	2.92616e-08	0.00374292046783626	ENSG00000004700.11_EST00000000000.0_21627775_21627913-ENSG00000004700.11_EST00000000000.0_21626485_21626576-1-1	971468	-0.39282	1.05501e-05	ENSG00000004700.11
rs12829202	1.90094e-07	0.0294774044444445	ENSG00000064115.6_EST00000000000.0_27148170_27148341-ENSG00000064115.6_EST00000000000.0_27128489_27128591-0-1	-520651	-0.37073	0.000118436	ENSG00000064115.6
rs940762	8.6024e-07	0.0765136421845575	ENSG00000061273.12_EST00000000000.0_48192345_48192435-ENSG00000061273.12_EST00000000000.0_48190800_48190925-0-1	-598439	0.35162	0.000390661	ENSG00000061273.12
rs113583755	6.54841e-07	0.0309540047667688	ENSG00000139644.7_EST00000000000.0_50146247_50146325-ENSG00000139644.7_EST00000000000.0_50146747_50146864-0-1	-342962	0.35517	0.000124879	ENSG00000139644.7
rs61957798	2.64023e-08	0.00201212255765199	ENSG00000139641.7_EST00000000000.0_56531616_56531698-ENSG00000139641.7_EST00000000000.0_56532552_56532623-0-1	-605629	-0.39399	5.27353e-06	ENSG00000139641.7
rs7975818	1.3336e-07	0.00878908333333334	ENSG00000139613.7_EST00000000000.0_56558087_56558515-ENSG00000139613.7_EST00000000000.0_56556767_56557549-0-1	975154	-0.37504	2.83613e-05	ENSG00000139613.7
rs7975818	4.80482e-07	0.0262724866595518	ENSG00000139613.7_EST00000000000.0_56558087_56558515-ENSG00000139613.7_EST00000000000.0_56557114_56557549-0-1	975154	0.35914	0.000101445	ENSG00000139613.7
rs2950389	3.45584e-07	0.0184260043010753	ENSG00000196531.6_EST00000000000.0_57107323_57107467-ENSG00000196531.6_EST00000000000.0_57106609_57106692-0-1	-139854	-0.36331	6.59084e-05	ENSG00000196531.6
rs33927108	8.07309e-08	0.00574508347031964	ENSG00000182199.6_EST00000000000.0_57624586_57624783-ENSG00000182199.6_EST00000000000.0_57626244_57626358-0-1	249932	-0.38104	1.72661e-05	ENSG00000182199.6
rs1800156	3.69391e-07	0.0237624622124863	ENSG00000166987.9_EST00000000000.0_57920094_57920171-ENSG00000166987.9_EST00000000000.0_57921631_57921800-0-1	-323696	0.36247	8.9403e-05	ENSG00000166987.9
rs588493	3.74528e-07	0.0455373420642345	ENSG00000090382.2_EST00000000000.0_69746000_69746078-ENSG00000090382.2_EST00000000000.0_69746933_69747275-0-1	9865	-0.3623	0.000200602	ENSG00000090382.2
rs588493	4.35202e-07	0.0514077647764777	ENSG00000090382.2_EST00000000000.0_69746000_69746078-ENSG00000090382.2_EST00000000000.0_69746933_69748014-0-1	9865	0.3604	0.00023536	ENSG00000090382.2
rs1368578	5.97301e-07	0.0620414341546305	ENSG00000187109.8_EST00000000000.0_76453918_76454059-ENSG00000187109.8_EST00000000000.0_76449813_76449938-0-1	-1857	-0.35635	0.000300918	ENSG00000187109.8
rs10859822	2.66817e-07	0.0454968189762797	ENSG00000184752.8_EST00000000000.0_95387946_95388033-ENSG00000184752.8_EST00000000000.0_95365108_95365261-0-1	-640	0.36654	0.000200236	ENSG00000184752.8
rs10859822	2.68727e-07	0.0456319925233645	ENSG00000184752.8_EST00000000000.0_95387946_95388033-ENSG00000184752.8_EST00000000000.0_95365112_95365396-0-1	-640	-0.36645	0.000201207	ENSG00000184752.8
rs1177457	4.05979e-09	0.00102461969335605	ENSG00000166598.7_EST00000000000.0_104341089_104341208-ENSG00000166598.7_EST00000000000.0_104347164_104347423-0-1	12242	0.41451	2.47851e-06	ENSG00000166598.7
rs9581085	2.32953e-08	0.00590953005464481	ENSG00000102699.5_EST00000000000.0_25026544_25026731-ENSG00000102699.5_EST00000000000.0_25016728_25016823-0-1	-12840	0.3954	1.7826e-05	ENSG00000102699.5
rs9581085	1.14335e-08	0.00321176449122807	ENSG00000102699.5_EST00000000000.0_25026544_25026731-ENSG00000102699.5_EST00000000000.0_25017788_25017868-0-1	-12840	0.40333	8.80147e-06	ENSG00000102699.5
rs7319966	8.71397e-07	0.0847474364261169	ENSG00000136167.8_EST00000000000.0_46722487_46722582-ENSG00000136167.8_EST00000000000.0_46708262_46708385-0-1	-445446	-0.35145	0.000440384	ENSG00000136167.8
rs2185411	3.90064e-07	0.0284758348942074	ENSG00000136156.7_EST00000000000.0_48832262_48832372-ENSG00000136156.7_EST00000000000.0_48835275_48836232-0-1	-836057	0.36178	0.000112769	ENSG00000136156.7
rs35501704	3.40872e-07	0.0439882211690364	ENSG00000185896.9_EST00000000000.0_113960800_113960921-ENSG00000185896.9_EST00000000000.0_113974660_113974785-0-1	-30658	0.36348	0.00019124	ENSG00000185896.9
rs1952013	6.77426e-10	0.000117080148760331	ENSG00000165502.6_EST00000000000.0_50087280_50087403-ENSG00000168282.3_EST00000000000.0_50087533_50087713-0-0	-46	-0.43291	2.33517e-07	ENSG00000165502.6
rs4900940	6.76488e-12	1.57405936685289e-06	ENSG00000165502.6_EST00000000000.0_50087280_50087403-ENSG00000168282.3_EST00000000000.0_50087981_50089583-0-0	-12093	-0.47576	2.32217e-09	ENSG00000165502.6
rs58001647	1.51957e-08	0.00179461124266667	ENSG00000126804.9_EST00000000000.0_64971495_64971664-ENSG00000126804.9_EST00000000000.0_64983318_64983469-0-1	-63913	-0.40019	4.62211e-06	ENSG00000126804.9
rs762810	2.43045e-07	0.0247216404040404	ENSG00000125952.13_EST00000000000.0_65544631_65544754-ENSG00000125952.13_EST00000000000.0_65544281_65544361-0-1	-25046	-0.3677	9.41324e-05	ENSG00000125952.13
rs17176971	3.50629e-07	0.0338335203740815	ENSG00000133985.2_EST00000000000.0_71108504_71109252-ENSG00000245466.1_EST00000000000.0_71107725_71108015-0-0	125891	0.36313	0.000139145	ENSG00000133985.2
rs4899959	5.80942e-08	0.0103379630922693	ENSG00000053254.11_EST00000000000.0_89878278_89878369-ENSG00000053254.11_EST00000000000.0_89817072_89817152-0-1	-940203	-0.38491	3.41664e-05	ENSG00000053254.11
rs17776429	2.73469e-08	0.00595502681159421	ENSG00000140105.11_EST00000000000.0_100835446_100835595-ENSG00000140105.11_EST00000000000.0_100826891_100826999-0-1	860735	0.39359	1.80355e-05	ENSG00000140105.11
rs7693	1.4202e-06	0.0984352090745038	ENSG00000256053.2_EST00000000000.0_104029302_104029461-ENSG00000256500.3_EST00000000000.0_104040444_104040507-0-1	-5595	-0.34499	0.000524492	ENSG00000256053.2
rs62020697	4.45482e-06	0.0644344603438714	ENSG00000167004.7_EST00000000000.0_44057648_44057764-ENSG00000167004.7_EST00000000000.0_44058085_44058210-1-1	-804342	0.32927	0.000319163	ENSG00000167004.7
rs62020697	1.32346e-08	0.000424260278496611	ENSG00000167004.7_EST00000000000.0_44057648_44057764-ENSG00000167004.7_EST00000000000.0_44058926_44059108-0-1	-804342	-0.40172	9.44593e-07	ENSG00000167004.7
rs667436	1.13007e-06	0.0554596049382716	ENSG00000166855.4_EST00000000000.0_65448030_65448194-ENSG00000166855.4_EST00000000000.0_65447120_65447419-0-1	215717	-0.34803	0.000259167	ENSG00000166855.4
rs667436	1.90208e-06	0.0834786846990189	ENSG00000166855.4_EST00000000000.0_65448030_65448194-ENSG00000166855.4_EST00000000000.0_65447171_65447419-0-1	215717	0.34105	0.000432415	ENSG00000166855.4
rs11638974	4.36575e-08	0.00285469446981228	ENSG00000140400.8_EST00000000000.0_75650803_75650959-ENSG00000140400.8_EST00000000000.0_75648642_75648790-0-1	138360	0.38823	7.72885e-06	ENSG00000140400.8
rs11856606	1.53719e-06	0.0577126666666667	ENSG00000140400.8_EST00000000000.0_75650803_75650959-ENSG00000140400.8_EST00000000000.0_75648947_75649026-0-1	264646	0.34393	0.000272074	ENSG00000140400.8
rs4299117	1.60169e-10	1.63486676213206e-05	ENSG00000140400.8_EST00000000000.0_75653387_75653532-ENSG00000140400.8_EST00000000000.0_75651669_75651766-0-1	128498	-0.44698	2.82284e-08	ENSG00000140400.8
rs4299117	8.54889e-09	0.00065559503875969	ENSG00000140400.8_EST00000000000.0_75656829_75657006-ENSG00000140400.8_EST00000000000.0_75653387_75653532-0-1	128498	-0.40651	1.51021e-06	ENSG00000140400.8
rs4299117	2.14251e-07	0.0112502169934641	ENSG00000140400.8_EST00000000000.0_75656829_75657006-ENSG00000140400.8_EST00000000000.0_75654196_75654288-0-1	128498	-0.36926	3.78304e-05	ENSG00000140400.8
rs144050363	1.04745e-06	0.0825935544922914	ENSG00000170776.14_EST00000000000.0_86265461_86265578-ENSG00000170776.14_EST00000000000.0_86266303_86266551-1-1	915889	-0.34903	0.000426809	ENSG00000170776.14
rs2386589	1.55802e-07	0.0215892084538376	ENSG00000140575.8_EST00000000000.0_90991805_90991968-ENSG00000140575.8_EST00000000000.0_90997660_90997784-0-1	669625	-0.37316	7.99809e-05	ENSG00000140575.8
rs3785289	3.12327e-12	8.85874829931973e-07	ENSG00000129925.5_EST00000000000.0_426544_426812-ENSG00000129925.5_EST00000000000.0_425133_425256-0-1	-6157	0.4824	1.25215e-09	ENSG00000129925.5
rs2003830	5.3446e-13	1.70133124183007e-07	ENSG00000129925.5_EST00000000000.0_426544_426812-ENSG00000129925.5_EST00000000000.0_425345_425435-0-1	-6530	0.49705	2.14536e-10	ENSG00000129925.5
rs2003830	9.74646e-12	2.54999496855346e-06	ENSG00000129925.5_EST00000000000.0_426544_426812-ENSG00000129925.5_EST00000000000.0_426136_426455-1-1	-6530	-0.47257	3.89855e-09	ENSG00000129925.5
rs11648905	5.49219e-07	0.0484196317228806	ENSG00000129925.5_EST00000000000.0_427378_427585-ENSG00000129925.5_EST00000000000.0_426136_426455-0-1	-11701	0.35743	0.000218886	ENSG00000129925.5
rs9921540	2.20753e-07	0.0275333529617946	ENSG00000103266.3_EST00000000000.0_730276_730684-ENSG00000103266.3_EST00000000000.0_732020_732076-0-1	459213	0.36889	0.000107902	ENSG00000103266.3
rs9928222	6.75502e-07	0.0531336	ENSG00000059122.11_EST00000000000.0_2979614_2980011-ENSG00000059122.11_EST00000000000.0_2983131_2983583-0-1	24343	0.35476	0.000245232	ENSG00000059122.11
snp_16_9103053	2.8097e-07	0.0566111532163743	ENSG00000187555.8_EST00000000000.0_8999044_8999188-ENSG00000187555.8_EST00000000000.0_8994999_8995091-0-1	45712	0.3659	0.000265948	ENSG00000187555.8
rs4780398	1.90014e-07	0.0338182895352725	ENSG00000153066.6_EST00000000000.0_11785146_11785938-ENSG00000153066.6_EST00000000000.0_11778021_11778101-0-1	-8686	0.37073	0.000138943	ENSG00000153066.6
rs249954	1.26291e-07	0.02041707114595	ENSG00000166847.4_EST00000000000.0_23652713_23652911-ENSG00000166847.4_EST00000000000.0_23678368_23681195-0-1	-12246	0.3757	7.51255e-05	ENSG00000166847.4
rs179770	1.01986e-07	0.0191783603030303	ENSG00000103522.9_EST00000000000.0_27413686_27413939-ENSG00000103522.9_EST00000000000.0_27414423_27414541-0-1	8190	-0.37826	6.94705e-05	ENSG00000103522.9
rs2040788	1.19768e-06	0.0685786402857928	ENSG00000169180.5_EST00000000000.0_28117364_28117535-ENSG00000169180.5_EST00000000000.0_28115867_28116028-0-1	-830248	-0.34726	0.000342733	ENSG00000169180.5
rs9929088	2.33531e-07	0.0105235843040066	ENSG00000169682.12_EST00000000000.0_28993222_28993377-ENSG00000169682.12_EST00000000000.0_28995107_28995278-0-1	15364	0.36819	3.49967e-05	ENSG00000169682.12
rs9929088	1.26979e-07	0.00621612059219381	ENSG00000169682.12_EST00000000000.0_28993222_28993377-ENSG00000169682.12_EST00000000000.0_28995526_28995868-0-1	15364	0.37563	1.902e-05	ENSG00000169682.12
rs13332545	1.90202e-06	0.0515863983228512	ENSG00000140678.10_EST00000000000.0_31374256_31374396-ENSG00000140678.10_EST00000000000.0_31382951_31383105-0-1	10881	0.34105	0.000236603	ENSG00000140678.10
rs13332545	8.99329e-07	0.0282505498783455	ENSG00000140678.10_EST00000000000.0_31374256_31374396-ENSG00000140678.10_EST00000000000.0_31383699_31383830-0-1	10881	0.35104	0.000111644	ENSG00000140678.10
rs34222100	6.13216e-12	2.32528739130435e-06	ENSG00000166164.9_EST00000000000.0_50354159_50354302-ENSG00000121281.5_EST00000000000.0_50349270_50352035-0-0	-37709	-0.47661	3.52626e-09	ENSG00000166164.9
rs1861349	6.41055e-08	0.0100337484087102	ENSG00000103479.7_EST00000000000.0_53476570_53476770-ENSG00000103479.7_EST00000000000.0_53480954_53481018-1-1	-30184	0.38376	3.29129e-05	ENSG00000103479.7
rs28759393	5.61476e-07	0.0603863448275862	ENSG00000103479.7_EST00000000000.0_53476570_53476770-ENSG00000103479.7_EST00000000000.0_53485615_53485743-0-1	-23003	0.35715	0.00028866	ENSG00000103479.7
rs8056349	2.55118e-07	0.0321300940860215	ENSG00000103479.7_EST00000000000.0_53488568_53488754-ENSG00000103479.7_EST00000000000.0_53500970_53501081-0-1	-335	-0.3671	0.000131345	ENSG00000103479.7
rs1990634	7.3279e-07	0.0748605934363982	ENSG00000103479.7_EST00000000000.0_53504658_53504834-ENSG00000103479.7_EST00000000000.0_53515583_53515747-0-1	-43418	-0.35371	0.000379136	ENSG00000103479.7
rs1344494	7.39674e-08	0.0112744656058752	ENSG00000103479.7_EST00000000000.0_53504658_53504834-ENSG00000103479.7_EST00000000000.0_53524042_53524532-0-1	-47247	-0.38208	3.79584e-05	ENSG00000103479.7
rs55745717	9.41237e-07	0.0896865094339623	ENSG00000125107.10_EST00000000000.0_58577511_58577807-ENSG00000125107.10_EST00000000000.0_58576135_58576239-0-1	-696911	-0.35044	0.000470115	ENSG00000125107.10
rs55745717	4.0962e-07	0.0461547485271318	ENSG00000125107.10_EST00000000000.0_58577511_58577807-ENSG00000125107.10_EST00000000000.0_58576332_58576472-1-1	-696911	0.36117	0.000204463	ENSG00000125107.10
rs173992	2.04273e-09	0.000424260278496611	ENSG00000125166.6_EST00000000000.0_58750567_58750717-ENSG00000125166.6_EST00000000000.0_58741996_58742197-0-1	-7752	0.4217	9.45844e-07	ENSG00000125166.6
rs8050260	2.79529e-06	0.0642026377536837	ENSG00000205220.5_EST00000000000.0_67970118_67970215-ENSG00000205220.5_EST00000000000.0_67969866_67970006-0-1	580287	-0.33578	0.000317221	ENSG00000205220.5
rs696592	1.90687e-06	0.0474575555555556	ENSG00000124067.10_EST00000000000.0_67986087_67986328-ENSG00000124067.10_EST00000000000.0_67984865_67984963-0-1	538707	0.34102	0.000213516	ENSG00000124067.10
rs34693209	1.56687e-13	2.32288e-07	ENSG00000103168.11_EST00000000000.0_84214649_84214792-ENSG00000103168.11_EST00000000000.0_84213776_84213950-1-1	-11524	0.50683	2.98656e-10	ENSG00000103168.11
rs34693209	4.34402e-13	6.09574227642277e-07	ENSG00000103168.11_EST00000000000.0_84214649_84214792-ENSG00000103168.11_EST00000000000.0_84214474_84214601-0-1	-11524	-0.49872	8.2393e-10	ENSG00000103168.11
rs6502752	2.911e-07	0.0404896953301127	ENSG00000141480.11_EST00000000000.0_4622578_4622715-ENSG00000141480.11_EST00000000000.0_4623688_4623767-0-1	-813866	-0.36546	0.000172551	ENSG00000141480.11
rs34040038	3.78917e-07	0.0515601199040768	ENSG00000141503.9_EST00000000000.0_4790405_4790474-ENSG00000141503.9_EST00000000000.0_4790875_4791085-1-1	-30279	0.36215	0.00023627	ENSG00000141503.9
rs34040038	3.96719e-07	0.0537324397037037	ENSG00000141503.9_EST00000000000.0_4790405_4790474-ENSG00000141503.9_EST00000000000.0_4792942_4793058-0-1	-30279	-0.36157	0.000249103	ENSG00000141503.9
rs11651400	6.72019e-08	0.015546854028436	ENSG00000091592.8_EST00000000000.0_5421066_5421207-ENSG00000091592.8_EST00000000000.0_5417573_5418393-0-1	-70276	0.3832	5.40723e-05	ENSG00000091592.8
rs9895995	9.69954e-07	0.0588545728352158	ENSG00000141027.13_EST00000000000.0_15973479_15973839-ENSG00000141027.13_EST00000000000.0_15967382_15967501-0-1	666220	-0.35004	0.000279155	ENSG00000141027.13
rs62074232	3.48375e-07	0.0244115289178429	ENSG00000187688.8_EST00000000000.0_16320876_16321182-ENSG00000187688.8_EST00000000000.0_16323429_16323562-0-1	12269	0.36321	9.26206e-05	ENSG00000187688.8
rs62074232	1.10896e-06	0.0614653059360731	ENSG00000187688.8_EST00000000000.0_16320876_16321182-ENSG00000187688.8_EST00000000000.0_16325913_16326203-0-1	12269	-0.34828	0.000295844	ENSG00000187688.8
rs4924892	9.08388e-07	0.0445967914706805	ENSG00000177731.8_EST00000000000.0_18150971_18151162-ENSG00000177731.8_EST00000000000.0_18150227_18150366-0-1	-758089	0.35091	0.000195356	ENSG00000177731.8
rs9897840	8.4549e-07	0.04157727703135	ENSG00000109111.9_EST00000000000.0_27015109_27015236-ENSG00000109111.9_EST00000000000.0_27020714_27020854-0-1	210820	0.35185	0.000178531	ENSG00000109111.9
rs62066841	7.91548e-07	0.0396192207119741	ENSG00000109111.9_EST00000000000.0_27024638_27024751-ENSG00000109111.9_EST00000000000.0_27027959_27028146-0-1	213615	-0.35271	0.000168164	ENSG00000109111.9
rs35330048	2.56757e-07	0.0282298844815588	ENSG00000108292.11_EST00000000000.0_36880873_36881229-ENSG00000108292.11_EST00000000000.0_36881810_36886056-0-1	-9914	-0.36702	0.000111446	ENSG00000108292.11
rs35330048	7.49431e-08	0.0098884521885522	ENSG00000108292.11_EST00000000000.0_36880873_36881229-ENSG00000230055.1_EST00000000000.0_36887573_36887692-0-0	-9914	0.38192	3.22733e-05	ENSG00000108292.11
rs12452967	1.13608e-10	2.74825032258065e-05	ENSG00000108292.11_EST00000000000.0_36880873_36881229-ENSG00000230055.1_EST00000000000.0_36889529_36891858-0-0	26080	-0.45023	4.91514e-08	ENSG00000108292.11
rs8077552	1.87994e-06	0.0752477253311706	ENSG00000168610.9_EST00000000000.0_40540297_40540449-ENSG00000168610.9_EST00000000000.0_40500407_40500535-0-1	-310919	-0.34121	0.000382337	ENSG00000168610.9
rs7222935	1.51204e-06	0.062790204264871	ENSG00000168610.9_EST00000000000.0_40540297_40540449-ENSG00000168610.9_EST00000000000.0_40500407_40500557-0-1	-395145	-0.34415	0.000306965	ENSG00000168610.9
rs4525538	1.41202e-06	0.0810896874666667	ENSG00000108312.10_EST00000000000.0_42287492_42287602-ENSG00000108312.10_EST00000000000.0_42286803_42286909-0-1	842972	-0.34506	0.000417701	ENSG00000108312.10
rs4792935	1.12299e-08	0.00141774712643678	ENSG00000013306.10_EST00000000000.0_42398426_42398599-ENSG00000013306.10_EST00000000000.0_42397990_42398099-1-1	-31437	-0.40353	3.55129e-06	ENSG00000013306.10
rs117521606	1.18237e-10	1.33841484337349e-05	ENSG00000120071.7_EST00000000000.0_44248221_44249594-ENSG00000120071.7_EST00000000000.0_44127899_44128070-0-1	-148587	0.44986	2.28891e-08	ENSG00000120071.7
rs117521606	2.83986e-07	0.0157793141509434	ENSG00000120071.7_EST00000000000.0_44248221_44249594-ENSG00000120071.7_EST00000000000.0_44143903_44144098-0-1	-148587	0.36577	5.51409e-05	ENSG00000120071.7
rs117521606	9.02519e-10	9.03308595744681e-05	ENSG00000120071.7_EST00000000000.0_44248221_44249594-ENSG00000214401.3_EST00000000000.0_44270939_44271104-0-0	-148587	0.43004	1.74954e-07	ENSG00000120071.7
rs62076510	1.06896e-06	0.0620565971162002	ENSG00000108465.8_EST00000000000.0_46053235_46053379-ENSG00000108465.8_EST00000000000.0_46054078_46054188-1-1	-529317	0.34876	0.000301503	ENSG00000108465.8
rs8066613	1.15619e-06	0.0873136500920811	ENSG00000136436.8_EST00000000000.0_46926614_46926739-ENSG00000136436.8_EST00000000000.0_46930288_46930374-0-1	-324830	0.34773	0.000455878	ENSG00000136436.8
rs9906084	2.51372e-08	0.0048879706629055	ENSG00000006282.12_EST00000000000.0_48625644_48625814-ENSG00000006282.12_EST00000000000.0_48626404_48626547-0-1	12935	-0.39454	1.42812e-05	ENSG00000006282.12
rs9906084	8.65408e-20	8.25550314814815e-14	ENSG00000006282.12_EST00000000000.0_48625644_48625814-ENSG00000006282.12_EST00000000000.0_48626647_48626848-0-1	12935	-0.60287	4.89887e-17	ENSG00000006282.12
rs9890200	2.75974e-20	2.80781392156863e-14	ENSG00000006282.12_EST00000000000.0_48626404_48626547-ENSG00000006282.12_EST00000000000.0_48627569_48627673-0-1	73	0.60929	1.57361e-17	ENSG00000006282.12
rs9890200	1.84033e-21	2.24702890855457e-15	ENSG00000006282.12_EST00000000000.0_48628069_48628278-ENSG00000006282.12_EST00000000000.0_48629330_48629541-0-1	73	0.62396	1.04635e-18	ENSG00000006282.12
rs9906084	2.58046e-08	0.00501829213483146	ENSG00000006282.12_EST00000000000.0_48629330_48629541-ENSG00000006282.12_EST00000000000.0_48632853_48633211-0-1	12935	-0.39425	1.4724e-05	ENSG00000006282.12
rs112104171	6.64289e-07	0.0617728377379938	ENSG00000125450.5_EST00000000000.0_73221198_73221332-ENSG00000125450.5_EST00000000000.0_73222840_73223073-0-1	-11950	0.35498	0.000298597	ENSG00000125450.5
rs62089223	3.206e-07	0.0311554285714286	ENSG00000108479.5_EST00000000000.0_73754530_73754680-ENSG00000108479.5_EST00000000000.0_73754291_73754453-1-1	-175621	0.36425	0.00012582	ENSG00000108479.5
rs73398101	9.60778e-08	0.028974349862259	ENSG00000167280.9_EST00000000000.0_77079843_77080033-ENSG00000167280.9_EST00000000000.0_77082015_77082778-0-1	6433	-0.37897	0.000115579	ENSG00000167280.9
rs8077056	8.3765e-08	0.0239231673588343	ENSG00000171298.7_EST00000000000.0_78078354_78078931-ENSG00000171298.7_EST00000000000.0_78081599_78081695-0-1	651	0.3806	9.02048e-05	ENSG00000171298.7
snp_17_78070277	2.80852e-07	0.0622681025641026	ENSG00000171298.7_EST00000000000.0_78078354_78078931-ENSG00000171298.7_EST00000000000.0_78082288_78082406-0-1	-5078	-0.3659	0.000303557	ENSG00000171298.7
rs9894535	2.2086e-07	0.0273748543209877	ENSG00000169710.5_EST00000000000.0_80040790_80040991-ENSG00000169710.5_EST00000000000.0_80039885_80040036-0-1	-803189	-0.36888	0.000106604	ENSG00000169710.5
rs58867683	7.9604e-07	0.046574955021565	ENSG00000141560.7_EST00000000000.0_80674598_80674772-ENSG00000141560.7_EST00000000000.0_80680680_80680762-0-1	4873	-0.35263	0.000207668	ENSG00000141560.7
rs2303508	2.60349e-08	0.0038235012130034	ENSG00000134779.8_EST00000000000.0_34378412_34378572-ENSG00000134775.9_EST00000000000.0_34326908_34327098-0-0	-84782	0.39415	1.08245e-05	ENSG00000134779.8
rs948636	5.32634e-09	0.000927422544617156	ENSG00000134779.8_EST00000000000.0_34380161_34380274-ENSG00000134775.9_EST00000000000.0_34359411_34360018-0-0	-47396	-0.41162	2.21282e-06	ENSG00000134779.8
rs930232	1.71999e-14	1.3727888172043e-08	ENSG00000064666.6_EST00000000000.0_1032558_1032695-ENSG00000064666.6_EST00000000000.0_1036129_1036245-1-1	9720	0.5237	1.40296e-11	ENSG00000064666.6
rs930232	5.23155e-13	3.24054328108673e-07	ENSG00000064666.6_EST00000000000.0_1032558_1032695-ENSG00000064666.6_EST00000000000.0_1036415_1036561-1-1	9720	-0.49722	4.25989e-10	ENSG00000064666.6
rs2335501	1.84014e-18	1.23491505653022e-12	ENSG00000174652.12_EST00000000000.0_9530741_9530894-ENSG00000174652.12_EST00000000000.0_9526330_9526418-0-1	-164125	0.58494	8.70208e-16	ENSG00000174652.12
rs7258616	1.8279e-19	1.40833379555556e-13	ENSG00000174652.12_EST00000000000.0_9530741_9530894-ENSG00000174652.12_EST00000000000.0_9528504_9528584-0-1	-150964	0.59859	8.70536e-17	ENSG00000174652.12
rs10406143	2.96173e-10	7.34597171717172e-05	ENSG00000174652.12_EST00000000000.0_9530741_9530894-ENSG00000174652.12_EST00000000000.0_9529181_9529307-0-1	2188	0.44106	1.39856e-07	ENSG00000174652.12
rs7252865	1.1583e-13	4.76766333333334e-08	ENSG00000174652.12_EST00000000000.0_9530741_9530894-ENSG00000174652.12_EST00000000000.0_9529727_9529975-1-1	-133699	0.50919	5.50115e-11	ENSG00000174652.12
rs10406056	3.89544e-12	1.27178583804143e-06	ENSG00000174652.12_EST00000000000.0_9545960_9546234-ENSG00000174652.12_EST00000000000.0_9529181_9529307-0-1	-9816	-0.48051	1.85123e-09	ENSG00000174652.12
rs10406056	2.99138e-08	0.00488658003766479	ENSG00000174652.12_EST00000000000.0_9545960_9546234-ENSG00000174652.12_EST00000000000.0_9544344_9544462-0-1	-9816	-0.39257	1.4257e-05	ENSG00000174652.12
rs28382807	5.44462e-07	0.0475551180237878	ENSG00000105397.7_EST00000000000.0_10464204_10464754-ENSG00000105397.7_EST00000000000.0_10463110_10463227-0-1	8837	0.35754	0.000214194	ENSG00000105397.7
rs10407219	6.32757e-07	0.0435083802281369	ENSG00000130175.4_EST00000000000.0_11559355_11559444-ENSG00000130175.4_EST00000000000.0_11561461_11561783-0-1	-356942	-0.35561	0.000188616	ENSG00000130175.4
rs12972292	2.95983e-08	0.00516117430167598	ENSG00000072958.3_EST00000000000.0_16308722_16308879-ENSG00000072958.3_EST00000000000.0_16337232_16337358-0-1	47289	0.39269	1.52283e-05	ENSG00000072958.3
rs392844	3.30085e-08	0.0056803	ENSG00000072958.3_EST00000000000.0_16308722_16308879-ENSG00000072958.3_EST00000000000.0_16338359_16338501-0-1	-15128	0.39145	1.70409e-05	ENSG00000072958.3
rs295777	8.89022e-07	0.0943702239462116	ENSG00000089351.7_EST00000000000.0_35500023_35500233-ENSG00000089351.7_EST00000000000.0_35504445_35504595-0-1	-15938	0.35119	0.000501277	ENSG00000089351.7
rs295773	5.28187e-07	0.0617880181714935	ENSG00000089351.7_EST00000000000.0_35504445_35504595-ENSG00000089351.7_EST00000000000.0_35510295_35510437-0-1	-11462	0.35793	0.000298925	ENSG00000089351.7
rs2239947	3.81905e-08	0.00635724695340502	ENSG00000126246.4_EST00000000000.0_36230611_36230989-ENSG00000105663.8_EST00000000000.0_36229183_36229779-0-0	11402	-0.38977	1.94909e-05	ENSG00000126246.4
rs2239947	2.27496e-07	0.0292038075601375	ENSG00000126246.4_EST00000000000.0_36230611_36230989-ENSG00000126246.4_EST00000000000.0_36230153_36230527-0-1	11402	0.36852	0.000116735	ENSG00000126246.4
rs3893069	2.96072e-12	1.05098307545368e-06	ENSG00000126246.4_EST00000000000.0_36231925_36232124-ENSG00000126246.4_EST00000000000.0_36230153_36230527-1-1	-151	-0.48285	1.51151e-09	ENSG00000126246.4
rs66852522	9.90992e-07	0.0867748014744603	ENSG00000105223.12_EST00000000000.0_40876017_40876144-ENSG00000105223.12_EST00000000000.0_40882516_40882681-0-1	-584601	-0.34976	0.000452707	ENSG00000105223.12
rs12978323	2.94424e-07	0.0274333897110641	ENSG00000105323.10_EST00000000000.0_41807441_41807609-ENSG00000105329.4_EST00000000000.0_41847788_41847935-0-0	-12353	0.36532	0.000106945	ENSG00000105323.10
rs10411681	9.65091e-09	0.00193822812006319	ENSG00000105373.12_EST00000000000.0_48258605_48258780-ENSG00000105373.12_EST00000000000.0_48260256_48260323-0-1	-5284	0.40519	5.05481e-06	ENSG00000105373.12
rs11669162	7.15734e-07	0.0752061818181819	ENSG00000104852.8_EST00000000000.0_49588708_49588893-ENSG00000104852.8_EST00000000000.0_49589662_49589818-1-1	-125495	0.35401	0.000381816	ENSG00000104852.8
rs79026632	4.18261e-07	0.0845158464389728	ENSG00000167615.11_EST00000000000.0_54969113_54969181-ENSG00000167615.11_EST00000000000.0_54969282_54969411-1-1	-96260	0.3609	0.000438339	ENSG00000167615.11
rs1977221	4.40428e-07	0.0915125287356322	ENSG00000088833.11_EST00000000000.0_1433138_1433275-ENSG00000088833.11_EST00000000000.0_1422811_1424556-0-1	-852318	-0.36025	0.000481195	ENSG00000088833.11
rs1977221	4.40428e-07	0.0920411673192379	ENSG00000088833.11_EST00000000000.0_1433138_1433275-ENSG00000088833.11_EST00000000000.0_1426311_1426475-1-1	-852318	0.36025	0.000484354	ENSG00000088833.11
rs6043409	5.2391e-15	5.7949525925926e-09	ENSG00000089012.9_EST00000000000.0_1615913_1616245-ENSG00000101307.10_EST00000000000.0_1600515_1600642-0-0	-22219	-0.53241	5.58799e-12	ENSG00000089012.9
rs6043409	2.23194e-13	1.86039225806452e-07	ENSG00000089012.9_EST00000000000.0_1615913_1616245-ENSG00000198053.7_EST00000000000.0_1902959_1903291-0-0	-22219	-0.50404	2.3766e-10	ENSG00000089012.9
rs6043409	4.88688e-14	4.58496327316486e-08	ENSG00000089012.9_EST00000000000.0_1616834_1617151-ENSG00000089012.9_EST00000000000.0_1609798_1610282-0-1	-22219	-0.51584	5.2285e-11	ENSG00000089012.9
rs6043409	3.21147e-15	3.67231635829662e-09	ENSG00000089012.9_EST00000000000.0_1616834_1617151-ENSG00000089012.9_EST00000000000.0_1610868_1610952-0-1	-22219	-0.53592	3.43523e-12	ENSG00000089012.9
rs6043409	1.6105e-12	1.18693813333333e-06	ENSG00000089012.9_EST00000000000.0_1616834_1617151-ENSG00000089012.9_EST00000000000.0_1615913_1616245-1-1	-22219	0.48797	1.71193e-09	ENSG00000089012.9
rs6043409	8.53457e-17	1.07803423739837e-10	ENSG00000089012.9_EST00000000000.0_1616834_1617151-ENSG00000101307.10_EST00000000000.0_1584456_1584788-0-0	-22219	-0.56075	9.10702e-14	ENSG00000089012.9
rs6043409	1.87611e-17	2.52589595854922e-11	ENSG00000089012.9_EST00000000000.0_1616834_1617151-ENSG00000101307.10_EST00000000000.0_1592003_1592359-0-0	-22219	-0.57054	2.00892e-14	ENSG00000089012.9
rs6043409	5.20852e-17	6.78441125628141e-11	ENSG00000089012.9_EST00000000000.0_1616834_1617151-ENSG00000101307.10_EST00000000000.0_1600515_1600632-0-0	-22219	-0.56398	5.56359e-14	ENSG00000089012.9
rs6043409	2.07153e-28	1.15926614492754e-21	ENSG00000089012.9_EST00000000000.0_1629698_1630054-ENSG00000089012.9_EST00000000000.0_1609798_1610282-0-1	-22219	-0.69728	2.19751e-25	ENSG00000089012.9
rs6110697	1.55868e-31	1.56493866666667e-24	ENSG00000089012.9_EST00000000000.0_1629698_1630054-ENSG00000089012.9_EST00000000000.0_1610870_1610952-0-1	-22764	0.72432	1.67672e-28	ENSG00000089012.9
rs61266160	3.81608e-14	3.65396900369004e-08	ENSG00000089012.9_EST00000000000.0_1629698_1630054-ENSG00000089012.9_EST00000000000.0_1615913_1616245-0-1	-13793	0.51772	4.0806e-11	ENSG00000089012.9
rs6043409	2.42015e-38	9.09611733333334e-31	ENSG00000089012.9_EST00000000000.0_1629698_1630054-ENSG00000089012.9_EST00000000000.0_1616834_1617151-1-1	-22219	0.77385	2.58843e-35	ENSG00000089012.9
rs73080740	1.19791e-08	0.00443259572039943	ENSG00000089012.9_EST00000000000.0_1629698_1630054-ENSG00000101307.10_EST00000000000.0_1592003_1592359-0-0	-31560	-0.40282	1.28046e-05	ENSG00000089012.9
rs6035164	2.93215e-07	0.0440603156565657	ENSG00000101361.9_EST00000000000.0_2635971_2636158-ENSG00000101361.9_EST00000000000.0_2637047_2637195-0-1	-686122	0.36537	0.000191735	ENSG00000101361.9
rs13037286	1.04144e-06	0.0562345821596244	ENSG00000154930.9_EST00000000000.0_25011395_25011594-ENSG00000154930.9_EST00000000000.0_25002025_25002172-0-1	-329191	0.34911	0.000263252	ENSG00000154930.9
rs2179638	1.78938e-07	0.0119849844904588	ENSG00000100994.7_EST00000000000.0_25261585_25261748-ENSG00000100994.7_EST00000000000.0_25269061_25269119-0-1	-23674	-0.37147	4.05219e-05	ENSG00000100994.7
rs11700080	2.06018e-06	0.0429469009869469	ENSG00000100991.5_EST00000000000.0_33622926_33623094-ENSG00000100991.5_EST00000000000.0_33608993_33609159-0-1	-633913	0.33997	0.000185297	ENSG00000100991.5
rs77480798	3.55129e-06	0.0775595491143318	ENSG00000214078.6_EST00000000000.0_34214489_34214722-ENSG00000242372.2_EST00000000000.0_33866714_33867009-0-0	-49469	0.33245	0.00039696	ENSG00000214078.6
rs111306810	2.65039e-07	0.00911136345177666	ENSG00000214078.6_EST00000000000.0_34215207_34215335-ENSG00000214078.6_EST00000000000.0_34213968_34214303-0-1	-6954	0.36663	2.95869e-05	ENSG00000214078.6
rs111306810	3.36976e-07	0.0111819608997955	ENSG00000214078.6_EST00000000000.0_34215207_34215335-ENSG00000214078.6_EST00000000000.0_34214489_34214722-0-1	-6954	-0.36363	3.75548e-05	ENSG00000214078.6
rs111306810	1.01703e-08	0.000506595555555556	ENSG00000214078.6_EST00000000000.0_34220439_34220618-ENSG00000214078.6_EST00000000000.0_34219190_34219276-0-1	-6954	0.40462	1.13984e-06	ENSG00000214078.6
rs111306810	1.56543e-07	0.00578363301413589	ENSG00000214078.6_EST00000000000.0_34220439_34220618-ENSG00000214078.6_EST00000000000.0_34219414_34219500-0-1	-6954	0.3731	1.74224e-05	ENSG00000214078.6
rs111306810	3.28315e-09	0.000177744300469484	ENSG00000214078.6_EST00000000000.0_34220717_34220845-ENSG00000214078.6_EST00000000000.0_34219610_34219699-0-1	-6954	0.41675	3.64034e-07	ENSG00000214078.6
rs113522583	1.61299e-07	0.0059339448840382	ENSG00000214078.6_EST00000000000.0_34220717_34220845-ENSG00000214078.6_EST00000000000.0_34219867_34219947-0-1	-40551	-0.37273	1.79241e-05	ENSG00000214078.6
rs448943	1.18713e-08	0.00328880138888889	ENSG00000101160.8_EST00000000000.0_57572658_57572808-ENSG00000101160.8_EST00000000000.0_57570240_57570814-0-1	-12064	-0.40292	9.0915e-06	ENSG00000101160.8
rs448943	2.71458e-09	0.000872819246376812	ENSG00000101160.8_EST00000000000.0_57572658_57572808-ENSG00000101160.8_EST00000000000.0_57571694_57571856-0-1	-12064	0.41874	2.06815e-06	ENSG00000101160.8
rs6062604	4.30713e-10	0.000103383647058824	ENSG00000101161.6_EST00000000000.0_62641553_62641671-ENSG00000101161.6_EST00000000000.0_62654110_62654231-0-1	21357	-0.4374	2.02791e-07	ENSG00000101161.6
rs843850	1.10849e-13	4.58496327316486e-08	ENSG00000101161.6_EST00000000000.0_62642638_62642856-ENSG00000101161.6_EST00000000000.0_62657292_62657411-0-1	-4829	-0.50954	5.23366e-11	ENSG00000101161.6
rs6062604	2.34784e-15	1.21596862745098e-09	ENSG00000101161.6_EST00000000000.0_62642638_62642856-ENSG00000101161.6_EST00000000000.0_62658335_62658511-0-1	21357	-0.53815	1.1074e-12	ENSG00000101161.6
rs843850	1.01018e-08	0.00184608182881446	ENSG00000101161.6_EST00000000000.0_62648076_62648198-ENSG00000101161.6_EST00000000000.0_62659831_62659922-0-1	-4829	-0.40469	4.76989e-06	ENSG00000101161.6
rs817342	9.29389e-12	2.84838250666667e-06	ENSG00000101161.6_EST00000000000.0_62654110_62654231-ENSG00000101161.6_EST00000000000.0_62658956_62659089-0-1	-5515	0.47299	4.40169e-09	ENSG00000101161.6
rs843850	2.35279e-12	7.91854780058651e-07	ENSG00000101161.6_EST00000000000.0_62655908_62656046-ENSG00000101161.6_EST00000000000.0_62659831_62659922-0-1	-4829	-0.48479	1.11273e-09	ENSG00000101161.6
rs6062604	2.15566e-09	0.000453007461773701	ENSG00000101161.6_EST00000000000.0_62657292_62657411-ENSG00000101161.6_EST00000000000.0_62660730_62660844-0-1	21357	-0.42114	1.0174e-06	ENSG00000101161.6
rs817341	1.17013e-09	0.0002583574	ENSG00000101161.6_EST00000000000.0_62658335_62658511-ENSG00000101161.6_EST00000000000.0_62663271_62663397-0-1	-5723	-0.42741	5.53623e-07	ENSG00000101161.6
rs843850	5.71046e-14	2.52809945945946e-08	ENSG00000101161.6_EST00000000000.0_62658335_62658511-ENSG00000101161.6_EST00000000000.0_62664194_62664449-0-1	-4829	-0.51466	2.69312e-11	ENSG00000101161.6
rs8129399	8.41289e-07	0.0898748571428572	ENSG00000142192.14_EST00000000000.0_27394156_27394358-ENSG00000142192.14_EST00000000000.0_27348267_27348326-0-1	-545780	-0.35191	0.000471843	ENSG00000142192.14
rs2409330	1.82691e-06	0.0932966396677051	ENSG00000156261.7_EST00000000000.0_30433817_30433888-ENSG00000156261.7_EST00000000000.0_30432862_30432981-0-1	-37816	0.3416	0.000493652	ENSG00000156261.7
rs2409330	4.22059e-07	0.0285426902042229	ENSG00000156261.7_EST00000000000.0_30434649_30434736-ENSG00000156261.7_EST00000000000.0_30432862_30432981-0-1	-37816	0.36079	0.000113269	ENSG00000156261.7
rs2070610	5.77028e-11	9.37340444444445e-06	ENSG00000156261.7_EST00000000000.0_30437289_30437426-ENSG00000156261.7_EST00000000000.0_30433574_30433697-0-1	-170	0.45656	1.56438e-08	ENSG00000156261.7
rs2070610	3.40376e-08	0.00329815996049383	ENSG00000156261.7_EST00000000000.0_30439212_30439385-ENSG00000156261.7_EST00000000000.0_30432862_30432981-0-1	-170	0.39109	9.17414e-06	ENSG00000156261.7
rs2070610	1.55308e-09	0.000200515418803419	ENSG00000156261.7_EST00000000000.0_30439212_30439385-ENSG00000156261.7_EST00000000000.0_30434449_30434564-0-1	-170	0.42452	4.18934e-07	ENSG00000156261.7
rs2070610	5.42955e-10	7.59924031677466e-05	ENSG00000156261.7_EST00000000000.0_30439212_30439385-ENSG00000156261.7_EST00000000000.0_30434811_30434877-0-1	-170	0.43511	1.44991e-07	ENSG00000156261.7
rs2070610	1.89964e-07	0.0147576788822355	ENSG00000156261.7_EST00000000000.0_30445852_30445972-ENSG00000156261.7_EST00000000000.0_30445581_30445672-0-1	-170	0.37074	5.07802e-05	ENSG00000156261.7
rs2836000	5.97666e-07	0.0691927819879188	ENSG00000182670.9_EST00000000000.0_38536353_38536517-ENSG00000182670.9_EST00000000000.0_38539857_38539922-0-1	758091	-0.35634	0.000346154	ENSG00000182670.9
rs760462	1.61723e-34	1.33455171929825e-27	ENSG00000160255.11_EST00000000000.0_46330199_46330287-ENSG00000160255.11_EST00000000000.0_46327902_46328097-1-1	-23805	0.74746	1.04491e-31	ENSG00000160255.11
rs760462	1.93034e-11	7.62046315789474e-06	ENSG00000160255.11_EST00000000000.0_46330199_46330330-ENSG00000160255.11_EST00000000000.0_46327902_46328097-0-1	-23805	0.46652	1.25298e-08	ENSG00000160255.11
rs760462	1.09291e-25	2.66132171144279e-19	ENSG00000160255.11_EST00000000000.0_46330640_46330700-ENSG00000160255.11_EST00000000000.0_46327902_46328097-0-1	-23805	0.67097	7.34788e-23	ENSG00000160255.11
rs760462	2.95081e-16	2.21721428120063e-10	ENSG00000160255.11_EST00000000000.0_46340736_46340811-ENSG00000160255.11_EST00000000000.0_46327902_46328097-0-1	-23805	0.55249	1.92788e-13	ENSG00000160255.11
rs4821544	2.51639e-08	0.00607804372177055	ENSG00000100365.10_EST00000000000.0_37257030_37257245-ENSG00000100365.10_EST00000000000.0_37268369_37268467-0-1	1473	-0.39453	1.84846e-05	ENSG00000100365.10
rs135749	2.21221e-08	0.00298073717171717	ENSG00000100242.11_EST00000000000.0_39151768_39151947-ENSG00000100242.11_EST00000000000.0_39147215_39147378-0-1	-504629	-0.39599	8.10695e-06	ENSG00000100242.11
rs2269524	5.99721e-27	6.74955666666667e-21	ENSG00000183172.6_EST00000000000.0_42477929_42478069-ENSG00000183172.6_EST00000000000.0_42479123_42480288-0-1	4	0.6835	1.55759e-24	ENSG00000183172.6
rs2269524	6.20447e-27	6.82459555555556e-21	ENSG00000183172.6_EST00000000000.0_42477929_42478069-ENSG00000184983.4_EST00000000000.0_42481529_42482318-0-0	4	-0.68335	1.60303e-24	ENSG00000183172.6
rs11553441	3.56105e-09	0.000735100246913581	ENSG00000189306.6_EST00000000000.0_42914011_42914153-ENSG00000189306.6_EST00000000000.0_42905974_42909001-0-1	-3711	0.41589	1.71759e-06	ENSG00000189306.6
rs11553441	3.25877e-08	0.00531480557103064	ENSG00000189306.6_EST00000000000.0_42914011_42914153-ENSG00000189306.6_EST00000000000.0_42910112_42910310-0-1	-3711	0.39159	1.57254e-05	ENSG00000189306.6
rs11553441	1.06218e-07	0.0148316647527911	ENSG00000189306.6_EST00000000000.0_42914011_42914153-ENSG00000189306.6_EST00000000000.0_42910688_42910785-0-1	-3711	0.37778	5.10959e-05	ENSG00000189306.6
rs738397	4.98971e-07	0.0553573686690224	ENSG00000242247.5_EST00000000000.0_43213735_43213863-ENSG00000242247.5_EST00000000000.0_43204773_43204896-0-1	41159	-0.35866	0.000258233	ENSG00000242247.5
rs170505	2.13818e-21	4.52114734463277e-15	ENSG00000100376.7_EST00000000000.0_45719056_45719308-ENSG00000100376.7_EST00000000000.0_45724273_45725293-0-1	8157	0.62316	2.19847e-18	ENSG00000100376.7
rs5764704	1.54719e-09	0.00069105162514828	ENSG00000100376.7_EST00000000000.0_45719056_45719308-ENSG00000100376.7_EST00000000000.0_45726484_45726612-0-1	53124	0.42456	1.60043e-06	ENSG00000100376.7
rs136604	1.04267e-14	1.07407462277092e-08	ENSG00000100376.7_EST00000000000.0_45719056_45719308-ENSG00000100376.7_EST00000000000.0_45728306_45728591-0-1	84880	0.5274	1.07555e-11	ENSG00000100376.7
rs170505	4.62041e-24	1.48540933333333e-17	ENSG00000100376.7_EST00000000000.0_45719056_45719308-ENSG00000100376.7_EST00000000000.0_45732209_45732292-0-1	8157	0.65385	4.77453e-21	ENSG00000100376.7
rs170505	3.53437e-22	8.47073066666667e-16	ENSG00000100376.7_EST00000000000.0_45719056_45719308-ENSG00000100376.7_EST00000000000.0_45736267_45736642-0-1	8157	0.63253	3.66522e-19	ENSG00000100376.7
rs12152125	2.07944e-08	0.00621612059219381	ENSG00000184164.10_EST00000000000.0_50315233_50315409-ENSG00000184164.10_EST00000000000.0_50315945_50316091-0-1	4629	-0.39668	1.90326e-05	ENSG00000184164.10
rs131808	8.61581e-07	0.0571222883829539	ENSG00000025708.8_EST00000000000.0_50967565_50967767-ENSG00000025708.8_EST00000000000.0_50964675_50964905-0-1	-5128	0.3516	0.00026882	ENSG00000025708.8
rs5770924	8.59503e-07	0.0562345821596244	ENSG00000205560.8_EST00000000000.0_51009587_51009721-ENSG00000205560.8_EST00000000000.0_51007513_51007850-0-1	6643	0.35163	0.000263234	ENSG00000205560.8
rs131756	6.32924e-09	0.000823386666666667	ENSG00000205560.8_EST00000000000.0_51009804_51009962-ENSG00000205560.8_EST00000000000.0_51008005_51008097-0-1	3700	-0.40976	1.94084e-06	ENSG00000205560.8
