# Supplementary material for: Tissue-Specific Effects of Genetic and Epigenetic Variation on Gene Regulation and Splicing
Source: PLoS Genet. 2015 Jan 29;11(1):e1004958. doi: 10.1371/journal.pgen.1004958 (PMC4310612; doi:10.1371/journal.pgen.1004958)
Supplement: S1 Dataset — (ZIP) [file pgen.1004958.s007.zip › GENCORD2_SPLICING_ASSOCIATIONS/T.asQTLs.reverse.15pcOF.FDR10.top]

SNP	Nominal_pval	qval	Link	distance	rho	permutation_pval	gene
rs11247915	8.25536e-07	0.0545793840707965	ENSG00000117643.9_EST00000000000.0_26110154_26110941-ENSG00000117643.9_EST00000000000.0_26098148_26098263-0-1	706591	-0.35216	0.000254154	ENSG00000117643.9
rs6695210	1.60602e-06	0.0921225938069217	ENSG00000162430.12_EST00000000000.0_26135071_26135280-ENSG00000162430.12_EST00000000000.0_26126684_26126904-0-1	-8017	0.34334	0.000485361	ENSG00000162430.12
rs4526602	1.18903e-06	0.0522118898862957	ENSG00000158062.13_EST00000000000.0_26608892_26609060-ENSG00000158062.13_EST00000000000.0_26610853_26610973-0-1	3180	-0.34735	0.000239687	ENSG00000158062.13
rs11247913	2.34713e-06	0.0897216632626343	ENSG00000158062.13_EST00000000000.0_26608892_26609060-ENSG00000158062.13_EST00000000000.0_26611955_26612032-0-1	3697	0.33818	0.000470669	ENSG00000158062.13
rs61776719	1.70881e-07	0.024805307963964	ENSG00000183386.5_EST00000000000.0_38462442_38463231-ENSG00000183386.5_EST00000000000.0_38464929_38465104-0-1	-9858	-0.37203	9.45532e-05	ENSG00000183386.5
rs4634868	4.34112e-07	0.0523420029895366	ENSG00000183386.5_EST00000000000.0_38463356_38463542-ENSG00000183386.5_EST00000000000.0_38471029_38471177-0-1	-5862	0.36043	0.0002405	ENSG00000183386.5
rs754001	5.72802e-09	0.00101979631399317	ENSG00000183291.11_EST00000000000.0_87368964_87369131-ENSG00000183291.11_EST00000000000.0_87379711_87380048-0-1	-62	-0.41084	2.46264e-06	ENSG00000183291.11
rs3762374	3.17851e-12	1.42430337078652e-06	ENSG00000156171.9_EST00000000000.0_111674046_111674190-ENSG00000156171.9_EST00000000000.0_111682123_111682662-0-1	-720	-0.48225	2.0895e-09	ENSG00000156171.9
rs3762374	4.82096e-20	5.46087773049646e-14	ENSG00000156171.9_EST00000000000.0_111674046_111674190-ENSG00000156171.9_EST00000000000.0_111682660_111682838-0-1	-720	0.60618	3.17301e-17	ENSG00000156171.9
rs682536	2.03252e-06	0.0187262035087719	ENSG00000178104.13_EST00000000000.0_144915445_144915639-ENSG00000178104.13_EST00000000000.0_144917819_144917932-0-1	-121335	-0.34015	6.74452e-05	ENSG00000178104.13
rs682536	4.89521e-06	0.0384350692810458	ENSG00000178104.13_EST00000000000.0_144915445_144915639-ENSG00000178104.13_EST00000000000.0_144918833_144918991-0-1	-121335	-0.32793	0.000161554	ENSG00000178104.13
rs61815118	2.04761e-07	0.011180821949222	ENSG00000163156.6_EST00000000000.0_151140620_151140814-ENSG00000163156.6_EST00000000000.0_151139802_151139890-1-1	651865	-0.36981	3.75049e-05	ENSG00000163156.6
rs72692715	6.70136e-08	0.00430330047755492	ENSG00000143390.13_EST00000000000.0_151314723_151315654-ENSG00000143390.13_EST00000000000.0_151316675_151316754-0-1	199519	0.38324	1.23779e-05	ENSG00000143390.13
rs72692715	1.38581e-06	0.0547289501915709	ENSG00000143390.13_EST00000000000.0_151314723_151315654-ENSG00000143390.13_EST00000000000.0_151317582_151317664-0-1	199519	0.34531	0.000255076	ENSG00000143390.13
rs1980606	4.57147e-08	0.00782392	ENSG00000117091.5_EST00000000000.0_160650992_160651258-ENSG00000117091.5_EST00000000000.0_160654677_160654979-0-1	-26855	0.3877	2.48259e-05	ENSG00000117091.5
rs1980606	2.32614e-09	0.00055540718693285	ENSG00000117091.5_EST00000000000.0_160650992_160651258-ENSG00000117091.5_EST00000000000.0_160681472_160681593-0-1	-26855	-0.42035	1.26111e-06	ENSG00000117091.5
rs72706741	6.69433e-07	0.0474304244648318	ENSG00000116260.12_EST00000000000.0_180155188_180155317-ENSG00000116260.12_EST00000000000.0_180151309_180151454-0-1	-523181	0.35488	0.000213046	ENSG00000116260.12
rs945878	1.05752e-06	0.0622343508178229	ENSG00000081237.12_EST00000000000.0_198721378_198721500-ENSG00000081237.12_EST00000000000.0_198717238_198717328-0-1	936279	0.34891	0.000303136	ENSG00000081237.12
rs12021705	2.1854e-20	2.80781392156863e-14	ENSG00000135778.6_EST00000000000.0_233113909_233114548-ENSG00000135778.6_EST00000000000.0_233086370_233086490-0-1	-363	0.61059	1.56638e-17	ENSG00000135778.6
rs12021705	1.02008e-27	3.46642196078432e-21	ENSG00000135778.6_EST00000000000.0_233113909_233114548-ENSG00000135778.6_EST00000000000.0_233112088_233113274-0-1	-363	0.69085	7.2852e-25	ENSG00000135778.6
rs17548391	3.29032e-07	0.0410956	ENSG00000143669.8_EST00000000000.0_235915305_235915471-ENSG00000143669.8_EST00000000000.0_235918778_235918947-0-1	-271961	0.36393	0.00017599	ENSG00000143669.8
rs698834	2.40926e-07	0.0316212386747803	ENSG00000138095.13_EST00000000000.0_44190727_44190845-ENSG00000138095.13_EST00000000000.0_44202230_44202356-0-1	513813	-0.36781	0.000128469	ENSG00000138095.13
rs1432296	8.87123e-07	0.062790204264871	ENSG00000082898.12_EST00000000000.0_61711072_61711240-ENSG00000082898.12_EST00000000000.0_61721029_61721226-0-1	-697594	-0.35122	0.000307396	ENSG00000082898.12
rs1426711	2.46871e-07	0.0180186459876543	ENSG00000169764.10_EST00000000000.0_64083440_64083567-ENSG00000169764.10_EST00000000000.0_64069673_64069733-1-1	555228	-0.36751	6.41543e-05	ENSG00000169764.10
rs1018342	1.12272e-09	0.000101350882807018	ENSG00000135624.10_EST00000000000.0_73466771_73466924-ENSG00000135617.3_EST00000000000.0_73457241_73457341-0-0	10289	0.42783	1.98386e-07	ENSG00000135624.10
rs1053329	2.36332e-07	0.0122489759416768	ENSG00000135624.10_EST00000000000.0_73466771_73466924-ENSG00000135624.10_EST00000000000.0_73461366_73461512-1-1	119	0.36805	4.15422e-05	ENSG00000135624.10
rs1053329	4.72003e-10	4.4508517925926e-05	ENSG00000135624.10_EST00000000000.0_73466771_73466924-ENSG00000135624.10_EST00000000000.0_73461448_73461512-1-1	119	-0.4365	8.25364e-08	ENSG00000135624.10
rs10185579	3.87506e-09	0.000313720853333333	ENSG00000135624.10_EST00000000000.0_73466771_73466924-ENSG00000135624.10_EST00000000000.0_73462678_73462773-1-1	-5022	-0.415	6.78723e-07	ENSG00000135624.10
rs11126990	1.02479e-06	0.0718341071038252	ENSG00000042493.10_EST00000000000.0_85621951_85622081-ENSG00000042493.10_EST00000000000.0_85625143_85625254-0-1	-138221	-0.34932	0.000361056	ENSG00000042493.10
rs115086514	2.66159e-07	0.00564714747474748	ENSG00000084090.9_EST00000000000.0_96858816_96858898-ENSG00000084090.9_EST00000000000.0_96860696_96860745-0-1	934262	0.36657	1.68949e-05	ENSG00000084090.9
rs3754875	4.14454e-09	0.000318827162555345	ENSG00000115446.7_EST00000000000.0_99226219_99226502-ENSG00000040933.10_EST00000000000.0_99189278_99189390-0-0	-22295	-0.41429	6.92224e-07	ENSG00000115446.7
rs3754875	2.02328e-08	0.00136682201550388	ENSG00000115446.7_EST00000000000.0_99226219_99226502-ENSG00000040933.10_EST00000000000.0_99193452_99193606-0-0	-22295	-0.39699	3.39077e-06	ENSG00000115446.7
rs3754875	2.0105e-07	0.0102085523571131	ENSG00000115446.7_EST00000000000.0_99226219_99226502-ENSG00000115446.7_EST00000000000.0_99225042_99225189-0-1	-22295	0.37004	3.36125e-05	ENSG00000115446.7
rs3754875	5.98569e-09	0.000445353107843138	ENSG00000115446.7_EST00000000000.0_99226219_99226502-ENSG00000183513.4_EST00000000000.0_99224770_99224978-0-0	-22295	-0.41036	9.98374e-07	ENSG00000115446.7
rs686952	4.51751e-07	0.0268615513092711	ENSG00000153094.15_EST00000000000.0_111921710_111922625-ENSG00000153094.15_EST00000000000.0_111907526_111908532-0-1	42391	-0.35992	0.000104273	ENSG00000153094.15
rs6737029	1.03605e-06	0.0620565971162002	ENSG00000125637.10_EST00000000000.0_113949957_113950166-ENSG00000125637.10_EST00000000000.0_113931548_113931631-0-1	10511	-0.34918	0.00030128	ENSG00000125637.10
rs6737029	7.09916e-07	0.0464588812827629	ENSG00000125637.10_EST00000000000.0_113949957_113950166-ENSG00000125637.10_EST00000000000.0_113942534_113942650-0-1	10511	-0.35412	0.000206959	ENSG00000125637.10
rs6737029	1.10642e-07	0.00993914316939891	ENSG00000125637.10_EST00000000000.0_113953724_113953884-ENSG00000125637.10_EST00000000000.0_113939923_113941089-0-1	10511	-0.37729	3.24797e-05	ENSG00000125637.10
rs6737029	1.06254e-06	0.0632017718270572	ENSG00000125637.10_EST00000000000.0_113953724_113953884-ENSG00000125637.10_EST00000000000.0_113943538_113943832-0-1	10511	-0.34884	0.000311234	ENSG00000125637.10
rs7590200	1.24034e-06	0.0921225938069217	ENSG00000136717.10_EST00000000000.0_127816587_127816731-ENSG00000136717.10_EST00000000000.0_127827571_127827666-0-1	775942	-0.34679	0.000485951	ENSG00000136717.10
rs79340491	1.82837e-06	0.0628661647058824	ENSG00000115524.10_EST00000000000.0_198268309_198268488-ENSG00000115524.10_EST00000000000.0_198272722_198272843-0-1	-563637	-0.34159	0.000308286	ENSG00000115524.10
rs7596846	1.51885e-06	0.0914769589542484	ENSG00000144567.5_EST00000000000.0_220046091_220046185-ENSG00000144567.5_EST00000000000.0_220045392_220045476-0-1	9580	-0.34409	0.000480631	ENSG00000144567.5
rs4972939	5.34829e-08	0.0100071271200672	ENSG00000153827.8_EST00000000000.0_230672424_230672580-ENSG00000153827.8_EST00000000000.0_230672968_230673085-1-1	236563	0.38588	3.27431e-05	ENSG00000153827.8
rs4972939	1.13727e-07	0.0191783603030303	ENSG00000153827.8_EST00000000000.0_230672424_230672580-ENSG00000153827.8_EST00000000000.0_230675596_230675761-0-1	236563	-0.37696	6.95479e-05	ENSG00000153827.8
rs4972973	5.61851e-10	0.000160933989247312	ENSG00000135916.11_EST00000000000.0_231740335_231740523-ENSG00000135916.11_EST00000000000.0_231738132_231738272-1-1	8444	-0.43478	3.28942e-07	ENSG00000135916.11
rs6713441	1.24513e-08	0.00225523538862807	ENSG00000115677.12_EST00000000000.0_242173268_242173378-ENSG00000115677.12_EST00000000000.0_242174536_242174670-0-1	-275615	0.40239	5.93097e-06	ENSG00000115677.12
rs159153	4.99137e-07	0.0700256973684211	ENSG00000254999.2_EST00000000000.0_10167953_10168874-ENSG00000254999.2_EST00000000000.0_10167310_10167392-0-1	-367401	0.35865	0.000350898	ENSG00000254999.2
rs12487053	1.54163e-08	0.00144088	ENSG00000131374.9_EST00000000000.0_17202049_17202748-ENSG00000131374.9_EST00000000000.0_17209241_17209320-0-1	-688969	0.40003	3.62793e-06	ENSG00000131374.9
rs73054065	5.26147e-08	0.00872594578005116	ENSG00000077097.8_EST00000000000.0_25654006_25654200-ENSG00000077097.8_EST00000000000.0_25660145_25660340-0-1	-4353	0.38607	2.81196e-05	ENSG00000077097.8
rs35688004	1.86463e-07	0.0287580096618358	ENSG00000144635.4_EST00000000000.0_32567776_32568400-ENSG00000144635.4_EST00000000000.0_32574478_32574589-0-1	430333	-0.37096	0.000114437	ENSG00000144635.4
rs36036446	7.46029e-07	0.08767495035461	ENSG00000144635.4_EST00000000000.0_32567776_32568400-ENSG00000144635.4_EST00000000000.0_32576003_32576138-0-1	448047	-0.35348	0.000458487	ENSG00000144635.4
rs62262998	3.04548e-06	0.0461547485271318	ENSG00000173473.6_EST00000000000.0_47718119_47718272-ENSG00000173473.6_EST00000000000.0_47734731_47734790-0-1	353033	-0.33459	0.000204161	ENSG00000173473.6
rs3774745	4.44952e-06	0.0620754072819645	ENSG00000004534.9_EST00000000000.0_50103675_50103935-ENSG00000004534.9_EST00000000000.0_50095835_50095995-0-1	227305	-0.32928	0.000302104	ENSG00000004534.9
rs61395826	7.82405e-07	0.0236332027808269	ENSG00000023330.9_EST00000000000.0_52240588_52240767-ENSG00000023330.9_EST00000000000.0_52238709_52238931-0-1	999193	0.35286	8.87219e-05	ENSG00000023330.9
rs61395826	3.146e-08	0.00141774712643678	ENSG00000023330.9_EST00000000000.0_52240588_52240767-ENSG00000023330.9_EST00000000000.0_52239855_52240039-1-1	999193	-0.39199	3.55538e-06	ENSG00000023330.9
rs35244668	6.99182e-07	0.0608563802978236	ENSG00000144744.12_EST00000000000.0_69111228_69111330-ENSG00000144744.12_EST00000000000.0_69112133_69112288-1-1	293338	0.35432	0.00029191	ENSG00000144744.12
rs1606493	7.14274e-07	0.0600757167530225	ENSG00000114573.4_EST00000000000.0_113507638_113507722-ENSG00000114573.4_EST00000000000.0_113505079_113505230-0-1	728933	-0.35404	0.00028668	ENSG00000114573.4
rs2681404	6.65042e-07	0.0384725301991512	ENSG00000173226.12_EST00000000000.0_121488841_121489421-ENSG00000173226.12_EST00000000000.0_121507131_121507279-0-1	225044	-0.35497	0.00016187	ENSG00000173226.12
rs78654812	1.44027e-07	0.010485488172043	ENSG00000173226.12_EST00000000000.0_121488841_121489421-ENSG00000173226.12_EST00000000000.0_121508920_121509062-0-1	-176021	0.37411	3.47519e-05	ENSG00000173226.12
rs58508862	4.53485e-08	0.00329836971484759	ENSG00000181789.10_EST00000000000.0_128996137_128996300-ENSG00000181789.10_EST00000000000.0_128991191_128991258-0-1	277231	-0.38779	9.20787e-06	ENSG00000181789.10
rs6764672	7.87915e-07	0.0757031578947369	ENSG00000144895.7_EST00000000000.0_150289745_150290316-ENSG00000144895.7_EST00000000000.0_150280344_150280447-0-1	-9320	0.35277	0.000385275	ENSG00000144895.7
rs9810290	2.98108e-07	0.0181860010789981	ENSG00000113810.10_EST00000000000.0_160131261_160131401-ENSG00000113810.10_EST00000000000.0_160117426_160117537-0-1	456318	0.36516	6.48251e-05	ENSG00000113810.10
rs73179660	7.25667e-09	0.0016285446386192	ENSG00000114867.14_EST00000000000.0_184035538_184035604-ENSG00000114867.14_EST00000000000.0_184033920_184034006-0-1	-359800	-0.40829	4.14742e-06	ENSG00000114867.14
rs4597899	5.77288e-07	0.0504952353471596	ENSG00000168936.6_EST00000000000.0_1718234_1719155-ENSG00000168936.6_EST00000000000.0_1719243_1719402-0-1	25131	-0.35679	0.000230766	ENSG00000168936.6
rs4597899	5.77288e-07	0.0504285490196079	ENSG00000168936.6_EST00000000000.0_1718234_1719155-ENSG00000168936.6_EST00000000000.0_1719879_1720353-0-1	25131	0.35679	0.00022963	ENSG00000168936.6
rs365569	1.93129e-07	0.0244926122065728	ENSG00000109736.10_EST00000000000.0_2935294_2935390-ENSG00000109736.10_EST00000000000.0_2936496_2936561-0-1	-133238	0.37053	9.31594e-05	ENSG00000109736.10
rs12498823	9.65266e-10	0.000337193756097561	ENSG00000065882.9_EST00000000000.0_38138756_38139240-ENSG00000065882.9_EST00000000000.0_38117331_38117575-0-1	90463	-0.42936	7.40622e-07	ENSG00000065882.9
rs62413768	1.93752e-07	0.024423452494577	ENSG00000014824.7_EST00000000000.0_42003633_42003797-ENSG00000014824.7_EST00000000000.0_41992489_41992777-1-1	-943816	-0.37049	9.27957e-05	ENSG00000014824.7
rs62413768	1.40344e-07	0.0187210932721713	ENSG00000014824.7_EST00000000000.0_42003633_42003797-ENSG00000014824.7_EST00000000000.0_41992547_41992777-0-1	-943816	0.37442	6.72725e-05	ENSG00000014824.7
rs1296634	3.23253e-07	0.0463956197530864	ENSG00000163453.6_EST00000000000.0_57896939_57897502-ENSG00000047315.10_EST00000000000.0_57891052_57891165-0-0	-139131	-0.36415	0.000206184	ENSG00000163453.6
rs4694517	1.47119e-06	0.0531336	ENSG00000132466.12_EST00000000000.0_73985879_73986054-ENSG00000132466.12_EST00000000000.0_73990630_73990775-0-1	-507037	-0.34451	0.000245071	ENSG00000132466.12
rs11938770	1.24692e-07	0.0149252711111111	ENSG00000138750.10_EST00000000000.0_77057339_77057565-ENSG00000138750.10_EST00000000000.0_77065283_77065445-0-1	7233	-0.37585	5.16644e-05	ENSG00000138750.10
rs7684662	7.64021e-07	0.062790204264871	ENSG00000145287.6_EST00000000000.0_84026049_84026173-ENSG00000145287.6_EST00000000000.0_84030881_84030996-0-1	96434	-0.35317	0.000307393	ENSG00000145287.6
rs11934731	6.01056e-08	0.00780894390983962	ENSG00000118785.8_EST00000000000.0_88902627_88902950-ENSG00000118785.8_EST00000000000.0_88896819_88896952-0-1	-65553	-0.38451	2.47462e-05	ENSG00000118785.8
rs899041	6.63577e-10	0.000136121051334702	ENSG00000118785.8_EST00000000000.0_88902627_88902950-ENSG00000118785.8_EST00000000000.0_88901545_88901586-1-1	-121607	0.43312	2.73177e-07	ENSG00000118785.8
rs658642	2.54893e-24	2.66568668493151e-18	ENSG00000246493.1_EST00000000000.0_119200779_119200974-ENSG00000164099.3_EST00000000000.0_119201193_119203398-0-0	360	-0.65664	8.01903e-22	ENSG00000246493.1
rs788670	3.02842e-23	2.67733286821706e-17	ENSG00000246493.1_EST00000000000.0_119200779_119200974-ENSG00000246493.1_EST00000000000.0_119199914_119200292-0-1	67936	0.64481	9.48835e-21	ENSG00000246493.1
rs788670	2.89512e-23	2.58561904313726e-17	ENSG00000246493.1_EST00000000000.0_119200779_119200974-ENSG00000246493.1_EST00000000000.0_119200544_119200586-0-1	67936	-0.64503	9.05677e-21	ENSG00000246493.1
rs35188965	1.21595e-09	0.000386737776119403	ENSG00000113504.13_EST00000000000.0_1050499_1052566-ENSG00000113504.13_EST00000000000.0_1060459_1060566-0-1	-7234	0.42702	8.54223e-07	ENSG00000113504.13
rs35188965	4.13165e-10	0.000144223076714189	ENSG00000113504.13_EST00000000000.0_1050499_1052566-ENSG00000113504.13_EST00000000000.0_1063959_1064090-0-1	-7234	0.43781	2.91814e-07	ENSG00000113504.13
rs35188965	1.03924e-07	0.0200217216216216	ENSG00000113504.13_EST00000000000.0_1053464_1053597-ENSG00000113504.13_EST00000000000.0_1064198_1064367-0-1	-7234	0.37804	7.32205e-05	ENSG00000113504.13
rs35188965	1.20381e-07	0.022730983075791	ENSG00000113504.13_EST00000000000.0_1053464_1053597-ENSG00000113504.13_EST00000000000.0_1073748_1073916-0-1	-7234	0.37627	8.48665e-05	ENSG00000113504.13
rs35188965	7.5307e-10	0.000248733801801802	ENSG00000113504.13_EST00000000000.0_1073748_1073916-ENSG00000113504.13_EST00000000000.0_1076809_1076927-0-1	-7234	0.43186	5.3024e-07	ENSG00000113504.13
rs35188965	6.68613e-10	0.000223952478232619	ENSG00000113504.13_EST00000000000.0_1073748_1073916-ENSG00000113504.13_EST00000000000.0_1077948_1078122-0-1	-7234	0.43305	4.72691e-07	ENSG00000113504.13
rs35188965	1.29503e-10	4.8810208516887e-05	ENSG00000113504.13_EST00000000000.0_1083860_1084071-ENSG00000113504.13_EST00000000000.0_1093648_1093770-0-1	-7234	0.449	9.1318e-08	ENSG00000113504.13
rs1379307	4.99009e-07	0.0730258148148149	ENSG00000112941.8_EST00000000000.0_6752986_6753150-ENSG00000112941.8_EST00000000000.0_6750444_6750616-0-1	-463295	0.35866	0.000368339	ENSG00000112941.8
rs60779428	3.44008e-07	0.0471576274509804	ENSG00000095015.5_EST00000000000.0_56168652_56168832-ENSG00000095015.5_EST00000000000.0_56161167_56161283-0-1	-698930	-0.36337	0.000211432	ENSG00000095015.5
rs6891399	1.08592e-06	0.0643543513738552	ENSG00000068796.11_EST00000000000.0_61653964_61654126-ENSG00000068796.11_EST00000000000.0_61648415_61648480-0-1	371139	0.34856	0.000318501	ENSG00000068796.11
rs116165962	3.2941e-14	1.57842484605087e-08	ENSG00000164346.5_EST00000000000.0_74069693_74069885-ENSG00000164346.5_EST00000000000.0_74062817_74063188-0-1	433	0.51884	1.61962e-11	ENSG00000164346.5
rs138498756	1.07095e-06	0.0988500978876868	ENSG00000164346.5_EST00000000000.0_74069693_74069885-ENSG00000164346.5_EST00000000000.0_74064756_74064943-0-1	-60303	0.34874	0.00052711	ENSG00000164346.5
rs10037212	5.34795e-07	0.039583201814059	ENSG00000164307.7_EST00000000000.0_96096521_96098932-ENSG00000153113.17_EST00000000000.0_96086291_96086386-0-0	-59027	0.35777	0.000167848	ENSG00000164307.7
rs2032890	9.19985e-07	0.0601861489790049	ENSG00000164307.7_EST00000000000.0_96096521_96098932-ENSG00000153113.17_EST00000000000.0_96093287_96093358-0-0	-22651	-0.35074	0.000287455	ENSG00000164307.7
rs10037212	2.90002e-08	0.00328880138888889	ENSG00000164307.7_EST00000000000.0_96096521_96098932-ENSG00000153113.17_EST00000000000.0_96100925_96101029-0-0	-59027	0.39292	9.1037e-06	ENSG00000164307.7
snp_5_96111228	1.63983e-08	0.00196753369028872	ENSG00000164307.7_EST00000000000.0_96096521_96098932-ENSG00000164307.7_EST00000000000.0_96112108_96112255-0-1	-32575	0.39934	5.14856e-06	ENSG00000164307.7
rs30186	9.09731e-07	0.0599351011235955	ENSG00000164307.7_EST00000000000.0_96117397_96117558-ENSG00000164307.7_EST00000000000.0_96121492_96121675-0-1	-19356	-0.35089	0.000285762	ENSG00000164307.7
snp_5_96142331	6.07024e-10	9.78177046413503e-05	ENSG00000164307.7_EST00000000000.0_96119628_96119784-ENSG00000164307.7_EST00000000000.0_96126215_96126346-0-1	-1472	-0.43401	1.91067e-07	ENSG00000164307.7
rs34750	1.68906e-10	2.92444288534548e-05	ENSG00000164307.7_EST00000000000.0_96121492_96121675-ENSG00000164307.7_EST00000000000.0_96127764_96127895-0-1	-997	-0.44647	5.29051e-08	ENSG00000164307.7
rs30186	1.35771e-07	0.0125398955959596	ENSG00000164307.7_EST00000000000.0_96124234_96124388-ENSG00000164307.7_EST00000000000.0_96129103_96129216-0-1	-19356	-0.37482	4.26322e-05	ENSG00000164307.7
rs151940	6.48117e-07	0.046021925925926	ENSG00000164307.7_EST00000000000.0_96127764_96127895-ENSG00000164307.7_EST00000000000.0_96132878_96133012-0-1	3974	-0.3553	0.000203116	ENSG00000164307.7
rs152280	2.7913e-07	0.02338552	ENSG00000164307.7_EST00000000000.0_96127764_96127895-ENSG00000164307.7_EST00000000000.0_96136565_96136703-0-1	18139	-0.36598	8.76934e-05	ENSG00000164307.7
rs151940	2.88558e-07	0.0240671613231552	ENSG00000164307.7_EST00000000000.0_96129506_96129660-ENSG00000164307.7_EST00000000000.0_96139106_96139530-0-1	3974	-0.36557	9.09461e-05	ENSG00000164307.7
rs11554776	2.04259e-26	1.37855231638418e-20	ENSG00000184584.8_EST00000000000.0_138855549_138856039-ENSG00000184584.8_EST00000000000.0_138856914_138857100-0-1	-1297	-0.67828	3.3517e-24	ENSG00000184584.8
rs11554776	1.64717e-26	1.1291823908046e-20	ENSG00000184584.8_EST00000000000.0_138855549_138856039-ENSG00000184584.8_EST00000000000.0_138857855_138858093-0-1	-1297	0.6792	2.69887e-24	ENSG00000184584.8
rs75718976	1.24527e-06	0.045427791315214	ENSG00000131508.11_EST00000000000.0_139006341_139006440-ENSG00000131508.11_EST00000000000.0_138994446_138994551-0-1	376393	0.34674	0.000199745	ENSG00000131508.11
rs73359014	1.31225e-08	0.00434026666666667	ENSG00000124783.8_EST00000000000.0_7298980_7299056-ENSG00000124783.8_EST00000000000.0_7301543_7301596-0-1	-487099	0.40181	1.252e-05	ENSG00000124783.8
rs9379779	2.72044e-07	0.0387729248780488	ENSG00000111913.10_EST00000000000.0_24843090_24843782-ENSG00000111913.10_EST00000000000.0_24848253_24848382-1-1	653203	-0.3663	0.000163773	ENSG00000111913.10
rs3792970	3.12492e-12	1.18896987654321e-06	ENSG00000168405.9_EST00000000000.0_25093742_25093916-ENSG00000168405.9_EST00000000000.0_25109730_25109809-0-1	-118573	-0.48239	1.71976e-09	ENSG00000168405.9
rs3792970	1.8781e-12	7.51488981206726e-07	ENSG00000168405.9_EST00000000000.0_25093742_25093916-ENSG00000168405.9_EST00000000000.0_25110184_25110331-0-1	-118573	-0.48669	1.04362e-09	ENSG00000168405.9
rs3792970	6.12472e-13	2.63213985185185e-07	ENSG00000168405.9_EST00000000000.0_25093742_25093916-ENSG00000168405.9_EST00000000000.0_25137848_25138029-0-1	-118573	-0.49594	3.41672e-10	ENSG00000168405.9
rs3792970	5.27336e-12	1.94131996326906e-06	ENSG00000168405.9_EST00000000000.0_25093742_25093916-ENSG00000168405.9_EST00000000000.0_25166518_25166783-0-1	-118573	-0.47791	2.89635e-09	ENSG00000168405.9
rs28362606	1.45526e-09	0.000195414074074074	ENSG00000186470.7_EST00000000000.0_26373125_26373325-ENSG00000186470.7_EST00000000000.0_26365503_26365580-0-1	199	-0.42519	4.0586e-07	ENSG00000186470.7
rs9379850	3.64243e-10	5.33824186725019e-05	ENSG00000186470.7_EST00000000000.0_26373125_26373325-ENSG00000186470.7_EST00000000000.0_26368793_26369140-0-1	-22330	0.43904	1.00532e-07	ENSG00000186470.7
rs9379850	6.48434e-10	9.27486426043879e-05	ENSG00000186470.7_EST00000000000.0_26373125_26373325-ENSG00000186470.7_EST00000000000.0_26370550_26370831-1-1	-22330	-0.43335	1.80019e-07	ENSG00000186470.7
rs56161420	9.10133e-08	0.00767481581920904	ENSG00000026950.12_EST00000000000.0_26409761_26409961-ENSG00000026950.12_EST00000000000.0_26405770_26405876-0-1	3370	0.37962	2.42579e-05	ENSG00000026950.12
rs12206839	7.02385e-07	0.0433355103076435	ENSG00000026950.12_EST00000000000.0_26409761_26409961-ENSG00000186470.7_EST00000000000.0_26370550_26370831-0-0	34010	0.35426	0.000187683	ENSG00000026950.12
rs116223140	1.41761e-08	0.001784475	ENSG00000206503.6_EST00000000000.0_29910534_29910803-ENSG00000206503.6_EST00000000000.0_29910287_29910403-1-1	6401	0.40096	4.58865e-06	ENSG00000206503.6
rs112909485	1.12222e-13	3.28618478314746e-08	ENSG00000206503.6_EST00000000000.0_29911045_29911320-ENSG00000204632.7_EST00000000000.0_29795824_29796093-0-0	28703	0.50944	3.64279e-11	ENSG00000206503.6
rs112909485	1.06698e-14	3.69276935672515e-09	ENSG00000206503.6_EST00000000000.0_29911045_29911320-ENSG00000204642.7_EST00000000000.0_29691580_29691704-0-0	28703	0.52723	3.46958e-12	ENSG00000206503.6
rs144536307	1.63064e-20	1.02826990933333e-14	ENSG00000206503.6_EST00000000000.0_29912277_29912393-ENSG00000204632.7_EST00000000000.0_29796320_29796595-0-0	25910	0.6122	5.29672e-18	ENSG00000206503.6
rs144536307	4.28777e-09	0.000608616744744745	ENSG00000206503.6_EST00000000000.0_29912277_29912393-ENSG00000206503.6_EST00000000000.0_29910326_29910403-0-1	25910	0.41393	1.39196e-06	ENSG00000206503.6
rs144536307	2.56962e-16	9.95229793103449e-11	ENSG00000206503.6_EST00000000000.0_29912277_29912393-ENSG00000206503.6_EST00000000000.0_29910534_29910803-0-1	25910	0.55342	8.32548e-14	ENSG00000206503.6
rs116634235	4.76836e-09	0.000670499679144385	ENSG00000206503.6_EST00000000000.0_29912277_29912411-ENSG00000206503.6_EST00000000000.0_29911045_29911320-0-1	11928	0.4128	1.55007e-06	ENSG00000206503.6
rs116634235	3.04706e-09	0.000439224879066912	ENSG00000206503.6_EST00000000000.0_29912277_29912411-ENSG00000206503.6_EST00000000000.0_29911899_29912174-0-1	11928	-0.41753	9.82826e-07	ENSG00000206503.6
rs144536307	2.2859e-08	0.00275265012195122	ENSG00000206503.6_EST00000000000.0_29913228_29913617-ENSG00000146112.6_EST00000000000.0_30644166_30645065-0-0	25910	0.39562	7.44123e-06	ENSG00000206503.6
rs144536307	6.05368e-08	0.00636057020134228	ENSG00000206503.6_EST00000000000.0_29913228_29913617-ENSG00000204632.7_EST00000000000.0_29797195_29797470-0-0	25910	0.38443	1.95273e-05	ENSG00000206503.6
rs115472335	2.93936e-08	0.00342047945098039	ENSG00000206503.6_EST00000000000.0_29913228_29913617-ENSG00000204642.7_EST00000000000.0_29692808_29693083-0-0	12742	0.39277	9.58486e-06	ENSG00000206503.6
rs144536307	3.96762e-08	0.00443983209876543	ENSG00000206503.6_EST00000000000.0_29913228_29913617-ENSG00000206503.6_EST00000000000.0_29910326_29910403-0-1	25910	0.38933	1.28438e-05	ENSG00000206503.6
rs144536307	2.70061e-08	0.00320075506024097	ENSG00000206503.6_EST00000000000.0_29913228_29913617-ENSG00000206503.6_EST00000000000.0_29910534_29910803-0-1	25910	0.39373	8.75811e-06	ENSG00000206503.6
rs115138979	4.75776e-07	0.0369371277997365	ENSG00000206503.6_EST00000000000.0_29913228_29913617-ENSG00000206503.6_EST00000000000.0_29911045_29911320-0-1	-20542	0.35926	0.00015404	ENSG00000206503.6
snp_6_29918296	1.892e-27	2.97735984e-21	ENSG00000206503.6_EST00000000000.0_29913228_29913617-ENSG00000206503.6_EST00000000000.0_29912277_29912411-0-1	9259	-0.68831	6.13467e-25	ENSG00000206503.6
rs116722271	4.15733e-09	0.001100008	ENSG00000204592.5_EST00000000000.0_30458017_30458292-ENSG00000204525.8_EST00000000000.0_31239376_31239645-0-0	25749	-0.41425	2.67447e-06	ENSG00000204592.5
rs114979854	1.00831e-09	0.000301569708094328	ENSG00000204592.5_EST00000000000.0_30458017_30458292-ENSG00000206503.6_EST00000000000.0_29910326_29910403-0-0	8268	0.42892	6.49949e-07	ENSG00000204592.5
rs116140143	3.00153e-07	0.0442843773584906	ENSG00000204592.5_EST00000000000.0_30458017_30458292-ENSG00000206503.6_EST00000000000.0_29910534_29910803-0-0	109563	-0.36508	0.000193378	ENSG00000204592.5
rs115786794	1.90649e-08	0.00427152520325203	ENSG00000204592.5_EST00000000000.0_30458017_30458292-ENSG00000206503.6_EST00000000000.0_29912277_29912393-0-0	27344	-0.39766	1.22689e-05	ENSG00000204592.5
rs116139692	5.78264e-16	4.19399106976744e-10	ENSG00000204592.5_EST00000000000.0_30458914_30459189-ENSG00000204592.5_EST00000000000.0_30458017_30458292-0-1	-542216	0.54791	3.71583e-13	ENSG00000204592.5
rs115842399	9.98867e-27	2.6227292e-20	ENSG00000204592.5_EST00000000000.0_30458914_30459189-ENSG00000206503.6_EST00000000000.0_29911045_29911320-0-0	-542629	0.68134	6.48477e-24	ENSG00000204592.5
rs80296299	3.66346e-10	0.000113916392807746	ENSG00000204525.8_EST00000000000.0_31236528_31236950-ENSG00000204435.7_EST00000000000.0_31637613_31637847-0-0	81760	-0.43899	2.26268e-07	ENSG00000204525.8
rs115024771	1.07936e-52	8.1055884e-45	ENSG00000204525.8_EST00000000000.0_31236528_31236950-ENSG00000204525.8_EST00000000000.0_31237714_31237862-0-1	-1101	0.8483	6.68043e-50	ENSG00000204525.8
rs115765220	8.07133e-16	5.61636903225807e-10	ENSG00000204525.8_EST00000000000.0_31236528_31236950-ENSG00000204525.8_EST00000000000.0_31237743_31237862-0-1	5	0.54562	5.02233e-13	ENSG00000204525.8
snp_6_31240010	1.05124e-20	1.24778817847769e-14	ENSG00000204525.8_EST00000000000.0_31236528_31236950-ENSG00000204525.8_EST00000000000.0_31237991_31238108-0-1	147	0.61461	6.53032e-18	ENSG00000204525.8
rs80296299	3.78099e-08	0.00742423062117236	ENSG00000204525.8_EST00000000000.0_31236528_31236950-ENSG00000204525.8_EST00000000000.0_31238850_31239125-0-1	81760	-0.38989	2.33129e-05	ENSG00000204525.8
rs80296299	7.22124e-09	0.00175387431025228	ENSG00000204525.8_EST00000000000.0_31236528_31236950-ENSG00000204525.8_EST00000000000.0_31239376_31239645-0-1	81760	-0.40834	4.48828e-06	ENSG00000204525.8
rs80296299	2.94593e-11	1.0887168627451e-05	ENSG00000204525.8_EST00000000000.0_31236528_31236950-ENSG00000204525.8_EST00000000000.0_31239776_31239863-0-1	81760	-0.46271	1.83048e-08	ENSG00000204525.8
rs80296299	1.19427e-10	4.05811903903904e-05	ENSG00000204525.8_EST00000000000.0_31236528_31236950-ENSG00000204592.5_EST00000000000.0_30460526_30461982-0-0	81760	-0.44976	7.42502e-08	ENSG00000204525.8
rs2523591	1.02876e-19	1.05857307936508e-13	ENSG00000204525.8_EST00000000000.0_31236528_31236950-ENSG00000234745.3_EST00000000000.0_31322884_31323000-0-0	87097	-0.60188	6.41251e-17	ENSG00000204525.8
rs2523591	3.57403e-09	0.00092755567816092	ENSG00000204525.8_EST00000000000.0_31236528_31236950-ENSG00000234745.3_EST00000000000.0_31323094_31323369-0-0	87097	-0.41585	2.21696e-06	ENSG00000204525.8
rs80296299	1.46247e-09	0.000412184669144982	ENSG00000204525.8_EST00000000000.0_31236528_31236950-ENSG00000234745.3_EST00000000000.0_31323944_31324219-0-0	81760	-0.42514	9.13827e-07	ENSG00000204525.8
snp_6_31240010	1.10357e-13	5.85881070422535e-08	ENSG00000204525.8_EST00000000000.0_31237714_31237862-ENSG00000204525.8_EST00000000000.0_31237987_31238262-0-1	147	-0.50957	6.85674e-11	ENSG00000204525.8
rs115024771	1.6865e-29	6.53370666666667e-23	ENSG00000204525.8_EST00000000000.0_31237714_31237862-ENSG00000204525.8_EST00000000000.0_31237991_31238108-0-1	-1101	0.70707	1.05006e-26	ENSG00000204525.8
rs115024771	1.1972e-30	5.65395133333334e-24	ENSG00000204525.8_EST00000000000.0_31237714_31237862-ENSG00000204525.8_EST00000000000.0_31238850_31239125-0-1	-1101	-0.71697	7.45576e-28	ENSG00000204525.8
rs115041084	7.12092e-09	0.00173976344086022	ENSG00000204525.8_EST00000000000.0_31237743_31237862-ENSG00000204304.5_EST00000000000.0_32151966_32154251-0-0	7106	-0.40849	4.445e-06	ENSG00000204525.8
rs115041084	1.28623e-10	4.3291407606264e-05	ENSG00000204525.8_EST00000000000.0_31237743_31237862-ENSG00000204469.7_EST00000000000.0_31590504_31590678-0-0	7106	-0.44906	7.97442e-08	ENSG00000204525.8
snp_6_31243830	1.75601e-13	9.04864109589042e-08	ENSG00000204525.8_EST00000000000.0_31237743_31237862-ENSG00000204525.8_EST00000000000.0_31237987_31238262-1-1	3967	-0.50594	1.08882e-10	ENSG00000204525.8
rs115442183	3.33488e-11	1.23927499186992e-05	ENSG00000204525.8_EST00000000000.0_31237743_31237862-ENSG00000204525.8_EST00000000000.0_31237991_31238108-0-1	63373	-0.46158	2.09383e-08	ENSG00000204525.8
rs115389057	4.04826e-07	0.0539747992895205	ENSG00000204525.8_EST00000000000.0_31237743_31237862-ENSG00000204525.8_EST00000000000.0_31238850_31239125-0-1	77987	0.36131	0.000250449	ENSG00000204525.8
rs115041084	3.39177e-10	0.000106588662473795	ENSG00000204525.8_EST00000000000.0_31237743_31237862-ENSG00000204525.8_EST00000000000.0_31239376_31239645-0-1	7106	-0.43974	2.09517e-07	ENSG00000204525.8
rs113700423	2.90861e-13	1.44736651265127e-07	ENSG00000204525.8_EST00000000000.0_31237743_31237862-ENSG00000234745.3_EST00000000000.0_31322884_31323000-0-0	-10366	-0.50194	1.80722e-10	ENSG00000204525.8
rs113700423	7.32913e-09	0.00177453706323687	ENSG00000204525.8_EST00000000000.0_31237743_31237862-ENSG00000234745.3_EST00000000000.0_31323094_31323369-0-0	-10366	-0.40818	4.54847e-06	ENSG00000204525.8
rs116306107	2.23805e-20	2.53966965174129e-14	ENSG00000204525.8_EST00000000000.0_31237987_31238262-ENSG00000204469.7_EST00000000000.0_31605223_31605374-0-0	-3173	-0.61046	1.4024e-17	ENSG00000204525.8
rs116306107	7.46554e-36	9.42561822222223e-29	ENSG00000204525.8_EST00000000000.0_31237987_31238262-ENSG00000204525.8_EST00000000000.0_31238850_31239125-1-1	-3173	0.75707	4.66102e-33	ENSG00000204525.8
rs115614955	3.12034e-21	4.05862091954023e-15	ENSG00000204525.8_EST00000000000.0_31237987_31238262-ENSG00000204525.8_EST00000000000.0_31239723_31239848-0-1	-2414	-0.62116	1.94011e-18	ENSG00000204525.8
rs116306107	6.00521e-15	3.9389568558952e-09	ENSG00000204525.8_EST00000000000.0_31237987_31238262-ENSG00000234745.3_EST00000000000.0_31323094_31323369-0-0	-3173	-0.53142	3.71712e-12	ENSG00000204525.8
rs116306107	3.21624e-35	3.054324e-28	ENSG00000204525.8_EST00000000000.0_31237987_31238262-ENSG00000234745.3_EST00000000000.0_31323944_31324219-0-0	-3173	-0.75256	2.01384e-32	ENSG00000204525.8
rs116306107	1.63006e-17	1.28317024561404e-11	ENSG00000204525.8_EST00000000000.0_31237987_31238262-ENSG00000234745.3_EST00000000000.0_31324465_31324734-0-0	-3173	-0.57143	1.00468e-14	ENSG00000204525.8
rs113805742	1.04934e-11	4.09910162810626e-06	ENSG00000204525.8_EST00000000000.0_31238850_31239125-ENSG00000196230.7_EST00000000000.0_30691278_30691871-0-0	79470	0.47192	6.57095e-09	ENSG00000204525.8
rs114094226	1.49672e-12	6.85121021276596e-07	ENSG00000204525.8_EST00000000000.0_31238850_31239125-ENSG00000204469.7_EST00000000000.0_31599982_31600769-0-0	-121	0.48859	9.28866e-10	ENSG00000204525.8
rs114094226	2.07504e-11	7.82324655029094e-06	ENSG00000204525.8_EST00000000000.0_31238850_31239125-ENSG00000204592.5_EST00000000000.0_30458914_30459189-0-0	-121	0.46587	1.29277e-08	ENSG00000204525.8
rs114094226	1.47598e-11	5.64773184810127e-06	ENSG00000204525.8_EST00000000000.0_31238850_31239125-ENSG00000204592.5_EST00000000000.0_30460526_30461982-0-0	-121	0.46891	9.19308e-09	ENSG00000204525.8
rs114094226	1.10381e-11	4.29579733333334e-06	ENSG00000204525.8_EST00000000000.0_31238850_31239125-ENSG00000234745.3_EST00000000000.0_31321759_31322073-0-0	-121	0.47148	6.90396e-09	ENSG00000204525.8
rs114094226	5.00818e-12	2.07008e-06	ENSG00000204525.8_EST00000000000.0_31238850_31239125-ENSG00000234745.3_EST00000000000.0_31322884_31323000-0-0	-121	0.47836	3.10512e-09	ENSG00000204525.8
rs114094226	1.77613e-12	7.91178980392157e-07	ENSG00000204525.8_EST00000000000.0_31238850_31239125-ENSG00000234745.3_EST00000000000.0_31323094_31323369-0-0	-121	0.48716	1.10852e-09	ENSG00000204525.8
rs116469547	1.20898e-12	5.96314373088685e-07	ENSG00000204525.8_EST00000000000.0_31238850_31239125-ENSG00000234745.3_EST00000000000.0_31324465_31324591-0-0	140541	0.49036	8.0355e-10	ENSG00000204525.8
rs116115028	1.44243e-08	0.00328578658682635	ENSG00000204525.8_EST00000000000.0_31238850_31239125-ENSG00000234745.3_EST00000000000.0_31324465_31324734-0-0	133855	0.40077	9.04494e-06	ENSG00000204525.8
rs114273829	1.59158e-07	0.0256076411027569	ENSG00000204525.8_EST00000000000.0_31238850_31239125-ENSG00000234745.3_EST00000000000.0_31324465_31324965-0-0	107935	-0.3729	9.82447e-05	ENSG00000204525.8
rs112130777	1.46356e-07	0.0239674395924309	ENSG00000204525.8_EST00000000000.0_31239376_31239645-ENSG00000137310.7_EST00000000000.0_31130254_31131992-0-0	4351	0.37391	9.04705e-05	ENSG00000204525.8
rs112130777	1.8162e-07	0.0285426902042229	ENSG00000204525.8_EST00000000000.0_31239376_31239645-ENSG00000204351.5_EST00000000000.0_31929686_31929831-0-0	4351	0.37129	0.00011326	ENSG00000204525.8
snp_6_31349432	2.50448e-07	0.0374274406054623	ENSG00000204525.8_EST00000000000.0_31239376_31239645-ENSG00000204388.4_EST00000000000.0_31795512_31795714-0-0	109569	0.36733	0.000156239	ENSG00000204525.8
snp_6_31349432	1.14476e-07	0.0195988196078431	ENSG00000204525.8_EST00000000000.0_31239376_31239645-ENSG00000204389.5_EST00000000000.0_31783320_31783608-0-0	109569	0.37688	7.13957e-05	ENSG00000204525.8
rs115650763	1.49333e-07	0.0244115289178429	ENSG00000204525.8_EST00000000000.0_31239376_31239645-ENSG00000204389.5_EST00000000000.0_31783777_31785717-0-0	1169	-0.37367	9.25146e-05	ENSG00000204525.8
rs112130777	4.25877e-07	0.056599922739245	ENSG00000204525.8_EST00000000000.0_31239376_31239645-ENSG00000204463.7_EST00000000000.0_31619433_31619553-0-0	4351	0.36067	0.000265662	ENSG00000204525.8
snp_6_31349432	2.0443e-07	0.0314169314324508	ENSG00000204525.8_EST00000000000.0_31239376_31239645-ENSG00000204469.7_EST00000000000.0_31598368_31598578-0-0	109569	0.36983	0.000127121	ENSG00000204525.8
rs112130777	2.60131e-07	0.038329402818748	ENSG00000204525.8_EST00000000000.0_31239376_31239645-ENSG00000204469.7_EST00000000000.0_31598916_31600769-0-0	4351	0.36686	0.000160636	ENSG00000204525.8
snp_6_31349432	9.8393e-08	0.0173600173845557	ENSG00000204525.8_EST00000000000.0_31239376_31239645-ENSG00000204469.7_EST00000000000.0_31599602_31599856-0-0	109569	0.37869	6.14516e-05	ENSG00000204525.8
rs112130777	1.10245e-07	0.0188431911820601	ENSG00000204525.8_EST00000000000.0_31239376_31239645-ENSG00000204469.7_EST00000000000.0_31603986_31604196-0-0	4351	0.37733	6.80995e-05	ENSG00000204525.8
rs115650763	1.41248e-07	0.0233768443465492	ENSG00000204525.8_EST00000000000.0_31239376_31239645-ENSG00000204469.7_EST00000000000.0_31604510_31604722-0-0	1169	-0.37434	8.74705e-05	ENSG00000204525.8
rs112130777	4.41751e-07	0.0582030081300813	ENSG00000204525.8_EST00000000000.0_31239376_31239645-ENSG00000204472.7_EST00000000000.0_31583768_31583922-0-0	4351	0.36021	0.000275345	ENSG00000204525.8
rs114506142	2.88111e-11	1.07024943488944e-05	ENSG00000204525.8_EST00000000000.0_31239376_31239645-ENSG00000204525.8_EST00000000000.0_31239723_31239848-0-1	-87	-0.46291	1.79502e-08	ENSG00000204525.8
rs115318240	1.03934e-14	6.67402519148936e-09	ENSG00000204525.8_EST00000000000.0_31239376_31239645-ENSG00000204525.8_EST00000000000.0_31239776_31239846-0-1	-3396	-0.52742	6.46317e-12	ENSG00000204525.8
rs113968347	4.41981e-07	0.0578972624237141	ENSG00000204525.8_EST00000000000.0_31239376_31239645-ENSG00000204592.5_EST00000000000.0_30458017_30458292-0-0	73739	0.3602	0.000273396	ENSG00000204525.8
snp_6_31349432	2.14877e-07	0.0324270046948357	ENSG00000204525.8_EST00000000000.0_31239376_31239645-ENSG00000226979.3_EST00000000000.0_31540093_31540223-0-0	109569	0.36922	0.000132821	ENSG00000204525.8
rs112130777	3.31602e-08	0.0066302961589404	ENSG00000204525.8_EST00000000000.0_31239376_31239645-ENSG00000227507.2_EST00000000000.0_31548332_31548940-0-0	4351	0.39139	2.06286e-05	ENSG00000204525.8
rs112130777	2.97782e-07	0.0426239592096877	ENSG00000204525.8_EST00000000000.0_31239376_31239645-ENSG00000232810.3_EST00000000000.0_31543344_31543704-0-0	4351	0.36517	0.000183728	ENSG00000204525.8
rs113968347	1.41125e-07	0.0233356239617788	ENSG00000204525.8_EST00000000000.0_31239376_31239645-ENSG00000234745.3_EST00000000000.0_31321759_31322073-0-0	73739	0.37436	8.72201e-05	ENSG00000204525.8
rs112130777	2.94616e-07	0.0422637090909091	ENSG00000204525.8_EST00000000000.0_31239376_31239645-ENSG00000234745.3_EST00000000000.0_31323944_31324219-0-0	4351	0.36531	0.000182001	ENSG00000204525.8
rs114532310	6.75727e-10	0.000199008727272727	ENSG00000204525.8_EST00000000000.0_31239376_31239703-ENSG00000204525.8_EST00000000000.0_31239723_31239848-0-1	3715	0.43294	4.14966e-07	ENSG00000204525.8
rs114506142	4.82666e-14	2.7662698339719e-08	ENSG00000204525.8_EST00000000000.0_31239376_31239703-ENSG00000204525.8_EST00000000000.0_31239776_31239863-0-1	-87	0.51594	2.97526e-11	ENSG00000204525.8
rs114874557	2.69161e-08	0.00558602578268877	ENSG00000234745.3_EST00000000000.0_31321759_31322073-ENSG00000234745.3_EST00000000000.0_31322410_31322442-0-1	21589	-0.39377	1.6666e-05	ENSG00000234745.3
rs116047680	2.33729e-07	0.0345870232867598	ENSG00000234745.3_EST00000000000.0_31322884_31323000-ENSG00000204592.5_EST00000000000.0_30460526_30461982-0-0	-88790	-0.36818	0.000142814	ENSG00000234745.3
rs114228933	1.16908e-08	0.00267865546666667	ENSG00000234745.3_EST00000000000.0_31322884_31323000-ENSG00000234745.3_EST00000000000.0_31323094_31323369-1-1	66653	0.40309	7.17497e-06	ENSG00000234745.3
rs2596503	1.31538e-10	4.40337625e-05	ENSG00000234745.3_EST00000000000.0_31322884_31323000-ENSG00000234745.3_EST00000000000.0_31323944_31324219-0-1	-4155	-0.44885	8.12931e-08	ENSG00000234745.3
rs142407632	4.75111e-23	7.5813455319149e-17	ENSG00000234745.3_EST00000000000.0_31323094_31323369-ENSG00000204310.5_EST00000000000.0_32143591_32143836-0-0	42112	0.6426	2.93673e-20	ENSG00000234745.3
rs142407632	3.22018e-21	4.10801481481482e-15	ENSG00000234745.3_EST00000000000.0_31323094_31323369-ENSG00000204344.9_EST00000000000.0_31948228_31948325-0-0	42112	0.62099	1.98065e-18	ENSG00000234745.3
rs142407632	6.26005e-21	7.69782426229509e-15	ENSG00000234745.3_EST00000000000.0_31323094_31323369-ENSG00000204387.7_EST00000000000.0_31802814_31802977-0-0	42112	0.61742	3.87006e-18	ENSG00000234745.3
rs142407632	3.42068e-23	5.52116782608696e-17	ENSG00000234745.3_EST00000000000.0_31323094_31323369-ENSG00000204469.7_EST00000000000.0_31595542_31596016-0-0	42112	0.64422	2.09319e-20	ENSG00000234745.3
rs142407632	4.36096e-23	6.97520544802868e-17	ENSG00000234745.3_EST00000000000.0_31323094_31323369-ENSG00000204469.7_EST00000000000.0_31596921_31597111-0-0	42112	0.64302	2.67319e-20	ENSG00000234745.3
rs142407632	3.1529e-23	5.21458666666667e-17	ENSG00000234745.3_EST00000000000.0_31323094_31323369-ENSG00000204469.7_EST00000000000.0_31603744_31603826-0-0	42112	0.64461	1.93993e-20	ENSG00000234745.3
rs142407632	4.26191e-21	5.33010196078432e-15	ENSG00000234745.3_EST00000000000.0_31323094_31323369-ENSG00000204469.7_EST00000000000.0_31603986_31604196-0-0	42112	0.61949	2.6138e-18	ENSG00000234745.3
rs2596497	2.73006e-18	2.29899400749064e-12	ENSG00000234745.3_EST00000000000.0_31323094_31323369-ENSG00000204482.5_EST00000000000.0_31556340_31556534-0-0	-2261	0.58254	1.68635e-15	ENSG00000234745.3
rs142407632	7.14819e-24	1.39199903030303e-17	ENSG00000234745.3_EST00000000000.0_31323094_31323369-ENSG00000204592.5_EST00000000000.0_30457244_30457372-0-0	42112	0.65178	4.41692e-21	ENSG00000234745.3
rs142407632	6.57479e-22	9.24365408805032e-16	ENSG00000234745.3_EST00000000000.0_31323094_31323369-ENSG00000204592.5_EST00000000000.0_30460526_30461982-0-0	42112	0.62933	4.03775e-19	ENSG00000234745.3
rs2596503	5.61639e-13	2.6502041350211e-07	ENSG00000234745.3_EST00000000000.0_31323094_31323369-ENSG00000234745.3_EST00000000000.0_31323944_31324219-1-1	-4155	-0.49664	3.45109e-10	ENSG00000234745.3
rs2596503	3.00888e-12	1.27178583804143e-06	ENSG00000234745.3_EST00000000000.0_31323094_31323369-ENSG00000234745.3_EST00000000000.0_31324465_31324965-0-1	-4155	0.48271	1.85527e-09	ENSG00000234745.3
rs142407632	1.42967e-23	2.53636933333334e-17	ENSG00000234745.3_EST00000000000.0_31323094_31323369-ENSG00000241404.2_EST00000000000.0_32134478_32134587-0-0	42112	0.64846	8.77974e-21	ENSG00000234745.3
rs9266207	2.15585e-12	9.31064031007752e-07	ENSG00000234745.3_EST00000000000.0_31323944_31324219-ENSG00000196230.7_EST00000000000.0_30691812_30692174-0-0	-12	0.48553	1.31986e-09	ENSG00000234745.3
rs9266207	6.5619e-14	3.60684454320988e-08	ENSG00000234745.3_EST00000000000.0_31323944_31324219-ENSG00000204371.6_EST00000000000.0_31855818_31856053-0-0	-12	0.51359	4.01311e-11	ENSG00000234745.3
rs9266207	9.16605e-13	4.25191310488058e-07	ENSG00000234745.3_EST00000000000.0_31323944_31324219-ENSG00000204389.5_EST00000000000.0_31783320_31783608-0-0	-12	0.49264	5.62444e-10	ENSG00000234745.3
rs9266207	1.86128e-13	9.5640380952381e-08	ENSG00000234745.3_EST00000000000.0_31323944_31324219-ENSG00000204520.7_EST00000000000.0_31378320_31378574-0-0	-12	0.50548	1.15872e-10	ENSG00000234745.3
rs9266207	3.16096e-14	1.86588606060606e-08	ENSG00000234745.3_EST00000000000.0_31323944_31324219-ENSG00000204592.5_EST00000000000.0_30459314_30459430-0-0	-12	0.51915	1.94534e-11	ENSG00000234745.3
rs9266207	1.1247e-12	5.17994163054696e-07	ENSG00000234745.3_EST00000000000.0_31323944_31324219-ENSG00000204592.5_EST00000000000.0_30460526_30461982-0-0	-12	0.49096	6.89473e-10	ENSG00000234745.3
rs2523591	7.09436e-20	7.41979636363637e-14	ENSG00000234745.3_EST00000000000.0_31324465_31324734-ENSG00000234745.3_EST00000000000.0_31324863_31324956-0-1	1995	0.604	4.36464e-17	ENSG00000234745.3
rs2523591	7.09436e-20	7.41979636363637e-14	ENSG00000234745.3_EST00000000000.0_31324465_31324734-ENSG00000234745.3_EST00000000000.0_31324863_31324964-0-1	1995	-0.604	4.37238e-17	ENSG00000234745.3
rs114095420	2.26002e-09	0.000661102	ENSG00000204469.7_EST00000000000.0_31603986_31604196-ENSG00000204469.7_EST00000000000.0_31602530_31602754-0-1	-1708	0.42065	1.52562e-06	ENSG00000204469.7
rs114899308	3.32675e-09	0.000928941365461848	ENSG00000204469.7_EST00000000000.0_31603986_31604196-ENSG00000204525.8_EST00000000000.0_31239376_31239645-0-0	-3366	-0.41661	2.2241e-06	ENSG00000204469.7
rs114899308	3.55685e-09	0.000998596226415095	ENSG00000204469.7_EST00000000000.0_31603986_31604196-ENSG00000234745.3_EST00000000000.0_31323094_31323369-0-0	-3366	-0.4159	2.3991e-06	ENSG00000204469.7
rs115631451	2.2584e-07	0.0386238514173998	ENSG00000204394.8_EST00000000000.0_31747385_31747591-ENSG00000204394.8_EST00000000000.0_31748232_31748345-0-1	-900200	0.36861	0.000162825	ENSG00000204394.8
rs115322199	1.05192e-13	5.53125653710248e-08	ENSG00000198502.5_EST00000000000.0_32487147_32487428-ENSG00000179344.11_EST00000000000.0_32632575_32632710-0-0	103268	-0.50994	6.44657e-11	ENSG00000198502.5
rs115322199	7.00747e-30	2.82450882882883e-23	ENSG00000198502.5_EST00000000000.0_32487147_32487428-ENSG00000196126.6_EST00000000000.0_32548523_32548633-0-0	103268	-0.7104	4.3066e-27	ENSG00000198502.5
rs115322199	4.15082e-28	1.31435495035461e-21	ENSG00000198502.5_EST00000000000.0_32487147_32487428-ENSG00000196126.6_EST00000000000.0_32549334_32549615-0-0	103268	-0.6945	2.54566e-25	ENSG00000198502.5
rs9271069	7.90106e-19	7.00495840319362e-13	ENSG00000198502.5_EST00000000000.0_32487147_32487428-ENSG00000196126.6_EST00000000000.0_32551886_32552155-0-0	77636	0.59001	4.82072e-16	ENSG00000198502.5
rs115322199	3.22847e-15	2.16193045045045e-09	ENSG00000198502.5_EST00000000000.0_32487147_32487428-ENSG00000196126.6_EST00000000000.0_32557420_32557625-0-0	103268	-0.53588	1.97781e-12	ENSG00000198502.5
rs9271069	3.36495e-20	3.583008e-14	ENSG00000198502.5_EST00000000000.0_32487147_32487428-ENSG00000198502.5_EST00000000000.0_32489682_32489951-0-1	77636	-0.60819	2.06712e-17	ENSG00000198502.5
rs115322199	3.48773e-10	0.000107959760111576	ENSG00000198502.5_EST00000000000.0_32487147_32487428-ENSG00000198502.5_EST00000000000.0_32497902_32498064-0-1	103268	-0.43947	2.12657e-07	ENSG00000198502.5
rs79948261	2.95801e-19	2.80154752688172e-13	ENSG00000196126.6_EST00000000000.0_32546546_32546881-ENSG00000179344.11_EST00000000000.0_32632575_32632710-0-0	-48268	0.59579	1.78945e-16	ENSG00000196126.6
rs79948261	3.04489e-19	2.87136888888889e-13	ENSG00000196126.6_EST00000000000.0_32546546_32546881-ENSG00000196126.6_EST00000000000.0_32548024_32548047-0-1	-48268	0.59563	1.84588e-16	ENSG00000196126.6
rs28595756	4.22048e-15	2.77180583333333e-09	ENSG00000196126.6_EST00000000000.0_32546546_32546881-ENSG00000196126.6_EST00000000000.0_32548523_32548633-0-1	32147	-0.53396	2.55859e-12	ENSG00000196126.6
rs78823360	1.06496e-13	5.53125653710248e-08	ENSG00000196126.6_EST00000000000.0_32546546_32546881-ENSG00000196126.6_EST00000000000.0_32549334_32549615-0-1	31440	-0.50985	6.4506e-11	ENSG00000196126.6
rs79948261	1.48401e-16	1.0676048627451e-10	ENSG00000196126.6_EST00000000000.0_32546546_32546881-ENSG00000196126.6_EST00000000000.0_32551886_32552155-0-1	-48268	0.5571	8.97492e-14	ENSG00000196126.6
rs79948261	5.95258e-19	5.29611911111111e-13	ENSG00000196126.6_EST00000000000.0_32546546_32546881-ENSG00000223865.4_EST00000000000.0_33054316_33054976-0-0	-48268	0.59169	3.60107e-16	ENSG00000196126.6
rs79948261	1.10045e-17	8.66847082437277e-12	ENSG00000196126.6_EST00000000000.0_32546546_32546881-ENSG00000231389.2_EST00000000000.0_33032794_33033124-0-0	-48268	0.57391	6.64424e-15	ENSG00000196126.6
rs114264766	1.61792e-07	0.0255223492473118	ENSG00000196126.6_EST00000000000.0_32548523_32548633-ENSG00000196126.6_EST00000000000.0_32549334_32549615-0-1	33274	-0.3727	9.78123e-05	ENSG00000196126.6
rs116159376	5.76958e-19	5.13978357723578e-13	ENSG00000196126.6_EST00000000000.0_32548523_32548633-ENSG00000196126.6_EST00000000000.0_32557420_32557625-0-1	-108214	-0.59187	3.47359e-16	ENSG00000196126.6
rs4713570	3.27135e-07	0.045427791315214	ENSG00000196126.6_EST00000000000.0_32549334_32549615-ENSG00000179344.11_EST00000000000.0_32632575_32632710-0-0	68415	0.364	0.000199725	ENSG00000196126.6
rs147401848	2.35452e-18	1.96359834274953e-12	ENSG00000196126.6_EST00000000000.0_32549334_32549615-ENSG00000179344.11_EST00000000000.0_32632575_32632844-0-0	-150782	0.58344	1.43224e-15	ENSG00000196126.6
snp_6_32448398	3.6645e-13	1.74912868621064e-07	ENSG00000196126.6_EST00000000000.0_32549334_32549615-ENSG00000196126.6_EST00000000000.0_32551886_32552155-0-1	-109227	0.50009	2.21284e-10	ENSG00000196126.6
rs28383314	2.03715e-09	0.000542787975757576	ENSG00000196126.6_EST00000000000.0_32549334_32549615-ENSG00000196126.6_EST00000000000.0_32557420_32557625-0-1	29588	-0.42173	1.23022e-06	ENSG00000196126.6
rs147401848	2.21213e-19	2.10912e-13	ENSG00000196126.6_EST00000000000.0_32549334_32549615-ENSG00000204256.6_EST00000000000.0_32944339_32944713-0-0	-150782	0.59748	1.33848e-16	ENSG00000196126.6
rs111454690	2.89759e-29	1.00837822222222e-22	ENSG00000196126.6_EST00000000000.0_32551886_32552155-ENSG00000179344.11_EST00000000000.0_32629124_32629234-0-0	20824	-0.70499	1.74527e-26	ENSG00000196126.6
rs114830170	1.93077e-27	5.14916606060606e-21	ENSG00000196126.6_EST00000000000.0_32551886_32552155-ENSG00000179344.11_EST00000000000.0_32629779_32630025-0-0	23877	0.68822	1.16705e-24	ENSG00000196126.6
rs111454690	8.68273e-31	4.25438346666667e-24	ENSG00000196126.6_EST00000000000.0_32551886_32552155-ENSG00000179344.11_EST00000000000.0_32632575_32632844-0-0	20824	-0.71814	5.25954e-28	ENSG00000196126.6
rs111454690	4.938e-30	2.14647231372549e-23	ENSG00000196126.6_EST00000000000.0_32551886_32552155-ENSG00000179344.11_EST00000000000.0_32634276_32634429-0-0	20824	-0.71172	3.00742e-27	ENSG00000196126.6
rs111454690	5.91266e-30	2.4394942962963e-23	ENSG00000196126.6_EST00000000000.0_32551886_32552155-ENSG00000196126.6_EST00000000000.0_32557420_32557625-0-1	20824	0.71104	3.61903e-27	ENSG00000196126.6
rs111454690	1.77148e-28	5.81844562962963e-22	ENSG00000196126.6_EST00000000000.0_32551886_32552155-ENSG00000223865.4_EST00000000000.0_33043760_33043918-0-0	20824	-0.6979	1.07897e-25	ENSG00000196126.6
rs75142923	4.56446e-28	1.39240616666667e-21	ENSG00000196126.6_EST00000000000.0_32551886_32552155-ENSG00000223865.4_EST00000000000.0_33048466_33048712-0-0	-36809	-0.69411	2.75421e-25	ENSG00000196126.6
rs111454690	3.18038e-30	1.4074298989899e-23	ENSG00000196126.6_EST00000000000.0_32551886_32552155-ENSG00000231500.2_EST00000000000.0_33243742_33243843-0-0	20824	-0.71336	1.91395e-27	ENSG00000196126.6
rs111454690	2.69841e-29	9.91529933333334e-23	ENSG00000196126.6_EST00000000000.0_32551886_32552155-ENSG00000232629.4_EST00000000000.0_32729437_32729703-0-0	20824	-0.70526	1.63439e-26	ENSG00000196126.6
rs115867015	1.62822e-28	5.50246666666667e-22	ENSG00000196735.6_EST00000000000.0_32609087_32609335-ENSG00000196735.6_EST00000000000.0_32600521_32600686-0-1	7531	-0.69824	9.977e-26	ENSG00000196735.6
rs1049086	1.84859e-23	3.05427355805244e-17	ENSG00000196735.6_EST00000000000.0_32609087_32609335-ENSG00000196735.6_EST00000000000.0_32605134_32605317-1-1	33948	0.64721	1.12018e-20	ENSG00000196735.6
rs115539935	4.52251e-07	0.05834454308094	ENSG00000196735.6_EST00000000000.0_32609087_32609335-ENSG00000196735.6_EST00000000000.0_32605183_32605317-1-1	-11331	-0.35991	0.000276255	ENSG00000196735.6
rs9273374	6.72101e-09	0.00161313848484849	ENSG00000196735.6_EST00000000000.0_32609087_32609335-ENSG00000196735.6_EST00000000000.0_32605197_32605317-1-1	30658	-0.40912	4.09489e-06	ENSG00000196735.6
rs145821425	1.63736e-18	1.39244225287356e-12	ENSG00000196735.6_EST00000000000.0_32610387_32610561-ENSG00000179344.11_EST00000000000.0_32629124_32629234-0-0	-10793	-0.58565	9.98427e-16	ENSG00000196735.6
rs145821425	2.00067e-19	1.93757437908497e-13	ENSG00000196735.6_EST00000000000.0_32610387_32610561-ENSG00000179344.11_EST00000000000.0_32629744_32630025-0-0	-10793	-0.59806	1.22163e-16	ENSG00000196735.6
rs145821425	3.49675e-16	2.43398084507042e-10	ENSG00000196735.6_EST00000000000.0_32610387_32610561-ENSG00000179344.11_EST00000000000.0_32629779_32630025-0-0	-10793	-0.55134	2.13642e-13	ENSG00000196735.6
rs145821425	1.60248e-18	1.37689627745665e-12	ENSG00000196735.6_EST00000000000.0_32610387_32610561-ENSG00000179344.11_EST00000000000.0_32632575_32632710-0-0	-10793	-0.58578	9.81606e-16	ENSG00000196735.6
rs145821425	4.58292e-19	4.28272877637131e-13	ENSG00000196735.6_EST00000000000.0_32610387_32610561-ENSG00000179344.11_EST00000000000.0_32632575_32632844-0-0	-10793	-0.59323	2.78848e-16	ENSG00000196735.6
rs145821425	1.70469e-18	1.43094293333333e-12	ENSG00000196735.6_EST00000000000.0_32610387_32610561-ENSG00000196735.6_EST00000000000.0_32609749_32610030-1-1	-10793	0.5854	1.03193e-15	ENSG00000196735.6
rs145821425	4.77499e-18	3.85628e-12	ENSG00000196735.6_EST00000000000.0_32610387_32610561-ENSG00000232629.4_EST00000000000.0_32725550_32725660-0-0	-10793	-0.57911	2.89221e-15	ENSG00000196735.6
rs145821425	6.94247e-19	6.20815887550201e-13	ENSG00000196735.6_EST00000000000.0_32610387_32610561-ENSG00000232629.4_EST00000000000.0_32726627_32726908-0-0	-10793	-0.59078	4.24679e-16	ENSG00000196735.6
rs115867015	9.80609e-37	1.6098992e-29	ENSG00000196735.6_EST00000000000.0_32610729_32611429-ENSG00000196735.6_EST00000000000.0_32609087_32609335-0-1	7531	-0.76317	5.97078e-34	ENSG00000196735.6
rs1049086	5.47729e-31	2.97168733333334e-24	ENSG00000179344.11_EST00000000000.0_32627244_32628026-ENSG00000112514.10_EST00000000000.0_33384327_33384437-0-0	-6256	0.71982	3.42887e-28	ENSG00000179344.11
rs1049086	7.94833e-31	4.18503770114943e-24	ENSG00000179344.11_EST00000000000.0_32627244_32628026-ENSG00000179344.11_EST00000000000.0_32628636_32628659-0-1	-6256	0.71847	5.00135e-28	ENSG00000179344.11
rs9274660	2.1235e-45	1.07803048888889e-37	ENSG00000179344.11_EST00000000000.0_32627244_32628026-ENSG00000179344.11_EST00000000000.0_32629124_32629234-1-1	274	-0.81462	1.33273e-42	ENSG00000179344.11
rs1049086	4.90084e-31	2.75683713580247e-24	ENSG00000179344.11_EST00000000000.0_32627244_32628026-ENSG00000179344.11_EST00000000000.0_32632575_32632844-0-1	-6256	0.72022	3.06736e-28	ENSG00000179344.11
rs114877393	5.97937e-56	9.11647706666667e-48	ENSG00000179344.11_EST00000000000.0_32627244_32628026-ENSG00000232629.4_EST00000000000.0_32725550_32725660-0-0	1618	-0.86111	3.75679e-53	ENSG00000179344.11
rs1049086	2.98885e-25	6.59543381642512e-19	ENSG00000179344.11_EST00000000000.0_32627244_32628026-ENSG00000232629.4_EST00000000000.0_32726627_32726908-0-0	-6256	0.66648	1.87535e-22	ENSG00000179344.11
rs144541539	8.16039e-08	0.0156357648542159	ENSG00000204267.8_EST00000000000.0_32800110_32800238-ENSG00000204267.8_EST00000000000.0_32803420_32803550-0-1	-62764	0.38091	5.45104e-05	ENSG00000204267.8
rs115499023	2.3916e-09	0.000832076097560976	ENSG00000223865.4_EST00000000000.0_33052727_33053008-ENSG00000223865.4_EST00000000000.0_33048449_33049073-0-1	2120	-0.42006	1.96818e-06	ENSG00000223865.4
rs116035345	6.14116e-09	0.00193822812006319	ENSG00000223865.4_EST00000000000.0_33054316_33054976-ENSG00000196126.6_EST00000000000.0_32546546_32546881-0-0	8679	-0.41009	5.0559e-06	ENSG00000223865.4
rs116035345	8.85633e-09	0.00271253620071685	ENSG00000223865.4_EST00000000000.0_33054316_33054976-ENSG00000198502.5_EST00000000000.0_32497902_32498064-0-0	8679	-0.40613	7.2769e-06	ENSG00000223865.4
rs116035345	2.11199e-09	0.000741410751173709	ENSG00000223865.4_EST00000000000.0_33054316_33054976-ENSG00000223865.4_EST00000000000.0_33043760_33043918-0-1	8679	-0.42135	1.73539e-06	ENSG00000223865.4
rs116035345	5.36101e-09	0.00172462298330641	ENSG00000223865.4_EST00000000000.0_33054316_33054976-ENSG00000223865.4_EST00000000000.0_33048449_33049073-0-1	8679	-0.41155	4.39921e-06	ENSG00000223865.4
rs116035345	6.14116e-09	0.00192596957210777	ENSG00000223865.4_EST00000000000.0_33054316_33054976-ENSG00000231389.2_EST00000000000.0_33032794_33033124-0-0	8679	-0.41009	5.00805e-06	ENSG00000223865.4
rs10807130	9.27728e-08	0.0215650859903382	ENSG00000231389.2_EST00000000000.0_33036796_33037066-ENSG00000231389.2_EST00000000000.0_33041248_33041378-0-1	896450	0.37939	7.97138e-05	ENSG00000231389.2
rs114808855	6.15193e-10	0.000240372191958496	ENSG00000231389.2_EST00000000000.0_33037506_33037663-ENSG00000223865.4_EST00000000000.0_33048449_33048712-0-0	-13767	-0.43387	5.0914e-07	ENSG00000231389.2
rs114808855	6.36752e-11	2.91766776255708e-05	ENSG00000231389.2_EST00000000000.0_33037506_33037663-ENSG00000231389.2_EST00000000000.0_33048457_33048544-0-1	-13767	-0.45565	5.26623e-08	ENSG00000231389.2
rs2296805	2.54194e-07	0.0314169314324508	ENSG00000124587.9_EST00000000000.0_42931608_42932209-ENSG00000124587.9_EST00000000000.0_42933419_42933527-0-1	-18200	0.36714	0.000127135	ENSG00000124587.9
rs6907751	1.7983e-18	1.28020351937985e-12	ENSG00000124587.9_EST00000000000.0_42933980_42934185-ENSG00000124587.9_EST00000000000.0_42936028_42936236-0-1	-2108	-0.58508	9.07397e-16	ENSG00000124587.9
rs34124063	1.58058e-08	0.00329836971484759	ENSG00000096384.13_EST00000000000.0_44218028_44218336-ENSG00000096384.13_EST00000000000.0_44214838_44214932-0-1	960	0.39975	9.1915e-06	ENSG00000096384.13
rs34124063	4.53969e-08	0.00827051266149871	ENSG00000096384.13_EST00000000000.0_44218028_44218336-ENSG00000157593.11_EST00000000000.0_44221843_44223381-0-0	960	0.38778	2.63793e-05	ENSG00000096384.13
rs12212809	1.60711e-08	0.00128446575707155	ENSG00000112695.7_EST00000000000.0_75947505_75947704-ENSG00000112695.7_EST00000000000.0_75953433_75953501-0-1	917483	-0.39957	3.18117e-06	ENSG00000112695.7
rs846977	1.10713e-07	0.0135525824899598	ENSG00000146285.9_EST00000000000.0_108029070_108029215-ENSG00000146285.9_EST00000000000.0_108041907_108042197-1-1	-103308	-0.37728	4.63543e-05	ENSG00000146285.9
rs1887316	2.48966e-07	0.0212798354166667	ENSG00000010810.11_EST00000000000.0_112041061_112041265-ENSG00000010810.11_EST00000000000.0_112135095_112135310-0-1	-43203	-0.3674	7.85717e-05	ENSG00000010810.11
rs60458730	1.45792e-10	4.60303154471545e-05	ENSG00000010270.9_EST00000000000.0_38247048_38247330-ENSG00000010270.9_EST00000000000.0_38241315_38241567-0-1	-14041	-0.44787	8.55481e-08	ENSG00000010270.9
rs56128104	4.04206e-13	8.33493287514319e-08	ENSG00000106153.12_EST00000000000.0_56170560_56170704-ENSG00000106153.12_EST00000000000.0_56171919_56172168-0-1	-102285	0.4993	9.9728e-11	ENSG00000106153.12
rs56128104	4.04217e-13	8.33493287514319e-08	ENSG00000106153.12_EST00000000000.0_56170560_56170704-ENSG00000106153.12_EST00000000000.0_56174057_56174269-0-1	-102285	-0.4993	9.96558e-11	ENSG00000106153.12
rs62475533	4.70491e-07	0.0279440587002097	ENSG00000005486.10_EST00000000000.0_75517310_75518239-ENSG00000005486.10_EST00000000000.0_75513016_75513166-1-1	-99530	0.35941	0.000109794	ENSG00000005486.10
rs11762932	2.81122e-07	0.0150598127323053	ENSG00000121716.11_EST00000000000.0_99956960_99957160-ENSG00000121716.11_EST00000000000.0_99954373_99954506-0-1	-141071	-0.36589	5.23163e-05	ENSG00000121716.11
rs11762932	2.1933e-07	0.0119888551500406	ENSG00000121716.11_EST00000000000.0_99956960_99957160-ENSG00000130429.7_EST00000000000.0_98992074_98992399-0-0	-141071	-0.36897	4.06106e-05	ENSG00000121716.11
rs705866	6.6335e-20	2.33031696969697e-14	ENSG00000085514.10_EST00000000000.0_99971667_99972056-ENSG00000121716.11_EST00000000000.0_99955843_99955989-0-0	132	-0.60438	1.26759e-17	ENSG00000085514.10
rs17267	1.46089e-06	0.0845209925925926	ENSG00000106123.7_EST00000000000.0_142567570_142567719-ENSG00000106123.7_EST00000000000.0_142565996_142566115-0-1	-42346	-0.34461	0.000438859	ENSG00000106123.7
rs4310166	3.66632e-07	0.0368853333333334	ENSG00000164733.14_EST00000000000.0_11708430_11708489-ENSG00000164733.14_EST00000000000.0_11725510_11725579-0-1	-963221	0.36257	0.000153672	ENSG00000164733.14
rs35201266	5.84754e-07	0.0799816111111112	ENSG00000130227.11_EST00000000000.0_21862506_21864095-ENSG00000130227.11_EST00000000000.0_21860730_21860828-0-1	772517	0.35662	0.000411334	ENSG00000130227.11
rs35201266	2.21657e-07	0.037578939632546	ENSG00000130227.11_EST00000000000.0_21862506_21864095-ENSG00000130227.11_EST00000000000.0_21861414_21861541-1-1	772517	-0.36884	0.000157336	ENSG00000130227.11
rs7016867	7.24345e-07	0.0775595491143318	ENSG00000173334.3_EST00000000000.0_126448248_126449170-ENSG00000173334.3_EST00000000000.0_126442563_126443504-0-1	152175	-0.35386	0.000396958	ENSG00000173334.3
rs10282929	1.01479e-14	3.33420778761062e-09	ENSG00000147813.11_EST00000000000.0_144658602_144658742-ENSG00000147813.11_EST00000000000.0_144659439_144659569-0-1	20994	-0.5276	3.10521e-12	ENSG00000147813.11
rs1809148	6.68323e-08	0.00661491954022989	ENSG00000147813.11_EST00000000000.0_144658816_144659012-ENSG00000147813.11_EST00000000000.0_144659827_144659909-0-1	2292	-0.38327	2.05535e-05	ENSG00000147813.11
rs1809148	2.12435e-12	4.89342608695652e-07	ENSG00000147813.11_EST00000000000.0_144658816_144659012-ENSG00000147813.11_EST00000000000.0_144659986_144660113-0-1	2292	-0.48565	6.4932e-10	ENSG00000147813.11
rs6994460	8.20705e-09	0.000926369504036909	ENSG00000178209.10_EST00000000000.0_144996672_145000052-ENSG00000178209.10_EST00000000000.0_145002022_145002160-0-1	-41971	-0.40695	2.20649e-06	ENSG00000178209.10
rs6994460	1.15071e-08	0.00124722956521739	ENSG00000178209.10_EST00000000000.0_144996672_145000052-ENSG00000185122.5_EST00000000000.0_145515280_145515556-0-0	-41971	-0.40326	3.07353e-06	ENSG00000178209.10
rs6994460	1.92994e-07	0.014919111958681	ENSG00000178209.10_EST00000000000.0_145001578_145001934-ENSG00000178209.10_EST00000000000.0_145003814_145003997-0-1	-41971	-0.37054	5.15816e-05	ENSG00000178209.10
rs62530291	1.30551e-08	0.00140181645764577	ENSG00000178209.10_EST00000000000.0_145002022_145002160-ENSG00000178209.10_EST00000000000.0_145004104_145004230-0-1	5351	-0.40187	3.50069e-06	ENSG00000178209.10
rs62523994	2.08966e-07	0.0159752890980392	ENSG00000178209.10_EST00000000000.0_145003271_145003449-ENSG00000178209.10_EST00000000000.0_145004104_145004230-0-1	-24320	-0.36956	5.59336e-05	ENSG00000178209.10
rs11136342	4.11073e-08	0.00385808255813954	ENSG00000178209.10_EST00000000000.0_145003271_145003449-ENSG00000178209.10_EST00000000000.0_145004312_145004466-0-1	-6153	0.38893	1.09383e-05	ENSG00000178209.10
rs11787365	2.70347e-09	0.000330180675455116	ENSG00000178209.10_EST00000000000.0_145003582_145003739-ENSG00000178209.10_EST00000000000.0_145004552_145004704-0-1	-9569	-0.41878	7.21534e-07	ENSG00000178209.10
rs11787365	4.04529e-07	0.0275333529617946	ENSG00000178209.10_EST00000000000.0_145004104_145004230-ENSG00000178209.10_EST00000000000.0_145005702_145005827-0-1	-9569	-0.36132	0.000107827	ENSG00000178209.10
rs11787365	3.99127e-07	0.0274618204857445	ENSG00000178209.10_EST00000000000.0_145004104_145004230-ENSG00000178209.10_EST00000000000.0_145006298_145006402-0-1	-9569	-0.36149	0.000107169	ENSG00000178209.10
rs11784985	1.93373e-07	0.0148937029072083	ENSG00000178209.10_EST00000000000.0_145004312_145004466-ENSG00000178209.10_EST00000000000.0_145006298_145006402-0-1	-16403	0.37052	5.1371e-05	ENSG00000178209.10
rs7823393	9.30379e-07	0.0537324397037037	ENSG00000178209.10_EST00000000000.0_145005702_145005827-ENSG00000178209.10_EST00000000000.0_145006961_145007279-0-1	-38125	0.35059	0.000248937	ENSG00000178209.10
rs112979447	4.38703e-08	0.00409157710437711	ENSG00000178209.10_EST00000000000.0_145006298_145006402-ENSG00000178209.10_EST00000000000.0_145007365_145007519-0-1	-36170	0.38818	1.16846e-05	ENSG00000178209.10
rs1134027	1.32863e-08	0.00141774712643678	ENSG00000178209.10_EST00000000000.0_145006568_145006729-ENSG00000178209.10_EST00000000000.0_145007365_145007519-0-1	512	-0.40168	3.558e-06	ENSG00000178209.10
rs7823393	3.13392e-09	0.000379548809968848	ENSG00000178209.10_EST00000000000.0_145006961_145007279-ENSG00000178209.10_EST00000000000.0_145008803_145008898-0-1	-38125	0.41724	8.3678e-07	ENSG00000178209.10
rs7823393	1.53383e-09	0.000197244271947195	ENSG00000178209.10_EST00000000000.0_145006961_145007279-ENSG00000178209.10_EST00000000000.0_145008978_145009097-0-1	-38125	0.42465	4.10474e-07	ENSG00000178209.10
rs11786083	4.34946e-07	0.0292038075601375	ENSG00000178209.10_EST00000000000.0_145010016_145010182-ENSG00000178209.10_EST00000000000.0_145013518_145013758-0-1	-544	-0.36041	0.000116678	ENSG00000178209.10
rs11786083	9.92601e-08	0.00827884731182796	ENSG00000178209.10_EST00000000000.0_145010016_145010182-ENSG00000178209.10_EST00000000000.0_145024352_145025044-0-1	-544	-0.37859	2.644e-05	ENSG00000178209.10
rs4634659	7.14053e-09	0.000806449450292398	ENSG00000178719.11_EST00000000000.0_145066413_145066541-ENSG00000104529.12_EST00000000000.0_144662790_144662897-0-0	-368023	-0.40846	1.89427e-06	ENSG00000178719.11
rs13258200	2.5439e-11	2.68925548387097e-06	ENSG00000071894.9_EST00000000000.0_145618450_145618580-ENSG00000071894.9_EST00000000000.0_145619859_145620011-0-1	-3556	0.46404	4.12254e-09	ENSG00000071894.9
rs1052952	1.37051e-10	1.30182420711974e-05	ENSG00000071894.9_EST00000000000.0_145618667_145618805-ENSG00000071894.9_EST00000000000.0_145619594_145619770-0-1	-16441	-0.44846	2.21024e-08	ENSG00000071894.9
rs1052952	3.54017e-11	3.62858001749781e-06	ENSG00000071894.9_EST00000000000.0_145618667_145618805-ENSG00000071894.9_EST00000000000.0_145619859_145620011-0-1	-16441	-0.46104	5.69707e-09	ENSG00000071894.9
rs1052952	5.83426e-10	5.002224e-05	ENSG00000071894.9_EST00000000000.0_145618667_145618805-ENSG00000173137.6_EST00000000000.0_145618184_145618451-0-0	-16441	-0.4344	9.37917e-08	ENSG00000071894.9
rs2272661	4.26108e-10	3.75851774266366e-05	ENSG00000071894.9_EST00000000000.0_145618882_145619011-ENSG00000071894.9_EST00000000000.0_145619859_145620011-0-1	-15891	0.43751	6.86136e-08	ENSG00000071894.9
rs1052952	1.35705e-09	0.000110052366666667	ENSG00000071894.9_EST00000000000.0_145618882_145619011-ENSG00000071894.9_EST00000000000.0_145620097_145620238-0-1	-16441	-0.4259	2.17686e-07	ENSG00000071894.9
rs2977834	5.62097e-08	0.00329237819980218	ENSG00000071894.9_EST00000000000.0_145619098_145619253-ENSG00000071894.9_EST00000000000.0_145620097_145620238-0-1	-11655	-0.3853	9.1342e-06	ENSG00000071894.9
rs13258200	2.52825e-14	4.27083878787879e-09	ENSG00000071894.9_EST00000000000.0_145619594_145619770-ENSG00000071894.9_EST00000000000.0_145620480_145620570-0-1	-3556	0.52083	4.06551e-12	ENSG00000071894.9
rs13258200	1.22462e-22	5.21458666666667e-17	ENSG00000071894.9_EST00000000000.0_145619594_145619770-ENSG00000071894.9_EST00000000000.0_145620650_145620766-0-1	-3556	0.63789	1.95547e-20	ENSG00000071894.9
rs1052952	2.02017e-21	7.55918333333334e-16	ENSG00000071894.9_EST00000000000.0_145619594_145619770-ENSG00000071894.9_EST00000000000.0_145621563_145621715-0-1	-16441	-0.62346	3.23965e-19	ENSG00000071894.9
rs1052952	1.06003e-08	0.000732656113074205	ENSG00000071894.9_EST00000000000.0_145619859_145620011-ENSG00000178719.11_EST00000000000.0_145065368_145065694-0-0	-16441	-0.40416	1.70886e-06	ENSG00000071894.9
rs13258200	1.53953e-06	0.0535800653012764	ENSG00000071894.9_EST00000000000.0_145620097_145620238-ENSG00000071894.9_EST00000000000.0_145621563_145621715-0-1	-3556	0.34391	0.000247955	ENSG00000071894.9
rs1052952	8.6833e-09	0.000610528458781362	ENSG00000071894.9_EST00000000000.0_145620097_145620238-ENSG00000071894.9_EST00000000000.0_145621813_145621956-0-1	-16441	-0.40634	1.40346e-06	ENSG00000071894.9
rs1052952	3.88923e-11	3.92771088082902e-06	ENSG00000071894.9_EST00000000000.0_145621563_145621715-ENSG00000071894.9_EST00000000000.0_145622702_145622876-0-1	-16441	-0.46018	6.24765e-09	ENSG00000071894.9
rs13258200	1.69528e-11	1.83282570637119e-06	ENSG00000071894.9_EST00000000000.0_145622055_145622144-ENSG00000071894.9_EST00000000000.0_145623169_145623347-0-1	-3556	0.46767	2.72658e-09	ENSG00000071894.9
rs13258200	2.44988e-10	2.23657401550388e-05	ENSG00000071894.9_EST00000000000.0_145622702_145622876-ENSG00000071894.9_EST00000000000.0_145623692_145623833-0-1	-3556	0.4429	3.95493e-08	ENSG00000071894.9
rs13258200	7.17288e-14	1.14528761904762e-08	ENSG00000071894.9_EST00000000000.0_145622702_145622876-ENSG00000071894.9_EST00000000000.0_145623915_145624028-0-1	-3556	0.51291	1.1563e-11	ENSG00000071894.9
rs2977834	1.96453e-06	0.0642026377536837	ENSG00000071894.9_EST00000000000.0_145622958_145623094-ENSG00000071894.9_EST00000000000.0_145624169_145624258-0-1	-11655	-0.34061	0.000317069	ENSG00000071894.9
rs13258200	8.17559e-09	0.000577055189873418	ENSG00000071894.9_EST00000000000.0_145623692_145623833-ENSG00000071894.9_EST00000000000.0_145624666_145624763-0-1	-3556	0.407	1.31502e-06	ENSG00000071894.9
rs6599528	1.93664e-07	0.00955833282700422	ENSG00000071894.9_EST00000000000.0_145623915_145624028-ENSG00000071894.9_EST00000000000.0_145624978_145625100-0-1	-31639	0.3705	3.11171e-05	ENSG00000071894.9
rs6599528	3.9319e-07	0.0178699958285052	ENSG00000071894.9_EST00000000000.0_145623915_145624028-ENSG00000071894.9_EST00000000000.0_145634399_145634556-0-1	-31639	0.36168	6.35451e-05	ENSG00000071894.9
rs6599528	6.23847e-07	0.0261664741532977	ENSG00000071894.9_EST00000000000.0_145623915_145624028-ENSG00000161016.10_EST00000000000.0_146016662_146016880-0-0	-31639	0.35579	0.00010082	ENSG00000071894.9
rs7838766	1.02985e-06	0.0390288888888889	ENSG00000071894.9_EST00000000000.0_145624978_145625100-ENSG00000071894.9_EST00000000000.0_145626065_145626211-0-1	-47982	0.34926	0.000165015	ENSG00000071894.9
rs1052952	4.114e-07	0.0185088281992337	ENSG00000071894.9_EST00000000000.0_145625382_145625475-ENSG00000071894.9_EST00000000000.0_145626824_145626957-0-1	-16441	-0.36111	6.63572e-05	ENSG00000071894.9
rs7460425	2.41373e-09	0.000189088293333333	ENSG00000071894.9_EST00000000000.0_145625560_145625670-ENSG00000071894.9_EST00000000000.0_145626824_145626957-0-1	-40399	-0.41997	3.89605e-07	ENSG00000071894.9
rs13258200	2.36178e-11	2.50356576576577e-06	ENSG00000071894.9_EST00000000000.0_145625748_145625887-ENSG00000071894.9_EST00000000000.0_145626824_145626957-0-1	-3556	0.46471	3.81725e-09	ENSG00000071894.9
rs1052952	9.38127e-10	7.86794367816092e-05	ENSG00000071894.9_EST00000000000.0_145626065_145626211-ENSG00000071894.9_EST00000000000.0_145634399_145634672-0-1	-16441	-0.42965	1.50442e-07	ENSG00000071894.9
rs12156499	1.79533e-08	0.00325202074962519	ENSG00000107099.9_EST00000000000.0_368018_368300-ENSG00000107099.9_EST00000000000.0_336582_336718-0-1	155334	-0.39833	8.93859e-06	ENSG00000107099.9
rs12156499	1.42995e-08	0.00267604125321007	ENSG00000107099.9_EST00000000000.0_368018_368300-ENSG00000107099.9_EST00000000000.0_366251_366552-0-1	155334	-0.40086	7.15694e-06	ENSG00000107099.9
rs7033445	1.28172e-08	0.00242505391304348	ENSG00000107099.9_EST00000000000.0_429702_429854-ENSG00000107099.9_EST00000000000.0_420401_420583-0-1	104433	0.40207	6.43572e-06	ENSG00000107099.9
rs34173126	1.17864e-07	0.0168632330604289	ENSG00000107099.9_EST00000000000.0_434783_434975-ENSG00000107099.9_EST00000000000.0_428362_428496-0-1	65105	-0.37653	5.94151e-05	ENSG00000107099.9
rs957	3.50394e-08	0.00906159321458864	ENSG00000137154.8_EST00000000000.0_19375713_19376386-ENSG00000137154.8_EST00000000000.0_19378706_19378916-0-1	-885	0.39076	2.93506e-05	ENSG00000137154.8
snp_9_34268507	9.29578e-13	1.82314363636364e-07	ENSG00000164978.12_EST00000000000.0_34343122_34343696-ENSG00000164978.12_EST00000000000.0_34329504_34329597-0-1	-60997	-0.49253	2.31399e-10	ENSG00000164978.12
snp_9_34268507	4.91418e-16	1.42794166666667e-10	ENSG00000164978.12_EST00000000000.0_34343122_34343696-ENSG00000164978.12_EST00000000000.0_34332666_34332765-0-1	-60997	-0.54903	1.22395e-13	ENSG00000164978.12
rs7039222	9.05676e-16	2.56522479750779e-10	ENSG00000164978.12_EST00000000000.0_34343122_34343696-ENSG00000164978.12_EST00000000000.0_34336227_34336339-0-1	3236	-0.54482	2.26219e-13	ENSG00000164978.12
snp_9_37420149	7.38916e-07	0.0790371365944935	ENSG00000137106.11_EST00000000000.0_37432005_37432135-ENSG00000168795.4_EST00000000000.0_37438111_37442552-0-0	-2514	0.3536	0.000406151	ENSG00000137106.11
rs7856656	2.81987e-10	8.09008917562725e-05	ENSG00000137106.11_EST00000000000.0_37436658_37436987-ENSG00000137106.11_EST00000000000.0_37422663_37422830-0-1	-1598	-0.44154	1.55023e-07	ENSG00000137106.11
rs7856656	2.95076e-09	0.000698121397276495	ENSG00000137106.11_EST00000000000.0_37436658_37436987-ENSG00000137106.11_EST00000000000.0_37426535_37426651-0-1	-1598	-0.41787	1.61968e-06	ENSG00000137106.11
rs7856656	1.08845e-09	0.000276682303959132	ENSG00000137106.11_EST00000000000.0_37436658_37436987-ENSG00000137106.11_EST00000000000.0_37428481_37428569-0-1	-1598	-0.42815	5.95171e-07	ENSG00000137106.11
rs7856656	9.02512e-09	0.00190094666666667	ENSG00000137106.11_EST00000000000.0_37436658_37436987-ENSG00000137106.11_EST00000000000.0_37428992_37429833-0-1	-1598	-0.40592	4.93515e-06	ENSG00000137106.11
rs1273061	2.21318e-07	0.0274844931506849	ENSG00000165119.11_EST00000000000.0_86583824_86584295-ENSG00000165119.11_EST00000000000.0_86586797_86587104-0-1	167648	0.36886	0.000107401	ENSG00000165119.11
rs591824	7.81626e-07	0.0486285959504382	ENSG00000165140.5_EST00000000000.0_97367739_97367858-ENSG00000165140.5_EST00000000000.0_97369097_97369234-1-1	-112745	-0.35287	0.000220962	ENSG00000165140.5
rs1556939	5.56589e-07	0.0685786402857928	ENSG00000119318.7_EST00000000000.0_110086171_110086298-ENSG00000119318.7_EST00000000000.0_110081033_110081160-0-1	704167	0.35726	0.000342799	ENSG00000119318.7
rs10985459	1.77495e-06	0.0873584689800211	ENSG00000119397.10_EST00000000000.0_123886209_123886362-ENSG00000119397.10_EST00000000000.0_123884079_123884229-1-1	866191	-0.34199	0.000456472	ENSG00000119397.10
rs10819317	1.38725e-06	0.0541105755693582	ENSG00000106992.13_EST00000000000.0_130634102_130634218-ENSG00000160408.9_EST00000000000.0_130647601_130649063-0-0	28935	0.3453	0.000251302	ENSG00000106992.13
rs10819317	3.36522e-08	0.00230401038421599	ENSG00000160408.9_EST00000000000.0_130652916_130653322-ENSG00000136840.12_EST00000000000.0_130674547_130674959-0-0	1348	0.39123	6.0955e-06	ENSG00000160408.9
rs10819317	5.33065e-07	0.0251424132326501	ENSG00000160408.9_EST00000000000.0_130652916_130653322-ENSG00000160408.9_EST00000000000.0_130660235_130660289-0-1	1348	0.35781	9.60454e-05	ENSG00000160408.9
rs10819317	1.13594e-10	1.2201564792176e-05	ENSG00000160408.9_EST00000000000.0_130656791_130656970-ENSG00000136840.12_EST00000000000.0_130670166_130670860-0-0	1348	0.45024	2.0565e-08	ENSG00000160408.9
rs10819317	2.70208e-11	3.13921027264732e-06	ENSG00000160408.9_EST00000000000.0_130656791_130656970-ENSG00000136840.12_EST00000000000.0_130674547_130674959-0-0	1348	0.46349	4.90286e-09	ENSG00000160408.9
rs10819317	4.23733e-12	5.72548924335379e-07	ENSG00000160408.9_EST00000000000.0_130656791_130656970-ENSG00000136840.12_EST00000000000.0_130676935_130677120-0-0	1348	0.47979	7.69166e-10	ENSG00000160408.9
rs10819317	1.73668e-10	1.82589743104807e-05	ENSG00000160408.9_EST00000000000.0_130656791_130656970-ENSG00000160408.9_EST00000000000.0_130659517_130659687-0-1	1348	0.44621	3.18278e-08	ENSG00000160408.9
rs10819317	2.07472e-07	0.011180821949222	ENSG00000160408.9_EST00000000000.0_130656791_130656970-ENSG00000160408.9_EST00000000000.0_130660235_130660291-0-1	1348	0.36965	3.74672e-05	ENSG00000160408.9
rs10819317	6.87063e-07	0.0306814533060668	ENSG00000160408.9_EST00000000000.0_130658521_130658611-ENSG00000136840.12_EST00000000000.0_130674547_130674959-0-0	1348	0.35454	0.000123653	ENSG00000160408.9
rs10819317	1.21292e-08	0.000920455274407857	ENSG00000160408.9_EST00000000000.0_130658521_130658611-ENSG00000160408.9_EST00000000000.0_130660235_130660291-0-1	1348	0.40268	2.18861e-06	ENSG00000160408.9
rs10819317	4.03177e-07	0.0198861631638418	ENSG00000160408.9_EST00000000000.0_130658521_130658611-ENSG00000160408.9_EST00000000000.0_130667486_130667609-0-1	1348	-0.36137	7.25244e-05	ENSG00000160408.9
rs7859344	7.69663e-07	0.0593746192541197	ENSG00000119383.15_EST00000000000.0_131904724_131904831-ENSG00000119383.15_EST00000000000.0_131903925_131904197-1-1	-24847	-0.35307	0.000282111	ENSG00000119383.15
rs74763936	4.64531e-08	0.00878908333333334	ENSG00000136827.9_EST00000000000.0_132585005_132585125-ENSG00000136819.8_EST00000000000.0_132591484_132591582-0-0	-118999	-0.38751	2.83955e-05	ENSG00000136827.9
rs74763936	4.64531e-08	0.00879841324840765	ENSG00000136827.9_EST00000000000.0_132585005_132585125-ENSG00000136827.9_EST00000000000.0_132586187_132586413-0-1	-118999	0.38751	2.84619e-05	ENSG00000136827.9
rs10793920	9.76414e-09	0.00243025587596899	ENSG00000130723.12_EST00000000000.0_134354639_134354780-ENSG00000130723.12_EST00000000000.0_134348981_134349111-0-1	922674	0.40506	6.45954e-06	ENSG00000130723.12
rs1128395	4.82376e-07	0.0495297173913044	ENSG00000107223.8_EST00000000000.0_139757740_139757900-ENSG00000107223.8_EST00000000000.0_139760633_139760738-0-1	324015	0.35909	0.000225333	ENSG00000107223.8
rs7900171	1.4611e-07	0.0343020606060606	ENSG00000067057.10_EST00000000000.0_3172011_3172175-ENSG00000067057.10_EST00000000000.0_3155564_3155708-0-1	58924	0.37393	0.000141496	ENSG00000067057.10
rs11259539	1.37186e-07	0.0239231673588343	ENSG00000152465.11_EST00000000000.0_15154795_15154962-ENSG00000152464.8_EST00000000000.0_15145304_15145714-0-0	28337	-0.3747	9.01478e-05	ENSG00000152465.11
rs2184335	5.09044e-08	0.014919111958681	ENSG00000180817.6_EST00000000000.0_71969314_71969441-ENSG00000180817.6_EST00000000000.0_71993020_71993183-0-1	13708	-0.38645	5.15678e-05	ENSG00000180817.6
rs2250644	4.79959e-08	0.00705261589811155	ENSG00000107798.11_EST00000000000.0_90984849_90984985-ENSG00000107798.11_EST00000000000.0_91007295_91007406-0-1	-165503	-0.38713	2.20588e-05	ENSG00000107798.11
rs2250644	5.64263e-08	0.00818762984044847	ENSG00000107798.11_EST00000000000.0_90988000_90988155-ENSG00000107798.11_EST00000000000.0_91174164_91174314-0-1	-165503	-0.38525	2.60812e-05	ENSG00000107798.11
rs2250644	6.07086e-07	0.0591076597222223	ENSG00000107798.11_EST00000000000.0_91005433_91005550-ENSG00000107798.11_EST00000000000.0_91174164_91174314-0-1	-165503	-0.35614	0.000280599	ENSG00000107798.11
rs11188446	3.57838e-10	7.19646160520608e-05	ENSG00000119977.13_EST00000000000.0_97423160_97424057-ENSG00000119977.13_EST00000000000.0_97443018_97443386-0-1	25604	0.43922	1.36713e-07	ENSG00000119977.13
rs11188446	1.6825e-11	4.00324754521964e-06	ENSG00000119977.13_EST00000000000.0_97423160_97424057-ENSG00000119977.13_EST00000000000.0_97447004_97447112-0-1	25604	0.46774	6.3843e-09	ENSG00000119977.13
rs4431963	1.55569e-11	3.74539927272727e-06	ENSG00000119977.13_EST00000000000.0_97423160_97424057-ENSG00000119977.13_EST00000000000.0_97452677_97452795-0-1	75371	0.46844	5.9321e-09	ENSG00000119977.13
rs4431963	7.80579e-11	1.71738088888889e-05	ENSG00000119977.13_EST00000000000.0_97423160_97424057-ENSG00000173088.7_EST00000000000.0_97697748_97697946-0-0	75371	0.45375	2.97239e-08	ENSG00000119977.13
rs3176890	3.76632e-08	0.00498845532114393	ENSG00000138185.11_EST00000000000.0_97599448_97599565-ENSG00000138185.11_EST00000000000.0_97471536_97471750-0-1	109861	-0.38993	1.46159e-05	ENSG00000138185.11
rs4431963	3.11828e-13	9.84906936936938e-08	ENSG00000138185.11_EST00000000000.0_97602101_97602251-ENSG00000138185.11_EST00000000000.0_97471536_97471750-0-1	57735	0.50138	1.20137e-10	ENSG00000138185.11
rs4431963	4.7185e-12	1.25493825757576e-06	ENSG00000138185.11_EST00000000000.0_97602101_97602251-ENSG00000138185.11_EST00000000000.0_97515409_97515523-0-1	57735	0.47887	1.82035e-09	ENSG00000138185.11
rs3176890	3.11058e-12	8.45629473684211e-07	ENSG00000138185.11_EST00000000000.0_97604233_97604392-ENSG00000138185.11_EST00000000000.0_97471536_97471750-0-1	109861	-0.48243	1.19178e-09	ENSG00000138185.11
rs3176890	4.00741e-11	9.32194389438944e-06	ENSG00000138185.11_EST00000000000.0_97604233_97604392-ENSG00000138185.11_EST00000000000.0_97515409_97515523-0-1	109861	-0.45991	1.55195e-08	ENSG00000138185.11
rs10882655	1.57792e-08	0.00229187498699948	ENSG00000138185.11_EST00000000000.0_97605114_97605353-ENSG00000138185.11_EST00000000000.0_97515714_97516012-0-1	2835	-0.39977	6.05395e-06	ENSG00000138185.11
rs10882655	4.1935e-08	0.00542525148148148	ENSG00000138185.11_EST00000000000.0_97605114_97605353-ENSG00000138185.11_EST00000000000.0_97582994_97583121-0-1	2835	-0.3887	1.60969e-05	ENSG00000138185.11
rs3176890	1.10462e-12	3.21957618448638e-07	ENSG00000138185.11_EST00000000000.0_97607203_97607463-ENSG00000138185.11_EST00000000000.0_97599448_97599565-0-1	109861	-0.49111	4.21906e-10	ENSG00000138185.11
rs4431963	2.36399e-08	0.00328880138888889	ENSG00000138185.11_EST00000000000.0_97607203_97607463-ENSG00000138185.11_EST00000000000.0_97602101_97602251-0-1	57735	0.39524	9.10055e-06	ENSG00000138185.11
rs55646950	3.42238e-13	9.63436022598871e-08	ENSG00000055950.12_EST00000000000.0_102746506_102746732-ENSG00000107815.3_EST00000000000.0_102747783_102749210-0-0	13724	-0.50064	1.17121e-10	ENSG00000055950.12
rs10748841	1.00403e-07	0.00834763963963964	ENSG00000173915.8_EST00000000000.0_105151948_105152040-ENSG00000173915.8_EST00000000000.0_105153956_105154151-0-1	-159914	0.37845	2.67127e-05	ENSG00000173915.8
rs2366040	1.09537e-08	0.00272605944954129	ENSG00000089876.7_EST00000000000.0_127524909_127525424-ENSG00000089876.7_EST00000000000.0_127529416_127529565-0-1	-64576	0.4038	7.34688e-06	ENSG00000089876.7
rs871026	1.88806e-07	0.0387729248780488	ENSG00000170430.9_EST00000000000.0_131557466_131557605-ENSG00000170430.9_EST00000000000.0_131265448_131265560-0-1	27697	0.37081	0.000163698	ENSG00000170430.9
rs2008387	2.23121e-09	0.000823817335660268	ENSG00000170430.9_EST00000000000.0_131565052_131566271-ENSG00000170430.9_EST00000000000.0_131265448_131265560-0-1	183316	-0.42078	1.94525e-06	ENSG00000170430.9
rs7131513	4.23592e-08	0.00510268606060606	ENSG00000023191.11_EST00000000000.0_500484_500654-ENSG00000023191.11_EST00000000000.0_504824_504996-0-1	-7022	-0.38858	1.50347e-05	ENSG00000023191.11
rs1135628	2.9846e-08	0.00482968536355052	ENSG00000177600.4_EST00000000000.0_812535_812633-ENSG00000177600.4_EST00000000000.0_809647_810039-0-1	14162	-0.3926	1.40512e-05	ENSG00000177600.4
rs72844798	3.30008e-08	0.00526238066015807	ENSG00000177600.4_EST00000000000.0_812760_812871-ENSG00000177600.4_EST00000000000.0_809647_810039-0-1	19	0.39145	1.55486e-05	ENSG00000177600.4
rs28648546	2.05771e-17	1.27117530864198e-11	ENSG00000177697.12_EST00000000000.0_838133_838465-ENSG00000177697.12_EST00000000000.0_836251_836405-0-1	484	-0.56995	9.9005e-15	ENSG00000177697.12
rs28648546	8.69884e-16	4.75351419753087e-10	ENSG00000177697.12_EST00000000000.0_838133_838465-ENSG00000177697.12_EST00000000000.0_836769_836843-0-1	484	-0.5451	4.23115e-13	ENSG00000177697.12
rs28648546	3.39175e-14	1.60364810666667e-08	ENSG00000177697.12_EST00000000000.0_838133_838465-ENSG00000177700.5_EST00000000000.0_839721_840480-0-0	484	-0.51862	1.65211e-11	ENSG00000177697.12
rs10902233	5.22708e-09	0.00114377434513772	ENSG00000183020.7_EST00000000000.0_986785_986953-ENSG00000183020.7_EST00000000000.0_985435_985597-0-1	-362	-0.41182	2.79502e-06	ENSG00000183020.7
rs276906	4.46211e-07	0.0671391169977925	ENSG00000205531.6_EST00000000000.0_2981000_2981139-ENSG00000205531.6_EST00000000000.0_2993379_2993509-0-1	741189	0.36008	0.00033422	ENSG00000205531.6
rs7488	2.87398e-07	0.0463956197530864	ENSG00000132254.7_EST00000000000.0_6499271_6499428-ENSG00000132254.7_EST00000000000.0_6499809_6499882-0-1	131483	0.36562	0.000206463	ENSG00000132254.7
rs113410906	2.1054e-07	0.0185244935323383	ENSG00000129084.13_EST00000000000.0_14526703_14526794-ENSG00000129084.13_EST00000000000.0_14539188_14539291-0-1	362982	0.36947	6.64897e-05	ENSG00000129084.13
snp_11_18423504	3.24903e-29	1.00837822222222e-22	ENSG00000134333.7_EST00000000000.0_18424387_18424560-ENSG00000134333.7_EST00000000000.0_18416107_18416188-0-1	7569	-0.70455	1.71073e-26	ENSG00000134333.7
rs7117399	1.12493e-18	8.60052555555556e-13	ENSG00000134333.7_EST00000000000.0_18424387_18424560-ENSG00000134333.7_EST00000000000.0_18418101_18418515-0-1	4365	0.5879	5.95421e-16	ENSG00000134333.7
rs7117399	1.42093e-10	4.06601360299626e-05	ENSG00000134333.7_EST00000000000.0_18424387_18424560-ENSG00000134333.7_EST00000000000.0_18422384_18422483-0-1	4365	0.44812	7.45622e-08	ENSG00000134333.7
rs7117399	1.00112e-12	3.9930345e-07	ENSG00000134333.7_EST00000000000.0_18424387_18424560-ENSG00000134333.7_EST00000000000.0_18422384_18422557-1-1	4365	-0.49192	5.26554e-10	ENSG00000134333.7
snp_11_18423504	6.75629e-30	2.4394942962963e-23	ENSG00000134333.7_EST00000000000.0_18424387_18424560-ENSG00000134333.7_EST00000000000.0_18422384_18422572-0-1	7569	-0.71054	3.55438e-27	ENSG00000134333.7
rs7128549	1.78226e-15	1.04222686060606e-09	ENSG00000134333.7_EST00000000000.0_18425241_18425335-ENSG00000134333.7_EST00000000000.0_18416110_18416183-0-1	-1315	-0.54009	9.44876e-13	ENSG00000134333.7
rs7128549	8.93499e-12	3.03875310344828e-06	ENSG00000134333.7_EST00000000000.0_18425241_18425335-ENSG00000134333.7_EST00000000000.0_18416133_18416183-0-1	-1315	-0.47333	4.72092e-09	ENSG00000134333.7
rs2249631	6.57131e-12	2.28406859218892e-06	ENSG00000134333.7_EST00000000000.0_18425241_18425335-ENSG00000134333.7_EST00000000000.0_18424387_18424560-0-1	933	-0.47601	3.45434e-09	ENSG00000134333.7
snp_11_18423504	1.2346e-22	1.64575775e-16	ENSG00000134333.7_EST00000000000.0_18425241_18425358-ENSG00000134333.7_EST00000000000.0_18418366_18418515-0-1	7569	-0.63785	6.51069e-20	ENSG00000134333.7
snp_11_18423504	2.41883e-25	4.57498039215687e-19	ENSG00000134333.7_EST00000000000.0_18425241_18425358-ENSG00000134333.7_EST00000000000.0_18420978_18421068-0-1	7569	-0.66743	1.282e-22	ENSG00000134333.7
rs7128549	1.39679e-20	1.391821250646e-14	ENSG00000134333.7_EST00000000000.0_18425241_18425358-ENSG00000134333.7_EST00000000000.0_18422350_18422557-0-1	-1315	-0.61305	7.39883e-18	ENSG00000134333.7
rs7128549	3.32753e-21	3.69754365217392e-15	ENSG00000134333.7_EST00000000000.0_18425241_18425358-ENSG00000134333.7_EST00000000000.0_18424387_18424560-1-1	-1315	0.62081	1.75227e-18	ENSG00000134333.7
snp_11_18423504	1.62514e-27	3.92104920754717e-21	ENSG00000134333.7_EST00000000000.0_18426996_18427119-ENSG00000134333.7_EST00000000000.0_18424387_18424560-0-1	7569	0.68894	8.56383e-25	ENSG00000134333.7
rs10838158	2.72529e-07	0.0385030319634703	ENSG00000149084.7_EST00000000000.0_43876694_43878160-ENSG00000149084.7_EST00000000000.0_43819870_43819977-0-1	50263	0.36628	0.000162157	ENSG00000149084.7
rs10838158	2.93881e-07	0.0408730697524912	ENSG00000149084.7_EST00000000000.0_43876694_43878160-ENSG00000149084.7_EST00000000000.0_43836987_43837051-0-1	50263	0.36534	0.000174634	ENSG00000149084.7
rs10838158	4.42292e-07	0.0564666338317209	ENSG00000149084.7_EST00000000000.0_43876694_43878160-ENSG00000149084.7_EST00000000000.0_43859867_43859948-0-1	50263	0.36019	0.000264571	ENSG00000149084.7
rs7127653	1.20288e-07	0.0226425716814159	ENSG00000085117.7_EST00000000000.0_44639712_44639803-ENSG00000085117.7_EST00000000000.0_44626905_44626988-0-1	64768	-0.37628	8.43498e-05	ENSG00000085117.7
rs72895830	3.01245e-07	0.010485488172043	ENSG00000175216.8_EST00000000000.0_46837754_46837955-ENSG00000175216.8_EST00000000000.0_46839861_46840054-1-1	-43898	0.36503	3.47508e-05	ENSG00000175216.8
rs11607072	1.9159e-07	0.0201127586516854	ENSG00000167986.9_EST00000000000.0_61089768_61089884-ENSG00000167986.9_EST00000000000.0_61094251_61094396-0-1	775110	0.37063	7.37652e-05	ENSG00000167986.9
rs61897793	9.15572e-08	0.0101098643274854	ENSG00000134824.8_EST00000000000.0_61607806_61608003-ENSG00000168496.2_EST00000000000.0_61560423_61560682-0-0	15619	0.37955	3.32334e-05	ENSG00000134824.8
rs34894392	9.33835e-14	2.81242362484157e-08	ENSG00000254772.4_EST00000000000.0_62334278_62334482-ENSG00000254772.4_EST00000000000.0_62334871_62335000-1-1	32420	-0.51087	3.04808e-11	ENSG00000254772.4
rs34894392	9.44318e-14	2.83305060606061e-08	ENSG00000254772.4_EST00000000000.0_62334278_62334482-ENSG00000254772.4_EST00000000000.0_62340056_62340214-0-1	32420	0.51078	3.08211e-11	ENSG00000254772.4
rs4930698	4.7212e-11	6.87216147403685e-06	ENSG00000173113.2_EST00000000000.0_64084736_64084837-ENSG00000173113.2_EST00000000000.0_64084921_64085025-0-1	-493	0.45841	1.12711e-08	ENSG00000173113.2
rs4930698	1.3077e-10	1.78868389548694e-05	ENSG00000173113.2_EST00000000000.0_64084736_64084837-ENSG00000173113.2_EST00000000000.0_64084921_64085556-0-1	-493	-0.4489	3.10317e-08	ENSG00000173113.2
rs11227206	1.07446e-06	0.0486285959504382	ENSG00000168056.9_EST00000000000.0_65308597_65308764-ENSG00000168056.9_EST00000000000.0_65313667_65314035-0-1	-68874	-0.3487	0.000220469	ENSG00000168056.9
rs11227134	1.18705e-06	0.0526043058542414	ENSG00000173442.7_EST00000000000.0_65359674_65360121-ENSG00000173442.7_EST00000000000.0_65359447_65359561-0-1	-417452	0.34738	0.000241922	ENSG00000173442.7
rs11235472	2.10924e-06	0.0963320877872451	ENSG00000165458.8_EST00000000000.0_71941165_71941315-ENSG00000165458.8_EST00000000000.0_71940509_71940602-0-1	14319	-0.33965	0.000512492	ENSG00000165458.8
rs544356	3.84986e-07	0.0257330555078684	ENSG00000175582.13_EST00000000000.0_73388444_73389007-ENSG00000175582.13_EST00000000000.0_73441810_73441868-0-1	445008	0.36195	9.88319e-05	ENSG00000175582.13
rs80217992	1.34579e-18	5.12918429447853e-13	ENSG00000175567.3_EST00000000000.0_73692521_73692677-ENSG00000175567.3_EST00000000000.0_73693766_73693875-0-1	-92	-0.58683	3.42095e-16	ENSG00000175567.3
rs80217992	1.34579e-18	5.12918429447853e-13	ENSG00000175567.3_EST00000000000.0_73692521_73692677-ENSG00000175567.3_EST00000000000.0_73693766_73694352-0-1	-92	0.58683	3.42935e-16	ENSG00000175567.3
rs3751037	2.48871e-10	9.54526511627908e-05	ENSG00000120451.6_EST00000000000.0_130748288_130748449-ENSG00000120451.6_EST00000000000.0_130773150_130773279-0-1	-1650	-0.44275	1.86054e-07	ENSG00000120451.6
rs2534711	5.05817e-09	0.00120839856823266	ENSG00000139192.7_EST00000000000.0_6562613_6562882-ENSG00000139193.3_EST00000000000.0_6560434_6560884-0-0	9583	0.41217	2.96788e-06	ENSG00000139192.7
rs2041387	2.08727e-08	0.00426678429118774	ENSG00000139192.7_EST00000000000.0_6567811_6568113-ENSG00000139190.11_EST00000000000.0_6571403_6574107-0-0	1585	-0.39664	1.22377e-05	ENSG00000139192.7
rs2041387	3.84429e-09	0.000942447285223368	ENSG00000139192.7_EST00000000000.0_6567811_6568113-ENSG00000139192.7_EST00000000000.0_6566572_6566910-0-1	1585	0.41508	2.26032e-06	ENSG00000139192.7
rs2041387	4.60815e-14	2.52809945945946e-08	ENSG00000139192.7_EST00000000000.0_6571200_6571484-ENSG00000139190.11_EST00000000000.0_6575391_6575517-0-0	1585	-0.51629	2.69826e-11	ENSG00000139192.7
rs2534713	3.93706e-07	0.0504610755796447	ENSG00000139192.7_EST00000000000.0_6571200_6571484-ENSG00000139190.11_EST00000000000.0_6579696_6579819-0-0	11349	0.36167	0.000230148	ENSG00000139192.7
rs2534713	4.56502e-08	0.008426958697515	ENSG00000139192.7_EST00000000000.0_6571200_6571484-ENSG00000139190.11_EST00000000000.0_6579696_6579843-0-0	11349	0.38772	2.70172e-05	ENSG00000139192.7
rs2041387	8.38025e-18	6.49878571948999e-12	ENSG00000139192.7_EST00000000000.0_6571200_6571484-ENSG00000139192.7_EST00000000000.0_6566572_6566910-0-1	1585	-0.57562	4.90087e-15	ENSG00000139192.7
rs7307260	3.12948e-08	0.00595502681159421	ENSG00000089693.5_EST00000000000.0_6857173_6857713-ENSG00000089693.5_EST00000000000.0_6859378_6859471-0-1	922945	0.39205	1.80614e-05	ENSG00000089693.5
rs11053853	9.74064e-08	0.0149564325009909	ENSG00000139182.9_EST00000000000.0_7310537_7311528-ENSG00000111669.9_EST00000000000.0_6979213_6979300-0-0	-6713	-0.37881	5.18339e-05	ENSG00000139182.9
rs11053853	3.62439e-07	0.0441065607064018	ENSG00000139182.9_EST00000000000.0_7310537_7311528-ENSG00000139182.9_EST00000000000.0_7302119_7302289-0-1	-6713	-0.36271	0.000192118	ENSG00000139182.9
rs11168854	8.77708e-08	0.00686746666666667	ENSG00000123416.9_EST00000000000.0_49521625_49522721-ENSG00000123416.9_EST00000000000.0_49523025_49523173-0-1	-39807	-0.38005	2.14514e-05	ENSG00000123416.9
rs6580699	4.79661e-09	0.000520862562234366	ENSG00000123416.9_EST00000000000.0_49521625_49522721-ENSG00000123416.9_EST00000000000.0_49523069_49523173-0-1	-46368	-0.41273	1.17838e-06	ENSG00000123416.9
rs113583755	8.0113e-07	0.0367089795379538	ENSG00000139644.7_EST00000000000.0_50146747_50146864-ENSG00000139644.7_EST00000000000.0_50146247_50146325-0-1	-342962	0.35255	0.000152786	ENSG00000139644.7
rs73119685	1.45206e-06	0.0585337321739131	ENSG00000161791.9_EST00000000000.0_50047508_50047657-ENSG00000161791.9_EST00000000000.0_50050187_50050280-0-1	325124	-0.34469	0.000277392	ENSG00000161791.9
rs10450773	5.49114e-08	0.00311541176470588	ENSG00000178449.2_EST00000000000.0_50513819_50514234-ENSG00000178449.2_EST00000000000.0_50512276_50512335-0-1	78110	-0.38557	8.51175e-06	ENSG00000178449.2
rs4387385	1.41837e-06	0.0631285230511316	ENSG00000062485.12_EST00000000000.0_56667371_56667580-ENSG00000062485.12_EST00000000000.0_56679700_56679807-0-1	-721331	0.345	0.000310353	ENSG00000062485.12
rs11171956	2.58858e-10	2.76309394495413e-05	ENSG00000196531.6_EST00000000000.0_57106224_57106336-ENSG00000196531.6_EST00000000000.0_57106609_57106692-0-1	-817	0.44237	4.96446e-08	ENSG00000196531.6
rs7485577	5.95481e-07	0.0287580096618358	ENSG00000196531.6_EST00000000000.0_57106609_57106692-ENSG00000196531.6_EST00000000000.0_57107323_57107467-0-1	490649	-0.35639	0.000114479	ENSG00000196531.6
rs1678542	1.30992e-06	0.0632017718270572	ENSG00000123329.12_EST00000000000.0_57868658_57868756-ENSG00000123329.12_EST00000000000.0_57869266_57869398-0-1	86118	0.34607	0.000311102	ENSG00000123329.12
rs4759272	5.75095e-07	0.0338925253333334	ENSG00000135506.11_EST00000000000.0_58113882_58114046-ENSG00000135506.11_EST00000000000.0_58112776_58112965-1-1	-649080	0.35684	0.000139667	ENSG00000135506.11
rs10876967	5.99052e-07	0.0353670368159204	ENSG00000135506.11_EST00000000000.0_58114189_58114301-ENSG00000135506.11_EST00000000000.0_58111653_58111741-0-1	-517145	0.35631	0.000146472	ENSG00000135506.11
rs1368578	8.83887e-10	0.000210580423529412	ENSG00000187109.8_EST00000000000.0_76449813_76449938-ENSG00000187109.8_EST00000000000.0_76462689_76462774-0-1	-1857	0.43025	4.42566e-07	ENSG00000187109.8
rs1368578	1.87418e-10	5.02570116959065e-05	ENSG00000187109.8_EST00000000000.0_76449813_76449938-ENSG00000187109.8_EST00000000000.0_76477613_76477874-0-1	-1857	0.44548	9.4439e-08	ENSG00000187109.8
rs1368578	2.77118e-09	0.000610528458781362	ENSG00000187109.8_EST00000000000.0_76449813_76449938-ENSG00000187109.8_EST00000000000.0_76478347_76478464-0-1	-1857	0.41853	1.40121e-06	ENSG00000187109.8
snp_12_76525750	4.88905e-07	0.0532979916815211	ENSG00000187109.8_EST00000000000.0_76453918_76454059-ENSG00000187109.8_EST00000000000.0_76478347_76478446-0-1	46937	-0.35892	0.00024643	ENSG00000187109.8
rs4964829	8.13059e-07	0.0940073670557718	ENSG00000166598.7_EST00000000000.0_104340396_104340474-ENSG00000166598.7_EST00000000000.0_104336852_104337097-0-1	778377	-0.35236	0.0004978	ENSG00000166598.7
rs55893914	7.13637e-07	0.0463956197530864	ENSG00000176915.10_EST00000000000.0_133304618_133304749-ENSG00000176915.10_EST00000000000.0_133310971_133311709-0-1	-367171	-0.35405	0.000206486	ENSG00000176915.10
rs28666912	4.50315e-07	0.0318246659925851	ENSG00000176915.10_EST00000000000.0_133310971_133311161-ENSG00000176915.10_EST00000000000.0_133311993_133312098-0-1	-337480	-0.35996	0.000129703	ENSG00000176915.10
rs28666912	2.40563e-07	0.0191026481397115	ENSG00000176915.10_EST00000000000.0_133310971_133311161-ENSG00000176915.10_EST00000000000.0_133313479_133313651-0-1	-337480	0.36783	6.91159e-05	ENSG00000176915.10
rs182213	7.54958e-09	0.00162441931928687	ENSG00000139842.10_EST00000000000.0_113907396_113907509-ENSG00000139842.10_EST00000000000.0_113899466_113899551-0-1	-862175	-0.40786	4.13022e-06	ENSG00000139842.10
rs182213	3.46796e-09	0.000809830939871571	ENSG00000139842.10_EST00000000000.0_113907396_113907509-ENSG00000139842.10_EST00000000000.0_113900270_113900377-1-1	-862175	0.41617	1.90555e-06	ENSG00000139842.10
rs35501704	6.97189e-07	0.0760960258899677	ENSG00000185896.9_EST00000000000.0_113963958_113964177-ENSG00000139835.8_EST00000000000.0_113979498_113980161-0-0	-30658	0.35435	0.000387588	ENSG00000185896.9
rs79020374	3.99281e-07	0.0349515001661682	ENSG00000033170.12_EST00000000000.0_66135961_66136198-ENSG00000033170.12_EST00000000000.0_66028055_66028370-0-1	-633115	-0.36149	0.000144463	ENSG00000033170.12
rs17776429	3.80458e-08	0.0078431692174665	ENSG00000140105.11_EST00000000000.0_100826891_100826999-ENSG00000140105.11_EST00000000000.0_100835446_100835595-0-1	860735	0.38982	2.49193e-05	ENSG00000140105.11
rs2146106	5.03285e-11	2.01003762128326e-05	ENSG00000140105.11_EST00000000000.0_100835424_100835595-ENSG00000140105.11_EST00000000000.0_100840473_100840557-0-1	-15634	-0.45782	3.52861e-08	ENSG00000140105.11
rs8032097	9.24499e-09	0.00203529523809524	ENSG00000175265.12_EST00000000000.0_34671272_34673814-ENSG00000175265.12_EST00000000000.0_34674352_34674452-0-1	-67429	0.40566	5.34265e-06	ENSG00000175265.12
rs4924600	5.14972e-07	0.028444325	ENSG00000103966.4_EST00000000000.0_42190570_42193379-ENSG00000103966.4_EST00000000000.0_42201897_42202061-0-1	36721	-0.35825	0.000112527	ENSG00000103966.4
rs4924600	1.35104e-06	0.0614666370370371	ENSG00000103966.4_EST00000000000.0_42190570_42193379-ENSG00000103966.4_EST00000000000.0_42211408_42211820-0-1	36721	0.34565	0.000296134	ENSG00000103966.4
snp_15_59983323	3.92515e-08	0.00565733773498395	ENSG00000140299.6_EST00000000000.0_59974607_59974713-ENSG00000140299.6_EST00000000000.0_59980931_59981125-0-1	1590	-0.38946	1.69487e-05	ENSG00000140299.6
snp_15_59983323	3.9036e-08	0.00564697048275862	ENSG00000140299.6_EST00000000000.0_59974607_59974713-ENSG00000140299.6_EST00000000000.0_59981334_59981733-0-1	1590	0.38952	1.68711e-05	ENSG00000140299.6
rs11635080	9.85018e-07	0.0408730697524912	ENSG00000140400.8_EST00000000000.0_75650542_75650685-ENSG00000140400.8_EST00000000000.0_75651400_75651494-0-1	218010	-0.34984	0.000174665	ENSG00000140400.8
rs8035987	2.01676e-07	0.0107019295473251	ENSG00000140400.8_EST00000000000.0_75652906_75653029-ENSG00000140400.8_EST00000000000.0_75654196_75654288-0-1	89437	0.37	3.57221e-05	ENSG00000140400.8
rs4299117	5.95365e-08	0.00372690522205954	ENSG00000140400.8_EST00000000000.0_75656340_75656529-ENSG00000140400.8_EST00000000000.0_75660414_75660539-0-1	128498	-0.38462	1.04896e-05	ENSG00000140400.8
rs4299117	3.90358e-09	0.000318827162555345	ENSG00000140400.8_EST00000000000.0_75656340_75656529-ENSG00000140400.8_EST00000000000.0_75660824_75660941-0-1	128498	-0.41492	6.92398e-07	ENSG00000140400.8
rs12916091	4.08627e-08	0.00911136345177666	ENSG00000136371.4_EST00000000000.0_80137318_80137784-ENSG00000180953.6_EST00000000000.0_80206930_80207598-0-0	33181	-0.389	2.95645e-05	ENSG00000136371.4
rs11854390	6.09285e-07	0.0852433005810883	ENSG00000136371.4_EST00000000000.0_80137318_80137784-ENSG00000257028.1_EST00000000000.0_80215507_80217194-0-0	35426	0.3561	0.000443312	ENSG00000136371.4
rs763140	2.05412e-09	0.000375898846441948	ENSG00000129925.5_EST00000000000.0_426136_426455-ENSG00000129925.5_EST00000000000.0_426544_426812-1-1	-9986	0.42164	8.27184e-07	ENSG00000129925.5
rs11648403	3.41828e-08	0.0047366600284495	ENSG00000129925.5_EST00000000000.0_426136_426455-ENSG00000129925.5_EST00000000000.0_427037_427164-0-1	-7870	0.39105	1.3722e-05	ENSG00000129925.5
rs2003830	9.77327e-15	4.12429936231884e-09	ENSG00000129925.5_EST00000000000.0_426136_426455-ENSG00000129925.5_EST00000000000.0_427378_427585-0-1	-6530	0.52787	3.90902e-12	ENSG00000129925.5
rs9935916	5.83856e-07	0.0651508561928512	ENSG00000103275.13_EST00000000000.0_1370439_1370518-ENSG00000103275.13_EST00000000000.0_1363996_1364097-0-1	-588181	0.35664	0.00032298	ENSG00000103275.13
rs9928222	4.29997e-07	0.0375533241379311	ENSG00000059122.11_EST00000000000.0_2980414_2980881-ENSG00000059122.11_EST00000000000.0_2964177_2964290-0-1	24343	0.36055	0.00015705	ENSG00000059122.11
rs9928222	4.29992e-07	0.0375533241379311	ENSG00000059122.11_EST00000000000.0_2980414_2980881-ENSG00000059122.11_EST00000000000.0_2979614_2980011-0-1	24343	-0.36055	0.000157074	ENSG00000059122.11
rs9928222	2.70585e-07	0.0259213256162915	ENSG00000059122.11_EST00000000000.0_2983131_2983583-ENSG00000059122.11_EST00000000000.0_2964177_2964290-0-1	24343	0.36637	9.96618e-05	ENSG00000059122.11
rs9928222	3.53757e-07	0.0316831205673759	ENSG00000059122.11_EST00000000000.0_2983131_2983583-ENSG00000059122.11_EST00000000000.0_2979614_2980011-0-1	24343	0.36302	0.000128865	ENSG00000059122.11
rs9928222	2.89877e-07	0.0270677553905974	ENSG00000059122.11_EST00000000000.0_2983131_2983583-ENSG00000059122.11_EST00000000000.0_2980414_2980881-0-1	24343	-0.36551	0.000105185	ENSG00000059122.11
rs4780398	4.83817e-08	0.0106049237623762	ENSG00000153066.6_EST00000000000.0_11772943_11773693-ENSG00000153066.6_EST00000000000.0_11829873_11830089-0-1	-8686	0.38704	3.53109e-05	ENSG00000153066.6
rs4780398	4.74962e-09	0.00139788052980133	ENSG00000153066.6_EST00000000000.0_11782159_11782301-ENSG00000153066.6_EST00000000000.0_11794308_11794420-0-1	-8686	0.41284	3.47934e-06	ENSG00000153066.6
rs4780398	6.5523e-09	0.00185676709129512	ENSG00000153066.6_EST00000000000.0_11782159_11782301-ENSG00000153066.6_EST00000000000.0_11815433_11815526-0-1	-8686	0.40939	4.80515e-06	ENSG00000153066.6
rs933569	6.23939e-08	0.0133337283474065	ENSG00000153066.6_EST00000000000.0_11782159_11782301-ENSG00000153066.6_EST00000000000.0_11824501_11824630-0-1	-76495	-0.38408	4.55508e-05	ENSG00000153066.6
rs4780398	2.588e-08	0.00621612059219381	ENSG00000153066.6_EST00000000000.0_11782159_11782301-ENSG00000153066.6_EST00000000000.0_11827838_11827935-0-1	-8686	0.39422	1.8985e-05	ENSG00000153066.6
rs933569	8.64548e-08	0.0178699958285052	ENSG00000153066.6_EST00000000000.0_11791981_11792181-ENSG00000153066.6_EST00000000000.0_11814290_11814866-0-1	-76495	-0.38023	6.35514e-05	ENSG00000153066.6
rs8052639	5.35106e-07	0.0317301403508772	ENSG00000166783.12_EST00000000000.0_15718626_15718740-ENSG00000166783.12_EST00000000000.0_15718873_15719030-0-1	-93878	0.35776	0.000129187	ENSG00000166783.12
rs215107	1.53436e-06	0.0921225938069217	ENSG00000103222.12_EST00000000000.0_16180681_16180848-ENSG00000103222.12_EST00000000000.0_16165499_16165586-0-1	3533	-0.34395	0.000486045	ENSG00000103222.12
rs703769	2.90646e-08	0.00574508347031964	ENSG00000166847.4_EST00000000000.0_23678368_23681195-ENSG00000166847.4_EST00000000000.0_23652713_23652911-0-1	1796	0.3929	1.72826e-05	ENSG00000166847.4
rs369807	1.23438e-07	0.0200286803149606	ENSG00000166847.4_EST00000000000.0_23678368_23681195-ENSG00000166847.4_EST00000000000.0_23654276_23654344-0-1	1811	-0.37597	7.33743e-05	ENSG00000166847.4
rs7204045	1.02258e-07	0.00685679189784236	ENSG00000168488.12_EST00000000000.0_28841936_28842111-ENSG00000168488.12_EST00000000000.0_28838183_28838307-0-1	-569648	0.37823	2.13898e-05	ENSG00000168488.12
rs7498491	2.12358e-06	0.0819790798722045	ENSG00000178188.9_EST00000000000.0_28883511_28883722-ENSG00000178188.9_EST00000000000.0_28880529_28880704-0-1	-13942	-0.33955	0.000422958	ENSG00000178188.9
rs28472312	1.01304e-06	0.0461274925373135	ENSG00000178188.9_EST00000000000.0_28883511_28883722-ENSG00000178188.9_EST00000000000.0_28883101_28883304-1-1	-31961	-0.34947	0.000203772	ENSG00000178188.9
rs12923684	3.8731e-07	0.0173498747474748	ENSG00000176953.5_EST00000000000.0_28970038_28970182-ENSG00000176953.5_EST00000000000.0_28967472_28967658-0-1	-717288	0.36187	6.12784e-05	ENSG00000176953.5
rs7140	2.44936e-06	0.0728724230035432	ENSG00000169682.12_EST00000000000.0_28993677_28993866-ENSG00000169682.12_EST00000000000.0_28989229_28989365-0-1	9661	-0.3376	0.000367265	ENSG00000169682.12
rs9929088	1.11538e-07	0.00555226038781164	ENSG00000169682.12_EST00000000000.0_28993677_28993866-ENSG00000169682.12_EST00000000000.0_28990476_28990627-0-1	15364	0.37719	1.65195e-05	ENSG00000169682.12
rs13332545	4.9633e-07	0.017688904496124	ENSG00000140678.10_EST00000000000.0_31374486_31374695-ENSG00000140678.10_EST00000000000.0_31372384_31372534-0-1	10881	0.35872	6.26887e-05	ENSG00000140678.10
rs13332545	1.20966e-06	0.036519289065081	ENSG00000140678.10_EST00000000000.0_31374486_31374695-ENSG00000140678.10_EST00000000000.0_31373157_31373230-0-1	10881	0.34713	0.000151846	ENSG00000140678.10
rs13334400	8.36667e-07	0.0921225938069217	ENSG00000121281.5_EST00000000000.0_50332815_50332942-ENSG00000121281.5_EST00000000000.0_50325647_50325808-0-1	98021	0.35198	0.000486301	ENSG00000121281.5
rs34222100	5.17361e-07	0.0619113917730497	ENSG00000166164.9_EST00000000000.0_50353798_50353941-ENSG00000121281.5_EST00000000000.0_50349270_50352035-0-0	-37709	-0.35819	0.000299777	ENSG00000166164.9
rs34222100	5.35219e-07	0.0629754608501119	ENSG00000166164.9_EST00000000000.0_50353798_50353941-ENSG00000166164.9_EST00000000000.0_50355893_50355949-0-1	-37709	-0.35776	0.000309341	ENSG00000166164.9
rs11639573	6.27122e-11	2.06267234972678e-05	ENSG00000166164.9_EST00000000000.0_50353798_50353941-ENSG00000166164.9_EST00000000000.0_50357498_50357609-0-1	-31483	-0.45579	3.62951e-08	ENSG00000166164.9
rs34222100	1.69902e-11	6.01714060606061e-06	ENSG00000166164.9_EST00000000000.0_50353798_50353941-ENSG00000166164.9_EST00000000000.0_50359659_50359794-0-1	-37709	-0.46766	9.81918e-09	ENSG00000166164.9
rs8044091	1.37837e-08	0.00266042806584362	ENSG00000103479.7_EST00000000000.0_53485615_53485743-ENSG00000103479.7_EST00000000000.0_53483988_53484197-1-1	52637	0.40127	7.10422e-06	ENSG00000103479.7
rs8056349	2.91152e-07	0.0360788518518519	ENSG00000103479.7_EST00000000000.0_53493363_53493529-ENSG00000103479.7_EST00000000000.0_53476570_53476770-0-1	-335	-0.36546	0.000149866	ENSG00000103479.7
rs8056349	3.69413e-07	0.0437318026565465	ENSG00000103479.7_EST00000000000.0_53493363_53493529-ENSG00000103479.7_EST00000000000.0_53479693_53479841-0-1	-335	-0.36247	0.000189945	ENSG00000103479.7
rs1861350	8.16203e-07	0.0811443581135092	ENSG00000103479.7_EST00000000000.0_53504658_53504834-ENSG00000103479.7_EST00000000000.0_53500970_53501081-0-1	64981	-0.35231	0.000418317	ENSG00000103479.7
rs8055642	1.87632e-07	0.0252892885540007	ENSG00000103479.7_EST00000000000.0_53513798_53513903-ENSG00000103479.7_EST00000000000.0_53500970_53501081-0-1	69220	0.37089	9.68149e-05	ENSG00000103479.7
rs173992	3.56338e-10	8.56873705293277e-05	ENSG00000125166.6_EST00000000000.0_58749918_58750083-ENSG00000125166.6_EST00000000000.0_58756054_58756182-0-1	-7752	0.43926	1.64548e-07	ENSG00000125166.6
rs37178	3.45535e-12	7.62791794871795e-07	ENSG00000140931.14_EST00000000000.0_66646512_66647793-ENSG00000140931.14_EST00000000000.0_66638634_66638855-0-1	-49165	0.48154	1.06246e-09	ENSG00000140931.14
rs8051710	3.12654e-12	7.01388044310172e-07	ENSG00000140931.14_EST00000000000.0_66646512_66647793-ENSG00000166548.9_EST00000000000.0_66565283_66565372-0-0	35248	-0.48239	9.56701e-10	ENSG00000140931.14
rs113563886	4.22043e-07	0.013612110709988	ENSG00000167261.7_EST00000000000.0_68021300_68021663-ENSG00000167261.7_EST00000000000.0_68024724_68024900-0-1	-87331	0.36079	4.6614e-05	ENSG00000167261.7
rs8067740	3.63738e-07	0.0614653059360731	ENSG00000174231.10_EST00000000000.0_1563135_1563295-ENSG00000174231.10_EST00000000000.0_1564565_1564700-0-1	-971433	0.36267	0.000295808	ENSG00000174231.10
rs34040038	1.83259e-07	0.0285916210235132	ENSG00000141503.9_EST00000000000.0_4792942_4793058-ENSG00000141503.9_EST00000000000.0_4790405_4790474-0-1	-30279	-0.37118	0.000113581	ENSG00000141503.9
rs34040038	5.0379e-07	0.0635555555555556	ENSG00000141503.9_EST00000000000.0_4792942_4793058-ENSG00000141503.9_EST00000000000.0_4790875_4791085-1-1	-30279	0.35853	0.0003135	ENSG00000141503.9
rs34040038	3.52491e-07	0.048507940552017	ENSG00000141503.9_EST00000000000.0_4797469_4797606-ENSG00000141503.9_EST00000000000.0_4796274_4796362-0-1	-30279	-0.36306	0.000219685	ENSG00000141503.9
rs11209	8.04468e-08	0.0187877187214612	ENSG00000215099.3_EST00000000000.0_5334875_5336196-ENSG00000129197.8_EST00000000000.0_5322961_5323611-0-0	-38889	0.38108	6.78216e-05	ENSG00000215099.3
rs8076560	1.08463e-07	0.0241258512708787	ENSG00000215099.3_EST00000000000.0_5334875_5336196-ENSG00000129197.8_EST00000000000.0_5326089_5326149-0-0	-28942	-0.37753	9.12673e-05	ENSG00000215099.3
rs11209	1.4002e-07	0.029288768175583	ENSG00000215099.3_EST00000000000.0_5334875_5336196-ENSG00000129197.8_EST00000000000.0_5329291_5329402-0-0	-38889	0.37445	0.000117313	ENSG00000215099.3
rs34010566	5.17844e-07	0.080198321857486	ENSG00000161939.10_EST00000000000.0_6918381_6918475-ENSG00000258315.1_EST00000000000.0_6918101_6918197-1-1	-591038	0.35818	0.000412779	ENSG00000161939.10
rs3751093	1.69984e-06	0.0541576926713948	ENSG00000109046.9_EST00000000000.0_25633808_25633908-ENSG00000109046.9_EST00000000000.0_25630393_25630661-0-1	337198	-0.34257	0.000251744	ENSG00000109046.9
rs8079292	2.42936e-07	0.0106804529048208	ENSG00000196535.7_EST00000000000.0_27425123_27425242-ENSG00000196535.7_EST00000000000.0_27426652_27426780-0-1	801310	0.36771	3.56064e-05	ENSG00000196535.7
rs12452967	1.6685e-11	4.48922190476191e-06	ENSG00000108292.11_EST00000000000.0_36881810_36886056-ENSG00000108292.11_EST00000000000.0_36861795_36861994-0-1	26080	-0.46782	7.25182e-09	ENSG00000108292.11
rs12452967	5.1098e-11	1.30053391727494e-05	ENSG00000108292.11_EST00000000000.0_36881810_36886056-ENSG00000108292.11_EST00000000000.0_36878131_36878480-0-1	26080	-0.45768	2.20269e-08	ENSG00000108292.11
rs12452967	6.61448e-10	0.000142527710974779	ENSG00000108292.11_EST00000000000.0_36881810_36886056-ENSG00000108292.11_EST00000000000.0_36878931_36879021-0-1	26080	-0.43315	2.87209e-07	ENSG00000108292.11
rs12452967	1.55541e-08	0.00251586357069144	ENSG00000108292.11_EST00000000000.0_36881810_36886056-ENSG00000108292.11_EST00000000000.0_36880873_36881229-0-1	26080	0.39993	6.69745e-06	ENSG00000108292.11
rs7224608	9.42549e-09	0.0015793213029316	ENSG00000056661.8_EST00000000000.0_36890150_36891853-ENSG00000056661.8_EST00000000000.0_36894794_36894848-0-1	-6776	0.40545	3.99603e-06	ENSG00000056661.8
rs2075058	6.67175e-09	0.0011597791694725	ENSG00000056661.8_EST00000000000.0_36890150_36891853-ENSG00000056661.8_EST00000000000.0_36895006_36895114-0-1	2315	-0.4092	2.83891e-06	ENSG00000056661.8
rs4065275	4.69149e-10	6.68544023238926e-05	ENSG00000172057.4_EST00000000000.0_38079365_38079516-ENSG00000172057.4_EST00000000000.0_38081876_38083094-0-1	-2989	-0.43656	1.26454e-07	ENSG00000172057.4
rs7222935	1.5348e-06	0.0632795942028986	ENSG00000168610.9_EST00000000000.0_40500407_40500535-ENSG00000168610.9_EST00000000000.0_40540297_40540449-0-1	-395145	0.34395	0.000311878	ENSG00000168610.9
rs4792935	3.25165e-12	7.43715555555556e-07	ENSG00000013306.10_EST00000000000.0_42397990_42398099-ENSG00000013306.10_EST00000000000.0_42399068_42399135-0-1	-31437	0.48205	1.02976e-09	ENSG00000013306.10
rs4792935	2.16489e-13	5.87708014035088e-08	ENSG00000013306.10_EST00000000000.0_42397990_42398099-ENSG00000013306.10_EST00000000000.0_42399787_42399896-0-1	-31437	0.50428	6.90234e-11	ENSG00000013306.10
rs117521606	1.96016e-09	0.000184296074966533	ENSG00000120071.7_EST00000000000.0_44171926_44172067-ENSG00000120071.7_EST00000000000.0_44248221_44249594-0-1	-148587	-0.42213	3.78212e-07	ENSG00000120071.7
rs117521606	1.94314e-09	0.000184368796259185	ENSG00000120071.7_EST00000000000.0_44171926_44172067-ENSG00000120071.7_EST00000000000.0_44269785_44270166-0-1	-148587	0.42222	3.79121e-07	ENSG00000120071.7
rs9890200	1.03575e-30	4.61401703225807e-24	ENSG00000006282.12_EST00000000000.0_48626647_48626848-ENSG00000006282.12_EST00000000000.0_48624520_48624646-0-1	73	0.7175	5.89428e-28	ENSG00000006282.12
rs9890200	9.35201e-25	1.78682207407408e-18	ENSG00000006282.12_EST00000000000.0_48626647_48626848-ENSG00000006282.12_EST00000000000.0_48625644_48625814-0-1	73	0.66129	5.30156e-22	ENSG00000006282.12
rs9890200	8.6559e-29	2.77620824806202e-22	ENSG00000006282.12_EST00000000000.0_48626647_48626848-ENSG00000006282.12_EST00000000000.0_48625915_48625979-0-1	73	0.70073	4.91938e-26	ENSG00000006282.12
rs9890200	3.9089e-18	2.98227948434623e-12	ENSG00000006282.12_EST00000000000.0_48628359_48628551-ENSG00000006282.12_EST00000000000.0_48627569_48627673-0-1	73	0.58034	2.22442e-15	ENSG00000006282.12
rs8076470	3.50093e-08	0.00643546809269163	ENSG00000006282.12_EST00000000000.0_48628359_48628551-ENSG00000006282.12_EST00000000000.0_48627897_48627971-0-1	1378	0.39077	1.98309e-05	ENSG00000006282.12
rs9890200	5.49358e-10	0.000153927116531165	ENSG00000006282.12_EST00000000000.0_48628359_48628551-ENSG00000006282.12_EST00000000000.0_48628069_48628278-1-1	73	-0.435	3.12083e-07	ENSG00000006282.12
rs9890200	9.67323e-14	4.7617810274791e-08	ENSG00000006282.12_EST00000000000.0_48631612_48631811-ENSG00000006282.12_EST00000000000.0_48628359_48628551-0-1	73	0.5106	5.47474e-11	ENSG00000006282.12
rs10459943	1.52313e-06	0.0444706679233428	ENSG00000108592.9_EST00000000000.0_61896795_61897354-ENSG00000108592.9_EST00000000000.0_61898199_61898298-0-1	61793	-0.34405	0.000194437	ENSG00000108592.9
rs2727287	5.16772e-07	0.0185088281992337	ENSG00000108592.9_EST00000000000.0_61896795_61897354-ENSG00000108592.9_EST00000000000.0_61898390_61898475-0-1	-303	0.35821	6.6295e-05	ENSG00000108592.9
rs2727287	1.73131e-06	0.0486285959504382	ENSG00000108592.9_EST00000000000.0_61896795_61897354-ENSG00000108592.9_EST00000000000.0_61898714_61899003-0-1	-303	0.34232	0.000221033	ENSG00000108592.9
rs347673	7.33592e-07	0.0845158464389728	ENSG00000185262.6_EST00000000000.0_74266275_74267375-ENSG00000185262.6_EST00000000000.0_74261283_74261706-0-1	6466	0.35369	0.000438484	ENSG00000185262.6
rs347673	8.17374e-07	0.0929112600675501	ENSG00000185262.6_EST00000000000.0_74266275_74267375-ENSG00000185262.6_EST00000000000.0_74261988_74262050-0-1	6466	-0.35229	0.00049123	ENSG00000185262.6
rs11077935	4.1631e-07	0.0790371365944935	ENSG00000141524.9_EST00000000000.0_76113350_76113428-ENSG00000141524.9_EST00000000000.0_76115378_76115443-0-1	-325560	0.36096	0.000406073	ENSG00000141524.9
rs73398101	2.54405e-09	0.00124537590173088	ENSG00000167280.9_EST00000000000.0_77080620_77080768-ENSG00000167280.9_EST00000000000.0_77077007_77077155-0-1	6433	-0.41942	3.06383e-06	ENSG00000167280.9
snp_17_79678096	7.69128e-10	0.000210580423529412	ENSG00000214087.3_EST00000000000.0_79648250_79648909-ENSG00000185298.7_EST00000000000.0_79637255_79637483-0-0	27142	0.43165	4.42472e-07	ENSG00000214087.3
snp_17_79678096	7.07198e-11	2.28848742459397e-05	ENSG00000214087.3_EST00000000000.0_79648250_79648909-ENSG00000214087.3_EST00000000000.0_79650566_79650624-0-1	27142	0.45467	4.06458e-08	ENSG00000214087.3
snp_17_79678096	1.23978e-09	0.000329337199747952	ENSG00000214087.3_EST00000000000.0_79648250_79648909-ENSG00000214087.3_EST00000000000.0_79650723_79650954-0-1	27142	0.42682	7.17937e-07	ENSG00000214087.3
rs62079705	1.31917e-06	0.0735935160413269	ENSG00000141580.9_EST00000000000.0_80579485_80579675-ENSG00000141580.9_EST00000000000.0_80585080_80585167-0-1	-16627	0.34597	0.000371809	ENSG00000141580.9
rs478006	1.09277e-20	1.11008059259259e-14	ENSG00000101639.11_EST00000000000.0_13087016_13087276-ENSG00000101639.11_EST00000000000.0_13019081_13019205-0-1	62742	0.6144	5.76388e-18	ENSG00000101639.11
rs478006	1.83738e-19	1.55821409271523e-13	ENSG00000101639.11_EST00000000000.0_13087016_13087276-ENSG00000101639.11_EST00000000000.0_13059081_13059311-0-1	62742	0.59856	9.69603e-17	ENSG00000101639.11
rs478006	2.59065e-07	0.0333009393634841	ENSG00000101639.11_EST00000000000.0_13087016_13087276-ENSG00000101639.11_EST00000000000.0_13071038_13071211-0-1	62742	0.36691	0.000136543	ENSG00000101639.11
rs6508563	6.48952e-06	0.0629596731038344	ENSG00000067900.4_EST00000000000.0_18549076_18549169-ENSG00000067900.4_EST00000000000.0_18550309_18550474-0-1	603844	0.3239	0.000309004	ENSG00000067900.4
rs3017049	1.03782e-06	0.0143304268585132	ENSG00000067900.4_EST00000000000.0_18572792_18572898-ENSG00000067900.4_EST00000000000.0_18586312_18586558-0-1	654890	-0.34915	4.9251e-05	ENSG00000067900.4
rs4561561	5.7242e-07	0.00855138666666667	ENSG00000067900.4_EST00000000000.0_18572792_18572898-ENSG00000067900.4_EST00000000000.0_18600112_18600200-0-1	602680	-0.3569	2.74866e-05	ENSG00000067900.4
rs2303508	2.30605e-08	0.00342275453744494	ENSG00000134779.8_EST00000000000.0_34376035_34377013-ENSG00000134779.8_EST00000000000.0_34398857_34398936-0-1	-84782	0.39552	9.60534e-06	ENSG00000134779.8
rs948636	4.02302e-09	0.000724205106382979	ENSG00000134779.8_EST00000000000.0_34378412_34378572-ENSG00000134775.9_EST00000000000.0_34326908_34327098-0-0	-47396	-0.4146	1.68318e-06	ENSG00000134779.8
rs1045781	2.22946e-07	0.0244115289178429	ENSG00000134779.8_EST00000000000.0_34378412_34378572-ENSG00000134779.8_EST00000000000.0_34398857_34398936-0-1	-10244	0.36877	9.26498e-05	ENSG00000134779.8
rs948636	1.11876e-08	0.00180441661341853	ENSG00000134779.8_EST00000000000.0_34378412_34378572-ENSG00000134779.8_EST00000000000.0_34408646_34408940-0-1	-47396	-0.40357	4.6548e-06	ENSG00000134779.8
rs4940730	5.60738e-07	0.0754530113452188	ENSG00000074695.4_EST00000000000.0_57005992_57006185-ENSG00000074695.4_EST00000000000.0_57013151_57013283-0-1	-756766	-0.35716	0.000383691	ENSG00000074695.4
rs930232	8.78209e-14	6.07514731707317e-08	ENSG00000064666.6_EST00000000000.0_1036415_1036561-ENSG00000064666.6_EST00000000000.0_1032558_1032695-1-1	9720	-0.51134	7.18503e-11	ENSG00000064666.6
rs930232	8.92312e-15	7.47403094233474e-09	ENSG00000064666.6_EST00000000000.0_1036415_1036561-ENSG00000064666.6_EST00000000000.0_1036129_1036245-1-1	9720	0.52854	7.2995e-12	ENSG00000064666.6
rs930232	4.92037e-07	0.0777930032154341	ENSG00000064666.6_EST00000000000.0_1037624_1038459-ENSG00000011304.10_EST00000000000.0_810694_812327-0-0	9720	-0.35884	0.000398796	ENSG00000064666.6
rs10424965	9.59072e-08	0.022730983075791	ENSG00000071564.8_EST00000000000.0_1615284_1615519-ENSG00000071564.8_EST00000000000.0_1615685_1615820-1-1	430847	-0.379	8.48173e-05	ENSG00000071564.8
rs66817181	1.10436e-08	0.00346677442815249	ENSG00000104964.9_EST00000000000.0_3061158_3061255-ENSG00000104964.9_EST00000000000.0_3062172_3062371-0-1	535	-0.40371	9.74316e-06	ENSG00000104964.9
rs66817181	1.01215e-08	0.00325084428428429	ENSG00000104964.9_EST00000000000.0_3061158_3061255-ENSG00000104964.9_EST00000000000.0_3062698_3062964-0-1	535	0.40467	8.92196e-06	ENSG00000104964.9
rs7252865	2.09662e-14	9.99554069156294e-09	ENSG00000174652.12_EST00000000000.0_9523272_9525396-ENSG00000174652.12_EST00000000000.0_9529438_9529571-0-1	-133699	-0.52223	9.92689e-12	ENSG00000174652.12
rs7252865	2.80014e-11	7.99441791044777e-06	ENSG00000174652.12_EST00000000000.0_9523272_9525396-ENSG00000174652.12_EST00000000000.0_9529727_9529975-0-1	-133699	-0.46317	1.32435e-08	ENSG00000174652.12
rs7245716	1.37789e-07	0.0183565158016148	ENSG00000174652.12_EST00000000000.0_9529727_9529975-ENSG00000174652.12_EST00000000000.0_9545784_9545869-0-1	-20233	-0.37464	6.55842e-05	ENSG00000174652.12
rs11667156	5.59325e-12	1.8006742962963e-06	ENSG00000174652.12_EST00000000000.0_9529727_9529975-ENSG00000174652.12_EST00000000000.0_9545960_9546234-0-1	-152027	0.4774	2.67133e-09	ENSG00000174652.12
rs114758136	5.42066e-08	0.00642139588918678	ENSG00000130811.5_EST00000000000.0_10227476_10227665-ENSG00000130811.5_EST00000000000.0_10230516_10230599-0-1	229172	0.38572	1.97405e-05	ENSG00000130811.5
rs35916055	5.04265e-08	0.00645858951111112	ENSG00000065989.9_EST00000000000.0_10570271_10570435-ENSG00000065989.9_EST00000000000.0_10561505_10561617-0-1	-618	0.38656	1.99613e-05	ENSG00000065989.9
rs35916055	4.53816e-07	0.0418030523627076	ENSG00000065989.9_EST00000000000.0_10570271_10570435-ENSG00000065989.9_EST00000000000.0_10565505_10565598-0-1	-618	0.35987	0.000179845	ENSG00000065989.9
rs34681319	5.26304e-07	0.0468648880688807	ENSG00000065989.9_EST00000000000.0_10577563_10578325-ENSG00000065989.9_EST00000000000.0_10572202_10572356-0-1	-9753	0.35798	0.000209347	ENSG00000065989.9
rs11881803	4.28216e-07	0.0316212386747803	ENSG00000105518.7_EST00000000000.0_11453452_11453796-ENSG00000105518.7_EST00000000000.0_11456196_11456981-0-1	-197659	-0.3606	0.000128246	ENSG00000105518.7
rs8100939	4.51075e-08	0.0073799046868156	ENSG00000072958.3_EST00000000000.0_16344304_16344429-ENSG00000072958.3_EST00000000000.0_16319841_16319988-0-1	40586	0.38785	2.31433e-05	ENSG00000072958.3
rs2314664	3.22059e-10	8.85774814814815e-05	ENSG00000221983.2_EST00000000000.0_18685867_18688269-ENSG00000096996.9_EST00000000000.0_18182922_18183159-0-0	9328	0.44025	1.70828e-07	ENSG00000221983.2
rs2314664	9.21384e-11	2.72465909160893e-05	ENSG00000221983.2_EST00000000000.0_18685867_18688269-ENSG00000105701.7_EST00000000000.0_18652489_18652805-0-0	9328	0.4522	4.86172e-08	ENSG00000221983.2
rs2314664	1.11346e-08	0.00225523538862807	ENSG00000221983.2_EST00000000000.0_18685867_18688269-ENSG00000130309.4_EST00000000000.0_17691986_17693965-0-0	9328	0.40362	5.93858e-06	ENSG00000221983.2
rs2314664	1.09982e-11	3.69177100087032e-06	ENSG00000221983.2_EST00000000000.0_18685867_18688269-ENSG00000221983.2_EST00000000000.0_18682614_18682719-0-1	9328	0.47151	5.82671e-09	ENSG00000221983.2
rs6510419	6.42195e-07	0.0788793360107095	ENSG00000126261.5_EST00000000000.0_34959945_34960795-ENSG00000126261.5_EST00000000000.0_34945349_34945461-0-1	38101	0.35542	0.00040469	ENSG00000126261.5
rs2290642	1.95012e-07	0.0279450359511344	ENSG00000089351.7_EST00000000000.0_35500996_35501099-ENSG00000089351.7_EST00000000000.0_35491246_35491390-0-1	15363	0.37041	0.000109976	ENSG00000089351.7
rs295773	9.01782e-07	0.0960835844961241	ENSG00000089351.7_EST00000000000.0_35505093_35505291-ENSG00000089351.7_EST00000000000.0_35500996_35501099-0-1	-11462	0.351	0.000510774	ENSG00000089351.7
rs2651082	3.60645e-07	0.0463274572490707	ENSG00000089351.7_EST00000000000.0_35506731_35506871-ENSG00000089351.7_EST00000000000.0_35504445_35504595-0-1	-39379	0.36277	0.000205419	ENSG00000089351.7
rs295773	2.07806e-07	0.0293499603011636	ENSG00000089351.7_EST00000000000.0_35510295_35510437-ENSG00000089351.7_EST00000000000.0_35504445_35504595-0-1	-11462	0.36963	0.000117803	ENSG00000089351.7
rs295773	3.20516e-09	0.000775125951962508	ENSG00000089351.7_EST00000000000.0_35512595_35512768-ENSG00000089351.7_EST00000000000.0_35505093_35505291-0-1	-11462	0.417	1.8175e-06	ENSG00000089351.7
rs2239947	4.6669e-08	0.00755219216710183	ENSG00000126246.4_EST00000000000.0_36230153_36230527-ENSG00000105663.8_EST00000000000.0_36229183_36229779-0-0	11402	-0.38746	2.38392e-05	ENSG00000126246.4
rs3893069	3.68015e-12	1.27828597183099e-06	ENSG00000126246.4_EST00000000000.0_36230153_36230527-ENSG00000126246.4_EST00000000000.0_36230611_36230989-0-1	-151	0.481	1.87002e-09	ENSG00000126246.4
rs3893069	1.1646e-11	3.74539927272727e-06	ENSG00000126246.4_EST00000000000.0_36230153_36230527-ENSG00000126246.4_EST00000000000.0_36231925_36232124-1-1	-151	-0.471	5.94222e-09	ENSG00000126246.4
rs2239947	1.02123e-07	0.015036370229612	ENSG00000126246.4_EST00000000000.0_36230153_36230527-ENSG00000126246.4_EST00000000000.0_36233297_36233351-0-1	11402	-0.37825	5.21729e-05	ENSG00000126246.4
rs62112162	9.81066e-07	0.0941491986531987	ENSG00000126246.4_EST00000000000.0_36230611_36230989-ENSG00000105663.8_EST00000000000.0_36229183_36229779-0-0	30679	-0.3499	0.000499327	ENSG00000126246.4
rs73032668	8.19748e-07	0.0614666370370371	ENSG00000182472.3_EST00000000000.0_39220832_39221518-ENSG00000130402.5_EST00000000000.0_39220097_39220730-0-0	-92426	-0.35225	0.000296357	ENSG00000182472.3
rs17626	1.24103e-07	0.0139119955182073	ENSG00000105193.3_EST00000000000.0_39923852_39924058-ENSG00000105193.3_EST00000000000.0_39926488_39926618-0-1	-97	0.37591	4.77556e-05	ENSG00000105193.3
rs73546023	8.16109e-09	0.00150984265795207	ENSG00000105221.9_EST00000000000.0_40771129_40771219-ENSG00000105221.9_EST00000000000.0_40788615_40788683-0-1	-984616	-0.40702	3.80779e-06	ENSG00000105221.9
rs4613174	2.94624e-07	0.0449190810641628	ENSG00000125753.8_EST00000000000.0_46029398_46030236-ENSG00000125753.8_EST00000000000.0_46025976_46026076-0-1	469481	0.36531	0.000197138	ENSG00000125753.8
rs10411681	5.74254e-08	0.00913300143641741	ENSG00000105373.12_EST00000000000.0_48258605_48258780-ENSG00000105373.12_EST00000000000.0_48248811_48249040-0-1	-5284	0.38505	2.96948e-05	ENSG00000105373.12
rs10411681	1.0884e-07	0.0159752890980392	ENSG00000105373.12_EST00000000000.0_48258605_48258780-ENSG00000105373.12_EST00000000000.0_48254165_48254364-0-1	-5284	0.37748	5.59574e-05	ENSG00000105373.12
rs7259076	1.14618e-07	0.0177145539295393	ENSG00000161618.4_EST00000000000.0_49971638_49971823-ENSG00000161618.4_EST00000000000.0_49967889_49968019-0-1	-199	0.37686	6.28526e-05	ENSG00000161618.4
rs10421152	8.67872e-20	1.33816660402685e-13	ENSG00000167766.11_EST00000000000.0_53117019_53118050-ENSG00000167766.11_EST00000000000.0_53122189_53122315-0-1	-73933	-0.60285	8.21649e-17	ENSG00000167766.11
rs71365431	1.9822e-17	2.74383450171821e-11	ENSG00000170889.9_EST00000000000.0_54705355_54705477-ENSG00000170889.9_EST00000000000.0_54704740_54704829-0-1	1318	-0.57019	2.19356e-14	ENSG00000170889.9
rs12984878	4.04114e-07	0.0210014428038777	ENSG00000130726.6_EST00000000000.0_59059853_59059959-ENSG00000130726.6_EST00000000000.0_59058964_59059080-0-1	-493686	0.36134	7.73707e-05	ENSG00000130726.6
rs6043409	2.18336e-26	8.64139733333334e-20	ENSG00000089012.9_EST00000000000.0_1609798_1610282-ENSG00000089012.9_EST00000000000.0_1615913_1616245-0-1	-22219	0.67799	2.31466e-23	ENSG00000089012.9
rs6043409	2.40449e-17	3.1885780952381e-11	ENSG00000089012.9_EST00000000000.0_1609798_1610282-ENSG00000089012.9_EST00000000000.0_1629698_1630054-0-1	-22219	-0.56896	2.57539e-14	ENSG00000089012.9
rs6043409	2.70474e-28	1.42555276190476e-21	ENSG00000089012.9_EST00000000000.0_1610870_1610952-ENSG00000089012.9_EST00000000000.0_1615913_1616245-0-1	-22219	0.69621	2.87852e-25	ENSG00000089012.9
rs6043409	1.29373e-24	4.52081441441442e-18	ENSG00000089012.9_EST00000000000.0_1610870_1610952-ENSG00000089012.9_EST00000000000.0_1629698_1630054-0-1	-22219	-0.65979	1.3786e-21	ENSG00000089012.9
rs61266160	1.56502e-20	2.95846092457421e-14	ENSG00000089012.9_EST00000000000.0_1615913_1616245-ENSG00000089012.9_EST00000000000.0_1616834_1617151-1-1	-13793	-0.61243	1.67023e-17	ENSG00000089012.9
rs61266160	6.33351e-20	1.11224627027027e-13	ENSG00000089012.9_EST00000000000.0_1615913_1616245-ENSG00000089012.9_EST00000000000.0_1629698_1630054-0-1	-13793	0.60464	6.78348e-17	ENSG00000089012.9
rs6043409	2.91824e-11	1.79245560821485e-05	ENSG00000089012.9_EST00000000000.0_1615913_1616245-ENSG00000089012.9_EST00000000000.0_1638288_1638425-0-1	-22219	-0.4628	3.1171e-08	ENSG00000089012.9
rs6043409	1.08051e-14	1.14385508196721e-08	ENSG00000089012.9_EST00000000000.0_1615913_1616245-ENSG00000198053.7_EST00000000000.0_1902959_1903291-0-0	-22219	-0.52714	1.15014e-11	ENSG00000089012.9
rs6043409	1.17403e-08	0.0043272083929423	ENSG00000089012.9_EST00000000000.0_1616834_1617151-ENSG00000089012.9_EST00000000000.0_1629698_1630054-1-1	-22219	0.40304	1.24645e-05	ENSG00000089012.9
rs6043409	1.88324e-18	2.73633102420857e-12	ENSG00000089012.9_EST00000000000.0_1616834_1617151-ENSG00000089012.9_EST00000000000.0_1638288_1638425-0-1	-22219	-0.5848	2.01842e-15	ENSG00000089012.9
rs6115218	1.56013e-06	0.0711670804597702	ENSG00000100994.7_EST00000000000.0_25261585_25261748-ENSG00000100994.7_EST00000000000.0_25257880_25257962-0-1	337780	-0.34373	0.000357204	ENSG00000100994.7
rs111306810	3.45922e-08	0.00153169379010332	ENSG00000214078.6_EST00000000000.0_34214489_34214722-ENSG00000214078.6_EST00000000000.0_34219036_34219095-0-1	-6954	0.39091	3.86921e-06	ENSG00000214078.6
rs111306810	1.27356e-07	0.00485556435643565	ENSG00000214078.6_EST00000000000.0_34214489_34214722-ENSG00000214078.6_EST00000000000.0_34219190_34219276-0-1	-6954	0.3756	1.41465e-05	ENSG00000214078.6
rs111306810	3.53502e-10	2.23657401550388e-05	ENSG00000214078.6_EST00000000000.0_34215207_34215335-ENSG00000214078.6_EST00000000000.0_34219610_34219699-0-1	-6954	0.43934	3.96316e-08	ENSG00000214078.6
rs111306810	3.02852e-07	0.0102216963333333	ENSG00000214078.6_EST00000000000.0_34218663_34218717-ENSG00000214078.6_EST00000000000.0_34219416_34219500-0-1	-6954	0.36496	3.36979e-05	ENSG00000214078.6
rs111306810	1.91409e-07	0.00683581728395062	ENSG00000214078.6_EST00000000000.0_34218663_34218717-ENSG00000214078.6_EST00000000000.0_34219610_34219699-0-1	-6954	0.37064	2.12962e-05	ENSG00000214078.6
rs111306810	2.46411e-07	0.00858915714895434	ENSG00000214078.6_EST00000000000.0_34218663_34218717-ENSG00000214078.6_EST00000000000.0_34219867_34219947-0-1	-6954	0.36753	2.76434e-05	ENSG00000214078.6
rs111306810	1.04585e-06	0.029288768175583	ENSG00000214078.6_EST00000000000.0_34220085_34220156-ENSG00000214078.6_EST00000000000.0_34246852_34246936-0-1	-6954	0.34905	0.000117316	ENSG00000214078.6
rs111306810	8.49512e-07	0.0248697955363571	ENSG00000214078.6_EST00000000000.0_34220085_34220156-ENSG00000214078.6_EST00000000000.0_34252682_34252785-0-1	-6954	0.35178	9.49015e-05	ENSG00000214078.6
rs113522583	2.20578e-06	0.0532903360095153	ENSG00000214078.6_EST00000000000.0_34220233_34220307-ENSG00000214078.6_EST00000000000.0_34246852_34246936-0-1	-40551	-0.33903	0.000246175	ENSG00000214078.6
rs111306810	9.37575e-14	1.0477885399449e-08	ENSG00000214078.6_EST00000000000.0_34220439_34220618-ENSG00000214078.6_EST00000000000.0_34252281_34252480-0-1	-6954	0.51084	1.04491e-11	ENSG00000214078.6
rs111306810	1.8298e-07	0.00657285064187694	ENSG00000214078.6_EST00000000000.0_34220439_34220618-ENSG00000214078.6_EST00000000000.0_34252798_34252854-0-1	-6954	0.37119	2.03957e-05	ENSG00000214078.6
rs6060557	3.55038e-09	0.00019157782568197	ENSG00000214078.6_EST00000000000.0_34220439_34220618-ENSG00000244462.2_EST00000000000.0_34240331_34242653-0-0	17388	0.41592	3.95524e-07	ENSG00000214078.6
rs6060557	2.22329e-10	1.43156497607656e-05	ENSG00000214078.6_EST00000000000.0_34220717_34220845-ENSG00000244462.2_EST00000000000.0_34252801_34252878-0-0	17388	0.44384	2.46591e-08	ENSG00000214078.6
rs6019969	8.38993e-08	0.0128375355877617	ENSG00000124126.9_EST00000000000.0_47307485_47307634-ENSG00000124126.9_EST00000000000.0_47342827_47342928-0-1	852716	-0.38059	4.38028e-05	ENSG00000124126.9
rs6019969	7.58569e-07	0.0775711429337625	ENSG00000124126.9_EST00000000000.0_47307485_47307634-ENSG00000124126.9_EST00000000000.0_47351083_47351187-0-1	852716	-0.35326	0.000397339	ENSG00000124126.9
rs448943	4.11485e-10	0.000154207298245614	ENSG00000101160.8_EST00000000000.0_57570240_57570814-ENSG00000101160.8_EST00000000000.0_57571694_57571856-0-1	-12064	0.43785	3.13837e-07	ENSG00000101160.8
rs448943	3.5695e-10	0.00013623893442623	ENSG00000101160.8_EST00000000000.0_57570240_57570814-ENSG00000101160.8_EST00000000000.0_57572658_57572808-0-1	-12064	-0.43924	2.73975e-07	ENSG00000101160.8
rs843850	6.23564e-17	3.64156439932318e-11	ENSG00000101161.6_EST00000000000.0_62648076_62648198-ENSG00000101161.6_EST00000000000.0_62630956_62631112-0-1	-4829	-0.56281	2.95627e-14	ENSG00000101161.6
rs843850	1.52176e-11	4.46458878090367e-06	ENSG00000101161.6_EST00000000000.0_62648076_62648198-ENSG00000101161.6_EST00000000000.0_62632430_62632592-0-1	-4829	-0.46864	7.19363e-09	ENSG00000101161.6
rs2427588	9.81896e-10	0.000221305351598174	ENSG00000101161.6_EST00000000000.0_62654110_62654231-ENSG00000101161.6_EST00000000000.0_62632430_62632592-0-1	29087	0.42919	4.66018e-07	ENSG00000101161.6
rs59755194	2.7043e-09	0.000563118550724638	ENSG00000101161.6_EST00000000000.0_62654110_62654231-ENSG00000101161.6_EST00000000000.0_62641553_62641671-0-1	16179	-0.41878	1.28094e-06	ENSG00000101161.6
rs816935	1.25948e-09	0.000276331193857966	ENSG00000101161.6_EST00000000000.0_62657292_62657411-ENSG00000101161.6_EST00000000000.0_62642638_62642856-0-1	50928	-0.42666	5.93277e-07	ENSG00000101161.6
rs6062604	1.20248e-13	4.97267179122183e-08	ENSG00000101161.6_EST00000000000.0_62658335_62658511-ENSG00000101161.6_EST00000000000.0_62642638_62642856-0-1	21357	-0.5089	5.75819e-11	ENSG00000101161.6
rs843850	2.28482e-18	1.4870503030303e-12	ENSG00000101161.6_EST00000000000.0_62658956_62659089-ENSG00000101161.6_EST00000000000.0_62654110_62654231-0-1	-4829	-0.58363	1.07852e-15	ENSG00000101161.6
rs2070610	3.24335e-10	4.6703401179941e-05	ENSG00000156261.7_EST00000000000.0_30432862_30432981-ENSG00000156261.7_EST00000000000.0_30439212_30439385-0-1	-170	0.44018	8.69915e-08	ENSG00000156261.7
rs2070610	1.41901e-07	0.0112938490627547	ENSG00000156261.7_EST00000000000.0_30434449_30434564-ENSG00000156261.7_EST00000000000.0_30439037_30439098-0-1	-170	0.37429	3.80702e-05	ENSG00000156261.7
rs2070610	2.76051e-12	5.50331413333334e-07	ENSG00000156261.7_EST00000000000.0_30435673_30435851-ENSG00000156261.7_EST00000000000.0_30441744_30441823-0-1	-170	0.48344	7.37051e-10	ENSG00000156261.7
rs73192136	3.12056e-08	0.00307551774420947	ENSG00000156261.7_EST00000000000.0_30437289_30437426-ENSG00000156261.7_EST00000000000.0_30442568_30442658-0-1	-2635	0.39209	8.39008e-06	ENSG00000156261.7
rs2070610	2.27889e-07	0.0173498747474748	ENSG00000156261.7_EST00000000000.0_30437289_30437426-ENSG00000156261.7_EST00000000000.0_30445852_30445972-0-1	-170	0.3685	6.13442e-05	ENSG00000156261.7
rs9983619	6.27139e-07	0.0862725080368907	ENSG00000160218.7_EST00000000000.0_45513944_45514114-ENSG00000160218.7_EST00000000000.0_45506683_45506841-0-1	-711393	0.35572	0.000449731	ENSG00000160218.7
rs78137881	5.95156e-08	0.00555030161812298	ENSG00000242114.1_EST00000000000.0_30823158_30823390-ENSG00000242114.1_EST00000000000.0_30822705_30822832-1-1	439566	0.38463	1.64908e-05	ENSG00000242114.1
rs9621472	2.4717e-07	0.0338812706039373	ENSG00000100225.13_EST00000000000.0_32874968_32875262-ENSG00000100225.13_EST00000000000.0_32870663_32871111-0-1	33971	0.36749	0.000139481	ENSG00000100225.13
rs9621472	2.60375e-07	0.0354720291583831	ENSG00000100225.13_EST00000000000.0_32874968_32875262-ENSG00000100225.13_EST00000000000.0_32871244_32871385-1-1	33971	-0.36685	0.000147053	ENSG00000100225.13
rs136817	8.20262e-07	0.0617528691695108	ENSG00000100242.11_EST00000000000.0_39134878_39134993-ENSG00000100242.11_EST00000000000.0_39136272_39136437-0-1	844461	-0.35224	0.000298246	ENSG00000100242.11
rs135749	2.89214e-08	0.00375984545012166	ENSG00000100242.11_EST00000000000.0_39147215_39147378-ENSG00000100242.11_EST00000000000.0_39151768_39151947-0-1	-504629	-0.39295	1.06133e-05	ENSG00000100242.11
rs28515621	7.54915e-22	4.73740594059406e-16	ENSG00000183172.6_EST00000000000.0_42477929_42478069-ENSG00000183172.6_EST00000000000.0_42475699_42475958-0-1	58427	0.62862	1.97175e-19	ENSG00000183172.6
rs28515621	7.42972e-22	4.65298773333334e-16	ENSG00000183172.6_EST00000000000.0_42477929_42478069-ENSG00000184983.4_EST00000000000.0_42481529_42482318-0-0	58427	-0.6287	1.91744e-19	ENSG00000183172.6
rs138910	1.58923e-08	0.00377845442176871	ENSG00000100300.12_EST00000000000.0_43557058_43557196-ENSG00000100300.12_EST00000000000.0_43547905_43548226-0-1	2535	-0.39969	1.06814e-05	ENSG00000100300.12
rs170505	1.60575e-08	0.00555730161364684	ENSG00000100376.7_EST00000000000.0_45723723_45723944-ENSG00000100376.7_EST00000000000.0_45705728_45706064-0-1	8157	0.39957	1.65574e-05	ENSG00000100376.7
rs170505	1.74971e-08	0.00595502681159421	ENSG00000100376.7_EST00000000000.0_45723723_45723944-ENSG00000100376.7_EST00000000000.0_45719056_45719308-1-1	8157	-0.39862	1.80525e-05	ENSG00000100376.7
rs138834	1.25272e-07	0.028974349862259	ENSG00000184164.10_EST00000000000.0_50316260_50316355-ENSG00000184164.10_EST00000000000.0_50315945_50316091-0-1	-131318	-0.37579	0.000115558	ENSG00000184164.10
rs131756	6.87561e-07	0.0468664258064516	ENSG00000205560.8_EST00000000000.0_51009320_51009472-ENSG00000205560.8_EST00000000000.0_51011304_51011489-0-1	3700	-0.35454	0.000209547	ENSG00000205560.8
rs131756	7.37207e-10	0.000113536216216216	ENSG00000205560.8_EST00000000000.0_51009587_51009721-ENSG00000205560.8_EST00000000000.0_51011304_51011489-0-1	3700	-0.43207	2.25045e-07	ENSG00000205560.8
