# Supplementary material for: Tissue-Specific Effects of Genetic and Epigenetic Variation on Gene Regulation and Splicing
Source: PLoS Genet. 2015 Jan 29;11(1):e1004958. doi: 10.1371/journal.pgen.1004958 (PMC4310612; doi:10.1371/journal.pgen.1004958)
Supplement: S1 Dataset — (ZIP) [file pgen.1004958.s007.zip › GENCORD2_SPLICING_ASSOCIATIONS/T.asQTMs.forward.15pcOF.FDR10.top]

Meth	Nominal_pval	qval	Link	distance	rho	permutation_pval	gene
cg14257449	7.9743e-07	0.0215156308542714	ENSG00000116679.11_EST00000000000.0_185278515_185278643-ENSG00000116679.11_EST00000000000.0_185277932_185278007-0-1	-615	-0.56443	1.65578e-05	ENSG00000116679.11
cg10818272	2.15824e-06	0.0679887179461108	ENSG00000136628.11_EST00000000000.0_220170325_220170684-ENSG00000136628.11_EST00000000000.0_220160484_220160746-0-1	43189	-0.54564	7.3882e-05	ENSG00000136628.11
cg21690725	2.21449e-06	0.0528979832783153	ENSG00000135778.6_EST00000000000.0_233105655_233105864-ENSG00000135778.6_EST00000000000.0_233112088_233113274-0-1	-310	-0.54514	5.12092e-05	ENSG00000135778.6
cg21690725	2.21449e-06	0.0528979832783153	ENSG00000135778.6_EST00000000000.0_233105655_233105864-ENSG00000135778.6_EST00000000000.0_233113909_233114548-0-1	-310	0.54514	5.13462e-05	ENSG00000135778.6
cg05232081	9.45272e-08	0.00702597535250464	ENSG00000115758.7_EST00000000000.0_10584221_10584393-ENSG00000115758.7_EST00000000000.0_10581943_10582055-0-1	-21104	0.60113	4.1843e-06	ENSG00000115758.7
cg00219921	1.79886e-07	0.0091167010212585	ENSG00000153563.10_EST00000000000.0_87016446_87016556-ENSG00000153563.10_EST00000000000.0_87015653_87015683-1-1	-22709	0.59052	5.92301e-06	ENSG00000153563.10
cg06417454	3.77481e-06	0.0589538351943277	ENSG00000138363.10_EST00000000000.0_216177221_216177347-ENSG00000138363.10_EST00000000000.0_216190710_216190861-0-1	33	-0.53457	6.20121e-05	ENSG00000138363.10
cg04068784	6.93037e-09	0.000631968793344156	ENSG00000114650.13_EST00000000000.0_47484362_47484581-ENSG00000114650.13_EST00000000000.0_47456317_47456483-0-1	18898	-0.64058	2.15067e-07	ENSG00000114650.13
cg04068784	6.41545e-09	0.00059423888817734	ENSG00000114650.13_EST00000000000.0_47484362_47484581-ENSG00000114650.13_EST00000000000.0_47462421_47462519-0-1	18898	-0.64167	1.99929e-07	ENSG00000114650.13
cg04068784	2.10785e-06	0.0616628779249218	ENSG00000114650.13_EST00000000000.0_47484362_47484581-ENSG00000114650.13_EST00000000000.0_47463932_47464026-0-1	18898	-0.5461	6.53386e-05	ENSG00000114650.13
cg04068784	2.81841e-08	0.00194191462039072	ENSG00000114650.13_EST00000000000.0_47484362_47484581-ENSG00000114650.13_EST00000000000.0_47465423_47465535-0-1	18898	-0.62008	8.78641e-07	ENSG00000114650.13
cg04068784	9.79993e-08	0.00545748741468254	ENSG00000114650.13_EST00000000000.0_47484362_47484581-ENSG00000114650.13_EST00000000000.0_47466975_47467101-0-1	18898	-0.60054	3.03914e-06	ENSG00000114650.13
cg04068784	1.71635e-06	0.0542369845882353	ENSG00000114650.13_EST00000000000.0_47484362_47484581-ENSG00000114650.13_EST00000000000.0_47467487_47467659-0-1	18898	-0.55007	5.34744e-05	ENSG00000114650.13
cg04068784	3.1136e-07	0.0135039190818533	ENSG00000114650.13_EST00000000000.0_47484362_47484581-ENSG00000114650.13_EST00000000000.0_47470003_47470160-0-1	18898	-0.58117	9.66111e-06	ENSG00000114650.13
cg04068784	1.11636e-06	0.0394419202192983	ENSG00000114650.13_EST00000000000.0_47484362_47484581-ENSG00000114650.13_EST00000000000.0_47476486_47476627-1-1	18898	-0.55821	3.47246e-05	ENSG00000114650.13
cg10596006	1.65032e-06	0.0975038371697268	ENSG00000164062.8_EST00000000000.0_49714042_49714133-ENSG00000164062.8_EST00000000000.0_49718534_49718672-0-1	-346	-0.55082	0.000120284	ENSG00000164062.8
cg25513760	1.51203e-06	0.0722582516883117	ENSG00000004534.9_EST00000000000.0_50095835_50095995-ENSG00000004534.9_EST00000000000.0_50097082_50097179-1-1	-29801	-0.55249	7.99188e-05	ENSG00000004534.9
cg25513760	1.76941e-06	0.0815726107722008	ENSG00000004534.9_EST00000000000.0_50095835_50095995-ENSG00000004534.9_EST00000000000.0_50098573_50098654-0-1	-29801	0.54948	9.33752e-05	ENSG00000004534.9
cg22795583	3.12111e-07	0.0463155144949193	ENSG00000159692.11_EST00000000000.0_1235113_1235307-ENSG00000246629.1_EST00000000000.0_1209747_1212363-0-0	-19032	0.58113	4.28075e-05	ENSG00000159692.11
cg03298834	1.71262e-06	0.0552899518631179	ENSG00000206503.6_EST00000000000.0_29910534_29910803-ENSG00000196230.7_EST00000000000.0_30691117_30693203-0-0	36400	0.55011	5.62338e-05	ENSG00000206503.6
cg03298834	6.59172e-07	0.0266566331211916	ENSG00000206503.6_EST00000000000.0_29910534_29910803-ENSG00000204592.5_EST00000000000.0_30460526_30461982-0-0	36400	0.56789	2.17512e-05	ENSG00000206503.6
cg18609120	1.70096e-06	0.0551139287629995	ENSG00000206503.6_EST00000000000.0_29910534_29910803-ENSG00000206503.6_EST00000000000.0_29911045_29911320-1-1	36372	-0.55024	5.56285e-05	ENSG00000206503.6
cg03298834	8.83354e-07	0.0339907427027027	ENSG00000206503.6_EST00000000000.0_29910534_29910803-ENSG00000206503.6_EST00000000000.0_29912277_29912393-0-1	36400	0.56255	2.90862e-05	ENSG00000206503.6
cg03298834	1.20698e-06	0.0435590922820823	ENSG00000206503.6_EST00000000000.0_29910534_29910803-ENSG00000206503.6_EST00000000000.0_29913228_29913617-0-1	36400	0.55675	3.97545e-05	ENSG00000206503.6
cg11533881	1.13498e-07	0.00633836116259399	ENSG00000206503.6_EST00000000000.0_29912277_29912393-ENSG00000206503.6_EST00000000000.0_29913228_29913660-0-1	-14715	-0.59815	3.72577e-06	ENSG00000206503.6
cg11533881	4.82597e-09	0.000516886984285714	ENSG00000206503.6_EST00000000000.0_29912277_29912411-ENSG00000206503.6_EST00000000000.0_29912836_29912868-0-1	-14715	-0.64563	1.58638e-07	ENSG00000206503.6
cg11533881	1.10558e-07	0.00620869471714286	ENSG00000206503.6_EST00000000000.0_29912277_29912411-ENSG00000206503.6_EST00000000000.0_29913011_29913058-0-1	-14715	-0.59858	3.5997e-06	ENSG00000206503.6
cg11533881	1.21588e-08	0.00103053130371429	ENSG00000206503.6_EST00000000000.0_29912277_29912411-ENSG00000206503.6_EST00000000000.0_29913228_29913262-0-1	-14715	-0.63255	3.97598e-07	ENSG00000206503.6
cg11533881	1.20918e-09	0.000168459973333333	ENSG00000206503.6_EST00000000000.0_29912277_29912411-ENSG00000206503.6_EST00000000000.0_29913228_29913617-0-1	-14715	0.66413	3.96048e-08	ENSG00000206503.6
cg18511546	2.01998e-05	0.0934970895899054	ENSG00000204525.8_EST00000000000.0_31237714_31237862-ENSG00000204525.8_EST00000000000.0_31236528_31236950-0-1	-1475	0.4988	0.000114618	ENSG00000204525.8
cg18511546	2.01998e-05	0.0933551710216998	ENSG00000204525.8_EST00000000000.0_31237714_31237862-ENSG00000204525.8_EST00000000000.0_31237270_31237320-0-1	-1475	-0.4988	0.000114083	ENSG00000204525.8
cg18511546	8.87881e-06	0.0526051282938115	ENSG00000204525.8_EST00000000000.0_31237991_31238108-ENSG00000204469.7_EST00000000000.0_31598916_31600769-0-0	-1475	-0.51684	5.02482e-05	ENSG00000204525.8
cg18511546	6.90005e-06	0.0432505603418803	ENSG00000204525.8_EST00000000000.0_31237991_31238108-ENSG00000204525.8_EST00000000000.0_31237714_31237862-0-1	-1475	0.52217	3.89922e-05	ENSG00000204525.8
cg13961425	3.96375e-09	0.00238513813085234	ENSG00000204482.5_EST00000000000.0_31554809_31554893-ENSG00000204482.5_EST00000000000.0_31554977_31555095-1-1	43012	0.64834	1.09763e-06	ENSG00000204482.5
cg24760581	2.73683e-08	0.000731794760714286	ENSG00000196126.6_EST00000000000.0_32548523_32548633-ENSG00000196126.6_EST00000000000.0_32546546_32546881-0-1	345	0.62053	2.60359e-07	ENSG00000196126.6
cg24760581	1.0651e-06	0.0139017330547112	ENSG00000196126.6_EST00000000000.0_32548523_32548633-ENSG00000196126.6_EST00000000000.0_32548024_32548047-0-1	345	-0.55909	1.0107e-05	ENSG00000196126.6
cg24760581	5.66099e-08	0.00130483318104139	ENSG00000196126.6_EST00000000000.0_32548523_32548633-ENSG00000198502.5_EST00000000000.0_32485120_32485529-0-0	345	-0.60931	5.39926e-07	ENSG00000196126.6
cg24760581	5.56525e-07	0.00823665598537005	ENSG00000196126.6_EST00000000000.0_32548523_32548633-ENSG00000198502.5_EST00000000000.0_32487147_32487428-0-0	345	-0.57094	5.28755e-06	ENSG00000196126.6
cg00886432	3.01216e-06	0.0335556102922078	ENSG00000196126.6_EST00000000000.0_32549334_32549615-ENSG00000196126.6_EST00000000000.0_32546546_32546881-0-1	-41810	0.53909	2.84585e-05	ENSG00000196126.6
cg00886432	4.12362e-06	0.0432505603418803	ENSG00000196126.6_EST00000000000.0_32549334_32549615-ENSG00000196126.6_EST00000000000.0_32548523_32548633-0-1	-41810	-0.53278	3.91384e-05	ENSG00000196126.6
cg08269402	6.61577e-08	0.00146672845624196	ENSG00000196126.6_EST00000000000.0_32549334_32549615-ENSG00000198502.5_EST00000000000.0_32485120_32485529-0-0	-7994	-0.60685	6.28113e-07	ENSG00000196126.6
cg08269402	5.14408e-08	0.00118783787345013	ENSG00000196126.6_EST00000000000.0_32549334_32549615-ENSG00000198502.5_EST00000000000.0_32487147_32487428-0-0	-7994	-0.61081	4.86921e-07	ENSG00000196126.6
cg08269402	8.00825e-08	0.00171220942907268	ENSG00000196126.6_EST00000000000.0_32549334_32549615-ENSG00000198502.5_EST00000000000.0_32489682_32489951-0-0	-7994	-0.6038	7.54844e-07	ENSG00000196126.6
cg08269402	1.27879e-08	0.000442156077062374	ENSG00000196126.6_EST00000000000.0_32549334_32549615-ENSG00000204256.6_EST00000000000.0_32944339_32944713-0-0	-7994	-0.63181	1.21403e-07	ENSG00000196126.6
cg08269402	7.46373e-08	0.00161421102376738	ENSG00000196126.6_EST00000000000.0_32551886_32552155-ENSG00000196126.6_EST00000000000.0_32549334_32549615-0-1	-7994	0.60493	7.05398e-07	ENSG00000196126.6
cg08269402	1.64836e-08	0.000516886984285714	ENSG00000196126.6_EST00000000000.0_32551886_32552155-ENSG00000198502.5_EST00000000000.0_32487147_32487428-0-0	-7994	-0.6281	1.56752e-07	ENSG00000196126.6
cg23905789	8.04294e-11	8.92555608441559e-06	ENSG00000196126.6_EST00000000000.0_32557420_32557625-ENSG00000196126.6_EST00000000000.0_32548523_32548633-0-1	-7690	-0.69694	7.5937e-10	ENSG00000196126.6
cg24760581	1.63904e-08	0.000516886984285714	ENSG00000196126.6_EST00000000000.0_32557420_32557625-ENSG00000196126.6_EST00000000000.0_32551886_32552155-0-1	345	0.62818	1.55433e-07	ENSG00000196126.6
cg23905789	4.75005e-06	0.0484676179988194	ENSG00000196126.6_EST00000000000.0_32557420_32557625-ENSG00000198502.5_EST00000000000.0_32487147_32487428-0-0	-7690	-0.5299	4.52935e-05	ENSG00000196126.6
cg24760581	9.18809e-08	0.00194191462039072	ENSG00000196126.6_EST00000000000.0_32557420_32557625-ENSG00000198502.5_EST00000000000.0_32489682_32489951-0-0	345	-0.60159	8.75867e-07	ENSG00000196126.6
cg23905789	3.22683e-09	0.000137134246009852	ENSG00000196126.6_EST00000000000.0_32557420_32557625-ENSG00000247909.1_EST00000000000.0_32868697_32871535-0-0	-7690	-0.65114	3.07588e-08	ENSG00000196126.6
cg08269402	4.51352e-08	0.000900732157291667	ENSG00000196735.6_EST00000000000.0_32605197_32605317-ENSG00000196735.6_EST00000000000.0_32609087_32609335-1-1	-46325	0.61285	3.34397e-07	ENSG00000196735.6
cg08269402	5.46155e-12	1.31561623553571e-06	ENSG00000196735.6_EST00000000000.0_32605197_32605317-ENSG00000237541.3_EST00000000000.0_32712936_32713184-0-0	-46325	-0.72569	4.07019e-11	ENSG00000196735.6
cg08269402	7.50381e-10	3.50168575226481e-05	ENSG00000196735.6_EST00000000000.0_32605198_32605308-ENSG00000196735.6_EST00000000000.0_32609087_32609335-0-1	-46325	0.67022	5.55209e-09	ENSG00000196735.6
cg08269402	9.01869e-12	1.91085074063492e-06	ENSG00000196735.6_EST00000000000.0_32605198_32605308-ENSG00000237541.3_EST00000000000.0_32712936_32713184-0-0	-46325	-0.72059	6.65066e-11	ENSG00000196735.6
cg24310786	1.72009e-06	0.0801852899802956	ENSG00000223865.4_EST00000000000.0_33048466_33048712-ENSG00000223865.4_EST00000000000.0_33049784_33049922-0-1	36351	0.55003	8.99266e-05	ENSG00000223865.4
cg04706597	1.52529e-07	0.0157111806133134	ENSG00000124587.9_EST00000000000.0_42934263_42934395-ENSG00000124587.9_EST00000000000.0_42932990_42933106-0-1	-19018	0.59328	1.16048e-05	ENSG00000124587.9
cg11798043	5.12156e-06	0.0808385558649174	ENSG00000168216.6_EST00000000000.0_70506705_70507003-ENSG00000168216.6_EST00000000000.0_70459233_70459300-0-1	-581	0.52836	9.1265e-05	ENSG00000168216.6
cg16814513	1.3211e-07	0.00777956758047016	ENSG00000106123.7_EST00000000000.0_142563715_142564071-ENSG00000106123.7_EST00000000000.0_142565996_142566115-0-1	-40809	0.59566	4.75344e-06	ENSG00000106123.7
cg14598846	3.80808e-07	0.0512756550522648	ENSG00000178209.10_EST00000000000.0_145006298_145006402-ENSG00000178209.10_EST00000000000.0_145004104_145004230-0-1	-41993	-0.57766	4.878e-05	ENSG00000178209.10
cg13604523	1.75463e-07	0.00893422933361848	ENSG00000171206.7_EST00000000000.0_104414837_104415070-ENSG00000171206.7_EST00000000000.0_104416027_104416142-0-1	1091	0.59094	5.76991e-06	ENSG00000171206.7
cg13604523	2.36593e-07	0.0110831408658248	ENSG00000171206.7_EST00000000000.0_104414837_104415070-ENSG00000171206.7_EST00000000000.0_104416504_104418074-0-1	1091	-0.58589	7.75777e-06	ENSG00000171206.7
cg08530414	2.64282e-06	0.0602968842490843	ENSG00000026508.11_EST00000000000.0_35211557_35211612-ENSG00000026508.11_EST00000000000.0_35223215_35223334-0-1	-17	0.54168	6.3658e-05	ENSG00000026508.11
cg02958126	1.55368e-09	0.000458899856150794	ENSG00000254772.4_EST00000000000.0_62334871_62335000-ENSG00000254772.4_EST00000000000.0_62327075_62327309-0-1	27845	0.66087	1.27775e-07	ENSG00000254772.4
cg02958126	1.4762e-09	0.000442156077062374	ENSG00000254772.4_EST00000000000.0_62334871_62335000-ENSG00000254772.4_EST00000000000.0_62334278_62334482-1-1	27845	-0.66154	1.21205e-07	ENSG00000254772.4
cg03887787	1.88115e-07	0.0274801345204561	ENSG00000172543.3_EST00000000000.0_65649646_65649800-ENSG00000172543.3_EST00000000000.0_65650686_65651212-0-1	252	0.58977	2.25406e-05	ENSG00000172543.3
cg13055665	1.98349e-07	0.00980736394384806	ENSG00000184613.5_EST00000000000.0_45209769_45209919-ENSG00000184613.5_EST00000000000.0_45170825_45170905-0-1	-45155	-0.58888	6.56136e-06	ENSG00000184613.5
cg04682193	1.02132e-09	0.000168459973333333	ENSG00000089053.7_EST00000000000.0_121789937_121790188-ENSG00000089053.7_EST00000000000.0_121779806_121779872-0-1	30026	-0.6663	4.10424e-08	ENSG00000089053.7
cg18830042	2.23055e-07	0.0135039190818533	ENSG00000139726.6_EST00000000000.0_123252035_123252151-ENSG00000130783.9_EST00000000000.0_123262038_123262230-0-0	-36132	-0.58689	9.64355e-06	ENSG00000139726.6
cg26142058	1.93976e-06	0.0580203626172708	ENSG00000100650.10_EST00000000000.0_70233862_70233972-ENSG00000100650.10_EST00000000000.0_70235321_70235391-0-1	364	0.54771	6.01327e-05	ENSG00000100650.10
cg27475235	3.98984e-06	0.0489862021721311	ENSG00000125107.10_EST00000000000.0_58580576_58580653-ENSG00000125107.10_EST00000000000.0_58580225_58580402-1-1	-4029	-0.53345	4.62231e-05	ENSG00000125107.10
cg16312900	8.13214e-11	3.99149382402597e-05	ENSG00000006282.12_EST00000000000.0_48625644_48625814-ENSG00000006282.12_EST00000000000.0_48626647_48626848-0-1	3947	-0.69682	6.79178e-09	ENSG00000006282.12
cg16312900	1.85599e-08	0.00317461166439909	ENSG00000006282.12_EST00000000000.0_48626404_48626547-ENSG00000006282.12_EST00000000000.0_48627569_48627673-0-1	3947	-0.62634	1.54688e-06	ENSG00000006282.12
cg13358773	1.84933e-06	0.0550758729175824	ENSG00000121060.9_EST00000000000.0_54981616_54981849-ENSG00000121060.9_EST00000000000.0_54978780_54978939-1-1	45855	0.54863	5.53771e-05	ENSG00000121060.9
cg25098068	2.60943e-06	0.0819996848809524	ENSG00000108654.5_EST00000000000.0_62502194_62502407-ENSG00000108654.5_EST00000000000.0_62499548_62499689-0-1	-40433	0.54193	9.51325e-05	ENSG00000108654.5
cg13777783	1.22319e-06	0.0927153313921747	ENSG00000182446.7_EST00000000000.0_79589192_79589304-ENSG00000182446.7_EST00000000000.0_79573717_79573840-0-1	-515	-0.5565	0.000112525	ENSG00000182446.7
cg24150157	6.25052e-07	0.0437895350240096	ENSG00000105374.4_EST00000000000.0_51875194_51875328-ENSG00000105374.4_EST00000000000.0_51874874_51875089-0-1	15250	-0.56886	4.02618e-05	ENSG00000105374.4
cg24150157	3.38656e-08	0.00410288065756303	ENSG00000105374.4_EST00000000000.0_51875194_51875328-ENSG00000105379.4_EST00000000000.0_51857404_51858096-0-0	15250	0.61728	2.15786e-06	ENSG00000105374.4
cg24150157	2.59425e-12	2.88098963809524e-06	ENSG00000105374.4_EST00000000000.0_51875633_51875960-ENSG00000105379.4_EST00000000000.0_51857404_51857562-0-0	15250	0.73306	1.6712e-10	ENSG00000105374.4
cg27537628	4.98334e-07	0.0426452426600985	ENSG00000063245.7_EST00000000000.0_56206092_56206349-ENSG00000063245.7_EST00000000000.0_56206514_56206837-0-1	-27273	0.57291	3.81404e-05	ENSG00000063245.7
cg27537628	4.98334e-07	0.0426452426600985	ENSG00000063245.7_EST00000000000.0_56206092_56206349-ENSG00000063245.7_EST00000000000.0_56206514_56207132-1-1	-27273	-0.57291	3.82608e-05	ENSG00000063245.7
cg00805193	1.4093e-06	0.0809884321210654	ENSG00000101161.6_EST00000000000.0_62658335_62658511-ENSG00000101161.6_EST00000000000.0_62664194_62664449-0-1	-3126	0.55383	9.23933e-05	ENSG00000101161.6
cg02532700	5.6213e-06	0.0971778124887691	ENSG00000100365.10_EST00000000000.0_37257030_37257245-ENSG00000100365.10_EST00000000000.0_37266457_37266584-0-1	374	0.52644	0.000119506	ENSG00000100365.10
cg02532700	1.19349e-08	0.000719965143799058	ENSG00000100365.10_EST00000000000.0_37257030_37257245-ENSG00000100365.10_EST00000000000.0_37268369_37268467-0-1	374	0.63281	2.53366e-07	ENSG00000100365.10
cg27425228	5.1008e-06	0.0927153313921747	ENSG00000054611.9_EST00000000000.0_47158578_47158745-ENSG00000054611.9_EST00000000000.0_47287162_47287290-0-1	27500	-0.52844	0.000112584	ENSG00000054611.9
cg17345128	1.16945e-07	0.0033805904989011	ENSG00000215301.5_EST00000000000.0_41193415_41193550-ENSG00000215301.5_EST00000000000.0_41193844_41194022-0-1	-3256	-0.59766	1.69954e-06	ENSG00000215301.5
cg17345128	3.49426e-06	0.0528979832783153	ENSG00000215301.5_EST00000000000.0_41193415_41193550-ENSG00000215301.5_EST00000000000.0_41202469_41202604-0-1	-3256	-0.53612	5.09592e-05	ENSG00000215301.5
cg17345128	2.58738e-06	0.0424235722857143	ENSG00000215301.5_EST00000000000.0_41200737_41200869-ENSG00000215301.5_EST00000000000.0_41202990_41203075-0-1	-3256	-0.54209	3.77338e-05	ENSG00000215301.5
cg17345128	8.00825e-08	0.00248832117591499	ENSG00000215301.5_EST00000000000.0_41200737_41200869-ENSG00000215301.5_EST00000000000.0_41203283_41203381-0-1	-3256	-0.6038	1.16436e-06	ENSG00000215301.5
cg17345128	1.15169e-07	0.0033775503820598	ENSG00000215301.5_EST00000000000.0_41201748_41201906-ENSG00000215301.5_EST00000000000.0_41204433_41204577-0-1	-3256	-0.59791	1.68495e-06	ENSG00000215301.5
cg17345128	9.85846e-09	0.000502634718146718	ENSG00000215301.5_EST00000000000.0_41201990_41202089-ENSG00000215301.5_EST00000000000.0_41204433_41204577-0-1	-3256	-0.63557	1.4384e-07	ENSG00000215301.5
cg04820200	1.81975e-08	0.000738754361290323	ENSG00000215301.5_EST00000000000.0_41203283_41203381-ENSG00000215301.5_EST00000000000.0_41205482_41205663-0-1	-780	-0.62664	2.65692e-07	ENSG00000215301.5
cg17345128	8.29668e-09	0.000442156077062374	ENSG00000215301.5_EST00000000000.0_41203492_41203652-ENSG00000215301.5_EST00000000000.0_41205758_41205875-0-1	-3256	-0.63803	1.20907e-07	ENSG00000215301.5
cg17345128	1.87173e-08	0.000751634396808511	ENSG00000215301.5_EST00000000000.0_41203492_41203652-ENSG00000215301.5_EST00000000000.0_41206112_41206265-0-1	-3256	-0.62622	2.73231e-07	ENSG00000215301.5
cg04820200	2.70511e-09	0.000168459973333333	ENSG00000215301.5_EST00000000000.0_41204657_41204801-ENSG00000215301.5_EST00000000000.0_41206565_41206704-0-1	-780	-0.65352	3.93352e-08	ENSG00000215301.5
cg04820200	6.76687e-10	5.41382753981763e-05	ENSG00000215301.5_EST00000000000.0_41204657_41204801-ENSG00000215301.5_EST00000000000.0_41206893_41207289-0-1	-780	-0.67152	9.84006e-09	ENSG00000215301.5
cg25708912	2.11827e-07	0.00812492375510204	ENSG00000147050.9_EST00000000000.0_44922858_44923062-ENSG00000147050.9_EST00000000000.0_44928824_44929602-0-1	-28937	-0.58777	5.05414e-06	ENSG00000147050.9
cg25708912	2.11827e-07	0.00812492375510204	ENSG00000147050.9_EST00000000000.0_44922858_44923062-ENSG00000147050.9_EST00000000000.0_44935942_44936071-0-1	-28937	0.58777	5.05872e-06	ENSG00000147050.9
cg18154457	4.73494e-07	0.0208447650688905	ENSG00000130985.12_EST00000000000.0_47058608_47058776-ENSG00000130985.12_EST00000000000.0_47061555_47061652-0-1	-10889	0.57382	1.58803e-05	ENSG00000130985.12
cg02063752	3.20772e-06	0.0902162877947296	ENSG00000130985.12_EST00000000000.0_47060675_47060765-ENSG00000130985.12_EST00000000000.0_47062037_47062213-0-1	4153	-0.53784	0.000107805	ENSG00000130985.12
cg18140045	1.38467e-06	0.0491964070962099	ENSG00000130985.12_EST00000000000.0_47065647_47065843-ENSG00000130985.12_EST00000000000.0_47071823_47071911-0-1	-45382	-0.55416	4.66117e-05	ENSG00000130985.12
cg03995238	2.79812e-06	0.0819996848809524	ENSG00000130985.12_EST00000000000.0_47070435_47070624-ENSG00000130985.12_EST00000000000.0_47073936_47074036-0-1	29045	-0.54055	9.46173e-05	ENSG00000130985.12
cg18140045	2.28673e-06	0.0702834143967693	ENSG00000130985.12_EST00000000000.0_47070435_47070624-ENSG00000130985.12_EST00000000000.0_47074193_47074525-0-1	-45382	-0.54452	7.69192e-05	ENSG00000130985.12
cg03832506	2.10966e-11	4.53362817714286e-06	ENSG00000126012.7_EST00000000000.0_53224113_53224250-ENSG00000126012.7_EST00000000000.0_53222680_53222818-0-1	31583	0.71168	3.49575e-10	ENSG00000126012.7
cg03832506	2.10966e-11	4.53362817714286e-06	ENSG00000126012.7_EST00000000000.0_53224113_53224250-ENSG00000126012.7_EST00000000000.0_53223321_53223920-1-1	31583	-0.71168	3.50367e-10	ENSG00000126012.7
cg22193343	7.57957e-12	2.31347403367347e-06	ENSG00000126012.7_EST00000000000.0_53224413_53224592-ENSG00000126012.7_EST00000000000.0_53222111_53222514-0-1	7926	0.72237	1.25253e-10	ENSG00000126012.7
cg03832506	3.81691e-08	0.00146672845624196	ENSG00000126012.7_EST00000000000.0_53225098_53225236-ENSG00000126012.7_EST00000000000.0_53223321_53223920-0-1	31583	0.61545	6.29605e-07	ENSG00000126012.7
cg03832506	2.89611e-13	4.79973873571429e-07	ENSG00000126012.7_EST00000000000.0_53225868_53226226-ENSG00000126012.7_EST00000000000.0_53223321_53223920-0-1	31583	0.75343	4.79603e-12	ENSG00000126012.7
cg21909948	4.13986e-10	3.99149382402597e-05	ENSG00000126012.7_EST00000000000.0_53227672_53227819-ENSG00000126012.7_EST00000000000.0_53224413_53224592-0-1	31313	0.67761	6.79174e-09	ENSG00000126012.7
cg21909948	1.1798e-08	0.00059423888817734	ENSG00000126012.7_EST00000000000.0_53227672_53227819-ENSG00000126012.7_EST00000000000.0_53225098_53225236-0-1	31313	0.63298	1.95484e-07	ENSG00000126012.7
cg03832506	4.78246e-09	0.000305379307953092	ENSG00000126012.7_EST00000000000.0_53228159_53228340-ENSG00000126012.7_EST00000000000.0_53225868_53226226-0-1	31583	0.64576	7.91243e-08	ENSG00000126012.7
cg21909948	4.60302e-07	0.0109772939865079	ENSG00000126012.7_EST00000000000.0_53230732_53230926-ENSG00000126012.7_EST00000000000.0_53227672_53227819-0-1	31313	0.57432	7.64123e-06	ENSG00000126012.7
cg14144571	1.13334e-09	8.67471954591837e-05	ENSG00000126012.7_EST00000000000.0_53231036_53231155-ENSG00000126012.7_EST00000000000.0_53227672_53227819-0-1	2997	0.66496	1.87862e-08	ENSG00000126012.7
cg21909948	9.8531e-10	7.81699825661376e-05	ENSG00000126012.7_EST00000000000.0_53231036_53231155-ENSG00000126012.7_EST00000000000.0_53227946_53228070-0-1	31313	0.66676	1.63241e-08	ENSG00000126012.7
cg21909948	5.57459e-10	5.18796021428572e-05	ENSG00000126012.7_EST00000000000.0_53239596_53239758-ENSG00000126012.7_EST00000000000.0_53227946_53228070-0-1	31313	0.67394	9.2289e-09	ENSG00000126012.7
cg21909948	5.57459e-10	5.18796021428572e-05	ENSG00000126012.7_EST00000000000.0_53239858_53240039-ENSG00000126012.7_EST00000000000.0_53228159_53228340-0-1	31313	0.67394	9.20092e-09	ENSG00000126012.7
cg21909948	6.30038e-12	2.25016978809524e-06	ENSG00000126012.7_EST00000000000.0_53240679_53240837-ENSG00000126012.7_EST00000000000.0_53228159_53228340-0-1	31313	0.72425	1.04422e-10	ENSG00000126012.7
cg21909948	1.6147e-11	4.05094295630252e-06	ENSG00000126012.7_EST00000000000.0_53240679_53240837-ENSG00000126012.7_EST00000000000.0_53230732_53230926-0-1	31313	0.71452	2.66318e-10	ENSG00000126012.7
cg03832506	1.17302e-08	0.00059423888817734	ENSG00000126012.7_EST00000000000.0_53240969_53241088-ENSG00000126012.7_EST00000000000.0_53231036_53231155-0-1	31583	0.63307	1.94529e-07	ENSG00000126012.7
cg21909948	1.22204e-11	3.24840222767857e-06	ENSG00000126012.7_EST00000000000.0_53243871_53244029-ENSG00000126012.7_EST00000000000.0_53239596_53239758-0-1	31313	0.71744	2.00995e-10	ENSG00000126012.7
cg14144571	3.14697e-10	3.38120215357143e-05	ENSG00000126012.7_EST00000000000.0_53244977_53245158-ENSG00000126012.7_EST00000000000.0_53239596_53239758-0-1	2997	0.68095	5.2303e-09	ENSG00000126012.7
cg14144571	7.01882e-10	5.90133162464986e-05	ENSG00000126012.7_EST00000000000.0_53244977_53245158-ENSG00000126012.7_EST00000000000.0_53239858_53240039-0-1	2997	0.67106	1.1639e-08	ENSG00000126012.7
cg03832506	4.49033e-13	4.79973873571429e-07	ENSG00000126012.7_EST00000000000.0_53245256_53245379-ENSG00000126012.7_EST00000000000.0_53240679_53240837-0-1	31583	0.7495	7.4246e-12	ENSG00000126012.7
cg14144571	6.73346e-06	0.09268474496337	ENSG00000126012.7_EST00000000000.0_53245256_53245379-ENSG00000126012.7_EST00000000000.0_53240969_53241088-0-1	2997	0.52268	0.000111731	ENSG00000126012.7
cg14144571	3.1136e-07	0.00823590740753725	ENSG00000126012.7_EST00000000000.0_53246325_53246456-ENSG00000126012.7_EST00000000000.0_53240969_53241088-0-1	2997	0.58117	5.19152e-06	ENSG00000126012.7
cg21909948	1.14583e-07	0.00366572266417911	ENSG00000126012.7_EST00000000000.0_53246978_53247148-ENSG00000126012.7_EST00000000000.0_53243871_53244029-0-1	31313	0.598	1.89959e-06	ENSG00000126012.7
cg21909948	7.4261e-13	5.30156741190476e-07	ENSG00000126012.7_EST00000000000.0_53247458_53247580-ENSG00000126012.7_EST00000000000.0_53244977_53245158-0-1	31313	0.74491	1.23013e-11	ENSG00000126012.7
cg04751886	2.09881e-06	0.0394419202192983	ENSG00000126012.7_EST00000000000.0_53247458_53247580-ENSG00000126012.7_EST00000000000.0_53245256_53245379-0-1	-34089	-0.54619	3.47767e-05	ENSG00000126012.7
cg21909948	3.18186e-07	0.00823665598537005	ENSG00000126012.7_EST00000000000.0_53253922_53254358-ENSG00000126012.7_EST00000000000.0_53245256_53245379-0-1	31313	0.5808	5.23189e-06	ENSG00000126012.7
cg05943755	3.60415e-09	0.000168459973333333	ENSG00000072501.11_EST00000000000.0_53410018_53410174-ENSG00000072501.11_EST00000000000.0_53407541_53407651-0-1	-45724	0.64964	4.04646e-08	ENSG00000072501.11
cg14253153	3.9734e-06	0.0484676179988194	ENSG00000072501.11_EST00000000000.0_53410018_53410174-ENSG00000072501.11_EST00000000000.0_53407939_53408008-0-1	8566	0.53354	4.50313e-05	ENSG00000072501.11
cg14993456	1.3307e-06	0.0197822029373178	ENSG00000072501.11_EST00000000000.0_53423147_53423300-ENSG00000072501.11_EST00000000000.0_53407939_53408008-0-1	171	-0.55491	1.49943e-05	ENSG00000072501.11
cg21515329	2.58739e-06	0.0339907427027027	ENSG00000072501.11_EST00000000000.0_53423147_53423300-ENSG00000072501.11_EST00000000000.0_53409153_53409304-0-1	1246	0.54209	2.91816e-05	ENSG00000072501.11
cg04241572	5.68313e-07	0.00972729896073517	ENSG00000072501.11_EST00000000000.0_53423392_53423537-ENSG00000072501.11_EST00000000000.0_53409427_53409581-0-1	11536	-0.57057	6.43256e-06	ENSG00000072501.11
cg21515329	1.46287e-08	0.00052068756358885	ENSG00000072501.11_EST00000000000.0_53426511_53426652-ENSG00000072501.11_EST00000000000.0_53410018_53410174-0-1	1246	0.62985	1.64483e-07	ENSG00000072501.11
cg14253153	3.12848e-08	0.000937050648600884	ENSG00000072501.11_EST00000000000.0_53430709_53430825-ENSG00000072501.11_EST00000000000.0_53423147_53423300-0-1	8566	0.61849	3.51504e-07	ENSG00000072501.11
cg21515329	2.04981e-10	1.867287846875e-05	ENSG00000072501.11_EST00000000000.0_53432177_53432323-ENSG00000072501.11_EST00000000000.0_53423392_53423537-0-1	1246	0.68609	2.31077e-09	ENSG00000072501.11
cg21515329	1.47997e-07	0.00337260417857143	ENSG00000072501.11_EST00000000000.0_53432177_53432323-ENSG00000072501.11_EST00000000000.0_53426511_53426652-0-1	1246	0.59378	1.66944e-06	ENSG00000072501.11
cg11449070	2.00173e-06	0.0274801345204561	ENSG00000072501.11_EST00000000000.0_53435993_53436200-ENSG00000072501.11_EST00000000000.0_53430498_53430604-0-1	-30	-0.5471	2.26357e-05	ENSG00000072501.11
cg21515329	2.01623e-07	0.00427126975391032	ENSG00000072501.11_EST00000000000.0_53435993_53436200-ENSG00000072501.11_EST00000000000.0_53430709_53430825-0-1	1246	0.5886	2.26294e-06	ENSG00000072501.11
cg21515329	8.1441e-06	0.0808385558649174	ENSG00000072501.11_EST00000000000.0_53435993_53436200-ENSG00000072501.11_EST00000000000.0_53431944_53432081-0-1	1246	0.51867	9.18956e-05	ENSG00000072501.11
cg14253153	2.18181e-07	0.00454109761020408	ENSG00000072501.11_EST00000000000.0_53438945_53439203-ENSG00000072501.11_EST00000000000.0_53432703_53432888-0-1	8566	0.58727	2.45858e-06	ENSG00000072501.11
cg14253153	8.32227e-06	0.081964444959115	ENSG00000072501.11_EST00000000000.0_53439850_53440088-ENSG00000072501.11_EST00000000000.0_53436352_53436434-0-1	8566	0.51821	9.41407e-05	ENSG00000072501.11
cg14253153	2.29171e-07	0.00474702851367781	ENSG00000072501.11_EST00000000000.0_53441930_53442118-ENSG00000072501.11_EST00000000000.0_53438945_53439203-0-1	8566	0.58643	2.58843e-06	ENSG00000072501.11
cg14253153	1.29132e-07	0.00304459654147465	ENSG00000072501.11_EST00000000000.0_53441930_53442118-ENSG00000158423.12_EST00000000000.0_53449639_53449869-0-0	8566	0.59603	1.45998e-06	ENSG00000072501.11
cg24671250	4.16972e-13	4.79973873571429e-07	ENSG00000198034.6_EST00000000000.0_71496007_71496084-ENSG00000198034.6_EST00000000000.0_71491892_71492622-0-1	-38145	-0.75017	7.16534e-12	ENSG00000198034.6
cg08280623	7.16189e-13	5.30156741190476e-07	ENSG00000198034.6_EST00000000000.0_71496007_71496084-ENSG00000198034.6_EST00000000000.0_71494105_71494285-0-1	-38889	-0.74525	1.22682e-11	ENSG00000198034.6
cg20287862	9.64786e-07	0.00693395057703081	ENSG00000078596.6_EST00000000000.0_78622602_78622856-ENSG00000078596.6_EST00000000000.0_78615885_78616674-0-1	907	0.56092	4.10268e-06	ENSG00000078596.6
cg11459927	1.10643e-06	0.0164906675129534	ENSG00000125354.17_EST00000000000.0_118774655_118774751-ENSG00000125354.17_EST00000000000.0_118750911_118754014-0-1	2636	0.55838	1.22659e-05	ENSG00000125354.17
cg09012264	8.39189e-08	0.00204461094600484	ENSG00000125354.17_EST00000000000.0_118783900_118784061-ENSG00000125354.17_EST00000000000.0_118750911_118754014-0-1	810	-0.60305	9.33014e-07	ENSG00000125354.17
cg07681512	4.7797e-07	0.00823665598537005	ENSG00000125354.17_EST00000000000.0_118786817_118787003-ENSG00000125354.17_EST00000000000.0_118763281_118763471-0-1	36	-0.57366	5.28221e-06	ENSG00000125354.17
cg15845873	1.53543e-08	0.000533381325817556	ENSG00000125354.17_EST00000000000.0_118797445_118797640-ENSG00000125354.17_EST00000000000.0_118767323_118767455-0-1	-531	-0.62914	1.71203e-07	ENSG00000125354.17
cg09012264	2.65404e-06	0.0342993657399103	ENSG00000125354.17_EST00000000000.0_118809517_118809631-ENSG00000125354.17_EST00000000000.0_118774655_118774751-0-1	810	-0.54159	2.95792e-05	ENSG00000125354.17
cg17195879	4.9175e-06	0.0881936802875696	ENSG00000196924.9_EST00000000000.0_153579277_153579409-ENSG00000196924.9_EST00000000000.0_153578017_153578235-0-1	23249	0.52919	0.000105047	ENSG00000196924.9
cg17195879	2.51694e-06	0.0544224323902168	ENSG00000196924.9_EST00000000000.0_153579277_153579409-ENSG00000196924.9_EST00000000000.0_153578399_153578575-1-1	23249	-0.54264	5.40887e-05	ENSG00000196924.9
