# Supplementary material for: Tissue-Specific Effects of Genetic and Epigenetic Variation on Gene Regulation and Splicing
Source: PLoS Genet. 2015 Jan 29;11(1):e1004958. doi: 10.1371/journal.pgen.1004958 (PMC4310612; doi:10.1371/journal.pgen.1004958)
Supplement: S1 Dataset — (ZIP) [file pgen.1004958.s007.zip › GENCORD2_SPLICING_ASSOCIATIONS/T.asQTMs.reverse.15pcOF.FDR10.top]

Meth	Nominal_pval	qval	Link	distance	rho	permutation_pval	gene
cg17099671	5.64358e-07	0.0712637730977444	ENSG00000157873.11_EST00000000000.0_2493112_2493254-ENSG00000157873.11_EST00000000000.0_2489165_2489273-0-1	30158	-0.57069	7.85433e-05	ENSG00000157873.11
cg08134856	1.73395e-07	0.0141495640136054	ENSG00000117632.16_EST00000000000.0_26228103_26228173-ENSG00000117632.16_EST00000000000.0_26231635_26231980-0-1	227	-0.59114	1.03419e-05	ENSG00000117632.16
cg15114328	9.43259e-07	0.0306680262830688	ENSG00000135821.10_EST00000000000.0_182356266_182356427-ENSG00000135821.10_EST00000000000.0_182360814_182361341-0-1	216	0.56134	2.56174e-05	ENSG00000135821.10
cg14257449	2.57097e-06	0.0542369845882353	ENSG00000116679.11_EST00000000000.0_185277932_185278007-ENSG00000116679.11_EST00000000000.0_185278515_185278643-0-1	-615	-0.54222	5.34849e-05	ENSG00000116679.11
cg21690725	2.8889e-07	0.00989460402216749	ENSG00000135778.6_EST00000000000.0_233113909_233114548-ENSG00000135778.6_EST00000000000.0_233086370_233086490-0-1	-310	-0.58247	6.65799e-06	ENSG00000135778.6
cg21690725	7.10174e-08	0.00332830355905512	ENSG00000135778.6_EST00000000000.0_233113909_233114548-ENSG00000135778.6_EST00000000000.0_233112088_233113274-0-1	-310	-0.60572	1.63464e-06	ENSG00000135778.6
cg05232081	1.15463e-07	0.00814238528042328	ENSG00000115758.7_EST00000000000.0_10583828_10583962-ENSG00000115756.8_EST00000000000.0_10563109_10563214-0-0	-21104	0.59787	5.10108e-06	ENSG00000115758.7
cg24345747	7.2023e-09	0.000680769990476191	ENSG00000153563.10_EST00000000000.0_87011734_87013094-ENSG00000153563.10_EST00000000000.0_87028634_87028780-0-1	-19706	0.64004	2.3694e-07	ENSG00000153563.10
cg03318654	8.63481e-08	0.00515206541348089	ENSG00000153563.10_EST00000000000.0_87016446_87016556-ENSG00000153563.10_EST00000000000.0_87017900_87018067-0-1	-1319	0.60259	2.82921e-06	ENSG00000153563.10
cg00219921	3.65476e-08	0.00250250004065041	ENSG00000153563.10_EST00000000000.0_87016763_87016873-ENSG00000153563.10_EST00000000000.0_87028634_87028780-0-1	-22709	0.61612	1.19035e-06	ENSG00000153563.10
cg00219921	4.57284e-08	0.003101932168	ENSG00000153563.10_EST00000000000.0_87016763_87016873-ENSG00000153563.10_EST00000000000.0_87034570_87034905-0-1	-22709	0.61265	1.49947e-06	ENSG00000153563.10
cg24553058	1.35145e-06	0.0433992657021277	ENSG00000136689.14_EST00000000000.0_113890233_113890698-ENSG00000136689.14_EST00000000000.0_113875474_113875605-0-1	-37490	-0.55462	3.94408e-05	ENSG00000136689.14
cg14502007	7.81381e-06	0.0848775283928572	ENSG00000136536.9_EST00000000000.0_160599572_160599722-ENSG00000136536.9_EST00000000000.0_160569000_160569117-0-1	-235	-0.51955	9.97842e-05	ENSG00000136536.9
cg23664775	5.31799e-06	0.077764356155754	ENSG00000114120.7_EST00000000000.0_140675369_140675533-ENSG00000114120.7_EST00000000000.0_140660743_140660937-1-1	-240	0.52758	8.66101e-05	ENSG00000114120.7
cg04332373	4.27918e-06	0.0635395692857143	ENSG00000004468.6_EST00000000000.0_15850162_15850708-ENSG00000004468.6_EST00000000000.0_15826504_15826621-0-1	-259	0.53203	6.78186e-05	ENSG00000004468.6
cg08103676	1.75791e-06	0.0648475301233299	ENSG00000145495.9_EST00000000000.0_10402645_10402719-ENSG00000145495.9_EST00000000000.0_10390444_10390612-0-1	748	-0.54961	6.97162e-05	ENSG00000145495.9
cg17175376	2.92476e-06	0.0489355905996473	ENSG00000133706.12_EST00000000000.0_145505998_145506108-ENSG00000133706.12_EST00000000000.0_145510582_145510672-0-1	255	0.53967	4.59861e-05	ENSG00000133706.12
cg27258823	2.36348e-06	0.0808385558649174	ENSG00000145907.9_EST00000000000.0_151170450_151170623-ENSG00000145907.9_EST00000000000.0_151169884_151169965-1-1	1453	0.54387	9.19097e-05	ENSG00000145907.9
cg03298834	2.9557e-06	0.0829720213954589	ENSG00000206503.6_EST00000000000.0_29911045_29911320-ENSG00000204632.7_EST00000000000.0_29795824_29796093-0-0	36400	0.53946	9.67966e-05	ENSG00000206503.6
cg03298834	1.66479e-06	0.054648346712631	ENSG00000206503.6_EST00000000000.0_29911045_29911320-ENSG00000204642.7_EST00000000000.0_29691580_29691704-0-0	36400	0.55065	5.45523e-05	ENSG00000206503.6
cg11533881	5.46812e-11	1.58307036238095e-05	ENSG00000206503.6_EST00000000000.0_29913228_29913617-ENSG00000206503.6_EST00000000000.0_29912277_29912411-0-1	-14715	0.70128	1.78782e-09	ENSG00000206503.6
cg18511546	5.39867e-06	0.0348776063527181	ENSG00000204525.8_EST00000000000.0_31236528_31236950-ENSG00000204525.8_EST00000000000.0_31237714_31237862-0-1	-1475	0.52727	3.04825e-05	ENSG00000204525.8
cg18511546	1.99423e-05	0.0929644374603175	ENSG00000204525.8_EST00000000000.0_31236528_31236950-ENSG00000204525.8_EST00000000000.0_31237991_31238108-0-1	-1475	0.49909	0.000113246	ENSG00000204525.8
cg18511546	1.71177e-05	0.0831742230127299	ENSG00000204525.8_EST00000000000.0_31237714_31237862-ENSG00000204525.8_EST00000000000.0_31237987_31238262-0-1	-1475	-0.50252	9.74601e-05	ENSG00000204525.8
cg18511546	1.04653e-05	0.0573866588550027	ENSG00000204525.8_EST00000000000.0_31237714_31237862-ENSG00000204525.8_EST00000000000.0_31237991_31238108-0-1	-1475	0.51331	5.9254e-05	ENSG00000204525.8
cg10466124	8.21409e-07	0.00972729896073517	ENSG00000198502.5_EST00000000000.0_32487147_32487428-ENSG00000196126.6_EST00000000000.0_32551886_32552155-0-0	221	-0.56389	6.40709e-06	ENSG00000198502.5
cg10466124	6.10742e-07	0.00777956758047016	ENSG00000198502.5_EST00000000000.0_32487147_32487428-ENSG00000198502.5_EST00000000000.0_32489682_32489951-0-1	221	0.56927	4.74171e-06	ENSG00000198502.5
cg24760581	1.12639e-06	0.0145175463909774	ENSG00000196126.6_EST00000000000.0_32546546_32546881-ENSG00000179344.11_EST00000000000.0_32632575_32632710-0-0	345	-0.55804	1.0667e-05	ENSG00000196126.6
cg24760581	2.47244e-07	0.00433045496300103	ENSG00000196126.6_EST00000000000.0_32546546_32546881-ENSG00000196126.6_EST00000000000.0_32548024_32548047-0-1	345	-0.58514	2.32779e-06	ENSG00000196126.6
cg24760581	7.63073e-06	0.0668169729595494	ENSG00000196126.6_EST00000000000.0_32546546_32546881-ENSG00000196126.6_EST00000000000.0_32551886_32552155-0-1	345	-0.52005	7.20919e-05	ENSG00000196126.6
cg24760581	1.94277e-07	0.00359418470995671	ENSG00000196126.6_EST00000000000.0_32546546_32546881-ENSG00000223865.4_EST00000000000.0_33054316_33054976-0-0	345	-0.58923	1.83472e-06	ENSG00000196126.6
cg24760581	8.30516e-08	0.00176830130571429	ENSG00000196126.6_EST00000000000.0_32546546_32546881-ENSG00000231389.2_EST00000000000.0_33032794_33033124-0-0	345	-0.60321	7.86411e-07	ENSG00000196126.6
cg08269402	7.40544e-08	0.00161084585433673	ENSG00000196126.6_EST00000000000.0_32548523_32548633-ENSG00000196126.6_EST00000000000.0_32557420_32557625-0-1	-7994	-0.60505	6.97698e-07	ENSG00000196126.6
cg24760581	7.70652e-06	0.0673854053979592	ENSG00000196126.6_EST00000000000.0_32549334_32549615-ENSG00000179344.11_EST00000000000.0_32632575_32632844-0-0	345	-0.51984	7.29658e-05	ENSG00000196126.6
cg23905789	1.20528e-09	5.88256641428572e-05	ENSG00000196126.6_EST00000000000.0_32551886_32552155-ENSG00000179344.11_EST00000000000.0_32629124_32629234-0-0	-7690	-0.66417	1.13745e-08	ENSG00000196126.6
cg23905789	1.26104e-09	5.95672084065934e-05	ENSG00000196126.6_EST00000000000.0_32551886_32552155-ENSG00000179344.11_EST00000000000.0_32629779_32630025-0-0	-7690	-0.66358	1.19786e-08	ENSG00000196126.6
cg23905789	4.0148e-10	2.81277718938776e-05	ENSG00000196126.6_EST00000000000.0_32551886_32552155-ENSG00000179344.11_EST00000000000.0_32632575_32632844-0-0	-7690	-0.67799	3.80714e-09	ENSG00000196126.6
cg23905789	1.12967e-09	5.65980801457726e-05	ENSG00000196126.6_EST00000000000.0_32551886_32552155-ENSG00000179344.11_EST00000000000.0_32634276_32634429-0-0	-7690	-0.665	1.07249e-08	ENSG00000196126.6
cg23905789	1.68613e-08	0.000516886984285714	ENSG00000196126.6_EST00000000000.0_32551886_32552155-ENSG00000196126.6_EST00000000000.0_32557420_32557625-0-1	-7690	0.62776	1.59912e-07	ENSG00000196126.6
cg23905789	5.00534e-10	3.31708862123552e-05	ENSG00000196126.6_EST00000000000.0_32551886_32552155-ENSG00000223865.4_EST00000000000.0_33043760_33043918-0-0	-7690	-0.67527	4.72371e-09	ENSG00000196126.6
cg23905789	1.64369e-08	0.000516886984285714	ENSG00000196126.6_EST00000000000.0_32551886_32552155-ENSG00000223865.4_EST00000000000.0_33048466_33048712-0-0	-7690	-0.62814	1.55665e-07	ENSG00000196126.6
cg23905789	6.9032e-10	3.99149382402597e-05	ENSG00000196126.6_EST00000000000.0_32551886_32552155-ENSG00000231500.2_EST00000000000.0_33243742_33243843-0-0	-7690	-0.67127	6.52801e-09	ENSG00000196126.6
cg24760581	2.45456e-08	0.000673769774959872	ENSG00000196126.6_EST00000000000.0_32551886_32552155-ENSG00000232629.4_EST00000000000.0_32729437_32729703-0-0	345	-0.62217	2.31898e-07	ENSG00000196126.6
cg24760581	3.86812e-06	0.0335556102922078	ENSG00000196735.6_EST00000000000.0_32609087_32609335-ENSG00000196735.6_EST00000000000.0_32600521_32600686-0-1	-37986	-0.53408	2.85485e-05	ENSG00000196735.6
cg24760581	1.2457e-05	0.0808385558649174	ENSG00000196735.6_EST00000000000.0_32609087_32609335-ENSG00000196735.6_EST00000000000.0_32605134_32605317-1-1	-37986	-0.50953	9.17841e-05	ENSG00000196735.6
cg04706597	1.52238e-08	0.00248832117591499	ENSG00000124587.9_EST00000000000.0_42933980_42934185-ENSG00000124587.9_EST00000000000.0_42936028_42936236-0-1	-19018	0.62927	1.15571e-06	ENSG00000124587.9
cg21455534	1.61115e-06	0.0582508376772487	ENSG00000130024.10_EST00000000000.0_170105229_170105417-ENSG00000130024.10_EST00000000000.0_170105712_170105820-1-1	-22647	-0.55128	6.072e-05	ENSG00000130024.10
cg21455534	1.40002e-06	0.0536591931168831	ENSG00000130024.10_EST00000000000.0_170105229_170105417-ENSG00000130024.10_EST00000000000.0_170110332_170110487-0-1	-22647	0.55395	5.25001e-05	ENSG00000130024.10
cg24242194	2.46398e-06	0.070490920970825	ENSG00000146701.6_EST00000000000.0_75693657_75693756-ENSG00000146701.6_EST00000000000.0_75689691_75689816-0-1	29	-0.54305	7.74189e-05	ENSG00000146701.6
cg14084888	7.81216e-07	0.0258179187706044	ENSG00000147677.6_EST00000000000.0_117661045_117661165-ENSG00000147677.6_EST00000000000.0_117669454_117669553-0-1	-1382	0.56481	2.07673e-05	ENSG00000147677.6
cg03226203	5.28669e-07	0.0637691975399691	ENSG00000178209.10_EST00000000000.0_145006961_145007279-ENSG00000178209.10_EST00000000000.0_145008978_145009097-0-1	-26265	0.57186	6.83103e-05	ENSG00000178209.10
cg13551141	2.65963e-06	0.0589052531997891	ENSG00000136930.8_EST00000000000.0_127174631_127174771-ENSG00000136930.8_EST00000000000.0_127177643_127177721-0-1	-22536	-0.54155	6.17332e-05	ENSG00000136930.8
cg22568451	8.27038e-07	0.0244627156022409	ENSG00000062650.11_EST00000000000.0_88220933_88221044-ENSG00000062650.11_EST00000000000.0_88227036_88227265-0-1	15237	-0.56376	1.92436e-05	ENSG00000062650.11
cg00460983	6.74547e-07	0.0221283432071429	ENSG00000107798.11_EST00000000000.0_90974428_90974818-ENSG00000107798.11_EST00000000000.0_90986652_90986761-0-1	-40441	0.56748	1.71149e-05	ENSG00000107798.11
cg13604523	1.37217e-07	0.00744478217032967	ENSG00000171206.7_EST00000000000.0_104416504_104418074-ENSG00000171206.7_EST00000000000.0_104414837_104415070-0-1	1091	-0.59503	4.4913e-06	ENSG00000171206.7
cg13604523	2.26376e-07	0.0108686059305892	ENSG00000171206.7_EST00000000000.0_104416504_104418074-ENSG00000171206.7_EST00000000000.0_104416027_104416142-0-1	1091	0.58664	7.43948e-06	ENSG00000171206.7
cg08530414	3.40091e-06	0.074010114614236	ENSG00000026508.11_EST00000000000.0_35240863_35240934-ENSG00000026508.11_EST00000000000.0_35222630_35222742-0-1	-17	0.53667	8.21426e-05	ENSG00000026508.11
cg08530414	8.36501e-07	0.0252240995238095	ENSG00000026508.11_EST00000000000.0_35240863_35240934-ENSG00000026508.11_EST00000000000.0_35229652_35229756-0-1	-17	0.56355	2.01921e-05	ENSG00000026508.11
cg08530414	4.19207e-06	0.085311314379085	ENSG00000026508.11_EST00000000000.0_35240863_35240934-ENSG00000026508.11_EST00000000000.0_35231512_35231608-0-1	-17	0.53245	0.000100875	ENSG00000026508.11
cg04024572	5.20254e-07	0.054648346712631	ENSG00000172732.6_EST00000000000.0_65632191_65632286-ENSG00000172732.6_EST00000000000.0_65631275_65631372-0-1	33107	0.57215	5.47359e-05	ENSG00000172732.6
cg03887787	4.72381e-07	0.0552899518631179	ENSG00000172543.3_EST00000000000.0_65650686_65650895-ENSG00000172543.3_EST00000000000.0_65648878_65648991-0-1	252	0.57386	5.61959e-05	ENSG00000172543.3
cg03887787	1.50944e-08	0.00356631152671756	ENSG00000172543.3_EST00000000000.0_65650979_65651212-ENSG00000172500.8_EST00000000000.0_65651392_65651514-0-0	252	0.62939	1.8067e-06	ENSG00000172543.3
cg03887787	2.04635e-07	0.0295933910498339	ENSG00000172543.3_EST00000000000.0_65650979_65651212-ENSG00000172500.8_EST00000000000.0_65651419_65651514-0-0	252	0.58835	2.46053e-05	ENSG00000172543.3
cg03887787	3.74515e-08	0.00744478217032967	ENSG00000172543.3_EST00000000000.0_65650979_65651212-ENSG00000172543.3_EST00000000000.0_65649901_65649997-0-1	252	0.61574	4.47106e-06	ENSG00000172543.3
cg11751927	2.3525e-06	0.0248051815261324	ENSG00000110324.4_EST00000000000.0_117859097_117859217-ENSG00000110324.4_EST00000000000.0_117857322_117857528-0-1	74	-0.54396	1.96649e-05	ENSG00000110324.4
cg09644986	5.00285e-09	0.00104269111946779	ENSG00000111640.8_EST00000000000.0_6646897_6647053-ENSG00000111640.8_EST00000000000.0_6645660_6645759-0-1	1263	-0.64513	4.11293e-07	ENSG00000111640.8
cg22908581	1.32776e-06	0.0829720213954589	ENSG00000010610.5_EST00000000000.0_6923308_6923466-ENSG00000010610.5_EST00000000000.0_6908704_6908789-0-1	337	0.55495	9.69023e-05	ENSG00000010610.5
cg13055665	2.15316e-07	0.0104914101233766	ENSG00000184613.5_EST00000000000.0_45170825_45170905-ENSG00000184613.5_EST00000000000.0_45209769_45209919-0-1	-45155	-0.58749	7.14072e-06	ENSG00000184613.5
cg10057843	1.05559e-06	0.09268474496337	ENSG00000139641.7_EST00000000000.0_56526205_56526381-ENSG00000139641.7_EST00000000000.0_56525533_56525588-0-1	-38475	0.55925	0.00011183	ENSG00000139641.7
cg18806378	1.87354e-06	0.023500832970297	ENSG00000027075.9_EST00000000000.0_62016403_62017694-ENSG00000258989.1_EST00000000000.0_61995846_61995931-0-0	1585	0.54838	1.83582e-05	ENSG00000027075.9
cg09990596	1.44385e-06	0.0555299108549784	ENSG00000078304.12_EST00000000000.0_102368056_102368226-ENSG00000078304.12_EST00000000000.0_102252355_102252520-0-1	-196	-0.55337	5.66926e-05	ENSG00000078304.12
cg08316831	5.31465e-06	0.0789938198171033	ENSG00000140382.10_EST00000000000.0_77771521_77771663-ENSG00000140382.10_EST00000000000.0_77769897_77769972-0-1	36805	-0.5276	8.82849e-05	ENSG00000140382.10
cg16312900	1.05746e-11	9.16926324685715e-06	ENSG00000006282.12_EST00000000000.0_48626647_48626848-ENSG00000006282.12_EST00000000000.0_48624520_48624646-0-1	3947	-0.71894	8.81431e-10	ENSG00000006282.12
cg16312900	1.27669e-10	5.65980801457726e-05	ENSG00000006282.12_EST00000000000.0_48626647_48626848-ENSG00000006282.12_EST00000000000.0_48625644_48625814-0-1	3947	-0.69164	1.06782e-08	ENSG00000006282.12
cg16312900	4.26514e-11	2.71538576932773e-05	ENSG00000006282.12_EST00000000000.0_48626647_48626848-ENSG00000006282.12_EST00000000000.0_48625915_48625979-0-1	3947	-0.70404	3.57031e-09	ENSG00000006282.12
cg21785145	5.62579e-09	0.00115344251170068	ENSG00000006282.12_EST00000000000.0_48628359_48628551-ENSG00000006282.12_EST00000000000.0_48627569_48627673-0-1	11403	-0.6435	4.68361e-07	ENSG00000006282.12
cg15877196	6.01655e-08	0.00545748741468254	ENSG00000069399.7_EST00000000000.0_45260584_45260672-ENSG00000069399.7_EST00000000000.0_45254484_45254637-0-1	1367	-0.60835	3.03582e-06	ENSG00000069399.7
cg09298359	3.67423e-07	0.0437895350240096	ENSG00000090554.6_EST00000000000.0_49979680_49979823-ENSG00000090554.6_EST00000000000.0_49977486_49977538-0-1	-22614	-0.57829	4.03035e-05	ENSG00000090554.6
cg11569329	9.82339e-07	0.0684744141134752	ENSG00000170889.9_EST00000000000.0_54705355_54705477-ENSG00000170889.9_EST00000000000.0_54704740_54704829-0-1	1137	-0.56059	7.46746e-05	ENSG00000170889.9
cg14165142	2.32569e-07	0.0135771742956455	ENSG00000088888.12_EST00000000000.0_3846330_3846794-ENSG00000088888.12_EST00000000000.0_3841979_3842151-0-1	-48832	-0.58618	9.8081e-06	ENSG00000088888.12
cg14165142	2.32569e-07	0.0135771742956455	ENSG00000088888.12_EST00000000000.0_3846330_3846794-ENSG00000088888.12_EST00000000000.0_3842901_3843060-0-1	-48832	0.58618	9.81853e-06	ENSG00000088888.12
cg21986422	1.44385e-06	0.0868780616100512	ENSG00000064601.11_EST00000000000.0_44522627_44522711-ENSG00000064601.11_EST00000000000.0_44521364_44521519-0-1	-9	0.55337	0.000103144	ENSG00000064601.11
cg04217515	1.78926e-07	0.0173117168351648	ENSG00000160255.11_EST00000000000.0_46326947_46327010-ENSG00000160255.11_EST00000000000.0_46348569_46348753-0-1	-26051	-0.59061	1.30548e-05	ENSG00000160255.11
cg23015219	6.7469e-06	0.085311314379085	ENSG00000100345.14_EST00000000000.0_36714252_36714370-ENSG00000100345.14_EST00000000000.0_36717803_36717866-0-1	-3173	0.52264	0.000100954	ENSG00000100345.14
cg21712678	9.09752e-07	0.0348776063527181	ENSG00000100403.10_EST00000000000.0_41723210_41723368-ENSG00000100403.10_EST00000000000.0_41716659_41716717-0-1	175	-0.56201	3.04446e-05	ENSG00000100403.10
cg27351642	4.83803e-06	0.0922767292165899	ENSG00000169895.5_EST00000000000.0_16778355_16783459-ENSG00000169895.5_EST00000000000.0_16761824_16761963-0-1	-134	-0.52953	0.000110624	ENSG00000169895.5
cg12689375	3.50884e-06	0.0528979832783153	ENSG00000215301.5_EST00000000000.0_41201748_41201906-ENSG00000215301.5_EST00000000000.0_41192651_41193550-0-1	-487	-0.53604	5.10716e-05	ENSG00000215301.5
cg17345128	1.37857e-06	0.0252082158044383	ENSG00000215301.5_EST00000000000.0_41201990_41202089-ENSG00000215301.5_EST00000000000.0_41196661_41196718-0-1	-3256	-0.55424	2.00819e-05	ENSG00000215301.5
cg17345128	4.76847e-07	0.0102629271444898	ENSG00000215301.5_EST00000000000.0_41202469_41202604-ENSG00000215301.5_EST00000000000.0_41193415_41193550-0-1	-3256	-0.5737	6.94552e-06	ENSG00000215301.5
cg17345128	2.29734e-07	0.005908045962818	ENSG00000215301.5_EST00000000000.0_41202469_41202604-ENSG00000215301.5_EST00000000000.0_41196661_41196718-0-1	-3256	-0.58639	3.33574e-06	ENSG00000215301.5
cg17345128	4.2007e-06	0.0582508376772487	ENSG00000215301.5_EST00000000000.0_41203283_41203381-ENSG00000215301.5_EST00000000000.0_41200737_41200869-0-1	-3256	-0.53241	6.08221e-05	ENSG00000215301.5
cg17345128	9.21909e-09	0.000473328752054795	ENSG00000215301.5_EST00000000000.0_41204433_41204577-ENSG00000124486.6_EST00000000000.0_41043251_41043381-0-0	-3256	-0.63653	1.33623e-07	ENSG00000215301.5
cg17345128	3.94887e-06	0.0560944623126685	ENSG00000215301.5_EST00000000000.0_41204433_41204577-ENSG00000215301.5_EST00000000000.0_41201748_41201906-0-1	-3256	-0.53366	5.74859e-05	ENSG00000215301.5
cg17345128	2.50962e-08	0.000964007542857143	ENSG00000215301.5_EST00000000000.0_41204433_41204577-ENSG00000215301.5_EST00000000000.0_41201990_41202089-0-1	-3256	-0.62183	3.65344e-07	ENSG00000215301.5
cg04820200	1.27742e-09	8.67471954591837e-05	ENSG00000215301.5_EST00000000000.0_41205482_41205663-ENSG00000215301.5_EST00000000000.0_41202990_41203075-0-1	-780	-0.66342	1.86142e-08	ENSG00000215301.5
cg04820200	6.7366e-11	9.7302024956044e-06	ENSG00000215301.5_EST00000000000.0_41205482_41205663-ENSG00000215301.5_EST00000000000.0_41203283_41203381-0-1	-780	-0.69895	9.78342e-10	ENSG00000215301.5
cg17345128	1.91018e-09	0.000125244402907268	ENSG00000215301.5_EST00000000000.0_41206112_41206265-ENSG00000215301.5_EST00000000000.0_41203492_41203652-0-1	-3256	-0.65816	2.76076e-08	ENSG00000215301.5
cg12689375	1.78485e-06	0.0308072108492429	ENSG00000215301.5_EST00000000000.0_41206112_41206265-ENSG00000215301.5_EST00000000000.0_41204433_41204577-0-1	-487	-0.54932	2.58528e-05	ENSG00000215301.5
cg04820200	1.26298e-10	1.58307036238095e-05	ENSG00000215301.5_EST00000000000.0_41206565_41206704-ENSG00000215301.5_EST00000000000.0_41204657_41204801-0-1	-780	-0.69176	1.83661e-09	ENSG00000215301.5
cg01888389	7.31054e-07	0.0224879516702203	ENSG00000147050.9_EST00000000000.0_44922858_44923062-ENSG00000147050.9_EST00000000000.0_44919854_44920009-0-1	3137	-0.56602	1.748e-05	ENSG00000147050.9
cg01888389	1.49118e-07	0.00619587096235521	ENSG00000147050.9_EST00000000000.0_44928824_44929602-ENSG00000147050.9_EST00000000000.0_44920569_44920664-0-1	3137	-0.59365	3.54617e-06	ENSG00000147050.9
cg17467287	4.98193e-08	0.00250250004065041	ENSG00000147050.9_EST00000000000.0_44928824_44929602-ENSG00000147050.9_EST00000000000.0_44921892_44921993-0-1	-29122	0.61131	1.18699e-06	ENSG00000147050.9
cg18154457	2.67303e-07	0.0127352192552693	ENSG00000130985.12_EST00000000000.0_47060877_47061009-ENSG00000130985.12_EST00000000000.0_47050260_47050349-0-1	-10889	0.5838	9.01266e-06	ENSG00000130985.12
cg18154457	1.11886e-06	0.0424235722857143	ENSG00000130985.12_EST00000000000.0_47060877_47061009-ENSG00000130985.12_EST00000000000.0_47058202_47058318-0-1	-10889	0.55817	3.77256e-05	ENSG00000130985.12
cg18154457	1.45779e-07	0.00796938402875113	ENSG00000130985.12_EST00000000000.0_47060877_47061009-ENSG00000130985.12_EST00000000000.0_47058447_47058505-0-1	-10889	0.59403	4.90024e-06	ENSG00000130985.12
cg06513359	6.27952e-07	0.0261060748979592	ENSG00000130985.12_EST00000000000.0_47062037_47062213-ENSG00000130985.12_EST00000000000.0_47060293_47060399-0-1	-45980	-0.56877	2.1201e-05	ENSG00000130985.12
cg24678093	1.60062e-06	0.0544224323902168	ENSG00000130985.12_EST00000000000.0_47062037_47062213-ENSG00000130985.12_EST00000000000.0_47060675_47060765-0-1	2853	-0.5514	5.39008e-05	ENSG00000130985.12
cg18154457	5.73628e-07	0.0244627156022409	ENSG00000130985.12_EST00000000000.0_47070435_47070624-ENSG00000130985.12_EST00000000000.0_47065347_47065512-0-1	-10889	0.5704	1.92988e-05	ENSG00000130985.12
cg27496592	3.82627e-07	0.0172531320986745	ENSG00000130985.12_EST00000000000.0_47073936_47074036-ENSG00000130985.12_EST00000000000.0_47070435_47070624-0-1	-307	-0.57758	1.29439e-05	ENSG00000130985.12
cg03832506	2.73963e-06	0.0484676179988194	ENSG00000126012.7_EST00000000000.0_53222680_53222818-ENSG00000126012.7_EST00000000000.0_53223321_53223920-0-1	31583	-0.54097	4.53589e-05	ENSG00000126012.7
cg03832506	2.9572e-10	3.32964911318681e-05	ENSG00000126012.7_EST00000000000.0_53222680_53222818-ENSG00000126012.7_EST00000000000.0_53224113_53224250-0-1	31583	0.6817	4.90743e-09	ENSG00000126012.7
cg03832506	1.23597e-10	1.70850918018433e-05	ENSG00000126012.7_EST00000000000.0_53223321_53223920-ENSG00000126012.7_EST00000000000.0_53225098_53225236-0-1	31583	0.69202	2.04821e-09	ENSG00000126012.7
cg03832506	5.87312e-12	2.25016978809524e-06	ENSG00000126012.7_EST00000000000.0_53223321_53223920-ENSG00000126012.7_EST00000000000.0_53225868_53226226-0-1	31583	0.72496	9.68507e-11	ENSG00000126012.7
cg22959512	1.01274e-10	1.55163434336735e-05	ENSG00000126012.7_EST00000000000.0_53224413_53224592-ENSG00000126012.7_EST00000000000.0_53226953_53227058-0-1	-2831	-0.69431	1.68013e-09	ENSG00000126012.7
cg22959512	2.10966e-11	4.53362817714286e-06	ENSG00000126012.7_EST00000000000.0_53224413_53224592-ENSG00000126012.7_EST00000000000.0_53227672_53227819-0-1	-2831	-0.71168	3.50648e-10	ENSG00000126012.7
cg03832506	2.23612e-07	0.0063272841807001	ENSG00000126012.7_EST00000000000.0_53225098_53225236-ENSG00000126012.7_EST00000000000.0_53225868_53226226-1-1	31583	-0.58685	3.69479e-06	ENSG00000126012.7
cg03832506	3.47067e-08	0.00137451715291005	ENSG00000126012.7_EST00000000000.0_53225098_53225236-ENSG00000126012.7_EST00000000000.0_53226953_53227058-0-1	31583	0.61691	5.74076e-07	ENSG00000126012.7
cg03832506	8.19942e-10	6.60032717250674e-05	ENSG00000126012.7_EST00000000000.0_53225098_53225236-ENSG00000126012.7_EST00000000000.0_53227672_53227819-0-1	31583	0.6691	1.35281e-08	ENSG00000126012.7
cg22193343	1.42491e-06	0.028468837129506	ENSG00000126012.7_EST00000000000.0_53225868_53226226-ENSG00000126012.7_EST00000000000.0_53228159_53228340-0-1	7926	0.55362	2.35602e-05	ENSG00000126012.7
cg03832506	2.17109e-07	0.00620869471714286	ENSG00000126012.7_EST00000000000.0_53227672_53227819-ENSG00000126012.7_EST00000000000.0_53230732_53230926-0-1	31583	0.58735	3.60153e-06	ENSG00000126012.7
cg03832506	3.02966e-10	3.32964911318681e-05	ENSG00000126012.7_EST00000000000.0_53227672_53227819-ENSG00000126012.7_EST00000000000.0_53231036_53231155-0-1	31583	0.68141	5.02179e-09	ENSG00000126012.7
cg22959512	2.07176e-07	0.0060331917133139	ENSG00000126012.7_EST00000000000.0_53227946_53228070-ENSG00000126012.7_EST00000000000.0_53231036_53231155-0-1	-2831	-0.58814	3.42973e-06	ENSG00000126012.7
cg03832506	3.52765e-09	0.000235811181540179	ENSG00000126012.7_EST00000000000.0_53227946_53228070-ENSG00000126012.7_EST00000000000.0_53239596_53239758-0-1	31583	0.64993	5.83633e-08	ENSG00000126012.7
cg14144571	5.38683e-11	9.16926324685715e-06	ENSG00000126012.7_EST00000000000.0_53228159_53228340-ENSG00000126012.7_EST00000000000.0_53239858_53240039-0-1	2997	0.70145	8.86482e-10	ENSG00000126012.7
cg21909948	2.87641e-10	3.31708862123552e-05	ENSG00000126012.7_EST00000000000.0_53228159_53228340-ENSG00000126012.7_EST00000000000.0_53240679_53240837-0-1	31313	0.68204	4.74629e-09	ENSG00000126012.7
cg22193343	5.30669e-11	9.16926324685715e-06	ENSG00000126012.7_EST00000000000.0_53230732_53230926-ENSG00000126012.7_EST00000000000.0_53240679_53240837-0-1	7926	0.70162	8.75644e-10	ENSG00000126012.7
cg03832506	1.41081e-07	0.00433045496300103	ENSG00000126012.7_EST00000000000.0_53231036_53231155-ENSG00000126012.7_EST00000000000.0_53240969_53241088-0-1	31583	0.59457	2.32054e-06	ENSG00000126012.7
cg21909948	6.23112e-11	9.87902778306879e-06	ENSG00000126012.7_EST00000000000.0_53239596_53239758-ENSG00000126012.7_EST00000000000.0_53243871_53244029-0-1	31313	0.69982	1.03151e-09	ENSG00000126012.7
cg14144571	2.63053e-08	0.00108618929285714	ENSG00000126012.7_EST00000000000.0_53239596_53239758-ENSG00000126012.7_EST00000000000.0_53244977_53245158-0-1	2997	0.62113	4.36852e-07	ENSG00000126012.7
cg22193343	5.33012e-09	0.000335184506953782	ENSG00000126012.7_EST00000000000.0_53239858_53240039-ENSG00000126012.7_EST00000000000.0_53244977_53245158-0-1	7926	0.64425	8.81431e-08	ENSG00000126012.7
cg03832506	4.1693e-11	8.50675581088435e-06	ENSG00000126012.7_EST00000000000.0_53240679_53240837-ENSG00000126012.7_EST00000000000.0_53245256_53245379-0-1	31583	0.70429	6.90842e-10	ENSG00000126012.7
cg14144571	3.69468e-08	0.00145508079305374	ENSG00000126012.7_EST00000000000.0_53240969_53241088-ENSG00000126012.7_EST00000000000.0_53246325_53246456-0-1	2997	0.61595	6.13351e-07	ENSG00000126012.7
cg14144571	3.71618e-09	0.000244805084835165	ENSG00000126012.7_EST00000000000.0_53243871_53244029-ENSG00000126012.7_EST00000000000.0_53246978_53247148-0-1	2997	0.64922	6.1536e-08	ENSG00000126012.7
cg14144571	4.65299e-12	1.99866328871429e-06	ENSG00000126012.7_EST00000000000.0_53244977_53245158-ENSG00000126012.7_EST00000000000.0_53247458_53247580-0-1	2997	0.72729	7.72921e-11	ENSG00000126012.7
cg03832506	1.71969e-10	2.23476826623377e-05	ENSG00000126012.7_EST00000000000.0_53244977_53245158-ENSG00000126012.7_EST00000000000.0_53253922_53254358-0-1	31583	0.68816	2.85195e-09	ENSG00000126012.7
cg14144571	2.47921e-09	0.000168459973333333	ENSG00000126012.7_EST00000000000.0_53245256_53245379-ENSG00000126012.7_EST00000000000.0_53253922_53254358-0-1	2997	0.65469	4.10281e-08	ENSG00000126012.7
cg14253153	3.53744e-08	0.00103053130371429	ENSG00000072501.11_EST00000000000.0_53401070_53407107-ENSG00000072501.11_EST00000000000.0_53430498_53430604-0-1	8566	0.61662	3.98526e-07	ENSG00000072501.11
cg21515329	8.43753e-06	0.0819996848809524	ENSG00000072501.11_EST00000000000.0_53409153_53409304-ENSG00000072501.11_EST00000000000.0_53423147_53423300-0-1	1246	0.51792	9.49794e-05	ENSG00000072501.11
cg05943755	6.30189e-09	0.000280324153333333	ENSG00000072501.11_EST00000000000.0_53409427_53409581-ENSG00000072501.11_EST00000000000.0_53423392_53423537-0-1	-45724	0.64192	7.15484e-08	ENSG00000072501.11
cg04241572	2.48194e-08	0.000765372884962406	ENSG00000072501.11_EST00000000000.0_53423147_53423300-ENSG00000072501.11_EST00000000000.0_53431731_53432081-0-1	11536	-0.622	2.81185e-07	ENSG00000072501.11
cg14253153	5.26203e-07	0.00914735488588335	ENSG00000072501.11_EST00000000000.0_53423392_53423537-ENSG00000072501.11_EST00000000000.0_53431731_53432081-0-1	8566	0.57194	5.9783e-06	ENSG00000072501.11
cg01477427	1.33501e-08	0.000516886984285714	ENSG00000072501.11_EST00000000000.0_53423392_53423537-ENSG00000072501.11_EST00000000000.0_53432177_53432323-0-1	11744	-0.63119	1.50395e-07	ENSG00000072501.11
cg21515329	5.78989e-07	0.00980736394384806	ENSG00000072501.11_EST00000000000.0_53430498_53430604-ENSG00000072501.11_EST00000000000.0_53432425_53432604-0-1	1246	0.57023	6.52539e-06	ENSG00000072501.11
cg14253153	1.6734e-07	0.00365877398925886	ENSG00000072501.11_EST00000000000.0_53430498_53430604-ENSG00000072501.11_EST00000000000.0_53435993_53436200-0-1	8566	0.59173	1.88184e-06	ENSG00000072501.11
cg21515329	1.87205e-06	0.0261060748979592	ENSG00000072501.11_EST00000000000.0_53430709_53430825-ENSG00000072501.11_EST00000000000.0_53435993_53436200-0-1	1246	0.5484	2.11625e-05	ENSG00000072501.11
cg21515329	2.88191e-07	0.00576492774778325	ENSG00000072501.11_EST00000000000.0_53432703_53432888-ENSG00000072501.11_EST00000000000.0_53438945_53439203-0-1	1246	0.58251	3.23264e-06	ENSG00000072501.11
cg14253153	1.45982e-06	0.021493958008658	ENSG00000072501.11_EST00000000000.0_53438945_53439203-ENSG00000072501.11_EST00000000000.0_53441707_53441819-0-1	8566	0.55316	1.6458e-05	ENSG00000072501.11
cg14253153	6.72994e-07	0.0109658689441341	ENSG00000072501.11_EST00000000000.0_53438945_53439203-ENSG00000072501.11_EST00000000000.0_53441930_53442118-0-1	8566	0.56752	7.57832e-06	ENSG00000072501.11
cg10018458	5.11117e-06	0.0562062297422127	ENSG00000072501.11_EST00000000000.0_53439850_53440088-ENSG00000072501.11_EST00000000000.0_53440360_53440386-0-1	12004	-0.5284	5.78178e-05	ENSG00000072501.11
cg10913227	2.39159e-06	0.031915645242464	ENSG00000072501.11_EST00000000000.0_53439850_53440088-ENSG00000072501.11_EST00000000000.0_53449441_53449603-0-1	19505	-0.54364	2.69064e-05	ENSG00000072501.11
cg14253153	1.79886e-07	0.00389945341693122	ENSG00000072501.11_EST00000000000.0_53441930_53442118-ENSG00000072506.8_EST00000000000.0_53458746_53458854-0-0	8566	0.59052	2.03579e-06	ENSG00000072501.11
cg14253153	7.77655e-07	0.0125243575353218	ENSG00000072501.11_EST00000000000.0_53441930_53442118-ENSG00000158423.12_EST00000000000.0_53449639_53449869-0-0	8566	0.56489	8.815e-06	ENSG00000072501.11
cg11707352	6.59251e-12	2.25321645824176e-06	ENSG00000198034.6_EST00000000000.0_71491892_71492622-ENSG00000198034.6_EST00000000000.0_71496007_71496084-0-1	28265	-0.72379	1.13277e-10	ENSG00000198034.6
cg03761894	4.43249e-07	0.0109658689441341	ENSG00000198034.6_EST00000000000.0_71493651_71493822-ENSG00000198034.6_EST00000000000.0_71494105_71494285-0-1	30646	-0.57499	7.59087e-06	ENSG00000198034.6
cg02690554	1.50174e-12	9.45921319183674e-07	ENSG00000198034.6_EST00000000000.0_71493651_71493822-ENSG00000198034.6_EST00000000000.0_71497043_71497098-0-1	30456	-0.73832	2.56064e-11	ENSG00000198034.6
cg03937594	2.088e-14	9.23549222e-08	ENSG00000198034.6_EST00000000000.0_71493651_71493822-ENSG00000198034.6_EST00000000000.0_71497043_71497150-0-1	26130	0.77551	3.57154e-13	ENSG00000198034.6
cg20287862	2.90023e-06	0.0164906675129534	ENSG00000078596.6_EST00000000000.0_78615885_78616674-ENSG00000078596.6_EST00000000000.0_78622602_78622856-0-1	907	0.53984	1.23081e-05	ENSG00000078596.6
cg06039729	3.67466e-08	0.00104269111946779	ENSG00000125354.17_EST00000000000.0_118767323_118767455-ENSG00000125354.17_EST00000000000.0_118797445_118797640-0-1	-231	-0.61603	4.08921e-07	ENSG00000125354.17
cg15845873	4.67311e-06	0.0531412113265306	ENSG00000125354.17_EST00000000000.0_118770990_118771158-ENSG00000125354.17_EST00000000000.0_118827039_118827333-0-1	-531	-0.53024	5.17878e-05	ENSG00000125354.17
cg09012264	1.78921e-08	0.00059423888817734	ENSG00000125354.17_EST00000000000.0_118774655_118774751-ENSG00000125354.17_EST00000000000.0_118809517_118809631-0-1	810	-0.62689	1.98383e-07	ENSG00000125354.17
cg21501064	2.67662e-06	0.0345483212691327	ENSG00000125354.17_EST00000000000.0_118774655_118774751-ENSG00000125354.17_EST00000000000.0_118827039_118827120-0-1	556	-0.54143	2.99275e-05	ENSG00000125354.17
cg09012264	1.4881e-08	0.00052068756358885	ENSG00000125354.17_EST00000000000.0_118783900_118784061-ENSG00000125354.17_EST00000000000.0_118827039_118827120-0-1	810	-0.6296	1.65115e-07	ENSG00000125354.17
cg15845873	3.8585e-08	0.00107559355492372	ENSG00000125354.17_EST00000000000.0_118786817_118787003-ENSG00000125354.17_EST00000000000.0_118827039_118827333-0-1	-531	-0.61528	4.28431e-07	ENSG00000125354.17
cg09012264	6.03167e-06	0.0627813203376623	ENSG00000125354.17_EST00000000000.0_118797445_118797640-ENSG00000125354.17_EST00000000000.0_118820523_118820612-0-1	810	-0.52498	6.67665e-05	ENSG00000125354.17
